# Supplementary material for: Co-transmission of neuropeptides and monoamines choreograph the C. elegans escape response
Source: PLoS Genet. 2022 Mar 3;18(3):e1010091. doi: 10.1371/journal.pgen.1010091 (PMC8932558; doi:10.1371/journal.pgen.1010091)
Supplement: S1 Data — The compressed folder contains 11 excel files each corresponding to a figure which is specified in the filename. Excel files are broken down into multiple sheets, each containing the data for an individual panel of a figure. (ZIP) [file pgen.1010091.s006.zip]

Archive with 11 entries (11 files):
- Figure 1 Data.xlsx
- Figure 2 Data.xlsx
- Figure 3 Data.xlsx
- Figure 4 Data.xlsx
- Figure 5 Data.xlsx
- Figure 6 Data.xlsx
- Figure 7 Data.xlsx
- Figure S1 Data.xlsx
- Figure S2 Data.xlsx
- Figure S4 Data.xlsx
- Figure S5 Data.xlsx
