# Supplementary material for: Co-transmission of neuropeptides and monoamines choreograph the C. elegans escape response
Source: PLoS Genet. 2022 Mar 3;18(3):e1010091. doi: 10.1371/journal.pgen.1010091 (PMC8932558; doi:10.1371/journal.pgen.1010091)
Supplement: S1 Data — The compressed folder contains 11 excel files each corresponding to a figure which is specified in the filename. Excel files are broken down into multiple sheets, each containing the data for an individual panel of a figure. (ZIP) [file pgen.1010091.s006.zip › Figure 1 Data.xlsx]

## Sheet: Figure 1a 
Time (s)	wild type
-30	0.1291	0.1726	0.1394	0.0604	0.2943	0.1085	0.1797	0.2017	0.1144	0.2548	0.1724	0.2352	0.1934	0.0065	0.1827	0.1512	0.0357	0.0034	0.0342	0.1126	0.0786	-0.2225	0.1394	0.2228	0.3034	0.2845	0.2539	0.2042	0.1842	0.1094	0.038	0.3073	0.2444	0.0589	0.0214	0.0656	-0.1473	0.0958	0.0043	0.0848	0.0133	0.0186	0.2222	0.0906	0.184	0.0327	0.0616	0.1148	0.1041
-29.9	0.1321	0.1942	0.1408	0.1127	0.194	0.1774	0.1816	0.0943	0.0946	0.2138	0.1849	0.2596	0.2124	0.0042	0.2634	0.1364	0.03	0.0051	0.1122	0.1202	0.0596	-0.2544	0.1297	0.1965	0.2976	0.1601	0.1141	0.2283	0.1836	0.0854	0.0111	0.1317	0.2628	0.0103	0.0243	0.0385	-0.1601	0.0831	0.02	0.0997	0.0069	0.0351	0.2535	0.0958	0.181	0.0243	0.0825	0.1574	0.1351
-29.8	0.1416	0.264	0.2109	0.1337	0.2294	0.2143	0.2078	0.0877	0.1007	0.1727	0.2647	0.2793	0.2629	0.0058	0.1973	0.1329	-0.0712	0.0037	0.1345	0.0977	0.0935	-0.2173	0.1393	0.2321	0.1532	0.2189	0.1801	0.2792	0.2173	0.0481	0.0132	0.1641	0.2522	0.0079	0.0263	0.0167	-0.1881	0.0061	0.015	0.0655	0.0101	0.0122	0.3088	0.0659	0.2564	0.0153	0.0789	0.2036	0.2092
-29.7	0.125	0.1315	0.1362	0.0544	0.2271	0.1784	0.3135	0.0968	0.0853	0.201	0.2627	0.2442	0.2689	0.0094	0.1228	0.1689	-0.0867	0.0036	0.1224	0.1082	0.1058	-0.1426	0.1025	0.2334	0.209	0.2403	0.2611	0.1098	0.2002	0.0552	0.0091	0.1739	0.3885	0.0163	0.0191	0.0063	-0.1686	0.0044	0.0153	0.0678	0.0084	0.0201	0.1361	0.0861	0.1395	0.0119	0.0883	0.2005	0.2199
-29.6	0.2214	0.1549	0.1798	0.0996	0.3369	0.2633	0.1593	0.1304	0.0549	0.3357	0.1493	0.3419	0.159	0.032	0.1215	0.1387	-0.191	0.0011	0.0485	0.1285	0.1139	0.0116	0.1229	0.3093	0.2303	0.2955	0.2022	0.15	0.0855	0.1035	0.0068	0.2253	0.141	0.0208	0.0247	0.0105	-0.3454	0.0358	0.0089	0.0893	0.0065	0.092	0.1472	0.1526	0.1693	0.0188	0.0261	0.256	0.2223
-29.5	0.2088	0.1834	0.181	0.1336	0.2898	0.1462	0.2299	0.1271	0.0292	0.286	0.2603	0.1549	0.1809	0.0301	0.1168	0.0987	-0.1326	0.0032	0.0481	0.0862	0.0826	0.03	0.1168	0.2654	0.2512	0.1631	0.1456	0.234	0.0451	0.1045	0.0337	0.2147	0.3675	0.0331	0.0084	0.0195	-0.1593	0.0991	0.0123	0.1301	0.0093	0.1588	0.1506	0.1587	0.1959	0.0224	0.0331	0.1968	0.1633
-29.4	0.1547	0.1828	0.1433	0.1121	0.1716	0.1774	0.2377	0.1272	0.0127	0.2207	0.3064	0.3208	0.2	0.0403	0.2192	0.1291	-0.206	0.0093	0.0478	0.0679	0.0343	0.04	0.0811	0.1849	0.2293	0.2787	0.2473	0.1701	0.0389	0.0877	0.0618	0.2356	0.3287	0.0568	0.0192	0.0049	-0.0922	0.1529	0.012	0.1415	0.0141	0.0738	0.1784	0.0542	0.235	0.0106	0.0371	0.103	0.1777
-29.3	0.1937	0.1482	0.1966	0.1609	0.2806	0.1779	0.3259	0.0668	0.0133	0.3024	0.1775	0.2607	0.4268	0.0445	0.3088	0.0983	-0.1424	0.032	0.0653	0.0507	0.0346	0.0389	0.1248	0.4248	0.1959	0.1955	0.2652	0.1716	0.0421	0.1018	0.0877	0.1406	0.1828	0.079	0.003	0.0286	0.0018	0.0702	0.0307	0.1455	0.0186	0.1383	0.2263	0.0556	0.2106	0.0171	0.0993	0.1345	0.2046
-29.2	0.1978	0.1978	0.0996	0.113	0.236	0.1443	0.3668	0.0842	0.0044	0.2734	0.1658	0.1526	0.3422	0.0389	0.1272	0.1718	-0.1507	-0.0609	0.0604	0.0227	0.0126	0.0455	0.1366	0.3352	0.1959	0.1939	0.2365	0.124	0.0741	0.0968	0.1284	0.1928	0.2518	0.091	0.0257	0.0332	0.0148	0.0448	0.0629	0.1556	0.0072	0.1183	0.1985	0.1042	0.2952	0.0086	0.1521	0.2035	0.1587
-29.1	0.1101	0.2048	0.1352	0.1475	0.2258	0.17	0.2165	0.1199	0.0033	0.2716	0.2002	0.1939	0.1962	0.0954	0.1066	0.1533	-0.1682	-0.0592	0.0887	0.0406	0.0177	0.0559	0.0864	0.3034	0.2037	0.1981	0.2259	0.2542	0.14	0.0449	0.0055	0.2035	0.3509	0.0991	0.0521	0.0556	0.0374	0.0473	0.0471	0.1758	0.014	0.1207	0.2506	0.1045	0.1383	0.0191	0.0618	0.095	0.1395
-29	0.1375	0.1405	0.181	0.1503	0.1983	0.2874	0.2209	0.1144	0.0148	0.2785	0.1894	0.316	0.3434	0.0496	0.086	0.1774	-0.2521	-0.0557	0.0955	0.0661	0.0142	0.0473	0.08	0.2976	0.2137	0.2228	0.2665	0.1972	0.1817	0.0093	0.0284	0.2642	0.1311	0.1197	0.0718	0.0495	0.0336	0.1852	0.0315	0.2202	0.0413	0.0873	0.1949	0.1739	0.1836	-0.0886	0.0869	0.1727	0.094
-28.9	0.1197	0.1755	0.1521	0.2218	0.2515	0.2392	0.2837	0.0946	0.0091	0.2348	0.1512	0.222	0.1494	0.0557	0.0974	0.1704	-0.2792	-0.1024	0.1667	0.1736	0.0263	0.0121	0.1077	0.1532	0.2373	0.1695	0.2194	0.3224	0.0678	0.0236	0.0006	0.1927	0.2207	0.0799	0.0695	0.0576	0.0139	0.078	0.0615	0.2138	0.0482	0.127	0.2115	0.1804	0.3064	-0.1319	0.1105	0.1812	0.102
-28.8	0.0949	0.1877	0.1925	0.1708	0.2538	0.2238	0.2901	0.1007	0.0025	0.2193	0.1994	0.2867	0.1715	0.1142	0.1074	0.1947	-0.1712	-0.0961	0.1748	0.1501	0.0151	0.0282	0.1168	0.209	0.231	0.209	0.2756	0.2476	0.0035	0.0348	0.1133	0.1989	0.3091	0.1015	0.0442	0.0793	0.0271	0.0954	0.0612	0.1179	0.0056	0.1747	0.3272	0.255	0.1579	-0.1458	0.1062	0.2006	0.151
-28.7	0.1031	0.1394	0.1056	0.088	0.1821	0.1444	0.2878	0.0853	0.0334	0.2127	0.1222	0.4372	0.1661	0.1335	0.1272	0.1255	-0.2135	-0.0348	0.1506	0.0849	0.0117	0.0346	0.2448	0.2303	0.2322	0.2299	0.1532	0.126	0.0106	0.0117	0.1548	0.1311	0.1472	0.126	0.0345	0.1054	0.0807	0.0876	0.038	0.167	0.0155	0.1846	0.1752	0.2451	0.1744	-0.223	0.0754	0.1346	0.1892
-28.6	0.1202	0.2108	0.1629	0.0396	0.0868	0.2444	0.2643	0.0549	0.0855	0.2128	0.1679	0.1101	0.2757	0.1212	0.1098	0.1687	-0.2321	-0.0825	0.1361	0.122	0.0026	0.0494	0.2868	0.2512	0.225	0.2925	0.2977	0.1852	0.0057	0.0196	0.0805	0.1863	0.1798	0.1634	0.1712	0.1011	0.1898	0.0576	0.0677	0.2075	0.0221	0.0961	0.1696	0.0925	0.1427	-0.3066	0.1206	0.199	0.0723
-28.5	0.1082	0.2194	0.1565	0.0464	0.1446	0.2149	0.2651	0.0292	0.0817	0.2508	0.1673	0.3048	0.1406	0.1505	0.1553	0.1686	-0.3128	0.0168	0.1293	0.0813	0.005	0.0603	0.164	0.2293	0.3445	0.2568	0.2867	0.2052	0.001	0.0075	0.0095	0.2641	0.1068	0.1531	0.1988	0.0954	0.1792	0.0039	0.1108	0.1148	0.0091	0.1501	0.0439	0.1038	0.2228	-0.3187	0.12	0.2292	0.1551
-28.4	0.2035	0.3206	0.1915	-0.1765	0.188	0.1348	0.288	0.0127	0.1203	0.3545	0.17	0.3218	0.2045	0.1178	0.166	0.1221	-0.1706	0.0055	0.1277	0.0778	0.0435	0.1066	0.2743	0.1959	0.1502	0.2348	0.2215	0.2098	0.0106	0.0088	0.0146	0.1158	0.0717	0.1949	0.1339	0.1202	0.1357	0.0175	0.0929	0.1399	0.016	0.082	0.0847	0.1027	0.1415	-0.2684	0.145	0.2222	0.1378
-28.3	0.105	0.2449	0.1119	-0.3378	0.1758	0.1756	0.4083	0.0133	0.1309	0.2961	0.2042	0.1991	0.1789	0.0946	0.1415	0.1954	-0.2078	0.0082	0.1302	0.1774	-0.1895	0.1819	0.3082	0.1959	0.3176	0.1905	0.1167	0.1413	0.0185	0.0095	0.0075	0.1572	0.1423	0.1313	0.1825	0.1004	0.1073	0.0415	0.139	0.1648	0.0606	0.0889	0.0131	0.0535	0.2719	-0.3036	0.171	0.2373	0.0794
-28.2	0.1299	0.2355	0.1453	-0.2047	0.2153	0.243	0.3649	0.0044	0.2212	0.183	0.2127	0.228	0.1379	0.1003	0.1163	0.1727	-0.2427	0.014	0.0949	0.136	-0.361	0.0778	0.1409	0.2037	0.2948	0.2156	0.1865	0.17	0.0192	0.0126	0.125	0.1643	0.234	0.1655	0.2834	0.049	0.1158	-0.0854	0.1022	0.1411	0.0497	0.086	0.0434	0.0526	0.2392	-0.3028	0.1387	0.1573	0.1273
-28.1	0.1779	0.1429	0.1416	-0.2698	0.1893	0.2199	0.1957	0.0033	0.2	0.2553	0.161	0.2779	0.2057	0.0433	0.1667	0.1221	-0.1892	0.009	0.0838	0.1411	-0.3176	0.0586	0.1445	0.2137	0.2054	0.1367	0.1884	0.2487	0.0313	0.0061	0.0826	0.1974	0.1345	0.1645	0.1376	0.0339	0.0988	-0.1605	0.1594	0.0681	0.0176	0.0309	0.0332	0.0681	0.1362	-0.2788	0.1024	0.2134	0.1997
-28	0.16	0.1951	0.1331	-0.2327	0.1691	0.2609	0.2743	0.0148	0.1036	0.3029	0.1001	0.1566	0.0847	0.0667	0.2227	0.1591	-0.0233	0.016	0.1163	0.1882	-0.2642	0.1151	0.1888	0.2373	0.263	0.1864	0.2042	0.2585	0.0528	0.0055	0.099	0.2663	0.1668	0.1535	0.1808	0.0326	0.1075	-0.1643	0.1097	0.026	0.0049	0.0406	0.0268	0.115	0.1979	-0.3028	0.1548	0.2106	0.1023
-27.9	0.1169	0.198	0.076	-0.1995	0.1835	0.223	0.2166	0.0091	0.0724	0.1849	0.104	0.2036	0.1252	0.1766	0.1062	0.1186	0.0607	0.0115	0.0985	0.0914	-0.2512	0.1197	0.1929	0.231	0.3242	0.2925	0.2283	0.2514	0.071	0.0183	0.0572	0.1355	0.1576	0.0904	0.2106	0.0599	0.0958	-0.1872	0.0289	0.0383	0.0349	0.0515	0.019	0.1	0.2105	-0.4452	0.1591	0.2258	0.1551
-27.8	0.1019	0.0896	0.0324	-0.2446	0.1632	0.2107	0.1545	0.0025	0.0674	0.2513	0.2007	0.1997	0.128	0.1404	0.0989	0.2155	0.1038	0.0016	0.0622	0.0675	-0.1389	0.0225	0.2215	0.2322	0.1488	0.2394	0.2792	0.2224	0.0508	0.0314	0.0687	0.2096	0.1019	0.1457	0.2513	0.1083	0.0603	-0.2733	0.0628	0.032	-0.3079	0.08	0.024	0.0965	0.2294	-0.3596	0.1118	0.174	0.2488
-27.7	0.0553	0.0713	0.0142	-0.2212	0.1706	0.2081	0.1614	0.0334	0.0984	0.246	0.1439	0.1645	0.0882	0.1195	0.1432	0.1677	0.1628	0.028	0.0585	0.0645	-0.1261	0.0105	0.3459	0.225	0.2571	0.2666	0.1098	0.2186	0.0602	0.0157	0.0943	0.1342	0.0455	0.1445	0.2141	0.0697	0.0676	-0.244	0.0958	0.0104	-0.2991	0.0121	0.0173	0.1284	0.1479	-0.2273	0.1309	0.1762	0.1001
-27.6	0.1072	0.0656	0.0038	-0.1974	0.2086	0.1874	0.1169	0.0855	0.0532	0.269	0.2271	0.1608	0.0766	0.1243	0.1512	0.163	0.2948	0.009	0.0464	0.0928	-0.2065	0.0093	0.2275	0.3445	0.3485	0.2612	0.15	0.1384	0.0432	0.0502	0.0542	0.1513	0.015	0.143	0.2199	0.0569	0.0541	-0.3144	0.1245	0.0041	-0.1346	0.0342	0.0143	0.135	0.1782	-0.2739	0.035	0.1987	0.2152
-27.5	0.0458	0.0519	0.0136	-0.3445	0.1388	0.189	0.1164	0.0817	0.0676	0.3213	0.2381	0.1544	0.1159	0.2317	0.1364	0.0825	0.2267	0.0237	0.0658	0.1486	-0.1414	0.006	0.253	0.1502	0.1204	0.142	0.234	0.1649	0.0445	0.0364	0.0404	0.1551	0.0217	0.1443	0.1692	0.0437	0.035	-0.2289	0.0488	0.005	-0.1445	0.0472	0.0032	0.1463	0.2377	-0.4067	0.0512	0.2089	0.2008
-27.4	0.0526	0.0979	0.0392	-0.2094	0.2008	0.1835	0.1393	0.1203	0.0818	0.2304	0.2473	0.1934	0.1555	0.0945	0.1329	0.1111	0.0969	0.0781	0.0265	0.1002	-0.1584	0.0461	0.1962	0.3176	0.256	0.2539	0.1701	0.1385	0.057	0.0276	0.0077	0.1497	0.0201	0.2025	0.2303	0.0032	0.065	-0.3173	0.0924	0.0108	-0.25	0.005	0.005	0.1915	0.1495	-0.3102	0.0291	0.2188	0.0895
-27.3	0.0448	0.1621	0.0615	-0.4342	0.2175	0.1768	0.1476	0.1309	0.0832	0.2654	0.2265	0.2124	0.2468	0.1203	0.1689	0.1445	0.1051	0.1081	0.041	0.0905	-0.2031	0.0375	0.2542	0.2948	0.2417	0.1141	0.1716	0.2252	0.0595	0.0189	0.0241	0.1491	0.012	0.1031	0.288	-0.0711	0.0419	-0.2811	0.0781	0.007	-0.1816	0.0272	0.0152	0.0909	0.1559	-0.2175	0.0138	0.1455	0.1017
-27.2	0.0312	0.197	0.0073	-0.3965	0.3076	0.0712	0.0855	0.2212	0.0606	0.2157	0.2342	0.2629	0.186	0.1224	0.1387	0.1201	0.0867	0.156	0.0296	0.0681	-0.2153	0.0204	0.2567	0.2054	0.1434	0.1801	0.124	0.2052	0.0714	0.0116	0.0623	0.076	0.0122	0.1475	0.235	-0.0684	0.0278	-0.4338	0.0673	0.0298	-0.0646	0.0267	0.0141	0.1236	0.1828	-0.2451	0.035	0.2148	0.1679
-27.1	0.0135	0.0535	0.0239	-0.268	0.1732	0.0455	0.092	0.2	0.051	0.1993	0.148	0.2689	0.2182	0.1215	0.0987	0.0955	0.0645	0.1231	0.0099	0.1718	0.0088	0.0094	0.3044	0.263	0.182	0.2611	0.2542	0.1192	0.1013	0.0274	0.0438	0.0951	0.0177	0.2606	0.1401	-0.0454	0.0323	-0.197	0.0271	0.0738	-0.0416	0.0206	0.0154	0.17	0.1705	0.1456	0.0402	0.2243	0.1133
-27	0.0096	0.0421	0.031	-0.4262	0.1446	0.0064	0.0674	0.1036	0.1089	0.2063	0.1701	0.159	0.2559	0.1389	0.1291	0.1071	0.0578	0.0427	0.0443	0.1542	0.0174	0.0188	0.2731	0.3242	0.2374	0.2022	0.1972	0.1682	0.122	0.0182	0.0366	0.111	0.0224	0.2062	0.1936	-0.1249	0.0348	-0.2421	0.0254	0.0039	-0.004	0.0188	0.0049	0.1376	0.1139	0.0971	0.0239	0.3657	0.1609
-26.9	0.0274	0.0757	-0.0782	-0.1665	0.1906	0.0127	0.0249	0.0724	0.105	0.174	0.1561	0.1809	0.2331	0.2315	0.0983	0.0955	0.0381	0.0041	0.0356	0.0677	0.0457	0.0757	0.1597	0.1488	0.1545	0.1456	0.3224	0.2561	0.1823	0.0189	0.032	0.1748	0.0214	0.2222	0.1958	-0.2724	0.0771	-0.186	0.0447	0.0138	-0.0972	0.0446	0.0031	0.1184	0.1391	0.0226	0.05	0.1574	0.1758
-26.8	0.0158	0.1059	-0.0647	-0.2897	0.2081	0.0379	0.0347	0.0674	0.1076	0.2417	0.1742	0.2	0.213	0.1343	0.1718	0.0991	0.0358	0.0479	0.0037	0.1116	0.1007	0.0118	0.2016	0.2571	0.2198	0.2473	0.2476	0.1421	0.1248	0.008	0.0352	0.0811	-0.0897	0.1358	0.1964	-0.2701	0.0478	-0.1349	0.036	0.0303	-0.1385	0.0684	0.0514	0.1216	0.125	0.1279	0.1194	0.2295	0.1694
-26.7	0.0119	0.0965	-0.0582	-0.2122	0.2644	0.0382	0.0382	0.0984	0.1306	0.3421	0.1393	0.4268	0.2242	0.155	0.1533	0.0383	0.0103	0.1435	0.0065	0.092	0.065	0.0806	0.3058	0.3485	0.214	0.2652	0.126	0.1798	0.1589	0.0316	0.0433	0.1353	-0.1293	0.258	0.2235	-0.2218	0.0454	-0.0676	0.0246	0.0296	-0.1395	0.0492	0.0775	0.1272	0.1771	0.139	0.1236	0.2304	0.1768
-26.6	0.0198	0.1658	-0.0398	-0.2238	0.1993	0.0529	0.0235	0.0532	0.1202	0.2299	0.1495	0.3422	0.3023	0.292	0.1774	0.0517	0.0107	0.1658	0.0109	0.1353	0.0445	0.11	0.1819	0.1204	0.2312	0.2365	0.1852	0.1772	0.1534	0.0329	0.1369	0.0907	-0.1116	0.2174	0.2949	-0.155	0.0258	0.0256	0.0216	0.0392	-0.0823	0.0437	0.0906	0.1295	0.1596	0.1063	0.1316	0.2669	0.1737
-26.5	0.0221	0.264	-0.0366	-0.2545	0.1131	0.2012	0.0284	0.0676	0.1019	0.1808	0.1414	0.1962	0.2402	0.1758	0.1704	0.1379	0.0171	0.032	0.0021	0.1468	0.0551	0.0873	0.2421	0.256	0.1886	0.2259	0.2052	0.3114	0.175	0.0202	0.0869	0.176	-0.238	0.3626	0.3153	-0.1473	0.0055	0.0335	0.007	0.0211	0.0236	0.0777	0.0958	0.1085	0.1202	0.0724	0.1234	0.2537	0.1531
-26.4	0.1166	0.2496	-0.0902	-0.2621	0.1455	0.225	0.0195	0.0818	0.1627	0.1921	0.2372	0.3434	0.1452	0.1817	0.1947	0.2054	0.0175	0.0337	0.0072	0.1152	0.0771	0.0337	0.2222	0.2417	0.1876	0.2665	0.2098	0.2801	0.1044	0.0112	0.0393	0.1922	-0.1379	0.2673	0.3024	-0.1601	0.0178	0.0327	0.0106	0.0089	0.0054	0.0824	0.0659	0.1098	0.1459	0.0717	0.1296	0.205	0.1702
-26.3	0.0619	0.1417	-0.0831	-0.2376	0.2939	0.1358	0.0343	0.0832	0.1389	0.2128	0.2017	0.1494	0.211	0.1299	0.1255	0.1553	0.0052	0.045	0.0038	0.1019	0.1616	0.0111	0.2909	0.1434	0.2462	0.2194	0.1413	0.1822	0.0247	0.038	0.1026	0.1913	-0.2555	0.1201	0.2996	-0.1881	0.0689	0.0191	0.0041	0.0057	0.0227	0.0609	0.0861	0.1203	0.182	0.174	0.1656	0.2753	0.25
-26.2	0.1215	0.1407	-0.1258	-0.198	0.239	0.157	0.0154	0.0606	0.0835	0.3063	0.2008	0.1715	0.202	0.2135	0.1687	0.1322	0.0125	0.0678	0.0047	0.0867	0.149	0.0335	0.2871	0.182	0.2416	0.2756	0.17	0.2416	0.066	0.0111	0.1533	0.1043	-0.3417	0.1893	0.3098	-0.1686	0.1282	0.0354	0.0225	0.0093	0.0463	0.0855	0.1526	0.055	0.1005	0.1751	0.1702	0.2704	0.2525
-26.1	0.1257	0.1003	0.0608	0.0539	0.1383	0.297	0.0139	0.051	0.1266	0.2589	0.1931	0.1661	0.2027	0.1296	0.1686	0.146	0.0171	0.047	0.0105	0.0536	0.1201	0.0653	0.2835	0.2374	0.3408	0.1532	0.2487	0.1869	-0.0651	0.0132	0.0702	0.217	-0.1962	0.2499	0.2427	-0.3454	0.1739	0.0277	-0.1224	0.0221	0.0598	0.1027	0.1587	0.0679	0.1407	0.2069	0.0788	0.3053	0.1259
-26	0.1186	0.1318	0.0349	0.0205	0.1775	0.2401	0.011	0.1089	0.1093	0.2122	0.106	0.2757	0.1896	0.2478	0.1221	0.1252	0.0105	0.024	0.0013	0.0645	0.1122	0.1373	0.1627	0.1545	0.3366	0.2977	0.2585	0.1433	-0.0526	0.0091	0.0141	0.1955	-0.0144	0.2546	0.1621	-0.1593	0.2142	0.0043	-0.1531	0.0182	0.1166	0.2766	0.0542	0.0973	0.1209	0.1447	0.0962	0.2871	0.1469
-25.9	0.0471	0.1158	0.0259	0.0616	0.2506	0.1439	0.0145	0.105	0.095	0.2758	0.154	0.1406	0.1433	0.2242	0.1954	0.1941	0.0042	0.0087	0.0044	0.0737	0.084	0.1274	0.1917	0.2198	0.1507	0.2867	0.2514	0.1997	-0.0486	0.0068	0.0245	0.1019	-0.0828	0.1438	0.2488	-0.0922	0.1476	0.02	-0.2784	0.0076	0.1215	0.247	0.0556	0.1578	0.2044	0.1403	0.0301	0.1866	0.1918
-25.8	0.0485	0.1323	0.0426	0.1089	0.2964	0.1536	0.0192	0.1076	0.0626	0.2353	0.254	0.2045	0.1381	0.1448	0.1727	0.1571	0.0056	0.0262	0.0025	0.1361	0.0333	0.1559	0.2158	0.214	0.1394	0.2215	0.2224	0.154	-0.0653	0.0337	0.005	0.2343	-0.1357	0.1868	0.2168	0.0018	0.0793	0.015	-0.3724	0.026	0.0964	0.1306	0.1042	0.0528	0.1899	0.069	0.039	0.1986	0.2214
-25.7	0.059	0.1199	0.0679	0.1003	0.1085	0.1307	0.0068	0.1306	0.0807	0.2421	0.2111	0.1789	0.1858	0.2852	0.1221	0.0591	0.0035	0.0118	0.0039	0.1042	0.0435	0.0931	0.23	0.2312	0.1619	0.1167	0.2186	0.0662	-0.1028	0.0618	0.0527	0.0141	-0.2085	0.2748	0.271	0.0148	0.103	0.0153	-0.3069	0.0603	0.0407	0.1519	0.1045	0.0537	0.1298	0.0863	0.0203	0.3262	0.1836
-25.6	0.0694	0.0853	0.135	0.1024	0.1774	0.2163	0.0154	0.1202	0.1203	0.023	0.1345	0.1379	0.2176	0.2377	0.1591	0.067	0.0166	0.0064	0.004	0.1887	0.0562	0.1899	0.203	0.1886	0.256	0.1865	0.1384	0.1331	-0.0743	0.0877	0.0023	-0.1884	-0.308	0.216	0.1826	0.0374	0.0958	0.0089	-0.1931	0.1004	0.0392	0.28	0.1739	0.0919	0.1914	0.0583	0.0149	0.2611	0.1048
-25.5	0.0519	0.0703	0.0579	0.1211	0.2143	0.2065	0.0007	0.1019	0.1959	0.049	0.1821	0.2057	0.186	0.234	0.1186	0.1181	0.0259	0.0089	0.0128	0.1245	0.0803	0.1636	0.1925	0.1876	0.223	0.1884	0.1649	0.1155	-0.0651	0.1284	0.0226	-0.2048	-0.1473	0.2119	0.2452	0.0336	0.0831	0.0123	-0.2598	0.0986	0.0278	0.1082	0.1804	0.1189	0.1593	0.0613	0.0504	0.1621	0.1268
-25.4	0.0867	0.1039	0.1142	0.0346	0.1784	0.2905	0.0043	0.1627	0.156	0.0314	0.3056	0.0847	0.2659	0.1437	0.2155	0.1829	0.0543	0.0043	0.008	0.1892	0.0531	0.1112	0.1845	0.2462	0.1522	0.2042	0.1385	0.0478	0.0344	0.0055	0.0307	-0.1328	-0.1847	0.1795	0.2847	0.0139	0.0061	0.012	-0.2251	0.0934	0.0155	0.1314	0.255	0.1601	0.1094	0.06	0.0804	0.184	0.081
-25.3	0.0773	0.0963	0.0806	-0.1843	0.2633	0.2426	0.0311	0.1389	0.0927	0.0076	0.1858	0.1252	0.2368	0.1837	0.1677	0.2103	0.0772	0.004	0.0093	0.1816	0.0078	0.1423	0.3124	0.2416	0.2649	0.2283	0.2252	0.0197	-0.0351	0.0284	0.0259	0.0341	-0.2161	0.1763	0.2252	0.0271	0.0044	0.0307	-0.1977	0.0975	0.0057	0.1335	0.2451	0.1298	0.1532	0.0368	0.0788	0.2224	0.1502
-25.2	0.135	0.1805	0.1022	-0.4484	0.1462	0.118	0.0508	0.0835	0.1883	0.0071	0.2576	0.128	0.1783	0.2733	0.163	0.2505	0.0233	0.0363	0.023	0.209	0.0024	0.0767	0.2695	0.3408	0.1594	0.2792	0.2052	0.029	-0.0505	0.0006	0.0041	0.004	-0.3018	0.1186	0.1011	0.0807	0.0358	0.0629	-0.1245	0.1028	0.0119	0.1995	0.0925	0.0546	0.226	0.0616	0.0672	0.2914	0.1819
-25.1	0.2446	0.1097	0.0891	-0.3251	0.1774	0.1768	0.0552	0.1266	0.1768	0.0115	0.2733	0.0882	0.2417	0.2251	0.0825	0.1849	0.016	0.0484	0.0132	0.267	0.005	0.094	0.2929	0.3366	0.1699	0.1098	0.1192	0.0186	-0.1214	0.1133	0.0162	0.0178	-0.2262	0.1473	0.1212	0.1898	0.0991	0.0471	-0.0456	0.0787	0.0144	0.1538	0.1038	0.0969	0.1296	0.0825	0.0951	0.161	0.1719
-25	0.1401	0.1476	0.0907	-0.4146	0.1779	0.1791	0.0753	0.1093	0.1107	0.0339	0.3652	0.0766	0.3215	0.2202	0.1111	0.15	0.0022	-0.1075	0.0058	0.2361	0.0137	0.0748	0.2883	0.1507	0.1921	0.15	0.1682	0.0274	-0.2074	0.1548	0.0342	0.0162	-0.1398	0.1564	0.2085	0.1792	0.1529	0.0315	0.0492	0.0699	0.039	0.0929	0.1027	0.1352	0.2061	0.0789	0.0937	0.3343	0.1004
-24.9	0.1348	0.1906	0.1508	-0.3997	0.1443	0.198	0.0882	0.095	0.0968	0.0214	0.2922	0.1159	0.193	0.1916	0.1445	0.1516	0.0034	-0.3606	0.0075	0.1464	0.0054	0.1113	0.1546	0.1394	0.2939	0.234	0.2561	-0.0109	-0.2692	0.0805	0.0147	0.0468	-0.2441	0.2258	0.2131	0.1357	0.0702	0.0615	0.0405	0.0571	0.0244	0.2218	0.0535	0.1348	0.1643	0.0883	0.0649	0.2871	0.149
-24.8	0.1016	0.1961	0.1421	-0.3456	0.17	0.2189	0.096	0.0626	0.0785	0.01	0.145	0.1555	0.234	0.1936	0.1201	0.1878	0.0051	-0.2203	0.0077	0.1934	0.018	0.1488	0.165	0.1619	0.1591	0.1701	0.1421	-0.091	-0.2612	0.0095	0.021	0.1448	-0.1877	0.1936	0.3161	0.1073	0.0448	0.0612	0.039	0.0602	0.1676	0.1699	0.0526	0.0717	0.0864	0.0261	0.0731	0.1771	0.146
-24.7	0.17	0.1691	0.0071	-0.3148	0.2874	0.1969	0.0537	0.0807	0.1116	0.0183	0.2105	0.2468	0.209	0.1194	0.0955	0.1332	0.0037	-0.255	0.0013	0.199	0.0474	0.0716	0.3305	0.256	0.2418	0.1716	0.1798	-0.241	-0.3823	0.0146	0.0184	0.1143	0.0402	0.1094	0.2451	0.1158	0.0473	0.038	0.0317	0.0297	0.2328	0.0888	0.0681	0.135	0.1728	0.0331	0.0747	0.2925	0.1193
-24.6	0.1039	0.1812	0.042	-0.2049	0.2392	0.1751	0.0547	0.1203	0.1374	0.0237	0.2345	0.186	0.2402	0.1585	0.1071	0.0764	0.0036	-0.0699	0.015	0.1574	0.0337	0.1	0.3199	0.223	0.2699	0.124	0.1772	-0.2566	-0.2091	0.0075	0.0146	0.1184	0.01	0.0833	0.1406	0.0988	0.1852	0.0677	0.0164	0.0135	0.1714	0.1419	0.115	0.207	0.2804	0.0371	0.0646	0.2592	0.1838
-24.5	0.2163	0.1763	0.0506	-0.2753	0.2238	0.2705	0.0646	0.1959	0.1263	0.0216	0.2738	0.2182	0.2552	0.1458	0.0955	0.0352	0.0011	-0.0758	0.0337	0.1053	0.0017	0.0937	0.2074	0.1522	0.256	0.2542	0.3114	-0.3033	-0.2829	0.125	-0.0362	0.0484	0.0892	0.1898	0.2008	0.1075	0.078	0.1108	0.0081	0.0329	0.1323	0.1826	0.1	0.1696	0.1272	0.0993	0.0681	0.0973	0.1004
-24.4	0.1862	0.1321	0.0519	-0.2664	0.1444	0.2125	0.1117	0.156	0.1588	0.0145	0.1878	0.2559	0.1825	0.2192	0.0991	0.0536	0.0032	-0.0763	0.0658	0.0722	0.0091	0.0522	0.2313	0.2649	0.3454	0.1972	0.2801	-0.3994	-0.2694	0.0826	-0.068	0.0635	0.1337	0.1477	0.2291	0.0958	0.0954	0.0929	0.0644	0.0228	0.1517	0.0999	0.0965	0.1178	0.1503	0.1521	0.0697	0.1125	0.1507
-24.3	0.1093	0.1792	0.0355	-0.2634	0.2444	0.2015	0.1805	0.0927	0.1792	0.0818	0.2545	0.2331	0.1997	0.2363	0.0383	0.0089	0.0093	-0.1016	0.1243	0.0616	0.0635	0.0375	0.3231	0.1594	0.1732	0.3224	0.1822	-0.3919	-0.205	0.099	-0.1411	0.041	0.1313	0.2267	0.2612	0.0603	0.0876	0.139	0.1324	0.0254	0.2469	0.2364	0.1284	0.1467	0.147	0.0618	0.0623	0.1796	0.187
-24.2	0.1906	0.1377	0.0341	-0.427	0.2149	0.1545	0.1567	0.1883	0.2258	0.1092	0.2412	0.213	0.1715	0.1688	0.0517	0.0211	0.032	-0.162	0.1182	0.1266	-0.145	0.0163	0.2031	0.1699	0.2331	0.2476	0.2416	-0.3327	0.0237	0.0572	-0.1199	0.0026	0.148	0.1695	0.1966	0.0676	0.0576	0.1022	0.164	0.002	0.1906	0.2226	0.135	0.1533	0.1587	0.0869	0.0631	0.2147	0.1917
-24.1	0.1263	0.1417	0.0373	-0.2477	0.1348	0.1863	0.0742	0.1768	0.2364	0.0468	0.2518	0.2242	0.1841	0.2059	0.1379	-0.0876	-0.0609	-0.2373	0.0377	0.0896	-0.2725	0.0979	0.2052	0.1921	0.273	0.126	0.1869	-0.3261	0.0641	0.0687	-0.1846	0.014	0.2231	0.1938	0.1935	0.0541	0.0039	0.1594	0.0334	0.0107	0.0887	0.1034	0.1463	0.1305	0.1463	0.1105	0.1227	0.3076	0.1583
-24	0.1306	0.1708	0.0432	-0.2955	0.1756	0.1938	0.0853	0.1107	0.1676	0.0028	0.2062	0.3023	0.2079	0.2729	0.2054	-0.2174	-0.0592	-0.1086	0.1264	0.0114	-0.3428	0.1289	0.2038	0.2939	0.3781	0.1852	0.1433	-0.3192	0.0524	0.0943	-0.2699	0.0819	0.1855	0.2057	0.111	0.035	0.0175	0.1097	0.0346	0.005	0.0932	0.1356	0.1915	0.205	0.1092	0.1062	0.1588	0.1755	0.1074
-23.9	0.0967	0.1751	0.002	-0.2534	0.243	0.2601	0.1197	0.0968	0.1389	0.0678	0.2264	0.2402	0.1976	0.1803	0.1553	-0.4472	-0.0557	-0.1379	0.193	0.006	-0.2477	0.1141	0.2992	0.1591	0.3049	0.2052	0.1997	-0.565	0.0355	0.0542	-0.2187	0.0719	0.0352	0.1586	0.1679	0.065	0.0415	0.0289	0.0754	0.0204	0.114	0.255	0.0909	0.1221	0.1378	0.0754	0.0889	0.2015	0.1363
-23.8	0.1323	0.1932	0.0013	-0.2512	0.2199	0.105	0.1332	0.0785	0.1804	0.0626	0.2159	0.1452	0.148	0.272	0.1322	-0.3146	-0.1024	-0.1261	0.1397	0.0135	-0.2459	0.0855	0.2544	0.2418	0.1583	0.2098	0.154	-0.4597	0.0579	0.0404	-0.1195	0.0336	0.024	0.2578	0.2397	0.0419	-0.0854	0.0628	0.0973	0.0126	0.1361	0.1147	0.1236	0.1354	0.1465	0.1206	0.1747	0.2435	0.1563
-23.7	0.2105	0.1581	0.0129	-0.257	0.2609	0.1734	0.154	0.1116	0.1842	0.0937	0.2236	0.211	0.2054	0.2494	0.146	-0.402	-0.0961	-0.0942	0.0664	-0.1043	-0.2388	0.0464	0.1731	0.2699	0.1971	0.1413	0.0662	-0.3598	0.1595	0.0077	-0.1405	0.0678	0.0692	0.1879	0.2355	0.0278	-0.1605	0.0958	0.1628	0.0238	0.1078	0.1502	0.17	0.1341	0.1407	0.12	0.1518	0.1594	0.1305
-23.6	0.2016	0.2181	0.0085	-0.2601	0.223	0.1054	0.1505	0.1374	0.1981	0.0744	0.2354	0.202	0.1565	0.3482	0.1252	-0.3479	-0.0348	0.0271	0.0822	-0.2556	-0.1872	0.1084	0.2194	0.256	0.1882	0.17	0.1331	-0.4503	0.1664	0.0241	-0.2432	0.1576	0.1429	0.0976	0.2252	0.0323	-0.1643	0.1245	0.1921	-0.0405	0.0326	0.1717	0.1376	0.1399	0.1625	0.145	0.1836	0.1982	0.1404
-23.5	0.1985	0.1466	0.0223	-0.1449	0.2107	0.1582	0.0894	0.1263	0.2752	0.0713	0.2138	0.2027	0.0902	0.2797	0.1941	-0.3356	-0.0825	0.0159	0.0127	-0.2331	-0.1757	0.1072	0.2142	0.3454	0.189	0.2487	0.1155	-0.399	0.1094	0.0623	-0.1158	0.1326	0.1461	0.1287	0.2442	0.0348	-0.1872	0.0488	0.3119	-0.0688	0.0393	0.1624	0.1184	0.1471	0.1569	0.171	0.1834	0.2074	0.1568
-23.4	0.1707	0.1572	0.0327	-0.1769	0.2081	0.1857	0.0995	0.1588	0.1039	0.1278	0.2157	0.1896	0.089	0.1282	0.1571	-0.2758	0.0168	0.0473	0.0241	-0.3755	-0.1857	0.0522	0.2487	0.1732	0.1937	0.2585	0.0478	-0.3454	0.0854	0.0438	-0.0196	0.1278	0.093	0.2007	0.2646	0.0771	-0.2733	0.0924	0.2815	-0.0444	0.0625	0.131	0.1216	0.2141	0.1578	0.1387	0.1034	0.2508	0.1413
-23.3	0.1693	0.2257	0.0192	0.0764	0.1874	0.1458	0.0987	0.1792	0.1977	0.1395	0.2516	0.1433	0.0978	0.2749	0.0591	-0.2041	0.0055	0.0459	0.0457	-0.2975	-0.1783	0.0618	0.1819	0.2331	0.2884	0.2514	0.0197	-0.367	0.0481	0.0366	-0.0375	0.1239	0.0771	0.1284	0.2905	0.0478	-0.244	0.0781	0.1781	-0.0453	0.1477	0.1251	0.1272	0.1882	0.1726	0.1024	0.2331	0.1295	0.111
-23.2	0.115	0.1801	0.0105	0.0301	0.189	0.1369	0.0559	0.2258	0.1773	0.0958	0.3967	0.1381	0.0907	0.2252	0.067	-0.0203	0.0082	0.0334	0.0476	-0.2907	-0.182	0.0769	0.2699	0.273	0.2735	0.2224	0.029	-0.1737	0.0552	0.032	-0.2013	0.0831	0.0593	0.2205	0.2351	0.0454	-0.3144	0.0673	0.2061	-0.0321	0.1217	0.1835	0.1295	0.1497	0.1599	0.1548	0.1492	0.2451	0.1347
-23.1	0.145	0.1325	0.0101	0.0324	0.1835	0.1823	0.0807	0.2364	0.1076	0.1865	0.3146	0.1858	0.0659	0.1192	0.1181	0.058	0.014	0.0295	0.0695	-0.2087	-0.1905	0.0822	0.2886	0.3781	0.2423	0.2186	0.0186	-0.2179	0.1035	0.0352	-0.1564	0.239	0.0582	0.1761	0.3764	0.0258	-0.2289	0.0271	0.2219	-0.0455	0.0229	0.2368	0.1085	0.0872	0.1263	0.1591	0.1926	0.2238	0.2547
-23	0.1509	0.1327	0.0229	0.087	0.1768	0.2507	0.1069	0.1676	0.1575	0.0652	0.1727	0.2176	0.0448	0.1585	0.1829	0.0746	0.009	0.0231	0.0754	-0.1728	-0.2181	0.1286	0.2503	0.3049	0.2339	0.1384	0.0274	-0.3246	0.1045	0.0433	-0.1413	0.2482	0.1135	0.0961	0.1775	0.0055	-0.3173	0.0254	0.1055	-0.1404	0.0627	0.2161	0.1098	0.1561	0.1503	0.1118	0.177	0.1405	0.2321
-22.9	0.198	0.1474	0.0497	0.1313	0.0712	0.2354	0.087	0.1389	0.2172	0.0756	0.2403	0.186	0.0078	0.1899	0.2103	0.008	0.016	0.0011	0.1217	-0.1625	-0.1461	0.1394	0.2528	0.1583	0.2954	0.1649	-0.0109	-0.3607	0.0877	0.1369	-0.0514	0.2243	0.1274	0.1412	0.2762	0.0178	-0.2811	0.0447	0.1649	-0.1573	0.0846	0.1732	0.1203	0.1125	0.1334	0.1309	0.1934	0.313	0.1451
-22.8	0.1709	0.2226	0.0341	0.1524	0.0455	0.179	0.0524	0.1804	0.131	0.126	0.2416	0.2659	0.0037	0.1176	0.2505	0.0104	0.0115	0.0158	0.0595	-0.148	-0.2104	0.1073	0.2499	0.1971	0.2528	0.1385	-0.091	-0.5085	0.1018	0.0869	-0.0512	0.2341	0.1117	0.2481	0.2786	0.0689	-0.4338	0.036	0.1938	-0.2286	0.1772	0.1398	0.055	0.0668	0.1156	0.035	0.3164	0.2579	0.2028
-22.7	0.1047	0.1212	-0.044	0.2236	0.0064	0.1849	0.0096	0.1842	0.1305	0.129	0.258	0.2368	0.0298	0.2523	0.1849	0.1758	0.0016	0.0706	0.1126	-0.2262	-0.2041	0.1123	0.3007	0.1882	0.1848	0.2252	-0.241	-0.3654	0.0968	0.0393	-0.074	0.1398	0.0981	0.0624	0.2804	0.1282	-0.197	0.0246	0.1697	-0.237	0.1042	0.1716	0.0679	0.0811	0.1929	0.0512	0.1213	0.18	0.2098
-22.6	0.1626	0.1813	-0.0519	0.1008	0.0127	0.1799	0.0373	0.1981	0.1536	0.0994	0.2122	0.1783	0.011	0.2056	0.15	0.2397	0.028	0.0619	0.1202	-0.2237	-0.0965	0.079	0.2845	0.189	0.3058	0.2052	-0.2566	-0.162	0.0449	0.1026	-0.0866	0.1105	0.1055	0.0846	0.2984	0.1739	-0.2421	0.0216	0.157	-0.2653	0.1107	0.2265	0.0973	0.0986	0.0986	0.0291	0.1367	0.2275	0.2319
-22.5	0.2013	0.153	-0.0741	0.1258	0.0379	0.1619	0.07	0.2752	0.1136	0.0565	0.2513	0.2417	0.0054	0.0634	0.1516	0.1977	0.009	-0.0248	0.0977	-0.0983	0.0473	0.1095	0.2859	0.1937	0.3199	0.1192	-0.3033	-0.1228	0.0093	0.1533	-0.0692	0.1278	0.0692	0.1385	0.2847	0.2142	-0.186	0.007	0.0764	-0.2542	0.0945	0.2063	0.1578	0.0875	0.0767	0.0138	0.1388	0.2012	0.2328
-22.4	0.116	0.1175	-0.077	0.0973	0.0382	0.1169	0.0616	0.1039	0.1942	0.0183	0.2885	0.3215	0.0025	0.0739	0.1878	0.1829	0.0237	-0.0995	0.1082	-0.1019	0.0938	0.1171	0.276	0.2884	0.3104	0.1682	-0.3994	0.0134	0.0236	0.0702	0.0162	0.1818	0.0287	0.1561	0.3082	0.1476	-0.1349	0.0106	0.101	-0.2545	0.0967	0.1583	0.0528	0.1122	0.0956	0.035	0.2319	0.2111	0.241
-22.3	0.194	0.1181	0.0162	0.0836	0.0529	0.0628	0.0662	0.1977	0.1423	0.02	0.4041	0.193	0.0098	0.1647	0.1332	0.1724	0.0781	-0.2057	0.1285	-0.0813	0.0783	0.1389	0.2722	0.2735	0.3013	0.2561	-0.3919	0.0051	0.0348	0.0141	0.0216	0.1675	0.0306	0.1109	0.2724	0.0793	-0.0676	0.0041	0.0939	-0.1354	0.122	0.1597	0.0537	0.1426	0.1087	0.0402	0.185	0.1941	0.2158
-22.2	0.2026	0.1041	0.0177	0.1008	0.2012	0.1746	0.0615	0.1773	0.0938	0.0609	0.3401	0.234	0.0189	0.0852	0.0764	0.2015	0.1081	-0.3242	0.0862	0.0509	0.1482	0.1995	0.2523	0.2423	0.3107	0.1421	-0.3327	0.0979	0.0117	0.0245	0.0288	0.156	0.0264	0.1576	0.2218	0.103	0.0256	0.0225	0.0999	-0.1743	0.0967	0.1452	0.0919	0.127	0.2098	0.0239	0.1148	0.2085	0.2124
-22.1	0.2546	0.1151	0.0098	0.0839	0.225	0.0921	0.0806	0.1076	0.1422	0.0169	0.1676	0.209	0.0643	0.1128	0.0352	0.0869	0.156	-0.0863	0.0679	0.0299	0.115	0.1057	0.3289	0.2339	0.3275	0.1798	-0.3261	0.1152	0.0196	0.005	0.0168	0.0774	0.0182	0.1614	0.3198	0.0958	0.0335	-0.1224	0.1445	-0.1608	0.1941	0.1786	0.1189	0.1327	0.1712	0.05	0.1574	0.2203	0.2157
-22	0.1977	0.0901	0.0235	0.1095	0.1358	0.1242	0.0806	0.1575	0.2277	0.0042	0.3356	0.2402	0.2219	0.1398	0.0536	0.1171	0.1231	-0.1272	0.0507	0.0813	0.0259	0.1263	0.27	0.2954	0.2635	0.1772	-0.3192	0.2138	0.0075	0.0527	0.0107	0.1123	0.0067	0.0874	0.2105	0.0831	0.0327	-0.1531	0.0695	-0.1624	0.152	0.2924	0.1601	0.1169	0.082	0.1194	0.2036	0.2141	0.161
-21.9	0.1364	0.0786	0.0429	0.1815	0.157	0.1038	0.078	0.2172	0.1792	0.015	0.2687	0.2552	0.1826	0.1723	0.0089	0.0632	0.0427	-0.1312	0.0227	0.1334	0.0386	0.1012	0.1516	0.2528	0.2656	0.3114	-0.565	0.2659	0.0088	0.0023	-0.0939	0.1079	0.0046	0.0442	0.2014	0.0061	0.0191	-0.2784	0.0585	-0.0904	0.0524	0.131	0.1298	0.1496	0.063	0.1236	0.2005	0.2816	0.2663
-21.8	0.3548	0.0968	0.0995	0.0973	0.297	0.0756	0.1137	0.131	0.2462	0.021	0.2328	0.1825	0.1805	0.1888	0.0211	0.0637	0.0041	-0.079	0.0406	0.1754	0.1623	0.1334	0.1947	0.1848	0.2319	0.2801	-0.4597	0.2466	0.0095	0.0226	-0.1385	0.0951	0.0051	0.0569	0.232	0.0044	0.0354	-0.3724	0.0273	-0.0798	0.0646	0.1133	0.0546	0.1366	0.0244	0.1316	0.256	0.1574	0.2325
-21.7	0.3224	0.0955	0.1558	0.1294	0.2401	0.1027	0.2017	0.1305	0.2434	0.0815	0.2326	0.1997	0.1845	0.2214	-0.0876	0.051	0.0479	0.0449	0.0661	0.0875	0.1372	0.1222	0.2102	0.3058	0.355	0.1822	-0.3598	0.1485	0.0126	0.0307	-0.1	0.1465	0.0135	0.0467	0.2243	0.0358	0.0277	-0.3069	0.0698	-0.0531	0.1079	0.1307	0.0969	0.1585	0.0145	0.1234	0.1968	0.214	0.1384
-21.6	0.1657	0.1056	0.1382	0.2155	0.1439	0.091	0.0943	0.1536	0.2222	0.0689	0.1448	0.1715	0.1072	0.2046	-0.2174	0.0258	0.1435	0.0264	0.1736	0.0991	0.0661	0.0749	0.2228	0.3199	0.3011	0.2416	-0.4503	0.1427	0.0061	0.0259	-0.123	0.1064	0.0074	0.0214	0.1995	0.0991	0.0043	-0.1931	0.0722	-0.064	0.0887	0.1252	0.1352	0.0794	0.0128	0.1296	0.103	0.2518	0.1991
-21.5	0.1941	0.1334	0.1051	0.1875	0.1536	0.0975	0.0877	0.1136	0.2885	0.0775	0.2021	0.1841	0.12	0.1657	-0.4472	0.148	0.1658	0.0363	0.1501	0.1028	0.0514	0.1019	0.1965	0.3104	0.2198	0.1869	-0.399	0.0936	0.0055	0.0041	-0.1181	0.2102	0.0089	0.0243	0.132	0.1529	0.02	-0.2598	0.0614	0.0618	0.104	0.2214	0.1348	0.1025	0.0216	0.1656	0.1345	0.2046	0.2725
-21.4	0.241	0.1567	0.0797	0.2097	0.1307	0.0306	0.0968	0.1942	0.2581	0.041	0.302	0.2079	0.0943	0.1201	-0.3146	-0.2787	0.032	0.0367	0.0849	0.2626	0.0212	0.1285	0.2321	0.3013	0.3086	0.1433	-0.3454	0.1198	0.0183	0.0162	-0.1106	0.1755	0.0062	0.0263	0.1068	0.0702	0.015	-0.2251	0.1055	0.0046	0.1044	0.1876	0.0717	0.1822	0.0408	0.1702	0.2035	0.1292	0.1482
-21.3	0.1744	0.1068	0.0631	0.2424	0.2163	0.0225	0.1304	0.1423	0.1823	0.0431	0.2633	0.1976	0.0663	0.0368	-0.402	-0.2993	0.0337	0.0345	0.122	0.2265	0.0256	0.0952	0.2334	0.3107	0.3431	0.1997	-0.367	0.1425	0.0314	0.0342	0.0505	0.0849	0.0419	0.0191	0.1466	0.0448	0.0153	-0.1977	0.0879	0.0129	0.1151	0.1851	0.135	0.1395	-0.055	0.0788	0.095	0.1755	0.1806
-21.2	0.3529	0.0611	0.0323	0.2293	0.2065	0.0061	0.1271	0.0938	0.1954	0.0306	0.2838	0.148	0.045	0.0503	-0.3479	-0.3224	0.045	0.0152	0.0813	0.129	0.0412	0.0696	0.3093	0.3275	0.1881	0.154	-0.1737	0.107	0.0157	0.0147	0.0424	0.1421	0.0593	0.0247	0.1277	0.0473	0.0089	-0.1245	0.0992	0.0061	0.1512	0.1977	0.207	0.0811	-0.0751	0.0962	0.1727	0.0836	0.1779
-21.1	0.2931	0.1196	0.0654	0.2093	0.2905	0.0218	0.1272	0.1422	0.2558	0.0265	0.2654	0.2054	0.0125	0.1806	-0.3356	-0.276	0.0678	0.0075	0.0778	0.1209	0.067	0.1221	0.2654	0.2635	0.2403	0.0662	-0.2179	0.0398	0.0502	0.021	0.0437	0.2115	0.001	0.0084	0.1317	0.1852	0.0123	-0.0456	0.0856	0.0364	0.0934	0.1233	0.1696	0.1089	-0.0726	0.0301	0.1812	0.0884	0.2077
-21	0.1793	0.1897	0.1025	0.2606	0.2426	0.0119	0.0668	0.2277	0.2697	-0.0395	0.2573	0.1565	0.0065	0.2436	-0.2758	-0.3011	0.047	0.0036	0.1774	0.1327	0.0493	0.1096	0.1849	0.2656	0.2397	0.1331	-0.3246	0.0484	0.0364	0.0184	0.0475	0.2833	0.002	0.0192	0.0697	0.078	0.012	0.0492	0.103	0.0294	0.141	0.1578	0.1178	0.0806	-0.069	0.039	0.2006	0.1157	0.2489
-20.9	0.2484	0.148	0.0607	0.2249	0.118	0.0046	0.0842	0.1792	0.139	-0.1326	0.261	0.0902	0.0042	-0.3758	-0.2041	-0.3061	0.024	0.0053	0.136	0.0863	0.0419	0.1448	0.4248	0.2319	0.2662	0.1155	-0.3607	0.0925	0.0276	0.0146	0.0203	0.214	0.0021	0.003	0.0923	0.0954	0.0307	0.0405	0.0769	0.0176	0.2083	0.286	0.1467	0.1601	-0.0361	0.0203	0.1346	0.0604	0.1742
-20.8	0.3518	0.0673	0.0551	0.2084	0.1768	0.0382	0.1199	0.2462	0.117	-0.1388	0.2423	0.089	0.0058	-0.256	-0.0203	-0.3542	0.0087	0.003	0.1411	0.1051	0.0498	0.1058	0.3352	0.355	0.2848	0.0478	-0.5085	0.0725	0.0189	-0.0362	0.01	0.173	0.0149	0.0257	0.0595	0.0876	0.0629	0.039	0.0376	0.0349	0.2277	0.1222	0.1533	0.1525	-0.0433	0.0149	0.199	0.0727	0.2195
-20.7	0.1597	0.119	0.0726	0.2943	0.1791	0.0482	0.1144	0.2434	0.1486	-0.1634	0.2352	0.0978	0.0094	-0.3035	0.058	-0.2554	0.0262	0.0672	0.1882	0.0324	0.0497	0.1069	0.3034	0.3011	0.2126	0.0197	-0.3654	0.0697	0.0116	-0.068	0.0036	0.1131	0.0545	0.0521	0.0227	0.0576	0.0471	0.0317	0.0561	0.0465	0.2448	0.0973	0.1305	0.1102	-0.1259	0.0504	0.2292	0.0644	0.1974
-20.6	0.2113	0.1074	0.0898	0.194	0.198	0.0116	0.0946	0.2222	0.256	-0.2386	0.2596	0.0907	0.032	-0.2402	0.0746	-0.1272	0.0118	0.083	0.0914	0.0271	0.0607	0.0886	0.2976	0.2198	0.263	0.029	-0.162	0.1329	0.0274	-0.1411	0.0015	0.132	0.0715	0.0718	0.0221	0.0039	0.0315	0.0164	0.0875	0.0042	0.2361	0.0732	0.205	0.1402	-0.0917	0.0804	0.2222	0.0505	0.185
-20.5	0.2309	0.0765	0.0685	0.2294	0.2189	0.0051	0.1007	0.2885	0.226	-0.2043	0.2793	0.0659	0.0301	-0.2106	0.008	-0.1344	0.0064	0.0464	0.0675	0.0358	0.0181	0.141	0.1532	0.3086	0.2517	0.0186	-0.1228	0.1599	0.0182	-0.1199	0.014	0.2028	0.0688	0.0695	0.0111	0.0175	0.0615	0.0081	0.1256	0.0054	0.178	0.0764	0.1221	0.1908	0.0359	0.0788	0.2373	0.0454	0.1923
-20.4	0.2278	0.1367	0.0967	0.2271	0.1969	0.0424	0.0853	0.2581	0.1498	-0.2049	0.2442	0.0448	0.0403	-0.2427	0.0104	-0.0397	0.0089	0.0613	0.0645	0.0679	0.0138	0.1117	0.209	0.3431	0.2163	0.0274	0.0134	0.1842	0.0189	-0.1846	0.0072	0.1902	0.0798	0.0442	-0.093	0.0415	0.0612	0.0644	0.1531	0.0169	0.1866	0.1236	0.1354	0.1593	0.0401	0.0672	0.1573	0.1055	0.1301
-20.3	0.2156	0.1275	0.1358	0.3369	0.1751	0.0446	0.0549	0.1823	0.274	0.069	0.3419	0.0078	0.0445	-0.0827	0.1758	0.0687	0.0043	0.0812	0.0928	0.0817	0.031	0.095	0.2303	0.1881	0.1935	-0.0109	0.0051	0.1836	0.008	-0.2699	0.0022	0.2094	0.0901	0.0345	-0.0767	-0.0854	0.038	0.1324	0.0884	0.0246	0.1246	0.1382	0.1341	0.1742	0.0235	0.0951	0.2134	0.0791	0.1469
-20.2	0.249	0.1422	0.1163	0.2898	0.2705	0.1016	0.0292	0.1954	0.1247	0.0567	0.1549	0.0037	0.0389	-0.0183	0.2397	0.0239	0.004	0.0311	0.1486	0.0471	0.0771	0.1086	0.2512	0.2403	0.2227	-0.091	0.0979	0.2173	0.0316	-0.2187	0.0047	0.1734	0.0379	0.1712	-0.1063	-0.1605	0.0677	0.164	0.0635	-0.0388	0.1597	0.0971	0.1399	0.1852	0.1154	0.0937	0.2106	0.0824	0.2737
-20.1	0.2642	0.1395	0.0619	0.1716	0.2125	0.1028	0.0127	0.2558	0.1787	0.0639	0.3208	0.0298	0.0954	0.1102	0.1977	0.0079	0.0363	-0.2369	0.1002	0.027	0.0747	0.1114	0.2293	0.2397	0.1855	-0.241	0.1152	0.2002	0.0329	-0.1195	0.0014	0.1532	0.0024	0.1988	-0.2241	-0.1643	0.1108	0.0334	0.0544	-0.0617	0.1569	0.1141	0.1471	0.1239	0.1423	0.0649	0.2258	0.1258	0.1888
-20	0.2283	0.1127	0.0488	0.2806	0.2015	0.0929	0.0133	0.2697	0.191	0.1188	0.2607	0.011	0.0496	0.1827	0.1829	0.0088	0.0484	-0.2029	0.0905	0.0582	0.0783	0.0994	0.1959	0.2662	0.2656	-0.2566	0.2138	0.0855	0.0202	-0.1405	0.0146	0.1528	0.0044	0.1339	-0.2654	-0.1872	0.0929	0.0346	0.096	-0.1454	0.1505	0.2207	0.2141	0.1168	0.2271	0.0731	0.174	0.1233	0.1112
-19.9	0.2384	0.1468	0.0704	0.236	0.1545	0.1628	0.0044	0.139	0.2397	0.1387	0.1526	0.0054	0.0557	0.2634	0.1724	0.0022	-0.1075	-0.1708	0.0681	0.0559	0.0578	0.1209	0.1959	0.2848	0.2289	-0.3033	0.2659	0.0451	0.0112	-0.2432	0.0188	0.1888	0.0054	0.1825	-0.2729	-0.2733	0.139	0.0754	0.1275	-0.1405	0.1303	0.2287	0.1882	0.1244	0.2243	0.0747	0.1762	0.1384	0.1845
-19.8	0.2934	0.1699	0.0902	0.2258	0.1863	0.1073	0.0033	0.117	0.1657	0.1526	0.1939	0.0025	0.1142	0.1973	0.2015	0.0026	-0.3606	-0.1386	0.1718	0.0899	0.0684	0.1249	0.2037	0.2126	0.1462	-0.3994	0.2466	0.0389	0.038	-0.1158	-0.0978	0.1919	0.0493	0.2834	-0.2577	-0.244	0.1022	0.0973	0.1617	-0.1273	0.11	0.1526	0.1497	0.2285	0.224	0.0646	0.1987	0.1435	0.1956
-19.7	0.2451	0.1707	0.0657	0.1983	0.1938	0.1463	0.0148	0.1486	0.2231	0.2059	0.316	0.0098	0.1335	0.1228	0.0869	0.0118	-0.2203	-0.2349	0.1542	0.0528	0.0633	0.1451	0.2137	0.263	0.1787	-0.3919	0.1485	0.0421	0.0111	-0.0196	-0.1305	0.2027	0.0323	0.1376	-0.1952	-0.3144	0.1594	0.1628	0.1423	-0.0911	0.1687	0.173	0.0872	0.2095	0.248	0.0681	0.2089	0.0358	0.2252
-19.6	0.2055	0.1981	0.0229	0.2515	0.2601	0.126	0.0091	0.256	0.2156	0.1806	0.222	0.0189	0.1212	0.1215	0.1171	0.003	-0.255	-0.2644	0.0677	0.0029	0.0609	0.1492	0.2373	0.2517	0.22	-0.3327	0.1427	0.0741	0.0132	-0.0375	-0.134	0.2251	0.0345	0.1808	-0.0555	-0.2289	0.1097	0.1921	0.1237	-0.0657	0.2058	0.2153	0.1561	0.12	0.255	0.0697	0.2188	0.0402	0.178
-19.5	0.3607	0.2394	0.0012	0.2538	0.105	0.1104	0.0025	0.226	0.2539	0.1851	0.2867	0.0643	0.1505	0.1168	0.0632	0.0074	-0.0699	-0.2666	0.1116	0.0089	0.0205	0.1617	0.231	0.2163	0.394	-0.3261	0.0936	0.14	0.0091	-0.2013	-0.1225	0.2308	0.1139	0.2106	-0.0455	-0.3173	0.0289	0.3119	0.0533	0.0444	0.2131	0.1144	0.1125	0.1748	0.2062	0.0623	0.1455	0.0503	0.1423
-19.4	0.2978	0.1153	0.0457	0.1821	0.1734	0.1091	0.0334	0.1498	0.3617	0.0966	0.4372	0.2219	0.1178	0.2192	0.0637	0.012	-0.0758	-0.1815	0.092	0.0193	0.0533	0.1069	0.2322	0.1935	0.3115	-0.3192	0.1198	0.1817	0.0068	-0.1564	-0.1271	0.1469	0.0861	0.2513	-0.0556	-0.2811	0.0628	0.2815	0.0863	0.0128	0.2486	0.0938	0.0668	0.1544	0.1519	0.0631	0.2148	0.055	0.1539
-19.3	0.2247	0.1397	0.0901	0.0868	0.1054	0.1673	0.0855	0.274	0.1562	0.1053	0.1101	0.1826	0.0946	0.3088	0.051	0.009	-0.0763	0.0059	0.1353	0.0282	0.0773	0.1602	0.225	0.2227	0.1753	-0.565	0.1425	0.0678	0.0337	-0.1413	-0.0824	0.1332	0.22	0.2141	-0.0916	-0.4338	0.0958	0.1781	0.1114	0.0289	0.1847	0.1304	0.0811	0.1719	0.1925	0.1227	0.2243	0.0084	0.1498
-19.2	0.2807	0.1522	0.2031	0.1446	0.1582	0.1639	0.0817	0.1247	0.2001	0.1929	0.3048	0.1805	0.1003	0.1272	0.0258	0.0298	-0.1016	0.0508	0.1468	0.0129	0.1035	0.1767	0.3445	0.1855	0.2251	-0.4597	0.107	0.0035	0.0618	-0.0514	0.0244	0.0754	0.2002	0.2199	0.0176	-0.197	0.1245	0.2061	0.109	-0.0447	0.1447	0.141	0.0986	0.1634	0.198	0.1588	0.3657	0.0034	0.1095
-19.1	0.2743	0.1763	0.1342	0.188	0.1857	0.1637	0.1203	0.1787	0.202	0.2005	0.3218	0.1845	0.0433	0.1066	0.148	0.0741	-0.162	0.0537	0.1152	0.0132	0.0928	0.2072	0.1502	0.2656	0.2353	-0.3598	0.0398	0.0106	0.0877	-0.0512	0.0089	0.0982	0.0923	0.1692	0.0585	-0.2421	0.0488	0.2219	0.0749	-0.0319	0.2068	0.1304	0.0875	0.0336	0.2671	0.0889	0.1574	0.0189	0.0545
-19	0.2725	0.1699	0.1836	0.1758	0.1458	0.1047	0.1309	0.191	0.2777	0.1941	0.1991	0.1072	0.0667	0.086	-0.2787	0.0489	-0.2373	0.0471	0.1019	0.0059	0.0434	0.1422	0.3176	0.2289	0.2845	-0.4503	0.0484	0.0057	0.1284	-0.074	0.0386	0.0846	0.1411	0.2303	0.0646	-0.186	0.0924	0.1055	0.0874	-0.0311	0.1709	0.1109	0.1122	0.0136	0.1185	0.1747	0.2295	0.0173	0.0446
-18.9	0.3653	0.1192	0.1395	0.2153	0.1369	0.1388	0.2212	0.2397	0.2362	0.1526	0.228	0.12	0.1766	0.0974	-0.2993	0.1217	-0.1086	0.0169	0.0867	0.0021	0.012	0.1576	0.2948	0.1462	0.1601	-0.399	0.0925	0.001	0.0055	-0.0866	0.0595	0.1165	0.1536	0.288	0.0509	-0.1349	0.0781	0.1649	0.08	-0.0947	0.1451	0.1267	0.1426	0.0238	0.1496	0.1518	0.2304	0.03	0.0207
-18.8	0.176	0.1082	0.1248	0.1893	0.1823	0.1406	0.2	0.1657	0.1341	0.1448	0.2779	0.0943	0.1404	0.1074	-0.3224	0.1308	-0.1379	0.0342	0.0536	0.0503	0.0236	0.175	0.2054	0.1787	0.2189	-0.3454	0.0725	0.0106	0.0284	-0.0692	0.0324	0.0765	0.1425	0.235	0.1332	-0.0676	0.0673	0.1938	0.0235	-0.1719	0.2392	0.1102	0.127	0.0942	0.1832	0.1836	0.2669	0.0042	0.0734
-18.7	0.1627	0.0715	0.0722	0.1691	0.2507	0.1476	0.1036	0.2231	0.1527	0.1	0.1566	0.0663	0.1195	0.1272	-0.276	0.1744	-0.1261	0.1122	0.0645	0.0587	0.031	0.1237	0.263	0.22	0.2403	-0.367	0.0697	0.0185	0.0006	0.0162	0.0242	0.0975	0.1203	0.1401	0.2219	0.0256	0.0271	0.1697	0.0143	-0.1663	0.1806	0.0757	0.1327	0.0798	0.2301	0.1834	0.2537	0.0034	0.0411
-18.6	0.207	0.0932	0.0986	0.1835	0.2354	0.0799	0.0724	0.2156	0.1738	0.1376	0.2036	0.045	0.1243	0.1098	-0.3011	0.1773	-0.0942	0.1345	0.0737	-0.0246	0.0249	0.0387	0.3242	0.394	0.2955	-0.1737	0.1329	0.0192	0.1133	0.0216	0.008	0.1236	0.0353	0.1936	0.1062	0.0335	0.0254	0.157	0.1527	-0.1284	0.1949	0.0987	0.1169	0.0078	0.2122	0.1034	0.205	0.0073	0.0629
-18.5	0.2222	0.1737	0.0886	0.1632	0.179	0.0588	0.0674	0.2539	0.1844	0.1391	0.1997	0.0125	0.2317	0.1553	-0.3061	0.1806	0.0271	0.1224	0.1361	-0.0499	0.0015	0.0524	0.1488	0.3115	0.1631	-0.2179	0.1599	0.0313	0.1548	0.0288	0.0068	0.1564	0.0369	0.1958	0.1441	0.0327	0.0447	0.0764	0.0709	-0.0785	0.1569	0.0652	0.1496	0.0062	0.2597	0.2331	0.2753	0.0331	0.08
-18.4	0.3127	0.0802	0.1366	0.1706	0.1849	0.0678	0.0984	0.3617	0.2118	0.1546	0.1645	0.0065	0.0945	0.166	-0.3542	0.1614	0.0159	0.0485	0.1042	-0.0629	0.0069	0.0173	0.2571	0.1753	0.2787	-0.3246	0.1842	0.0528	0.0805	0.0168	0.0067	0.1236	0.0469	0.1964	0.0925	0.0191	0.036	0.101	0.0605	-0.0791	0.1491	0.0604	0.1366	0.0197	0.2096	0.1492	0.2704	0.0035	0.1285
-18.3	0.2476	0.092	0.1098	0.2086	0.1799	0.0475	0.0532	0.1562	0.2548	0.1262	0.1608	0.0042	0.1203	0.1415	-0.2554	0.1057	0.0473	0.0481	0.1887	-0.0815	0.0053	0.0041	0.3485	0.2251	0.1955	-0.3607	0.1836	0.071	0.0095	0.0107	0.0201	0.1565	0.0409	0.2235	0.117	0.0354	0.0246	0.0939	0.0848	-0.1217	0.1721	0.0497	0.1585	0.0996	0.1735	0.1926	0.3053	0.0338	0.0975
-18.2	0.1605	0.107	0.0648	0.1388	0.1619	0.0618	0.0676	0.2001	0.2138	0.0695	0.1544	0.0058	0.1224	0.1163	-0.1272	0.0884	0.0459	0.0478	0.1245	-0.1185	0.0053	0.0742	0.1204	0.2353	0.1939	-0.5085	0.2173	0.0508	0.0146	-0.0939	0.0257	0.1413	0.0334	0.2949	0.1224	0.0277	0.0216	0.0999	0.0997	-0.2336	0.1448	0.0744	0.0794	0.067	0.3118	0.177	0.2871	0.0408	0.0903
-18.1	0.1271	0.1239	0.096	0.2008	0.1169	0.0427	0.0818	0.202	0.1727	0.1106	0.1934	0.0094	0.1215	0.1667	-0.1344	0.0997	0.0334	0.0653	0.1892	-0.1338	0.0016	0.0763	0.256	0.2845	0.1981	-0.3654	0.2002	0.0602	0.0075	-0.1385	0.0167	0.1907	0.098	0.3153	0.1144	0.0043	0.007	0.1445	0.0655	-0.173	0.1967	0.0834	0.1025	0.1319	0.2657	0.1934	0.1866	0.0689	0.0832
-18	0.0934	0.1992	0.1231	0.2175	0.0628	0.0087	0.0832	0.2777	0.201	0.1594	0.2124	0.032	0.1389	0.2227	-0.0397	0.1296	0.0295	0.0604	0.1816	-0.1386	0.002	0.1415	0.2417	0.1601	0.2228	-0.162	0.0855	0.0432	0.125	-0.1	0.0153	0.2335	0.0589	0.3024	0.1961	0.02	0.0106	0.0695	0.0678	-0.2239	0.1453	0.1166	0.1822	0.003	0.1519	0.3164	0.1986	0.0831	0.1144
-17.9	0.1747	0.1212	0.1937	0.3076	0.1746	0.0018	0.0606	0.2362	0.3357	0.0618	0.2629	0.0301	0.2315	0.1062	0.0687	0.1601	0.0231	0.0887	0.209	-0.0838	0.004	0.0832	0.1434	0.2189	0.1695	-0.1228	0.0451	0.0445	0.0826	-0.123	0.0156	0.1486	0.0103	0.2996	0.1397	0.015	0.0041	0.0585	0.0893	-0.1385	0.1907	0.1057	0.1395	0.0158	0.2197	0.1213	0.3262	0.1587	0.1073
-17.8	0.1672	0.14	0.1901	0.1732	0.0921	0.0022	0.051	0.1341	0.286	0.0661	0.2689	0.0403	0.1343	0.0989	0.0239	0.0919	0.0011	0.0955	0.267	0.059	0.0052	0.1059	0.182	0.2403	0.209	0.0134	0.0389	0.057	0.099	-0.1181	0.0184	0.1126	0.0079	0.3098	0.0694	0.0153	0.0225	0.0273	0.1301	-0.0879	0.1857	0.1538	0.0811	0.0246	0.2517	0.1367	0.2611	0.1959	0.1146
-17.7	0.1074	0.1598	0.1414	0.1446	0.1242	0.0141	0.1089	0.1527	0.2207	0.0343	0.159	0.0445	0.155	0.1432	0.0079	0.126	0.0158	0.1667	0.2361	0.0049	0.0082	0.0699	0.2374	0.2955	0.2299	0.0051	0.0421	0.0595	0.0572	-0.1106	0.0302	0.1296	0.0163	0.2427	0.0768	0.0089	-0.1224	0.0698	0.1415	0.0195	0.2215	0.1585	0.1089	0.0436	0.3653	0.1388	0.1621	0.1942	0.1048
-17.6	0.1859	0.1862	0.1556	0.1906	0.1038	0.0116	0.105	0.1738	0.3024	0.0682	0.1809	0.0389	0.292	0.1512	0.0088	0.1044	0.0706	0.1748	0.1464	0.0237	0.0063	0.0373	0.1545	0.1631	0.2925	0.0979	0.0741	0.0714	0.0687	0.0505	0.0557	0.1791	0.0208	0.1621	0.1099	0.0123	-0.1531	0.0722	0.1455	0.0102	0.2222	0.1364	0.0806	0.0199	0.2509	0.2319	0.184	0.096	0.1511
-17.5	0.2072	0.227	0.2372	0.2081	0.0756	0.0169	0.1076	0.1844	0.2734	0.0536	0.2	0.0954	0.1758	0.1364	0.0022	0.1032	0.0619	0.1506	0.1934	0.0445	0.0007	0.0596	0.2198	0.2787	0.2568	0.1152	0.14	0.1013	0.0943	0.0424	0.0423	0.184	0.0331	0.2488	0.1495	0.012	-0.2784	0.0614	0.1556	0.0656	0.2772	0.1984	0.1601	0.0282	0.257	0.185	0.2224	0.1563	0.1368
-17.4	0.2223	0.2409	0.1786	0.2644	0.1027	0.0135	0.1306	0.2118	0.2716	0.0494	0.4268	0.0496	0.1817	0.1329	0.0026	0.1069	-0.0248	0.1361	0.199	0.0817	0.0218	0.0929	0.214	0.1955	0.2348	0.2138	0.1817	0.122	0.0542	0.0437	0.0383	0.215	0.0568	0.2168	0.1554	0.0307	-0.3724	0.1055	0.1758	0.106	0.216	0.1858	0.1525	0.0208	0.1688	0.1148	0.2914	0.128	0.1467
-17.3	0.1968	0.3483	0.0826	0.1993	0.091	0.0051	0.1202	0.2548	0.2785	0.0617	0.3422	0.0557	0.1299	0.1689	0.0118	0.0572	-0.0995	0.1293	0.1574	0.0676	0.0244	0.1863	0.2312	0.1939	0.1905	0.2659	0.0678	0.1823	0.0404	0.0475	0.0078	0.205	0.079	0.271	0.1062	0.0629	-0.3069	0.0879	0.2202	0.0742	0.1689	0.1071	0.1102	0.0275	0.1994	0.1574	0.161	0.0852	0.0854
-17.2	0.2004	0.2687	0.1264	0.1131	0.0975	0.0137	0.1019	0.2138	0.2348	0.0341	0.1962	0.1142	0.2135	0.1387	0.003	0.0848	-0.2057	0.1277	0.1053	0.0519	0.0056	0.1401	0.1886	0.1981	0.2156	0.2466	0.0035	0.1248	0.0077	0.0203	0.0032	0.133	0.091	0.1826	0.0888	0.0471	-0.1931	0.0992	0.2138	0.0519	0.1667	0.1375	0.1402	0.0493	0.1948	0.2036	0.3343	0.1641	0.13
-17.1	0.1329	0.1584	0.1343	0.1455	0.0306	0.015	0.1627	0.1727	0.2193	0.0194	0.3434	0.1335	0.1296	0.0987	0.0074	0.0985	-0.3242	0.1302	0.0722	0.0429	0.0095	0.1277	0.1876	0.2228	0.1367	0.1485	0.0106	0.1589	0.0241	0.01	0.0172	0.197	0.0991	0.2452	0.1055	0.0315	-0.2598	0.0856	0.1179	0.0366	0.144	0.1466	0.1908	0.0653	0.1869	0.2005	0.2871	0.0934	0.1972
-17	0.1912	0.2166	0.1833	0.2939	0.0225	0.0075	0.1389	0.201	0.2127	0.0193	0.1494	0.1212	0.2478	0.1291	0.012	0.0938	-0.0863	0.0949	0.0616	0.0716	0.0207	0.0884	0.2462	0.1695	0.1864	0.1427	0.0057	0.1534	0.0623	0.0036	0.0457	0.1936	0.1197	0.2847	0.1357	0.0615	-0.2251	0.103	0.167	0.0169	0.201	0.2179	0.1593	0.0475	0.1675	0.256	0.1771	0.1207	0.1584
-16.9	0.2164	0.1271	0.0827	0.239	0.0061	0.0026	0.0835	0.3357	0.2128	0.0374	0.1715	0.1505	0.2242	0.0983	0.009	0.0774	-0.1272	0.0838	0.1266	0.0703	0.0482	0.0821	0.2416	0.209	0.2925	0.0936	0.001	0.175	0.0438	0.0015	0.0696	0.1782	0.0799	0.2252	0.1109	0.0612	-0.1977	0.0769	0.2075	0.0097	0.2056	0.1312	0.1742	0.1021	0.1775	0.1968	0.2925	0.1412	0.1663
-16.8	0.1973	0.1247	0.1232	0.1383	0.0218	0.003	0.1266	0.286	0.2508	0.0531	0.1661	0.1178	0.1448	0.1718	0.0298	0.0681	-0.1312	0.1163	0.0896	0.1236	-0.2014	0.1671	0.3408	0.2299	0.2394	0.1198	0.0106	0.1044	0.0366	0.014	0.0161	0.2717	0.1015	0.1011	0.0583	0.038	-0.1245	0.0376	0.1148	0.0027	0.1847	0.1265	0.1852	0.0859	0.0788	0.103	0.2592	0.1265	0.1637
-16.7	0.2298	0.171	0.0884	0.1775	0.0119	0.0093	0.1093	0.2207	0.3545	0.1055	0.2757	0.0946	0.2852	0.1533	0.0741	0.1497	-0.079	0.0985	0.0114	0.1235	-0.3959	0.14	0.3366	0.2925	0.2666	0.1425	0.0185	0.0247	0.032	0.0072	0.0671	0.2217	0.126	0.1212	0.0195	0.0677	-0.0456	0.0561	0.1399	0.0046	0.145	0.0465	0.1239	0.0494	0.0634	0.1345	0.0973	0.1194	0.0753
-16.6	0.3039	0.2387	0.0047	0.2506	0.0046	0.0194	0.095	0.3024	0.2961	0.0982	0.1406	0.1003	0.2377	0.1774	0.0489	0.1676	0.0449	0.0622	0.006	0.0455	-0.1248	0.0744	0.1507	0.2568	0.2612	0.107	0.0192	0.066	0.0352	0.0022	0.0583	0.1704	0.1634	0.2085	0.0481	0.1108	0.0492	0.0875	0.1648	0.0122	0.1558	0.0775	0.1168	0.1099	0.0688	0.2035	0.1125	0.1647	0.1626
-16.5	0.2701	0.2129	0.0133	0.2964	0.0382	0.0412	0.0626	0.2734	0.183	0.0668	0.2045	0.0433	0.234	0.1704	0.1217	0.1243	0.0264	0.0585	0.0135	0.0666	-0.2102	0.0902	0.1394	0.2348	0.142	0.0398	0.0313	-0.0651	0.0433	0.0047	0.0101	0.1196	0.1531	0.2131	0.0514	0.0929	0.0405	0.1256	0.1411	0.0104	0.1165	0.0878	0.1244	0.0302	0.1308	0.095	0.1796	0.1588	0.0933
-16.4	0.1734	0.1712	0.0909	0.1085	0.0482	0.0737	0.0807	0.2716	0.2553	0.0428	0.1789	0.0667	0.1437	0.1947	0.1308	0.1332	0.0363	0.0464	-0.1043	0.0637	-0.1699	0.0705	0.1619	0.1905	0.2539	0.0484	0.0528	-0.0526	0.1369	0.0014	0.0572	0.1164	0.1949	0.3161	0.0434	0.139	0.039	0.1531	0.0681	0.0116	0.1726	0.0646	0.2285	0.0564	0.0375	0.1727	0.2147	0.1631	0.1467
-16.3	0.1642	0.223	0.0841	0.1774	0.0116	0.1041	0.1203	0.2785	0.3029	0.0816	0.1379	0.1766	0.1837	0.1255	0.1744	0.1277	0.0367	0.0658	-0.2556	0.0385	-0.087	0.0979	0.256	0.2156	0.1141	0.0925	0.071	-0.0486	0.0869	0.0146	0.1082	0.1823	0.1313	0.2451	0.046	0.1022	0.0317	0.0884	0.026	0.0042	0.1234	0.0735	0.2095	0.0522	0.098	0.1812	0.3076	0.1504	0.1922
-16.2	0.2326	0.2326	0.0877	0.2143	0.0051	0.1455	0.1959	0.2348	0.1849	0.0601	0.2057	0.1404	0.2733	0.1687	0.1773	0.1184	0.0345	0.0265	-0.2331	0.046	-0.078	0.1164	0.223	0.1367	0.1801	0.0725	0.0508	-0.0653	0.0393	0.0188	0.1256	0.1691	0.1655	0.1406	0.0343	0.1594	0.0164	0.0635	0.0383	0.0019	0.0297	0.0469	0.12	0.0635	0.1034	0.2006	0.1755	0.2193	0.1308
-16.1	0.2255	0.2599	0.1382	0.1784	0.0424	0.131	0.156	0.2193	0.2513	0.075	0.0847	0.1195	0.2251	0.1686	0.1806	0.0653	0.0152	0.041	-0.3755	0.064	0.0126	0.1345	0.1522	0.1864	0.2611	0.0697	0.0602	-0.1028	0.1026	-0.0978	0.0888	0.1775	0.1645	0.2008	0.0193	0.1097	0.0081	0.0544	0.032	0.006	-0.2905	0.0207	0.1748	0.0667	0.1145	0.1346	0.2015	0.1154	0.0279
-16	0.19	0.2583	0.1663	0.2633	0.0446	0.128	0.0927	0.2127	0.246	0.0975	0.1252	0.1243	0.2202	0.1221	0.1614	0.1374	0.0075	0.0296	-0.2975	0.0286	0.0027	0.1849	0.2649	0.2925	0.2022	0.1329	0.0432	-0.0743	0.1533	-0.1305	0.005	0.132	0.1535	0.2291	0.0083	0.0289	0.0644	0.096	0.0104	0.0226	-0.3841	0.0213	0.1544	0.0651	0.1405	0.199	0.2435	0.2285	0.0037
-15.9	0.179	0.2027	0.1033	0.1462	0.1016	0.1151	0.1883	0.2128	0.269	0.1149	0.128	0.2317	0.1916	0.1954	0.1057	0.1382	0.0036	0.0099	-0.2907	0.0292	0.0172	0.1181	0.1594	0.2394	0.1456	0.1599	0.0445	-0.0651	0.0702	-0.134	0.1298	0.1715	0.0904	0.2612	0.0081	0.0628	0.1324	0.1275	0.0041	0.0328	-0.3705	0.0045	0.1719	0.0939	0.1619	0.2292	0.1594	0.1354	0.0583
-15.8	0.3317	0.2161	0.0682	0.1774	0.1028	0.0524	0.1768	0.2508	0.3213	0.1258	0.0882	0.0945	0.1936	0.1727	0.0884	0.055	0.0053	0.0443	-0.2087	0.1059	0.0638	0.1095	0.1699	0.2666	0.2473	0.1842	0.057	0.0344	0.0141	-0.1225	0.1367	0.263	0.1457	0.1966	0.003	0.0958	0.164	0.1617	0.005	0.2331	-0.3064	0.0048	0.1634	0.0629	0.1855	0.2222	0.1982	0.1651	0.0674
-15.7	0.3178	0.1595	0.1063	0.1779	0.0929	0.0856	0.1107	0.3545	0.2304	0.1045	0.0766	0.1203	0.1194	0.1221	0.0997	0.0605	0.003	0.0356	-0.1728	0.1162	0.0649	0.083	0.1921	0.2612	0.2652	0.1836	0.0595	-0.0351	0.0245	-0.1271	0.113	0.1513	0.1445	0.1935	0.0139	0.1245	0.0334	0.1423	0.0108	-0.2707	-0.2178	0.0078	0.0336	0.0801	0.1885	0.2373	0.2074	0.1543	0.1063
-15.6	0.1692	0.1526	0.2231	0.1443	0.1628	0.1034	0.0968	0.2961	0.2654	0.1037	0.1159	0.1224	0.1585	0.1591	0.1296	0.1866	0.0672	0.0037	-0.1625	0.0748	0.0593	0.0778	0.2939	0.142	0.2365	0.2173	0.0714	-0.0505	0.005	-0.0824	0.0209	0.193	0.143	0.111	0.0095	0.0488	0.0346	0.1237	0.007	-0.192	-0.2368	0.0201	0.0136	0.0734	0.1263	0.1573	0.2508	0.1709	0.1094
-15.5	0.1726	0.2203	0.1522	0.17	0.1073	0.1092	0.0785	0.183	0.2157	0.1068	0.1555	0.1215	0.1458	0.1186	0.1601	0.187	0.083	0.0065	-0.148	0.0942	0.0265	0.0651	0.1591	0.2539	0.2259	0.2002	0.1013	-0.1214	0.0527	0.0244	0.0306	0.2605	0.1443	0.1679	0.0069	0.0924	0.0754	0.0533	0.0298	-0.2321	-0.1685	0.0103	0.0238	0.0204	0.1341	0.2134	0.1295	0.298	0.1182
-15.4	0.1942	0.2147	0.1744	0.2874	0.1463	0.0687	0.1116	0.2553	0.1993	0.1145	0.2468	0.1389	0.2192	0.2155	0.0919	0.1675	0.0464	0.0109	-0.2262	0.086	0.0564	0.0308	0.2418	0.1141	0.2665	0.0855	0.122	-0.2074	0.0023	0.0089	0.0158	0.2445	0.2025	0.2397	0.0043	0.0781	0.0973	0.0863	0.0738	-0.3257	-0.0656	0.0057	0.0942	0.0142	0.1456	0.2106	0.2451	0.2717	0.193
-15.3	0.264	0.1382	0.1648	0.2392	0.126	0.0533	0.1374	0.3029	0.2063	0.0933	0.186	0.2315	0.2363	0.1677	0.126	0.1624	0.0613	0.0021	-0.2237	0.0917	0.0621	0.0088	0.2699	0.1801	0.2194	0.0451	0.1823	-0.2692	0.0226	0.0386	0.0092	0.1677	0.1031	0.2355	0.0181	0.0673	0.1628	0.1114	0.0039	-0.2006	-0.0391	0.0039	0.0798	0.017	0.1533	0.2258	0.2238	0.1723	0.0917
-15.2	0.1315	0.1345	0.244	0.2238	0.1104	0.0269	0.1263	0.1849	0.174	0.1004	0.2182	0.1343	0.1688	0.163	0.1044	0.1118	0.0812	0.0072	-0.0983	0.0808	0.0364	0.0155	0.256	0.2611	0.2756	0.0389	0.1248	-0.2612	0.0307	0.0595	0.023	0.2679	0.1475	0.2252	0.018	0.0271	0.1921	0.109	0.0138	-0.0835	0.0359	0.0035	0.0078	0.0157	0.161	0.174	0.1405	0.2414	0.1033
-15.1	0.1549	0.1452	0.1287	0.1444	0.1091	0.0201	0.1588	0.2513	0.2417	0.1065	0.2559	0.155	0.2059	0.0825	0.1032	0.1211	0.0311	0.0038	-0.1019	0.046	0.0561	0.0049	0.3454	0.2022	0.1532	0.0421	0.1589	-0.3823	0.0259	0.0324	0.0311	0.1949	0.2606	0.2442	0.0022	0.0254	0.3119	0.0749	0.0303	-0.1302	0.0161	0.0053	0.0062	0.0098	0.1557	0.1762	0.313	0.2621	0.1288
-15	0.1834	0.0227	0.1978	0.2444	0.1673	0.0045	0.1792	0.246	0.3421	0.1761	0.2331	0.292	0.2729	0.1111	0.1069	0.1575	-0.2369	0.0047	-0.0813	0.0878	0.1128	0.0093	0.1732	0.1456	0.2977	0.0741	0.1534	-0.2091	0.0041	0.0242	0.0177	0.1795	0.2062	0.2646	0.0074	0.0447	0.2815	0.0874	0.0296	-0.1356	0.0074	0.0073	0.0197	0.0049	0.1554	0.1987	0.2579	0.2058	0.1674
-14.9	0.1828	0.0164	0.1572	0.2149	0.1639	0.0034	0.2258	0.269	0.2299	0.1566	0.213	0.1758	0.1803	0.1445	0.0572	0.0919	-0.2029	0.0105	0.0509	0.186	0.0636	0.0153	0.2331	0.2473	0.2867	0.14	0.175	-0.2829	0.0162	0.008	0.0153	0.1716	0.2222	0.2905	0.0166	0.036	0.1781	0.08	0.0392	-0.1816	0.0216	0.0146	0.0996	0.0055	0.1728	0.2089	0.18	0.1059	0.101
-14.8	0.1482	0.0062	0.0811	0.1348	0.1637	0.002	0.2364	0.3213	0.1808	0.095	0.2242	0.1817	0.272	0.1201	0.0848	0.0677	-0.1708	0.0013	0.0299	0.173	0.0473	0.0214	0.273	0.2652	0.2215	0.1817	0.1044	-0.2694	0.0342	0.0068	0.0072	0.1331	0.1358	0.2351	0.004	0.0246	0.2061	0.0235	0.0211	-0.1973	0.0503	0.004	0.067	0.0036	0.1853	0.2188	0.2275	0.1195	0.1204
-14.7	0.1978	0.0084	0.1592	0.1756	0.1047	0.0013	0.1676	0.2304	0.1921	0.1103	0.3023	0.1299	0.2494	0.0955	0.0985	0.02	-0.1386	0.0044	0.0813	0.1368	0.019	0.0485	0.3781	0.2365	0.1167	0.0678	0.0247	-0.205	0.0147	0.0067	0.0213	0.0147	0.258	0.3764	0.008	0.0216	0.2219	0.0143	0.0089	-0.0784	0.0402	0.0482	0.1319	0.0065	0.2099	0.1455	0.2012	0.147	0.1382
-14.6	0.2048	-0.0697	0.1529	0.243	0.1388	0.0289	0.1389	0.2654	0.2128	0.1105	0.2402	0.2135	0.3482	0.1071	0.0938	0.0048	-0.2349	0.0025	0.1334	0.0773	0.0295	0.078	0.3049	0.2259	0.1865	0.0035	0.066	0.0237	0.021	0.0201	0.023	0.0057	0.2174	0.1775	0.0146	0.007	0.1055	0.1527	0.0057	-0.0801	0.0261	0.097	0.003	0.0087	0.2095	0.2148	0.2111	0.1767	0.1512
-14.5	0.1405	-0.0713	0.1225	0.2199	0.1406	0.0192	0.1804	0.2157	0.3063	0.0996	0.1452	0.1296	0.2797	0.0955	0.0774	-0.1153	-0.2644	0.0039	0.1754	0.0993	0.0708	0.0964	0.1583	0.2665	0.1884	0.0106	-0.0651	0.0641	0.0184	0.0257	0.0252	0.0748	0.3626	0.2762	0.1292	0.0106	0.1649	0.0709	0.0093	-0.1152	0.0179	0.084	0.0158	0.0018	0.1768	0.2243	0.1941	0.1703	0.1627
-14.4	0.1755	-0.1144	0.1226	0.2609	0.1476	0.0177	0.1842	0.1993	0.2589	0.139	0.211	0.2478	0.1282	0.0991	0.0681	-0.406	-0.2666	0.004	0.0875	0.1395	0.0933	0.0933	0.1971	0.2194	0.2042	0.0057	-0.0526	0.0524	0.0146	0.0167	0.0084	0.1237	0.2673	0.2786	-0.2596	0.0041	0.1938	0.0605	0.0221	0.0545	0.0088	0.0724	0.0246	0.0018	0.1021	0.3657	0.2085	0.068	0.2133
-14.3	0.1877	-0.288	0.0413	0.223	0.0799	0.0104	0.1981	0.2063	0.2122	0.0626	0.202	0.2242	0.2749	0.0383	0.1497	-0.1712	-0.1815	0.0128	0.0991	0.067	0.1045	0.0908	0.1882	0.2756	0.2283	0.001	-0.0486	0.0355	-0.0362	0.0153	0.021	0.1879	0.1201	0.2804	-0.1531	0.0225	0.1697	0.0848	0.0182	0.022	0.0461	0.0897	0.0436	0.0182	0.1542	0.1574	0.2203	0.0055	0.1056
-14.2	0.1394	-0.2671	0.012	0.2107	0.0588	0.0135	0.2752	0.174	0.2758	0.0624	0.2027	0.1448	0.2252	0.0517	0.1676	-0.2082	0.0059	0.008	0.1028	0.0709	0.0867	0.1286	0.189	0.1532	0.2792	0.0106	-0.0653	0.0579	-0.068	0.0156	0.0137	0.2417	0.1893	0.2984	-0.2079	-0.1224	0.157	0.0997	0.0076	0.0468	0.0814	0.0861	0.0199	0.0088	0.1336	0.2295	0.2141	0.0297	0.1117
-14.1	0.2108	-0.194	-0.1241	0.2081	0.0678	0.0152	0.1039	0.2417	0.2353	0.0771	0.1896	0.2852	0.1192	0.1379	0.1243	-0.202	0.0508	0.0093	0.2626	0.0963	0.0686	0.1486	0.1937	0.2977	0.1098	0.0185	-0.1028	0.1595	-0.1411	0.0184	0.0328	0.1323	0.2499	0.2847	-0.2916	-0.1531	0.0764	0.0655	0.026	0.0473	0.122	0.0929	0.0282	0.011	0.1458	0.2304	0.2816	0.0558	0.1628
-14	0.2194	-0.2506	-0.2093	0.1874	0.0475	0.0199	0.1977	0.3421	0.2421	0.0633	0.1433	0.2377	0.1585	0.2054	0.1332	-0.198	0.0537	0.023	0.2265	0.1085	0.038	0.1362	0.2884	0.2867	0.15	0.0192	-0.0743	0.1664	-0.1199	0.0302	0.0188	0.154	0.2546	0.3082	-0.3031	-0.2784	0.101	0.0678	0.0603	0.0264	0.1554	0.1123	0.0208	0.0118	0.14	0.2669	0.1574	-0.0804	0.1179
-13.9	0.3206	-0.45	-0.1805	0.189	0.0618	0.0051	0.1773	0.2299	0.023	0.1875	0.1381	0.234	0.1899	0.1553	0.1277	-0.1095	0.0471	0.0132	0.129	0.081	0.0446	0.1205	0.2735	0.2215	0.234	0.0313	-0.0651	0.1094	-0.1846	0.0557	-0.1859	0.1399	0.1438	0.2724	-0.2807	-0.3724	0.0939	0.0893	0.1004	0.0133	0.1409	0.1121	0.0275	0.0071	0.1359	0.2537	0.214	-0.0875	0.1088
-13.8	0.2449	-0.3939	-0.1045	0.1835	0.0427	0.0267	0.1076	0.1808	0.049	0.1652	0.1858	0.1437	0.1176	0.1322	0.1184	-0.1131	0.0169	0.0058	0.1209	0.0693	0.0506	0.1048	0.2423	0.1167	0.1701	0.0528	0.0344	0.0854	-0.2699	0.0423	-0.2452	0.1576	0.1868	0.2218	-0.1972	-0.3069	0.0999	0.1301	0.0986	0.0069	0.1425	0.1564	0.0493	0.002	0.192	0.205	0.2518	-0.1167	0.0693
-13.7	0.2355	-0.2621	-0.2807	0.1768	0.0087	-0.049	0.1575	0.1921	0.0314	0.1863	0.2176	0.1837	0.2523	0.146	0.0653	-0.0922	0.0342	0.0075	0.1327	0.1195	0.0377	0.0691	0.2339	0.1865	0.1716	0.071	-0.0351	0.0481	-0.2187	0.0383	-0.2308	0.168	0.2748	0.3198	-0.2404	-0.1931	0.1445	0.1415	0.0934	0.0101	0.1102	0.0898	0.0653	0.003	0.1049	0.2753	0.2046	-0.0553	0.1427
-13.6	0.1429	-0.2652	-0.1735	0.0712	0.0018	-0.0458	0.2172	0.2128	0.0076	0.1961	0.186	0.2733	0.2056	0.1252	0.1374	0.0494	0.1122	0.0077	0.0863	0.1362	0.0246	0.0994	0.2954	0.1884	0.124	0.0508	-0.0505	0.0552	-0.1195	0.0078	-0.2518	0.111	0.216	0.2105	-0.2696	-0.2598	0.0695	0.1455	0.0975	0.0084	0.145	0.0909	0.0475	0.003	0.1462	0.2704	0.1292	-0.0977	0.0911
-13.5	0.1951	-0.3955	-0.2367	0.0455	0.0022	-0.0245	0.131	0.3063	0.0071	0.135	0.2659	0.2251	0.0634	0.1941	0.1382	0.0139	0.1345	0.0013	0.1051	0.1575	0.0307	0.1291	0.2528	0.2042	0.2542	0.0602	-0.1214	0.1035	-0.1405	0.0032	-0.1415	0.0299	0.2119	0.2014	-0.2884	-0.2251	0.0585	0.1556	0.1028	0.0065	0.1374	0.0941	0.1021	0.0068	0.1626	0.3053	0.1755	-0.1188	0.1841
-13.4	0.198	-0.3651	-0.2794	0.0064	0.0141	-0.0724	0.1305	0.2589	0.0115	0.1229	0.2368	0.2202	0.0739	0.1571	0.055	0.0792	0.1224	0.015	0.0324	0.1219	0.0181	0.1018	0.1848	0.2283	0.1972	0.0432	-0.2074	0.1045	-0.2432	0.0172	-0.096	0.0378	0.1795	0.232	-0.2483	-0.1977	0.0273	0.1758	0.0787	0.0093	0.3149	0.1004	0.0859	0.0029	0.174	0.2871	0.0836	-0.1203	0.1567
-13.3	0.0896	-0.4125	-0.2638	0.0127	0.0116	0.0206	0.1536	0.2122	0.0339	0.1166	0.1783	0.1916	0.1647	0.0591	0.0605	0.1216	0.0485	0.0337	0.0271	0.0767	0.014	0.1061	0.3058	0.2792	0.3224	0.0445	-0.2692	0.0877	-0.1158	0.0457	0.0139	0.0486	0.1763	0.2243	-0.2246	-0.1245	0.0698	0.2202	0.0699	0.0141	0.333	0.1273	0.0494	0.0009	0.1835	0.1866	0.0884	-0.0852	0.0952
-13.2	0.0713	-0.2856	-0.2048	0.0379	0.0169	0.0147	0.1136	0.2758	0.0214	0.0093	0.2417	0.1936	0.0852	0.067	0.1866	0.0048	0.0481	0.0658	0.0358	0.0786	0.0208	0.1118	0.3199	0.1098	0.2476	0.057	-0.2612	0.1018	-0.0196	0.0696	0.0526	0.0406	0.1186	0.1995	-0.3399	-0.0456	0.0722	0.2138	0.0571	0.0186	0.1679	0.1083	0.1099	0.0049	0.1642	0.1986	0.1157	-0.0988	0.1318
-13.1	0.0656	-0.3352	-0.293	0.0382	0.0135	0.0037	0.1942	0.2353	0.01	0.0093	0.3215	0.1194	0.1128	0.1181	0.187	0.0299	0.0478	0.1243	0.0679	0.0596	0.0198	0.1047	0.3104	0.15	0.126	0.0595	-0.3823	0.0968	-0.0375	0.0161	0.0997	0.0759	0.1473	0.132	-0.3141	0.0492	0.0614	0.1179	0.0602	0.0072	0.1461	0.0858	0.0302	0.0114	0.1707	0.3262	0.0604	-0.122	0.1567
-13	0.0519	-0.243	-0.2083	0.0529	0.0051	0.0102	0.1423	0.2421	0.0183	0.0015	0.193	0.1585	0.1398	0.1829	0.1675	0.0434	0.0653	0.1182	0.0817	0.0935	0.0158	0.1052	0.3013	0.234	0.1852	0.0714	-0.2091	0.0449	-0.2013	0.0671	0.266	0.0429	0.1564	0.1068	-0.223	0.0405	0.1055	0.167	0.0297	0.014	0.1832	0.0378	0.0564	0.0163	0.1132	0.2611	0.0727	-0.1021	0.175
-12.9	0.0979	-0.1527	-0.2717	0.2012	0.0137	0.0085	0.0938	0.023	0.0237	0.026	0.234	0.1458	0.1723	0.2103	0.1624	0.0385	0.0604	0.0377	0.0471	0.1058	0.0059	0.1214	0.3107	0.1701	0.2052	0.1013	-0.2829	0.0093	-0.1564	0.0583	0.28	0.0054	0.2258	0.1466	-0.2397	0.039	0.0879	0.2075	0.0135	0.0413	0.1468	0.0459	0.0522	0.0294	0.1588	0.1621	0.0644	0.0247	0.1111
-12.8	0.1621	0.0129	-0.2774	0.225	0.015	0.0203	0.1422	0.049	0.0216	-0.0461	0.209	0.2192	0.1888	0.2505	0.1118	0.0474	0.0887	0.1264	0.027	0.1139	0.0033	0.1438	0.3275	0.1716	0.2098	0.122	-0.2694	0.0236	-0.1413	0.0101	0.1563	0.0015	0.1936	0.1277	-0.1512	0.0317	0.0992	0.1148	0.0329	0.0482	0.1403	0.0696	0.0635	0.013	0.162	0.184	0.0505	0.0394	0.1246
-12.7	0.197	0.0145	-0.1818	0.1358	0.0075	0.03	0.2277	0.0314	0.0145	-0.0468	0.2402	0.2363	0.2214	0.1849	0.1211	0.0315	0.0955	0.193	0.0582	0.0826	0.0104	0.1061	0.2635	0.124	0.1413	0.1823	-0.205	0.0348	-0.0514	0.0572	0.2362	0.0046	0.1094	0.1317	-0.0722	0.0164	0.0856	0.1399	0.0228	0.0056	0.2111	0.0635	0.0667	0.0223	0.1961	0.2224	0.0454	-0.0375	0.1764
-12.6	0.0535	0.0789	-0.2729	0.157	0.0026	0.0123	0.1792	0.0076	0.0818	-0.0361	0.2552	0.1688	0.2046	0.15	0.1575	0.0357	0.1667	0.1397	0.0559	0.0343	0.0101	0.1635	0.2656	0.2542	0.17	0.1248	0.0237	0.0117	-0.0512	0.1082	0.0971	0.0145	0.0833	0.0697	0.0079	0.0081	0.103	0.1648	0.0254	0.0155	0.1637	0.0206	0.0651	0.0093	0.2075	0.2914	0.1055	-0.031	0.1796
-12.5	0.0421	0.0887	-0.2915	0.297	0.003	0.0502	0.2462	0.0071	0.1092	-0.0497	0.1825	0.2059	0.1657	0.1516	0.0919	0.03	0.1748	0.0664	0.0899	0.0346	0.0193	0.2065	0.2319	0.1972	0.2487	0.1589	0.0641	0.0196	-0.074	0.1256	0.1401	0.004	0.1898	0.0923	0.0261	0.0644	0.0769	0.1411	0.002	0.0221	0.073	0.0142	0.0939	0.0161	0.2006	0.161	0.0791	-0.0337	0.1771
-12.4	0.0757	0.0552	-0.3445	0.2401	0.0093	0.0368	0.2434	0.0115	0.0468	-0.1144	0.1997	0.2729	0.1201	0.1878	0.0677	-0.0712	0.1506	0.0822	0.0528	0.0126	0.0066	0.1316	0.355	0.3224	0.2585	0.1534	0.0524	0.0075	-0.0866	0.0888	0.095	0.0491	0.1477	0.0595	0.0315	0.1324	0.0376	0.0681	0.0107	0.0091	0.1161	0.0676	0.0629	0.0356	0.2008	0.3343	0.0824	-0.0738	0.1508
-12.3	0.1059	0.0353	-0.1495	0.1439	0.0194	0.0398	0.2222	0.0339	0.0028	-0.0967	0.1715	0.1803	0.0368	0.1332	0.02	-0.0867	0.1361	0.0127	0.0029	0.0177	0.0059	0.1261	0.3011	0.2476	0.2514	0.175	0.0355	0.0088	-0.0692	0.005	0.1273	0.0585	0.2267	0.0227	0.0515	0.164	0.0561	0.026	0.005	0.016	0.1401	0.0714	0.0801	0.0613	0.1748	0.2871	0.1258	0.038	0.1504
-12.2	0.0965	0.0202	-0.2193	0.1536	0.0412	0.0382	0.2885	0.0214	0.0678	-0.0507	0.1841	0.272	0.0503	0.0764	0.0048	-0.191	0.1293	0.0241	0.0089	0.0142	0.0255	0.1476	0.2198	0.126	0.2224	0.1044	0.0579	0.0095	0.0162	0.1298	0.086	0.1087	0.1695	0.0221	0.0903	0.0334	0.0875	0.0383	0.0204	0.0606	0.1475	0.0632	0.0734	0.088	0.145	0.1771	0.1233	0.0348	0.1116
-12.1	0.1658	0.0271	-0.2106	0.1307	0.0737	0.0149	0.2581	0.01	0.0626	-0.0596	0.2079	0.2494	0.1806	0.0352	-0.1153	-0.1326	0.1277	0.0457	0.0193	0.0263	0.0461	0.1291	0.3086	0.1852	0.2186	0.0247	0.1595	0.0126	0.0216	0.1367	0.0917	0.1087	0.1938	0.0111	0.1706	0.0346	0.1256	0.032	0.0126	0.0497	0.1487	0.021	0.0204	0.0796	0.2867	0.2925	0.1384	0.017	0.1542
-12	0.264	0.0338	-0.1838	0.2163	0.1041	0.0001	0.1823	0.0183	0.0937	0.0726	0.1976	0.3482	0.2436	0.0536	-0.406	-0.206	0.1302	0.0476	0.0282	0.0151	0.0225	0.2097	0.3431	0.2052	0.1384	0.066	0.1664	0.0061	0.0288	0.113	0.1069	0.0477	0.2057	-0.093	0.166	0.0754	0.1531	0.0104	0.0238	0.0176	0.1071	0.0138	0.0142	0.0657	0.1565	0.2592	0.1435	0.0081	0.1278
-11.9	0.2496	0.0568	-0.2158	0.2065	0.1455	0.0022	0.1954	0.0237	0.0744	0.0108	0.148	0.2797	-0.3758	0.0089	-0.1712	-0.1424	0.0949	0.0695	0.0129	0.0117	0.0084	0.2505	0.1881	0.2098	0.1649	-0.0651	0.1094	0.0055	0.0168	0.0209	0.1407	0.074	0.1586	-0.0767	0.1343	0.0973	0.0884	0.0041	-0.0405	0.0049	0.0955	0.0631	0.017	0.0775	0.2195	0.0973	0.0358	0.0084	0.1845
-11.8	0.1417	0.0642	-0.2356	0.2905	0.131	0.0034	0.2558	0.0216	0.0713	0.0058	0.2054	0.1282	-0.256	0.0211	-0.2082	-0.1507	0.0838	0.0754	0.0132	0.0026	0.0131	0.1844	0.2403	0.1413	0.1385	-0.0526	0.0854	0.0183	0.0107	0.0306	0.0617	0.0823	0.2578	-0.1063	0.1105	0.1628	0.0635	0.005	-0.0688	0.0349	0.0855	0.0831	0.0157	0.0297	0.1908	0.1125	0.0402	0.0307	0.1728
-11.7	0.1407	0.1238	-0.2405	0.2426	0.128	0.0037	0.2697	0.0145	0.1278	-0.1388	0.1565	0.2749	-0.3035	-0.0876	-0.202	-0.1682	0.1163	0.1217	0.0059	0.005	0.0105	0.1457	0.2397	0.17	0.2252	-0.0486	0.0481	0.0314	-0.0939	0.0158	0.0807	0.0626	0.1879	-0.2241	0.1052	0.1921	0.0544	0.0108	-0.0444	-0.3079	0.0805	0.1101	0.0098	0.0692	0.1761	0.1796	0.0503	0.0156	0.1272
-11.6	0.1003	0.0949	-0.1919	0.118	0.1151	0.019	0.139	0.0818	0.1395	-0.1519	0.0902	0.2252	-0.2402	-0.2174	-0.198	-0.2521	0.0985	0.0595	0.0021	0.0435	0.0098	0.0473	0.2662	0.2487	0.2052	-0.0653	0.0552	0.0157	-0.1385	0.0092	0.091	0.1114	0.0976	-0.2654	0.1097	0.3119	0.096	0.007	-0.0453	-0.2991	0.0629	0.1013	0.0049	0.0948	0.1987	0.2147	0.055	0.0021	0.1616
-11.5	0.1318	0.15	-0.1654	0.1768	0.0524	0.0246	0.117	0.1092	0.0958	-0.1486	0.089	0.1192	-0.2106	-0.4472	-0.1095	-0.2792	0.0622	0.1126	0.0503	-0.1895	0.0223	0.01	0.2848	0.2585	0.1192	-0.1028	0.1035	0.0502	-0.1	0.023	0.0971	0.2035	0.1287	-0.2729	0.0641	0.2815	0.1275	0.0298	-0.0321	-0.1346	0.0667	0.0928	0.0055	0.0774	0.193	0.3076	0.0084	0.0183	0.2475
-11.4	0.1158	0.1479	0.0631	0.1791	0.0856	0.1337	0.1486	0.0468	0.1865	-0.1961	0.0978	0.1585	-0.2427	-0.3146	-0.1131	-0.1712	0.0585	0.1202	0.0587	-0.361	0.0335	0.0044	0.2126	0.2514	0.1682	-0.0743	0.1045	0.0364	-0.123	0.0311	0.0554	0.1063	0.2007	-0.2577	0.0232	0.1781	0.1617	0.0738	-0.0455	-0.1445	0.0754	0.1875	0.0036	0.0718	0.2444	0.1755	0.0034	0.0793	0.125
-11.3	0.1323	0.1198	0.0264	0.198	0.1034	0.1302	0.256	0.0028	0.0652	0.0887	0.0907	0.1899	-0.0827	-0.402	-0.0922	-0.2135	0.0464	0.0977	-0.0246	-0.3176	0.0594	0.0135	0.263	0.2224	0.2561	-0.0651	0.0877	0.0276	-0.1181	0.0177	0.0296	0.1176	0.1284	-0.1952	0.014	0.2061	0.1423	0.0039	-0.1404	-0.25	0.0403	0.0973	0.0065	0.0577	0.1962	0.2015	0.0189	0.1512	0.1693
-11.2	0.1199	0.1273	0.0198	0.2189	0.1092	0.0913	0.226	0.0678	0.0756	0.0253	0.0659	0.1176	-0.0183	-0.3479	0.0494	-0.2321	0.0658	0.1082	-0.0499	-0.2642	0.0642	0.0241	0.2517	0.2186	0.1421	0.0344	0.1018	0.0189	-0.1106	0.0153	0.0245	0.0867	0.2205	-0.0555	0.0353	0.2219	0.1237	0.0138	-0.1573	-0.1816	0.064	0.0871	0.0087	0.0918	0.1396	0.2435	0.0173	0.269	0.1561
-11.1	0.0853	0.2016	0.1882	0.1969	0.0687	0.1095	0.1498	0.0626	0.126	0.0142	0.0448	0.2523	0.1102	-0.3356	0.0139	-0.3128	0.0265	0.1285	-0.0629	-0.2512	0.0591	0.059	0.2163	0.1384	0.1798	-0.0351	0.0968	0.0116	0.0505	0.0072	0.0394	0.0643	0.1761	-0.0455	0.0401	0.1055	0.0533	0.0303	-0.2286	-0.0646	0.1294	0.0953	0.0018	0.0501	0.1715	0.1594	0.03	0.1096	0.2242
-11	0.0703	0.1779	0.1893	0.1751	0.0533	0.1071	0.274	0.0937	0.129	0.0023	0.0078	0.2056	0.1827	-0.2758	0.0792	-0.1706	0.041	0.0862	-0.0815	-0.1389	0.0331	0.1112	0.1935	0.1649	0.1772	-0.0505	0.0449	0.0274	0.0424	0.0213	0.0225	0.0456	0.0961	-0.0556	0.0668	0.1649	0.0863	0.0296	-0.237	-0.0416	0.1374	0.1252	0.0018	0.0538	0.1976	0.1982	0.0042	0.1236	0.1896
-10.9	0.1039	0.1259	0.0703	0.2705	0.0269	0.1265	0.1247	0.0744	0.0994	0.0059	0.0037	0.0634	0.2634	-0.2041	0.1216	-0.2078	0.0296	0.0679	-0.1185	-0.1261	0.0264	0.1106	0.2227	0.1385	0.3114	-0.1214	0.0093	0.0182	0.0437	0.023	0.0371	0.0168	0.1412	-0.0916	0.0071	0.1938	0.1114	0.0392	-0.2653	-0.004	0.0962	0.0992	0.0182	0.0502	0.2817	0.2074	0.0034	0.1309	0.104
-10.8	0.0963	0.1029	0.0635	0.2125	0.0201	0.1279	0.1787	0.0713	0.0565	0.0226	0.0298	0.0739	0.1973	-0.0203	0.0048	-0.2427	0.0099	0.0507	-0.1338	-0.2065	0.0489	0.2532	0.1855	0.2252	0.2801	-0.2074	0.0236	0.0189	0.0475	0.0252	0.0192	0.0369	0.2481	0.0176	0.0019	0.1697	0.109	0.0211	-0.2542	-0.0972	0.0872	0.0909	0.0088	0.0721	0.2804	0.2508	0.0073	0.1235	0.2074
-10.7	0.1805	0.0793	0.0837	0.2015	0.0045	0.102	0.191	0.1278	0.0183	0.0482	0.011	0.1647	0.1228	0.058	0.0299	-0.1892	0.0443	0.0227	-0.1386	-0.1414	0.0578	0.2577	0.2656	0.2052	0.1822	-0.2692	0.0348	0.008	0.0203	0.0084	0.0375	0.0573	0.0624	0.0585	0.0024	0.157	0.0749	0.0089	-0.2545	-0.1385	0.0801	0.0965	0.011	0.0694	0.3711	0.1295	0.0331	0.1626	0.2003
-10.6	0.1097	0.0359	0.0775	0.1545	0.0034	0.0984	0.2397	0.1395	0.02	0.1005	0.0054	0.0852	0.1215	0.0746	0.0434	-0.0233	0.0356	0.0406	-0.0838	-0.1584	0.0326	0.2012	0.2289	0.1192	0.2416	-0.2612	0.0117	0.0316	0.01	0.021	0.0092	0.025	0.0846	0.0646	0.0069	0.0764	0.0874	0.0057	-0.1354	-0.1395	0.1264	0.0785	0.0118	0.0511	0.2784	0.2451	0.0035	0.1698	0.1539
-10.5	0.1476	0.0589	0.1002	0.1863	0.002	0.1038	0.1657	0.0958	0.0609	0.17	0.0025	0.1128	0.1168	0.008	0.0385	0.0607	0.0037	0.0661	0.059	-0.2031	0.0147	0.2251	0.1462	0.1682	0.1869	-0.3823	0.0196	0.0329	0.0036	0.0137	0.0057	0.0564	0.1385	0.0509	0.0285	0.101	0.08	0.0093	-0.1743	-0.0823	0.1017	0.0413	0.0071	0.0261	0.1506	0.2238	0.0338	0.1427	0.214
-10.4	0.1906	0.0867	0.0925	0.1938	0.0013	0.1226	0.2231	0.1865	0.0169	0.2308	0.0098	0.1398	0.2192	0.0104	0.0474	0.1038	0.0065	0.1736	0.0049	-0.2153	0.0131	0.1083	0.1787	0.2561	0.1433	-0.2091	0.0075	0.0202	0.0015	0.0328	0.0097	0.1033	0.1561	0.1332	0.0126	0.0939	0.0235	0.0221	-0.1608	0.0236	0.0672	0.0597	0.002	0.0087	0.1993	0.1405	0.0408	0.2055	0.2259
-10.3	0.1961	0.1602	0.077	0.2601	0.0289	0.1756	0.2156	0.0652	0.0042	0.1703	0.0189	0.1723	0.3088	0.1758	0.0315	0.1628	0.0109	0.1501	0.0237	0.0088	0.0301	0.1608	0.22	0.1421	0.1997	-0.2829	0.0088	0.0112	0.014	0.0188	0.0673	0.1095	0.1109	0.2219	0.0176	0.0999	0.0143	0.0182	-0.1624	0.0054	0.0865	0.039	0.003	0.004	0.2548	0.313	0.0689	0.1044	0.1512
-10.2	0.1691	0.1162	0.1024	0.105	0.0192	0.1433	0.2539	0.0756	0.015	0.2037	0.0643	0.1888	0.1272	0.2397	0.0357	0.2948	0.0021	0.0849	0.0445	0.0174	0.0495	0.1638	0.394	0.1798	0.154	-0.2694	0.0095	0.038	0.0072	-0.1859	-0.0831	0.1308	0.1576	0.1062	0.0099	0.1445	0.1527	0.0076	-0.0904	0.0227	0.1036	0.0729	0.003	0.0246	0.2896	0.2579	0.0831	0.2016	0.2778
-10.1	0.1812	0.1175	0.077	0.1734	0.0177	0.1252	0.3617	0.126	0.021	0.2109	0.2219	0.2214	0.1066	0.1977	0.03	0.2267	0.0072	0.122	0.0817	0.0457	0.0911	0.1864	0.3115	0.1772	0.0662	-0.205	0.0126	0.0111	0.0022	-0.2452	-0.0101	0.2152	0.1614	0.1441	0.0069	0.0695	0.0709	0.026	-0.0798	0.0463	0.1032	0.0758	0.0068	0.0075	0.1541	0.18	0.1587	0.1651	0.2315
-10	0.1763	0.1383	0.0989	0.1054	0.0104	0.0746	0.1562	0.129	0.0815	0.1884	0.1826	0.2046	0.086	0.1829	-0.0712	0.0969	0.0038	0.0813	0.0676	0.1007	0.0859	0.1965	0.1753	0.3114	0.1331	0.0237	0.0061	0.0132	0.0047	-0.2308	-0.2254	0.1639	0.0874	0.0925	0.0126	0.0585	0.0605	0.0603	-0.0531	0.0598	0.1156	0.1007	0.0029	0.0084	0.2947	0.2275	0.1959	0.0568	0.1186
-9.9	0.1321	0.0867	0.119	0.1582	0.0135	0.091	0.2001	0.0994	0.0689	0.2524	0.1805	0.1657	0.0974	0.1724	-0.0867	0.1051	0.0047	0.0778	0.0519	0.065	0.1329	0.1684	0.2251	0.2801	0.1155	0.0641	0.0055	0.0091	0.0014	-0.2518	-0.1806	0.1568	0.0442	0.117	0.0119	0.0273	0.0848	0.1004	-0.064	0.1166	0.1078	0.0638	0.0009	0.0162	0.2636	0.2012	0.1942	0.0712	0.1482
-9.8	0.1792	0.0693	0.1346	0.1857	0.0152	0.1077	0.202	0.0565	0.0775	0.1985	0.1845	0.1201	0.1074	0.2015	-0.191	0.0867	0.0105	0.1774	0.0429	0.0445	0.0944	0.1751	0.2353	0.1822	0.0478	0.0524	0.0183	0.0068	0.0146	-0.1415	-0.245	0.1161	0.0569	0.1224	0.0077	0.0698	0.0997	0.0986	0.0618	0.1215	0.1412	0.011	0.0049	0.0126	0.1525	0.2111	0.096	0.0355	0.1749
-9.7	0.1377	0.1211	0.1623	0.1458	0.0199	0.1133	0.2777	0.0183	0.041	0.1322	0.1072	0.0368	0.1272	0.0869	-0.1326	0.0645	0.0013	0.136	0.0716	0.0551	0.0564	0.0963	0.2845	0.2416	0.0197	0.0355	0.0314	0.0337	0.0188	-0.096	-0.2427	0.1676	0.0467	0.1144	0.004	0.0722	0.0655	0.0934	0.0046	0.0964	0.1152	0.0188	0.0114	0.0085	0.1896	0.1941	0.1563	0.0265	0.1022
-9.6	0.1417	0.0843	0.1309	0.1369	0.0051	0.1116	0.2362	0.02	0.0431	0.1863	0.12	0.0503	0.1098	0.1171	-0.206	0.0578	0.0044	0.1411	0.0703	0.0771	0.0562	0.0905	0.1601	0.1869	0.029	0.0579	0.0157	0.0618	-0.0978	0.0139	-0.2236	0.1704	0.0214	0.1961	0.0043	0.0614	0.0678	0.0975	0.0129	0.0407	0.1322	0.0651	0.0163	0.0085	0.1677	0.2085	0.128	0.0125	0.1428
-9.5	0.1708	0.0237	0.1116	0.1823	0.0267	0.1677	0.1341	0.0609	0.0306	0.1638	0.0943	0.1806	0.1553	0.0632	-0.1424	0.0381	0.0025	0.1882	0.1236	0.1616	0.0659	0.1514	0.2189	0.1433	0.0186	0.1595	0.0502	0.0877	-0.1305	0.0526	-0.3536	0.1762	0.0243	0.1397	0.0096	0.1055	0.0893	0.1028	0.0061	0.0392	0.0538	0.1972	0.0294	0.0225	0.1931	0.2203	0.0852	0.0171	0.1594
-9.4	0.1751	0.01	0.0485	0.2507	-0.049	0.211	0.1527	0.0169	0.0265	0.2482	0.0663	0.2436	0.166	0.0637	-0.1507	0.0358	0.0039	0.0914	0.1235	0.149	0.2113	0.2071	0.2403	0.1997	0.0274	0.1664	0.0364	0.1284	-0.134	0.0997	-0.2079	0.1057	0.0263	0.0694	0.0141	0.0879	0.1301	0.0787	0.0364	0.0278	0.0475	0.1203	0.013	0.022	0.1958	0.2141	0.1641	0.0381	0.1432
-9.3	0.1932	0.0197	0.1073	0.2354	-0.0458	0.2992	0.1738	0.0042	-0.0395	0.1864	0.045	-0.3758	0.1415	0.051	-0.1682	0.0103	0.004	0.0675	0.0455	0.1201	0.2044	0.0802	0.2955	0.154	-0.0109	0.1094	0.0276	0.0055	-0.1225	0.266	-0.2831	0.0914	0.0191	0.0768	0.0013	0.0992	0.1415	0.0699	0.0294	0.0155	0.0501	0.1001	0.0223	0.0306	0.2031	0.2816	0.0934	0.0457	0.1384
-9.2	0.1581	0.1132	0.1076	0.179	-0.0245	0.239	0.1844	0.015	-0.1326	0.1868	0.0125	-0.256	0.1163	0.0258	-0.2521	0.0107	0.0128	0.0645	0.0666	0.1122	0.1323	0.0813	0.1631	0.0662	-0.091	0.0854	0.0189	0.0284	-0.1271	0.28	-0.3237	0.0899	0.0247	0.1099	0.0054	0.0856	0.1455	0.0571	0.0176	0.0057	0.0443	0.0602	0.0093	0.0185	0.1897	0.1574	0.1207	0.0216	0.1701
-9.1	0.2181	0.0749	0.0721	0.1849	-0.0724	0.1707	0.2118	0.021	-0.1388	0.1143	0.0065	-0.3035	0.1667	0.148	-0.2792	0.0171	0.008	0.0928	0.0637	0.084	0.1722	0.1301	0.2787	0.1331	-0.241	0.0481	0.0116	0.0006	-0.0824	0.1563	-0.5393	0.2672	0.0084	0.1495	0.0121	0.103	0.1556	0.0602	0.0349	0.0119	0.0361	0.1137	0.0161	0.0155	0.1609	0.214	0.1412	0.0147	0.1639
-9	0.1466	0.1012	0.0828	0.1799	0.0206	0.2467	0.2548	0.0815	-0.1634	0.1402	0.0042	-0.2402	0.2227	-0.2787	-0.1712	0.0175	0.0093	0.1486	0.0385	0.0333	0.1275	0.1107	0.1955	0.1155	-0.2566	0.0552	0.0274	0.1133	0.0244	0.2362	-0.4432	0.2387	0.0192	0.1554	0.0192	0.0769	0.1758	0.0297	0.0465	0.0144	0.0209	0.227	0.0356	0.0071	0.1839	0.2518	0.1265	0.0169	0.1698
-8.9	0.1572	0.0385	0.0222	0.1619	0.0147	0.2266	0.2138	0.0689	-0.2386	0.1311	0.0058	-0.2106	0.1062	-0.2993	-0.2135	0.0052	0.023	0.1002	0.046	0.0435	0.1788	0.0891	0.1939	0.0478	-0.3033	0.1035	0.0182	0.1548	0.0089	0.0971	-0.2625	0.1743	0.003	0.1062	0.0206	0.0376	0.2202	0.0135	0.0042	0.039	0.0493	0.17	0.0613	0.0015	0.2348	0.2046	0.1194	0.0282	0.1813
-8.8	0.2257	0.1642	0.0573	0.1169	0.0037	0.2225	0.1727	0.0775	-0.2043	0.0846	0.0094	-0.2427	0.0989	-0.3224	-0.2321	0.0125	0.0132	0.0905	0.064	0.0562	0.164	0.0985	0.1981	0.0197	-0.3994	0.1045	0.0189	0.0805	0.0386	0.1401	-0.3224	0.1674	0.0257	0.0888	0.0028	0.0561	0.2138	0.0329	0.0054	0.0244	0.0712	0.1373	0.088	0.0316	0.3314	0.1292	0.1647	0.0345	0.1905
-8.7	0.1801	0.1411	0.0912	0.0628	0.0102	0.2028	0.201	0.041	-0.2049	0.0672	0.032	-0.0827	0.1432	-0.276	-0.3128	0.0171	0.0058	0.0681	0.0286	0.0803	0.2226	0.0902	0.2228	0.029	-0.3919	0.0877	0.008	0.0095	0.0595	0.095	-0.1629	0.1078	0.0521	0.1055	0.0127	0.0875	0.1179	0.0228	0.0169	0.1676	0.0997	0.0756	0.0796	0.0437	0.1802	0.1755	0.1588	0.0308	0.1972
-8.6	0.1325	0.1535	0.0536	0.1746	0.0085	0.1171	0.3357	0.0431	0.069	0.0926	0.0301	-0.0183	0.1512	-0.3011	-0.1706	0.0105	0.0075	0.1718	0.0292	0.0531	0.0823	0.0875	0.1695	0.0186	-0.3327	0.1018	0.0316	0.0146	0.0324	0.1273	-0.1619	0.1499	0.0718	0.1357	0.0361	0.1256	0.167	0.0254	0.0246	0.2328	0.0775	0.0928	0.0657	-0.0335	0.224	0.0836	0.1631	0.0607	0.1503
-8.5	0.1327	0.1242	0.0322	0.0921	0.0203	0.1456	0.286	0.0306	0.0567	0.0904	0.0403	0.1102	0.1364	-0.3061	-0.2078	0.0042	0.0077	0.1542	0.1059	0.0078	0.0671	0.0929	0.209	0.0274	-0.3261	0.0968	0.0329	0.0075	0.0242	0.086	-0.1843	0.2577	0.0695	0.1109	-0.0708	0.1531	0.2075	0.002	-0.0388	0.1714	0.0373	0.109	0.0775	-0.0436	0.2002	0.0884	0.1504	0.0194	0.2709
-8.4	0.1474	0.1915	0.0008	0.1242	0.03	0.1155	0.2207	0.0265	0.0639	0.1301	0.0445	0.1827	0.1329	-0.3542	-0.2427	0.0056	0.0013	0.0677	0.1162	0.0024	0.0878	0.0857	0.2299	-0.0109	-0.3192	0.0449	0.0202	0.125	0.008	0.0917	-0.1208	0.198	0.0442	0.0583	-0.0595	0.0884	0.1148	0.0107	-0.0617	0.1323	0.0275	0.1069	0.0297	-0.0527	0.2188	0.1157	0.2193	0.0368	0.2554
-8.3	0.2226	0.1737	0.0149	0.1038	0.0123	0.1962	0.3024	-0.0395	0.1188	0.1572	0.0389	0.2634	0.1689	-0.2554	-0.1892	0.0035	0.015	0.1116	0.0748	0.005	0.0999	0.129	0.2925	-0.091	-0.565	0.0093	0.0112	0.0826	0.0068	0.1069	0.0127	0.1063	0.0345	0.0195	-0.1525	0.0635	0.1399	0.005	-0.1454	0.1517	0.0176	0.0929	0.0692	-0.053	0.2283	0.0604	0.1154	0.0755	0.1975
-8.2	0.1212	0.1238	0.009	0.0756	0.0502	0.1393	0.2734	-0.1326	0.1387	0.2087	0.0954	0.1973	0.1387	-0.1272	-0.0233	0.0166	0.0337	0.092	0.0942	0.0137	0.164	0.1149	0.2568	-0.241	-0.4597	0.0236	0.038	0.099	0.0067	0.1407	0.0612	0.154	0.1712	0.0481	-0.188	0.0544	0.1648	0.0204	-0.1405	0.2469	0.0151	0.093	0.0948	-0.0558	0.2485	0.0727	0.2285	0.0575	0.2468
-8.1	0.1813	0.1488	0.0104	0.1027	0.0368	0.1953	0.2716	-0.1388	0.1526	0.1006	0.0496	0.1228	0.0987	-0.1344	0.0607	0.0259	0.0658	0.1353	0.086	0.0054	0.0864	0.1617	0.2348	-0.2566	-0.3598	0.0348	0.0111	0.0572	0.0201	0.0617	0.1299	0.2523	0.1988	0.0514	-0.2703	0.096	0.1411	0.0126	-0.1273	0.1906	0.0048	0.1415	0.0774	-0.0935	0.2451	0.0644	0.1354	0.005	0.2375
-8	0.153	0.1665	0.0275	0.091	0.0398	0.1968	0.2785	-0.1634	0.2059	0.1479	0.0557	0.1215	0.1291	-0.0397	0.1038	0.0543	0.1243	0.1468	0.0917	0.018	0.0999	0.1605	0.1905	-0.3033	-0.4503	0.0117	0.0132	0.0687	0.0257	0.0807	0.0584	0.1557	0.1339	0.0434	-0.2699	0.1275	0.0681	0.0238	-0.0911	0.0887	0.0209	0.062	0.0718	-0.0939	0.1983	0.0505	0.1651	0.0096	0.2181
-7.9	0.1175	0.1697	0.0509	0.0975	0.0382	0.1692	0.2348	-0.2386	0.1806	0.1455	0.1142	0.1168	0.0983	0.0687	0.1628	0.0772	0.1182	0.1152	0.0808	0.0474	0.082	0.1807	0.2156	-0.3994	-0.399	0.0196	0.0091	0.0943	0.0167	0.091	0.0977	0.1933	0.1825	0.046	-0.1439	0.1617	0.026	-0.0405	-0.0657	0.0932	0.0169	0.1018	0.0577	-0.0821	0.2298	0.0454	0.1543	-0.0399	0.284
-7.8	0.1181	0.1704	0.0721	0.0306	0.0149	0.1608	0.2193	-0.2043	0.1851	0.1348	0.1335	0.2192	0.1718	0.0239	0.2948	0.0233	0.0377	0.1019	0.046	0.0337	0.1297	0.1523	0.1367	-0.3919	-0.3454	0.0075	0.0068	0.0542	0.0153	0.0971	0.1397	0.1974	0.2834	0.0343	-0.1757	0.1423	0.0383	-0.0688	0.0444	0.114	0.0045	0.1151	0.0918	-0.1638	0.2599	0.1055	0.1709	-0.0629	0.1435
-7.7	0.1041	0.1734	0.048	0.0225	0.0001	0.2163	0.2127	-0.2049	0.0966	0.1176	0.1212	0.3088	0.1533	0.0079	0.2267	0.016	0.1264	0.0867	0.0878	0.0017	0.1504	0.1472	0.1864	-0.3327	-0.367	0.0088	0.0337	0.0404	0.0156	0.0554	0.1443	0.3482	0.1376	0.0193	-0.1826	0.1237	0.032	-0.0444	0.0128	0.1361	0.0056	0.0985	0.0501	-0.1082	0.1646	0.0791	0.298	-0.2795	0.1577
-7.6	0.1151	0.1249	0.0959	0.0061	0.0022	0.2237	0.2128	0.069	0.1053	0.061	0.1505	0.1272	0.1774	0.0088	0.0969	0.0022	0.193	0.0536	0.186	0.0091	0.0856	0.1937	0.2925	-0.3261	-0.1737	0.0095	0.0618	0.0077	0.0184	0.0296	0.0978	0.293	0.1808	0.0083	-0.2864	0.0533	0.0104	-0.0453	0.0289	0.1078	0.0091	0.1001	0.0538	-0.1085	0.2196	0.0824	0.2717	-0.2814	0.2067
-7.5	0.0901	0.157	0.0862	0.0218	0.0034	0.2253	0.2508	0.0567	0.1929	0.1788	0.1178	0.1066	0.1704	0.0022	0.1051	0.0034	0.1397	0.0645	0.173	0.0635	0.0864	0.2013	0.2394	-0.3192	-0.2179	0.0126	0.0877	0.0241	0.0302	0.0245	0.1148	0.1856	0.2106	0.0081	-0.1454	0.0863	0.0041	-0.0321	-0.0447	0.0326	0.0154	0.0776	0.0502	-0.0833	0.2307	0.1258	0.1723	-0.1816	0.2105
-7.4	0.0786	0.1394	0.1164	0.0119	0.0037	0.2192	0.3545	0.0639	0.2005	0.1795	0.0946	0.086	0.1947	0.0026	0.0867	0.0051	0.0664	0.0737	0.1368	-0.145	0.1226	0.224	0.2666	-0.565	-0.3246	0.0061	0.1284	0.0623	0.0557	0.0394	0.0695	0.2856	0.2513	0.003	-0.1838	0.1114	0.005	-0.0455	-0.0319	0.0393	0.0144	0.1368	0.0721	-0.1593	0.2209	0.1233	0.2414	-0.2679	0.3244
-7.3	0.0968	0.1408	0.159	0.0046	0.019	0.2092	0.2961	0.1188	0.1941	0.1592	0.1003	0.0974	0.1255	0.0118	0.0645	0.0037	0.0822	0.1361	0.0773	-0.2725	0.1174	0.1753	0.2612	-0.4597	-0.3607	0.0055	0.0055	0.0438	0.0423	0.0225	0.0835	0.2621	0.2141	0.0139	-0.2283	0.109	0.0108	-0.1404	-0.0311	0.0625	0.0266	0.1185	0.0694	-0.0779	0.2109	0.1384	0.2621	-0.2945	0.2707
-7.2	0.0955	0.2109	0.1116	0.0382	0.0246	0.2994	0.183	0.1387	0.1526	0.2232	0.0433	0.1074	0.1687	0.003	0.0578	0.0036	0.0127	0.1042	0.0993	-0.3428	0.1406	0.187	0.142	-0.3598	-0.5085	0.0183	0.0284	0.0366	0.0383	0.0371	0.158	0.2885	0.2199	0.0095	-0.1953	0.0749	0.007	-0.1573	-0.0947	0.1477	0.0058	0.1184	0.0511	-0.1227	0.1509	0.1435	0.2058	-0.2411	0.2607
-7.1	0.1056	0.1362	0.0554	0.0482	0.1337	0.3119	0.2553	0.1526	0.1448	0.2386	0.0667	0.1272	0.1686	0.0074	0.0381	0.0011	0.0241	0.1887	0.1395	-0.2477	0.2277	0.1604	0.2539	-0.4503	-0.3654	0.0314	0.0006	0.032	0.0078	0.0192	0.1001	0.1684	0.1692	0.0069	-0.1381	0.0874	0.0298	-0.2286	-0.1719	0.1217	0.0246	0.1123	0.0261	-0.1421	0.1924	0.0358	0.1059	-0.3732	0.2757
-7	0.1334	0.1798	0.0887	0.0116	0.1302	0.3418	0.3029	0.2059	0.1	0.2346	0.1766	0.1098	0.1221	0.012	0.0358	0.0032	0.0457	0.1245	0.067	-0.2459	0.1937	0.1163	0.1141	-0.399	-0.162	0.0157	0.1133	0.0352	0.0032	0.0375	0.0987	0.2503	0.2303	0.0043	-0.191	0.08	0.0738	-0.237	-0.1663	0.0229	0.0097	0.087	0.0087	-0.0944	0.1805	0.0402	0.1195	-0.1941	0.1896
-6.9	0.1567	0.181	0.1215	0.0051	0.0913	0.2718	0.1849	0.1806	0.1376	0.189	0.1404	0.1553	0.1954	0.009	0.0103	0.0093	0.0476	0.1892	0.0709	-0.2388	0.1122	0.1634	0.1801	-0.3454	-0.1228	0.0502	0.1548	0.0433	0.0172	0.0092	0.0646	0.272	0.288	0.0181	-0.2075	0.0235	0.0039	-0.2653	-0.1284	0.0627	0.0065	0.1288	0.004	0.0275	0.1821	0.0503	0.147	-0.2559	0.2723
-6.8	0.1068	0.1433	0.1352	0.0424	0.1095	0.1875	0.2513	0.1851	0.1391	0.2048	0.1195	0.166	0.1727	0.0298	0.0107	0.032	0.0695	0.1816	0.0963	-0.1872	0.1465	0.1383	0.2611	-0.367	0.0134	0.0364	0.0805	0.1369	0.0457	0.0057	0.0226	0.2904	0.235	0.018	-0.2056	0.0143	0.0138	-0.2542	-0.0785	0.0846	0.0094	0.1513	0.0246	0.009	0.1581	0.055	0.1767	-0.2453	0.3827
-6.7	0.0611	0.1966	0.1289	0.0446	0.1071	0.2345	0.246	0.0966	0.1546	0.1966	0.1243	0.1415	0.1221	0.0741	0.0171	-0.0609	0.0754	0.209	0.1085	-0.1757	0.1427	0.0478	0.2022	-0.1737	0.0051	0.0276	0.0095	0.0869	0.0696	0.0097	0.0283	0.2357	0.1401	0.0022	-0.1623	0.1527	0.0303	-0.2545	-0.0791	0.1772	-0.0277	0.143	0.0075	0.0087	0.173	0.0084	0.1703	-0.1978	0.1881
-6.6	0.1196	0.0996	0.0951	0.1016	0.1265	0.2293	0.269	0.1053	0.1262	0.1866	0.2317	0.1163	0.1591	0.0489	0.0175	-0.0592	0.1217	0.267	0.081	-0.1857	0.14	0.1014	0.1456	-0.2179	0.0979	0.0189	0.0146	0.0393	0.0161	0.0673	0.043	0.2243	0.1936	0.0074	-0.1128	0.0709	0.0296	-0.1354	-0.1217	0.1042	-0.173	0.1899	0.0084	0.008	0.3205	0.0034	0.068	-0.1975	0.2534
-6.5	0.1897	0.1352	0.119	0.1028	0.1279	0.2511	0.3213	0.1929	0.0695	0.1991	0.0945	0.1667	0.1186	0.1217	0.0052	-0.0557	0.0595	0.2361	0.0693	-0.1783	0.1294	0.1697	0.2473	-0.3246	0.1152	0.0116	0.0075	0.1026	0.0671	-0.0831	0.0045	0.21	0.1958	0.0166	-0.0615	0.0605	0.0392	-0.1743	-0.2336	0.1107	-0.1094	0.1302	0.0162	0.039	0.2643	0.0189	0.0055	-0.2409	0.2591
-6.4	0.148	0.181	0.159	0.0929	0.102	0.3887	0.2304	0.2005	0.1106	0.1728	0.1203	0.2227	0.2155	0.1308	0.0125	-0.1024	0.1126	0.1464	0.1195	-0.182	0.1071	0.1565	0.2652	-0.3607	0.2138	0.0274	0.125	0.1533	0.0583	-0.0101	0.0105	0.2031	0.1964	0.004	-0.0576	0.0848	0.0211	-0.1608	-0.173	0.0945	-0.1406	0.1827	0.0126	0.0483	0.1837	0.0173	0.0297	-0.0624	0.2304
-6.3	0.0673	0.1521	0.129	0.1628	0.0984	0.1556	0.2654	0.1941	0.1594	0.1723	0.1224	0.1062	0.1677	0.1744	0.0171	-0.0961	0.1202	0.1934	0.1362	-0.1905	0.1284	0.1751	0.2365	-0.5085	0.2659	0.0182	0.0826	0.0702	0.0101	-0.2254	0.0719	0.2586	0.2235	0.008	-0.0729	0.0997	0.0089	-0.1624	-0.2239	0.0967	-0.2862	0.2213	0.0085	0.0378	0.2466	0.03	0.0558	-0.0602	0.24
-6.2	0.119	0.1925	0.197	0.1073	0.1038	0.2131	0.2157	0.1526	0.0618	0.2624	0.1215	0.0989	0.163	0.1773	0.0105	-0.0348	0.0977	0.199	0.1575	-0.2181	0.1529	0.1249	0.2259	-0.3654	0.2466	0.0189	0.099	0.0141	0.0572	-0.1806	0.0555	0.2644	0.2949	0.0146	0.0569	0.0655	0.0057	-0.0904	-0.1385	0.122	-0.1182	0.202	0.0085	0.0406	0.2152	0.0042	-0.0804	-0.1143	0.256
-6.1	0.1074	0.1056	0.1367	0.1463	0.1226	0.1364	0.1993	0.1448	0.0661	0.13	0.1389	0.1432	0.0825	0.1806	0.0042	-0.0825	0.1082	0.1574	0.1219	-0.1461	0.1477	0.1928	0.2665	-0.162	0.1485	0.008	0.0572	0.0245	0.1082	-0.245	0.0582	0.2052	0.3153	0.1292	0.0177	0.0678	0.0093	-0.0798	-0.0879	0.0967	-0.2969	0.1505	0.0225	0.0406	0.2111	0.0034	-0.0875	0.1173	0.1656
-6	0.0765	0.1629	0.1178	0.126	0.1756	0.3348	0.2063	0.1	0.0343	0.1574	0.2315	0.1512	0.1111	0.1614	0.0056	0.0168	0.1285	0.1053	0.0767	-0.2104	0.1923	0.1957	0.2194	-0.1228	0.1427	0.0316	0.0687	0.005	0.1256	-0.2427	0.0053	0.2202	0.3024	-0.2596	0.0239	0.0893	0.0221	-0.0531	0.0195	0.1941	-0.2237	0.1581	0.022	0.0034	0.2068	0.0073	-0.1167	0.037	0.2227
-5.9	0.1367	0.1565	0.1215	0.1104	0.1433	0.1879	0.174	0.1376	0.0682	0.1705	0.1343	0.1364	0.1445	0.1057	0.0035	0.0055	0.0862	0.0722	0.0786	-0.2041	0.1728	0.1703	0.2756	0.0134	0.0936	0.0329	0.0943	0.0527	0.0888	-0.2236	0.0359	0.3598	0.2996	-0.1531	0.0407	0.1301	0.0182	-0.064	0.0102	0.152	-0.3102	0.2325	0.0306	0.0306	0.2659	0.0331	-0.0553	0.0319	0.2758
-5.8	0.1275	0.1915	0.0993	0.1091	0.1252	0.2382	0.2417	0.1391	0.0536	0.2257	0.155	0.1329	0.1201	0.0884	0.0166	0.0082	0.0679	0.0616	0.0596	-0.0965	0.181	0.1646	0.1532	0.0051	0.1198	0.0202	0.0542	0.0023	0.005	-0.3536	0.0571	0.304	0.3098	-0.2079	0.0632	0.1415	0.0076	0.0618	0.0656	0.0524	-0.4329	0.1828	0.0185	0.0313	0.2142	0.0035	-0.0977	0.0063	0.2252
-5.7	0.1422	0.1119	0.0548	0.1673	0.0746	0.1501	0.3421	0.1546	0.0494	0.2524	0.292	0.1689	0.0955	0.0997	0.0259	0.014	0.0507	0.1266	0.0935	0.0473	0.1097	0.146	0.2977	0.0979	0.1425	0.0112	0.0404	0.0226	0.1298	-0.2079	0.0709	0.1516	0.2427	-0.2916	0.0947	0.1455	0.026	0.0046	0.106	0.0646	-0.4334	0.0695	0.0155	0.0165	0.177	0.0338	-0.1188	0.0148	0.1508
-5.6	0.1395	0.1453	0.0814	0.1639	0.091	0.2342	0.2299	0.1262	0.0617	0.2454	0.1758	0.1387	0.1071	0.1296	0.0543	0.009	0.0227	0.0896	0.1058	0.0938	0.1212	0.1666	0.2867	0.1152	0.107	0.038	0.0077	0.0307	0.1367	-0.2831	0.0668	0.206	0.1621	-0.3031	0.097	0.1556	0.0603	0.0129	0.0742	0.1079	-0.4442	0.0796	0.0071	0.0071	0.2264	0.0408	-0.1203	0.0325	0.2
-5.5	0.1127	0.1416	0.0149	0.1637	0.1077	0.2545	0.1808	0.0695	0.0341	0.2308	0.1817	0.0987	0.0955	0.1601	0.0772	0.016	0.0406	0.0114	0.1139	0.0783	0.1142	0.159	0.2215	0.2138	0.0398	0.0111	0.0241	0.0259	0.113	-0.3237	0.2871	0.1958	0.2488	-0.2807	0.0611	0.1758	0.1004	0.0061	0.0519	0.0887	-0.2867	0.0712	0.0015	0.0051	0.1779	0.0689	-0.0852	0.0035	0.2081
-5.4	0.1468	0.1331	0.0174	0.1047	0.1133	0.2168	0.1921	0.1106	0.0194	0.175	0.1299	0.1291	0.0991	0.0919	0.0233	0.0115	0.0661	0.006	0.0826	0.1482	0.1441	0.1306	0.1167	0.2659	0.0484	0.0132	0.0623	0.0041	0.0209	-0.5393	0.2443	0.2597	0.2168	-0.1972	0.0374	0.2202	0.0986	0.0364	0.0366	0.104	-0.4002	0.0393	0.0316	0.0053	0.181	0.0831	-0.0988	0.0053	0.2118
-5.3	0.1699	0.076	0.0126	0.1388	0.1116	0.2895	0.2128	0.1594	0.0193	0.2405	0.2135	0.0983	0.0383	0.126	0.016	0.0016	0.1736	0.0135	0.0343	0.115	0.1551	0.2704	0.1865	0.2466	0.0925	0.0091	0.0438	0.0162	0.0306	-0.4432	0.0637	0.2354	0.271	-0.2404	0.0759	0.2138	0.0934	0.0294	0.0169	0.1044	-0.4159	0.028	0.0437	0.0151	0.203	0.1587	-0.122	0.0083	0.1838
-5.2	0.1707	0.0324	0.0112	0.1406	0.1677	0.2047	0.3063	0.0618	0.0374	0.2204	0.1296	0.1718	0.0517	0.1044	0.0022	0.028	0.1501	-0.1043	0.0346	0.0259	0.182	0.2388	0.1884	0.1485	0.0725	0.0068	0.0366	0.0342	0.0158	-0.2625	0.03	0.2758	0.1826	-0.2696	0.1357	0.1179	0.0975	0.0176	0.0097	0.1151	-0.4163	0.069	-0.0335	0.0145	0.1637	0.1959	-0.1021	0.0207	0.1741
-5.1	0.1981	0.0142	0.0314	0.1476	0.211	0.2489	0.2589	0.0661	0.0531	0.1985	0.2478	0.1533	0.1379	0.1032	0.0034	0.009	0.0849	-0.2556	0.0126	0.0386	0.1599	0.1311	0.2042	0.1427	0.0697	0.0337	0.032	0.0147	0.0092	-0.3224	0.0458	0.2838	0.2452	-0.2884	0.1024	0.167	0.1028	0.0349	0.0027	0.1512	-0.345	0.0597	-0.0436	0.0062	0.1704	0.1942	0.0247	0.0287	0.1761
-5	0.2394	0.0038	0.0351	0.0799	0.2992	0.2731	0.2122	0.0343	0.1055	0.192	0.2242	0.1774	0.2054	0.1069	0.0051	0.0237	0.122	-0.2331	0.0177	0.1623	0.2299	0.1788	0.2283	0.0936	0.1329	0.0618	0.0352	0.021	0.023	-0.1629	0.0066	0.3489	0.2847	-0.2483	0.0831	0.2075	0.0787	0.0465	0.0046	0.0934	-0.5178	0.0589	-0.0527	0.0075	0.1624	0.096	0.0394	0.0203	0.1537
-4.9	0.1153	0.0136	0.0617	0.0588	0.239	0.0981	0.2758	0.0682	0.0982	0.1656	0.1448	0.1704	0.1553	0.0572	0.0037	0.0781	0.0813	-0.3755	0.0142	0.1372	0.2002	0.2299	0.2792	0.1198	0.1599	0.0877	0.0433	0.0184	0.0311	-0.1619	0.038	0.2932	0.2252	-0.2246	0.1617	0.1148	0.0699	0.0042	0.0122	0.141	-0.2872	0.0965	-0.053	0.0086	0.1578	0.1563	-0.0375	0.0206	0.1639
-4.8	0.1397	0.0392	0.0761	0.0678	0.1707	0.2677	0.2353	0.0536	0.0668	0.2431	0.2852	0.1947	0.1322	0.0848	0.0036	0.1081	0.0778	-0.2975	0.0263	0.0661	0.1274	0.1958	0.1098	0.1425	0.1842	0.1284	0.1369	0.0146	0.0177	-0.1843	0.0432	0.1623	0.1011	-0.3399	0.1124	0.1399	0.0571	0.0054	0.0104	0.2083	-0.4809	0.0978	-0.0558	0.0035	0.1708	0.128	-0.031	0.0382	0.2503
-4.7	0.1522	0.0615	0.0604	0.0475	0.2467	0.1263	0.2421	0.0494	0.0428	0.173	0.2377	0.1255	0.146	0.0985	0.0011	0.156	0.1774	-0.2907	0.0151	0.0514	0.1668	0.2127	0.15	0.107	0.1836	0.0055	0.0869	-0.0362	0.0153	-0.1208	0.0209	0.2962	0.1212	-0.3141	0.1152	0.1648	0.0602	0.0169	0.0116	0.2277	-0.3921	0.121	-0.0935	0.0074	0.1682	0.0852	-0.0337	0.0515	0.2021
-4.6	0.1763	0.0073	0.1127	0.0618	0.2266	0.0332	0.023	0.0617	0.0816	0.1912	0.234	0.1687	0.1252	0.0938	0.0032	0.1231	0.136	-0.2087	0.0117	0.0212	0.1609	0.1994	0.234	0.0398	0.2173	0.0284	0.0393	-0.068	0.0072	0.0127	0.0415	0.2353	0.2085	-0.223	0.0395	0.1411	0.0297	0.0246	0.0042	0.2448	-0.2211	0.1553	-0.0939	0.0063	0.1809	0.1641	-0.0738	0.0474	0.0977
-4.5	0.1699	0.0239	0.1337	0.0427	0.2225	0.0448	0.049	0.0341	0.0601	0.1883	0.1437	0.1686	0.1941	0.0774	0.0093	0.0427	0.1411	-0.1728	0.0026	0.0256	0.1764	0.1742	0.1701	0.0484	0.2002	0.0006	0.1026	-0.1411	0.0213	0.0612	0.04	0.2113	0.2131	-0.2397	0.0398	0.0681	0.0135	-0.0388	0.0019	0.2361	-0.2899	0.1252	-0.0821	0.004	0.1761	0.0934	0.038	0.027	0.1499
-4.4	0.1192	0.031	0.0544	0.0087	0.2028	0.0521	0.0314	0.0194	0.075	0.194	0.1837	0.1221	0.1571	0.0681	0.032	0.0041	0.1882	-0.1625	0.005	0.0412	0.2338	0.1944	0.1716	0.0925	0.0855	0.1133	0.1533	-0.1199	0.023	0.1299	0.033	0.2109	0.3161	-0.1512	0.0581	0.026	0.0329	-0.0617	0.006	0.178	-0.2771	0.0845	-0.1638	0.0012	0.2556	0.1207	0.0348	0.0317	0.1649
-4.3	0.1082	-0.0782	0.0996	0.0018	0.1171	-0.0794	0.0076	0.0193	0.0975	0.2278	0.2733	0.1954	0.0591	0.1497	-0.0609	0.0479	0.0914	-0.148	0.0435	0.067	0.1332	0.1951	0.124	0.0725	0.0451	0.1548	0.0702	-0.1846	0.0252	0.0584	0.0095	0.1387	0.2451	-0.0722	0.0844	0.0383	0.0228	-0.1454	0.0226	0.1866	-0.3703	0.0738	-0.1082	0.0031	0.1309	0.1412	0.017	0.061	0.1694
-4.2	0.0715	-0.0647	0.1336	0.0022	0.1456	-0.0452	0.0071	0.0374	0.1149	0.1959	0.2251	0.1727	0.067	0.1676	-0.0592	0.1435	0.0675	-0.2262	-0.1895	0.0493	0.1448	0.2058	0.2542	0.0697	0.0389	0.0805	0.0141	-0.2699	0.0084	0.0977	0.0028	0.1912	0.1406	0.0079	0.0718	0.032	0.0254	-0.1405	0.0328	0.1246	-0.2451	0.0707	-0.1085	0.0047	0.0441	0.1265	0.0081	0.0739	0.0766
-4.1	0.0932	-0.0582	0.1121	0.0141	0.1155	-0.069	0.0115	0.0531	0.1258	0.1468	0.2202	0.1221	0.1181	0.1243	-0.0557	0.1658	0.0645	-0.2237	-0.361	0.0419	0.1498	0.2287	0.1972	0.1329	0.0421	0.0095	0.0245	-0.2187	0.021	0.1397	0.0242	0.1724	0.2008	0.0261	0.0811	0.0104	0.002	-0.1273	0.2331	0.1597	-0.3276	0.1012	-0.0833	0.0022	0.0035	0.1194	0.0084	0.076	0.1142
-4	0.1737	-0.0398	0.1609	0.0116	0.1962	-0.0871	0.0339	0.1055	0.1045	0.1605	0.1916	0.1591	0.1829	0.1332	-0.1024	0.032	0.0928	-0.0983	-0.3176	0.0498	0.2025	0.1918	0.3224	0.1599	0.0741	0.0146	0.005	-0.1195	0.0137	0.1443	0.0168	0.1778	0.2291	0.0315	0.071	0.0041	0.0107	-0.0911	-0.2707	0.1569	-0.3344	0.1362	-0.1593	0.005	0.0145	0.1647	0.0307	0.0703	0.1551
-3.9	0.0802	-0.0366	0.113	0.0169	0.1393	-0.2184	0.0214	0.0982	0.1037	0.1989	0.1936	0.1186	0.2103	0.1277	-0.0961	0.0337	0.1486	-0.1019	-0.2642	0.0497	0.092	0.1274	0.2476	0.1842	0.14	0.0075	0.0527	-0.1405	0.0328	0.0978	0.0355	0.2246	0.2612	0.0515	0.0537	0.005	0.005	-0.0657	-0.192	0.1505	-0.4576	0.1258	-0.0779	0.0119	0.0043	0.1588	0.0156	0.0762	0.1875
-3.8	0.092	-0.0902	0.1475	0.0135	0.1953	-0.2665	0.01	0.0668	0.1068	0.317	0.1194	0.2155	0.2505	0.1184	-0.0348	0.045	0.1002	-0.0813	-0.2512	0.0607	0.1486	0.1377	0.126	0.1836	0.1817	0.125	0.0023	-0.2432	0.0188	0.1148	-0.039	0.2089	0.1966	0.0903	0.1004	0.0108	0.0204	0.0444	-0.2321	0.1303	-0.3876	0.1203	-0.1227	0.0015	0.0044	0.1631	0.0021	0.0799	0.123
-3.7	0.107	-0.0831	0.1503	0.0051	0.1968	-0.4382	0.0183	0.0428	0.1145	0.1751	0.1585	0.1677	0.1849	0.0653	-0.0825	0.0678	0.0905	0.0509	-0.1389	0.0181	0.1693	0.1024	0.1852	0.2173	0.0678	0.0826	0.0226	-0.1158	-0.1859	0.0695	-0.0513	0.2232	0.1935	0.1706	0.1291	0.007	0.0126	0.0128	-0.3257	0.11	-0.2102	0.1972	-0.1421	0.0261	0.01	0.1504	0.0183	0.0729	0.1537
-3.6	0.1239	-0.1258	0.2218	0.0137	0.1692	-0.2404	0.0237	0.0816	0.0933	0.236	0.1458	0.163	0.15	0.1374	0.0168	0.047	0.0681	0.0299	-0.1261	0.0138	0.212	0.1219	0.2052	0.2002	0.0035	0.099	0.0307	-0.0196	-0.2452	0.0835	-0.0939	0.2425	0.111	0.166	0.1282	0.0298	0.0238	0.0289	-0.2006	0.1687	-0.2183	0.192	-0.0944	0.0416	0.0045	0.2193	0.0793	0.0709	0.1555
-3.5	0.1992	0.0608	0.1708	0.015	0.1608	-0.4056	0.0216	0.0601	0.1004	0.2353	0.2192	0.0825	0.1516	0.1382	0.0055	0.024	0.1718	0.0813	-0.2065	0.031	0.1974	0.1286	0.2098	0.0855	0.0106	0.0572	0.0259	-0.0375	-0.2308	0.158	-0.0761	0.2141	0.1679	0.1343	0.0677	0.0738	-0.0405	-0.0447	-0.0835	0.2058	-0.2479	0.1524	0.0275	-0.0728	0.003	0.1154	0.1512	0.0568	0.1425
-3.4	0.1212	0.0349	0.088	0.0075	0.2163	-0.3468	0.0145	0.075	0.1065	0.2139	0.2363	0.1111	0.1878	0.055	0.0082	0.0087	0.1542	0.1334	-0.1414	0.0771	0.2004	0.1391	0.1413	0.0451	0.0057	0.0687	0.0041	-0.2013	-0.2518	0.1001	-0.0605	0.2337	0.2397	0.1105	0.0744	0.0039	-0.0688	-0.0319	-0.1302	0.2131	-0.2574	0.1936	0.009	-0.1309	0.0167	0.2285	0.269	0.0699	0.2196
-3.3	0.14	0.0259	0.0396	0.0026	0.2237	-0.1574	0.0818	0.0975	0.1761	0.1878	0.1688	0.1445	0.1332	0.0605	0.014	0.0262	0.0677	0.1754	-0.1584	0.0747	0.1775	0.18	0.17	0.0389	0.001	0.0943	0.0162	-0.1564	-0.1415	0.0987	-0.1704	0.2444	0.2355	0.1052	0.0853	0.0138	-0.0444	-0.0311	-0.1356	0.2486	-0.2216	0.2001	0.0087	-0.158	0.0355	0.1354	0.1096	0.0631	0.1827
-3.2	0.1598	0.0426	0.0464	0.003	0.2253	-0.1989	0.1092	0.1149	0.1566	0.1987	0.2059	0.1201	0.0764	0.1866	0.009	0.0118	0.1116	0.0875	-0.2031	0.0783	0.1641	0.1603	0.2487	0.0421	0.0106	0.0542	0.0342	-0.1413	-0.096	0.0646	-0.2537	0.2628	0.2252	0.1097	0.0955	0.0303	-0.0453	-0.0947	-0.1816	0.1847	-0.1318	0.2667	0.008	-0.1525	0.1753	0.1651	0.1236	0.0679	0.1149
-3.1	0.1862	0.0679	-0.1765	0.0093	0.2192	-0.026	0.0468	0.1258	0.095	0.2842	0.2729	0.0955	0.0352	0.187	0.016	0.0064	0.092	0.0991	-0.2153	0.0578	0.1368	0.1287	0.2585	0.0741	0.0185	0.0404	0.0147	-0.0514	0.0139	0.0226	-0.2259	0.2522	0.2442	0.0641	0.1445	0.0296	-0.0321	-0.1719	-0.1973	0.1447	-0.0989	0.172	0.039	-0.1611	0.1348	0.1543	0.1309	0.0511	0.152
-3	0.227	0.135	-0.3378	0.0194	0.2092	0.0819	0.0028	0.1045	0.1103	0.2294	0.1803	0.1071	0.0536	0.1675	0.0115	0.0089	0.1353	0.1028	0.0088	0.0684	0.1205	0.1714	0.2514	0.14	0.0192	0.0077	0.021	-0.0512	0.0526	0.0283	-0.2652	0.3885	0.2646	0.0232	0.0519	0.0392	-0.0455	-0.1663	-0.0784	0.2068	-0.0548	0.2197	0.0483	-0.1083	0.0451	0.1709	0.1235	0.0061	0.1407
-2.9	0.2409	0.0579	-0.2047	0.0412	0.2994	0.1361	0.0678	0.1037	0.1105	0.1561	0.272	0.0955	0.0089	0.1624	0.0016	0.0043	0.1468	0.2626	0.0174	0.0633	0.172	0.2519	0.2224	0.1817	0.0313	0.0241	0.0184	-0.074	0.0997	0.043	-0.1737	0.141	0.2905	0.014	0.0533	0.0211	-0.1404	-0.1284	-0.0801	0.1709	-0.0826	0.2471	0.0378	-0.1278	0.0144	0.298	0.1626	0.0119	0.1861
-2.8	0.3483	0.1142	-0.2698	0.0737	0.3119	0.187	0.0626	0.1068	0.0996	0.1973	0.2494	0.0991	0.0211	0.1118	0.028	0.004	0.1152	0.2265	0.0457	0.0609	0.1713	0.2158	0.2186	0.0678	0.0528	0.0623	0.0146	-0.0866	0.266	0.0045	-0.2361	0.3675	0.2351	0.0353	0.0656	0.0089	-0.1573	-0.0785	-0.1152	0.1451	0.0104	0.2073	0.0406	-0.1867	0.0387	0.2717	0.1698	0.0106	0.1386
-2.7	0.2687	0.0806	-0.2327	0.1041	0.3418	0.1805	0.0937	0.1145	0.139	0.1865	0.3482	0.0383	-0.0876	0.1211	0.009	0.0363	0.1019	0.129	0.1007	0.0205	0.2061	0.1147	0.1384	0.0035	0.071	0.0438	-0.0362	-0.0692	0.28	0.0105	-0.2652	0.3287	0.3764	0.0401	0.0385	0.0057	-0.2286	-0.0791	0.0545	0.2392	0.0158	0.1841	0.0406	-0.2765	0.0203	0.1723	0.1427	0.0127	0.1559
-2.6	0.1584	0.1022	-0.1995	0.1455	0.2718	0.1815	0.0744	0.0933	0.0626	0.2179	0.2797	0.0517	-0.2174	0.1575	0.0237	0.0484	0.0867	0.1209	0.065	0.0533	0.1583	0.1031	0.1649	0.0106	0.0508	0.0366	-0.068	0.0162	0.1563	0.0719	-0.2248	0.1828	0.1775	0.0668	0.0167	0.0093	-0.237	-0.1217	0.022	0.1806	0.0212	0.2467	0.0034	-0.1116	0.0245	0.2414	0.2055	0.0039	0.126
-2.5	0.2166	0.0891	-0.2446	0.131	0.1875	0.1206	0.0713	0.1004	0.0624	0.1911	0.1282	0.1379	-0.4472	0.0919	0.0781	-0.1075	0.0536	0.1327	0.0445	0.0773	0.1135	0.1062	0.1385	0.0057	0.0602	0.032	-0.1411	0.0216	0.2362	0.0555	-0.3169	0.2518	0.2762	0.0071	0.0063	0.0221	-0.2653	-0.2336	0.0468	0.1949	0.0055	0.2651	0.0306	-0.1557	0.0131	0.2621	0.1044	0.0181	0.1522
-2.4	0.1271	0.0907	-0.2212	0.128	0.2345	0.038	0.1278	0.1065	0.0771	0.2152	0.2749	0.2054	-0.3146	0.0677	0.1081	-0.3606	0.0645	0.0863	0.0551	0.1035	0.153	0.0985	0.2252	0.001	0.0432	0.0352	-0.1199	0.0288	0.0971	0.0582	-0.305	0.3509	0.2786	0.0019	0.0105	0.0182	-0.2542	-0.173	0.0473	0.1569	0.0429	0.1709	0.0313	-0.1321	0.0151	0.2058	0.2016	0.0364	0.1417
-2.3	0.1247	0.1508	-0.1974	0.1151	0.2293	0.0116	0.1395	0.1761	0.0633	0.1519	0.2252	0.1553	-0.402	0.02	0.156	-0.2203	0.0737	0.1051	0.0771	0.0928	0.1625	0.1144	0.2052	0.0106	0.0445	0.0433	-0.1846	0.0168	0.1401	0.0053	-0.04	0.1311	0.2804	0.0024	0.0195	0.0076	-0.2545	-0.2239	0.0264	0.1491	0.0034	0.096	0.0165	-0.1113	0.0739	0.1059	0.1651	0.0653	0.1495
-2.2	0.171	0.1421	-0.3445	0.0524	0.2511	0.0123	0.0958	0.1566	0.1875	0.0974	0.1192	0.1322	-0.3479	0.0048	0.1231	-0.255	0.1361	0.0324	0.1616	0.0434	0.1878	0.0921	0.1192	0.0185	0.057	0.1369	-0.2699	0.0107	0.095	0.0359	0.1006	0.2207	0.2984	0.0069	0.0049	0.026	-0.1354	-0.1385	0.0133	0.1721	0.0075	0.0633	0.0071	-0.0932	0.0631	0.1195	0.0568	0.0613	0.1454
-2.1	0.2387	0.0071	-0.2094	0.0856	0.3887	0.0049	0.1865	0.095	0.1652	0.131	0.1585	0.146	-0.3356	-0.1153	0.0427	-0.0699	0.1042	0.0271	0.149	0.012	0.2454	0.0983	0.1682	0.0192	0.0595	0.0869	-0.2187	-0.0939	0.1273	0.0571	0.2232	0.3091	0.2847	0.0285	0.0286	0.0603	-0.1743	-0.0879	0.0069	0.1448	0.0049	0.0527	0.0051	0.0444	0.054	0.147	0.0712	0.0762	0.1808
-2	0.2129	0.042	-0.4342	0.1034	0.1556	0.0138	0.0652	0.1103	0.1863	0.0968	0.1899	0.1252	-0.2758	-0.406	0.0041	-0.0758	0.1887	0.0358	0.1201	0.0236	0.0871	0.1009	0.2561	0.0313	0.0714	0.0393	-0.1195	-0.1385	0.086	0.0709	0.1856	0.1472	0.3082	0.0126	0.0332	0.1004	-0.1608	0.0195	0.0101	0.1967	0.0096	0.053	0.0053	0.0026	0.0442	0.1767	0.0355	0.018	0.1528
-1.9	0.1712	0.0506	-0.3965	0.1092	0.2131	0.0061	0.0756	0.1105	0.1961	0.0946	0.1176	0.1941	-0.2041	-0.1712	0.0479	-0.0763	0.1245	0.0679	0.1122	0.031	0.1696	0.1694	0.1421	0.0528	0.1013	0.1026	-0.1405	-0.1	0.0917	0.0668	0.1474	0.1798	0.2724	0.0176	0.0556	0.0986	-0.1624	0.0102	0.0084	0.1453	0.0038	0.0519	0.0151	0.036	0.1359	0.1703	0.0265	0.0382	0.1534
-1.8	0.223	0.0519	-0.268	0.0687	0.1364	0.0126	0.126	0.0996	0.135	0.0406	0.2523	0.1571	-0.0203	-0.2082	0.1435	-0.1016	0.1892	0.0817	0.084	0.0249	0.0803	0.1387	0.1798	0.071	0.122	0.1533	-0.2432	-0.123	0.1069	0.2871	0.302	0.1068	0.2218	0.0099	0.0495	0.0934	-0.0904	0.0656	0.0065	0.1907	0.0121	0.0666	0.0145	0.0492	0.1377	0.068	0.0125	0.0853	0.1446
-1.7	0.2326	0.0355	-0.4262	0.0533	0.3348	0.004	0.129	0.139	0.1229	0.0772	0.2056	0.0591	0.058	-0.202	0.1658	-0.162	0.1816	0.0471	0.0333	0.0015	0.1412	0.0737	0.1772	0.0508	0.1823	0.0702	-0.1158	-0.1181	0.1407	0.2443	0.2373	0.0717	0.3198	0.0069	0.0576	0.0975	-0.0798	0.106	0.0093	0.1857	0.0063	0.0956	0.0062	0.0506	0.1593	0.0055	0.0171	0.0765	0.2598
-1.6	0.2599	0.0341	-0.1665	0.0269	0.1879	-0.1019	0.0994	0.0626	0.1166	0.0741	0.0634	0.067	0.0746	-0.198	0.032	-0.2373	0.209	0.027	0.0435	0.0069	0.1209	0.1033	0.3114	0.0602	0.1248	0.0141	-0.0196	-0.1106	0.0617	0.0637	0.1903	0.1423	0.2105	0.0126	0.0793	0.1028	-0.0531	0.0742	0.0141	0.2215	0.004	0.0939	0.0075	0.0594	0.157	0.0297	0.0381	0.0474	0.1182
-1.5	0.2583	0.0373	-0.2897	0.0201	0.2382	-0.0703	0.0565	0.0624	0.0093	0.0474	0.0739	0.1181	0.008	-0.1095	0.0337	-0.1086	0.267	0.0582	0.0562	0.0053	0.2516	0.1467	0.2801	0.0432	0.1589	0.0245	-0.0375	0.0505	0.0807	0.03	0.2512	0.234	0.2014	0.0119	0.1054	0.0787	-0.064	0.0519	0.0186	0.2222	0.0068	0.0886	0.0086	0.0561	0.0956	0.0558	0.0457	0.0462	0.1314
-1.4	0.2027	0.0432	-0.2122	0.0045	0.1501	-0.1029	0.0183	0.0771	0.0093	0.0594	0.1647	0.1829	0.0104	-0.1131	0.045	-0.1379	0.2361	0.0559	0.0803	0.0053	0.1119	0.1484	0.1822	0.0445	0.1534	0.005	-0.2013	0.0424	0.091	0.0458	0.1811	0.1345	0.232	0.0077	0.1011	0.0699	0.0618	0.0366	0.0072	0.2772	0.004	0.1117	0.0035	0.0364	0.0775	-0.0804	0.0216	0.0392	0.102
-1.3	0.2161	0.002	-0.2238	0.0034	0.2342	-0.107	0.02	0.0633	0.0015	0.0682	0.0852	0.2103	0.1758	-0.0922	0.0678	-0.1261	0.1464	0.0899	0.0531	0.0016	0.1217	0.2124	0.2416	0.057	0.175	0.0527	-0.1564	0.0437	0.0971	0.0066	0.116	0.1668	0.2243	0.004	0.0954	0.0571	0.0046	0.0169	0.014	0.216	0.0144	0.0396	0.0074	0.0134	0.0422	-0.0875	0.0147	0.0243	0.0958
-1.2	0.1595	0.0013	-0.2545	0.002	0.2545	-0.0454	0.0609	0.1875	0.026	0.0761	0.1128	0.2505	0.2397	0.0494	0.047	-0.0942	0.1934	0.0528	0.0078	0.002	0.1301	0.1482	0.1869	0.0595	0.1044	0.0023	-0.1413	0.0475	0.0554	0.038	0.1441	0.1576	0.1995	0.0043	0.1202	0.0602	0.0129	0.0097	0.0413	0.1689	0.0084	0.062	0.0063	0.0092	0.0581	-0.1167	0.0169	0.0044	0.101
-1.1	0.1526	0.0129	-0.2621	0.0013	0.2168	-0.1409	0.0169	0.1652	-0.0461	0.0808	0.1398	0.1849	0.1977	0.0139	0.024	0.0271	0.199	0.0029	0.0024	0.004	0.112	0.08	0.1433	0.0714	0.0247	0.0226	-0.0514	0.0203	0.0296	0.0432	0.1235	0.1019	0.132	0.0096	0.1004	0.0297	0.0061	0.0027	0.0482	0.1667	0.0085	0.0574	0.004	0.0058	0.0327	-0.0553	0.0282	0.0041	0.1383
-1	0.2203	0.0085	-0.2376	0.0289	0.2895	0.0205	0.0042	0.1863	-0.0468	0.0269	0.1723	0.15	0.1829	0.0792	0.0087	0.0159	0.1574	0.0089	0.005	0.0052	0.0767	0.1211	0.1997	0.1013	0.066	0.0307	-0.0512	0.01	0.0245	0.0209	0.1471	0.0455	0.1068	0.0141	0.049	0.0135	0.0364	0.0046	0.0056	0.144	0.0188	0.0715	0.0012	0.0107	0.0243	-0.0977	0.0345	0.0064	0.119
-0.9	0.2147	0.0223	-0.198	0.0192	0.2047	0.0061	0.015	0.1961	-0.0361	0.0153	0.1888	0.1516	0.1724	0.1216	0.0262	0.0473	0.1053	0.0193	0.0137	0.0082	0.0363	0.1206	0.154	0.122	-0.0651	0.0259	-0.074	0.0036	0.0394	0.0415	0.1325	0.015	0.1466	0.0013	0.0339	0.0329	0.0294	0.0122	0.0155	0.201	0.0131	0.0623	0.0031	0.0075	0.0153	-0.1188	0.0308	0.0049	0.0854
-0.8	0.1382	0.0327	0.0539	0.0177	0.2489	0.0312	0.021	0.135	-0.0497	0.0525	0.2214	0.1878	0.2015	0.0048	0.0118	0.0459	0.0722	0.0282	0.0054	0.0063	0.0439	0.1013	0.0662	0.1823	-0.0526	0.0041	-0.0866	0.0015	0.0225	0.04	0.1869	0.0217	0.1277	0.0054	0.0326	0.0228	0.0176	0.0104	0.0221	0.2056	0.0141	0.0283	0.0047	0.0112	0.0119	-0.1203	0.0607	0.0077	0.0595
-0.7	0.1345	0.0192	0.0205	0.0104	0.2731	0.0215	0.0815	0.1229	-0.1144	0.0732	0.2046	0.1332	0.0869	0.0299	0.0064	0.0334	0.0616	0.0129	0.018	0.0007	0.0141	0.0964	0.1331	0.1248	-0.0486	0.0162	-0.0692	0.014	0.0371	0.033	0.0887	0.0201	0.1317	0.0121	0.0599	0.0254	0.0349	0.0116	0.0091	0.1847	0.0426	0.0248	0.0022	0.0029	0.0188	-0.0852	0.0194	0.0024	0.0496
-0.6	0.1452	0.0105	0.0616	0.0135	0.0981	0.0545	0.0689	0.1166	-0.0967	0.12	0.1657	0.0764	0.1171	0.0434	0.0089	0.0295	0.1266	0.0132	0.0474	0.0218	0.002	0.1157	0.1155	0.1589	-0.0653	0.0342	0.0162	0.0072	0.0192	0.0095	0.1282	0.012	0.0697	0.0192	0.1083	0.002	0.0465	0.0042	0.016	0.145	0.045	0.0067	0.005	0.0052	0.0224	-0.0988	0.0368	0.004	0.0491
-0.5	0.0227	0.0101	0.1089	0.0152	0.2677	0.0324	0.0775	0.0093	-0.0507	0.1997	0.1201	0.0352	0.0632	0.0385	0.0043	0.0231	0.0896	0.0059	0.0337	0.0244	0.0017	0.1437	0.0478	0.1534	-0.1028	0.0147	0.0216	0.0022	0.0375	0.0028	0.1722	0.0122	0.0923	0.0206	0.0697	0.0107	0.0042	0.0019	0.0606	0.1558	0.0314	0.0222	0.0119	0.0058	0.0106	-0.122	0.0755	0.0026	0.0225
-0.4	0.0164	0.0229	0.1003	0.0199	0.1263	0.0129	0.041	0.0093	-0.0596	0.086	0.0368	0.0536	0.0637	0.0474	0.004	0.0011	0.0114	0.0021	0.0017	0.0056	0.0018	0.2426	0.0197	0.175	-0.0743	0.021	0.0288	0.0047	0.0092	0.0242	0.1337	0.0177	0.0595	0.0028	0.0569	0.005	0.0054	0.006	0.0497	0.1165	0.0192	0.0084	0.0015	0.0024	0.0171	-0.1021	0.0575	0.0054	0.008
-0.3	0.0062	0.0497	0.1024	0.0051	0.0332	0.0083	0.0431	0.0015	0.0726	0.1079	0.0503	0.0089	0.051	0.0315	0.0363	0.0158	0.006	0.0503	0.0091	0.0095	0.0049	0.2052	0.029	0.1044	-0.0651	0.0184	0.0168	0.0014	0.0057	0.0168	0.0295	0.0224	0.0227	0.0127	0.0437	0.0204	0.0169	0.0226	0.0176	0.1726	0.0205	0.0149	0.0261	0.0005	0.0086	0.0247	0.005	0.0313	0.0057
-0.2	0.0084	0.0341	0.1211	0.0267	0.0448	0.0579	0.0306	0.026	0.0108	0.1032	0.1806	0.0211	0.0258	0.0357	0.0484	0.0706	0.0135	0.0587	0.0635	0.0207	0.0082	0.1171	0.0186	0.0247	0.0344	0.0146	0.0107	0.0146	0.0097	0.0355	0.0266	0.0214	0.0221	0.0361	0.0032	0.0126	0.0246	0.0328	0.0049	0.1234	0.0139	0.0061	0.0416	0.0438	0.0191	0.0394	0.0096	0.0319	0.0162
-0.1	-0.0697	-0.044	0.0346	-0.049	0.0521	-0.0932	0.0265	-0.0461	0.0058	0.0339	0.2436	-0.0876	0.148	0.03	-0.1075	0.0619	-0.1043	-0.0246	-0.145	0.0482	0.0383	0.0344	0.0274	0.066	-0.0351	-0.0362	-0.0939	0.0188	0.0673	-0.039	-0.0742	-0.0897	0.0111	-0.0708	-0.0711	0.0238	-0.0388	0.2331	0.0349	0.0297	-0.0368	0.004	-0.0728	-0.1009	-0.0886	-0.0375	-0.0399	-0.0363	-0.1908
0	-0.0713	-0.0519	-0.1843	-0.0458	-0.0794	-0.1683	-0.0395	-0.0468	-0.1388	-0.1275	-0.3758	-0.2174	-0.2787	-0.0712	-0.3606	-0.0248	-0.2556	-0.0499	-0.2725	-0.2014	-0.0716	-0.0492	-0.0109	-0.0651	-0.0505	-0.068	-0.1385	-0.0978	-0.0831	-0.0513	-0.1009	-0.1293	-0.093	-0.0595	-0.0684	-0.0405	-0.0617	-0.2707	-0.3079	-0.2905	-0.0425	-0.2067	-0.1309	-0.161	-0.1319	-0.031	-0.0629	-0.0475	-0.2791
0.1	-0.1144	-0.0741	-0.4484	-0.0245	-0.0452	-0.2173	-0.1326	-0.0361	-0.1519	-0.278	-0.256	-0.4472	-0.2993	-0.0867	-0.2203	-0.0995	-0.2331	-0.0629	-0.3428	-0.3959	-0.0731	-0.3214	-0.091	-0.0526	-0.1214	-0.1411	-0.1	-0.1305	-0.0101	-0.0939	-0.2038	-0.1116	-0.0767	-0.1525	-0.0454	-0.0688	-0.1454	-0.192	-0.2991	-0.3841	-0.1502	-0.1674	-0.158	-0.192	-0.1458	-0.0337	-0.2795	-0.0774	-0.347
0.2	-0.288	-0.077	-0.3251	-0.0724	-0.069	-0.2238	-0.1388	-0.0497	-0.1486	-0.1944	-0.3035	-0.3146	-0.3224	-0.191	-0.255	-0.2057	-0.3755	-0.0815	-0.2477	-0.1248	-0.065	-0.3449	-0.241	-0.0486	-0.2074	-0.1199	-0.123	-0.134	-0.2254	-0.0761	-0.1048	-0.238	-0.1063	-0.188	-0.1249	-0.0444	-0.1405	-0.2321	-0.1346	-0.3705	-0.0915	-0.0556	-0.1525	-0.1994	-0.223	-0.0738	-0.2814	-0.0809	-0.2988
0.3	-0.2671	0.0162	-0.4146	0.0206	-0.0871	-0.1984	-0.1634	-0.1144	-0.1961	0.061	-0.2402	-0.402	-0.276	-0.1326	-0.0699	-0.3242	-0.2975	-0.1185	-0.2459	-0.2102	-0.0469	-0.1193	-0.2566	-0.0653	-0.2692	-0.1846	-0.1181	-0.1225	-0.1806	-0.0605	0.0786	-0.1379	-0.2241	-0.2703	-0.2724	-0.0453	-0.1273	-0.3257	-0.1445	-0.3064	-0.1487	-0.061	-0.1611	-0.2174	-0.3066	0.038	-0.1816	-0.0524	-0.1468
0.4	-0.194	0.0177	-0.3997	0.0147	-0.2184	-0.1523	-0.2386	-0.0967	0.0887	0.0264	-0.2106	-0.3479	-0.3011	-0.206	-0.0758	-0.0863	-0.2907	-0.1338	-0.2388	-0.1699	-0.2044	-0.1087	-0.3033	-0.1028	-0.2612	-0.2699	-0.1106	-0.1271	-0.245	-0.1704	0.0173	-0.2555	-0.2654	-0.2699	-0.2701	-0.0321	-0.0911	-0.2006	-0.25	-0.2178	-0.109	-0.061	-0.1083	-0.0917	-0.3187	0.0348	-0.2679	-0.1093	0.0315
0.5	-0.2506	0.0098	-0.3456	0.0037	-0.2665	-0.0659	-0.2043	-0.0507	0.0253	0.0256	-0.2427	-0.3356	-0.3061	-0.1424	-0.0763	-0.1272	-0.2087	-0.1386	-0.1872	-0.087	-0.2415	-0.1273	-0.3994	-0.0743	-0.3823	-0.2187	0.0505	-0.0824	-0.2427	-0.2537	0.0747	-0.3417	-0.2729	-0.1439	-0.2218	-0.0455	-0.0657	-0.0835	-0.1816	-0.2368	-0.0449	-0.0457	-0.1278	-0.1204	-0.2684	0.017	-0.2945	-0.1765	0.0114
0.6	-0.45	0.0235	-0.3148	0.0102	-0.4382	0.0774	-0.2049	-0.0596	0.0142	0.0099	-0.0827	-0.2758	-0.3542	-0.1507	-0.1016	-0.1312	-0.1728	-0.0838	-0.1757	-0.078	-0.3591	0.0297	-0.3919	-0.0651	-0.2091	-0.1195	0.0424	0.0244	-0.2236	-0.2259	0.0418	-0.1962	-0.2577	-0.1757	-0.155	-0.1404	0.0444	-0.1302	-0.0646	-0.1685	0.0251	-0.1052	-0.1867	-0.1286	-0.3036	0.0081	-0.2411	-0.1784	0.0382
0.7	-0.3939	0.0429	-0.2049	0.0085	-0.2404	0.0489	0.069	0.0726	0.0023	0.0247	-0.0183	-0.2041	-0.2554	-0.1682	-0.162	-0.079	-0.1625	0.059	-0.1857	0.0126	-0.127	0.0106	-0.3327	0.0344	-0.2829	-0.1405	0.0437	0.0089	-0.3536	-0.2652	0.1102	-0.0144	-0.1952	-0.1826	-0.1473	-0.1573	0.0128	-0.1356	-0.0416	-0.0656	0.0145	0.0649	-0.2765	-0.0423	-0.3028	0.0084	-0.3732	-0.066	0.1651
0.8	-0.2621	0.0995	-0.2753	0.0203	-0.4056	0.0698	0.0567	0.0108	0.0059	0.0289	0.1102	-0.0203	-0.1272	-0.2521	-0.2373	0.0449	-0.148	0.0049	-0.1783	0.0027	-0.1878	0.0041	-0.3261	-0.0351	-0.2694	-0.2432	0.0475	0.0386	-0.2079	-0.1737	0.1097	-0.0828	-0.0555	-0.2864	-0.1601	-0.2286	0.0289	-0.1816	-0.004	-0.0391	0.0229	0.0102	-0.1116	-0.1558	-0.2788	0.0307	-0.1941	0.042	0.1966
0.9	-0.2652	0.1558	-0.2664	0.03	-0.3468	0.0772	0.0639	0.0058	0.0226	0.0443	0.1827	0.058	-0.1344	-0.2792	-0.1086	0.0264	-0.2262	0.0237	-0.182	0.0172	-0.1395	0.0199	-0.3192	-0.0505	-0.205	-0.1158	0.0203	0.0595	-0.2831	-0.2361	0.1154	-0.1357	-0.0455	-0.1454	-0.1881	-0.237	-0.0447	-0.1973	-0.0972	0.0359	0.0245	0.0575	-0.1557	-0.1339	-0.3028	0.0156	-0.2559	0.0269	0.1053
1	-0.3955	0.1382	-0.2634	0.0123	-0.1574	0.0895	0.1188	-0.1388	0.0482	0.2214	0.2634	0.0746	-0.0397	-0.1712	-0.1379	0.0363	-0.2237	0.0445	-0.1905	0.0638	-0.0745	0.0581	-0.565	-0.1214	0.0237	-0.0196	0.01	0.0324	-0.3237	-0.2652	0.1139	-0.2085	-0.0556	-0.1838	-0.1686	-0.2653	-0.0319	-0.0784	-0.1385	0.0161	0.0313	0.1967	-0.1321	-0.1298	-0.4452	0.0021	-0.2453	0.0096	0.0156
1.1	-0.3651	0.1051	-0.427	0.0502	-0.1989	0.0998	0.1387	-0.1519	0.1005	0.1674	0.1973	0.008	0.0687	-0.2135	-0.1261	0.0367	-0.0983	0.0817	-0.2181	0.0649	-0.1222	0.0356	-0.4597	-0.2074	0.0641	-0.0375	0.0036	0.0242	-0.5393	-0.2248	0.1072	-0.308	-0.0916	-0.2283	-0.3454	-0.2542	-0.0311	-0.0801	-0.1395	0.0074	0.0483	0.1889	-0.1113	-0.1641	-0.3596	0.0183	-0.1978	0.018	0.0402
1.2	-0.4125	0.0797	-0.2477	0.0368	-0.026	0.0723	0.1526	-0.1486	0.17	0.1853	0.1228	0.0104	0.0239	-0.2321	-0.0942	0.0345	-0.1019	0.0676	-0.1461	0.0593	-0.0614	0.0511	-0.3598	-0.2692	0.0524	-0.2013	0.0015	0.008	-0.4432	-0.3169	0.1194	-0.1473	0.0176	-0.1953	-0.1593	-0.2545	-0.0947	-0.1152	-0.0823	0.0216	0.0228	0.2148	-0.0932	-0.1881	-0.2273	0.0793	-0.1975	0.0144	0.0793
1.3	-0.2856	0.0631	-0.2955	0.0398	0.0819	0.0695	0.2059	-0.1961	0.2308	0.1477	0.1215	0.1758	0.0079	-0.3128	0.0271	0.0152	-0.0813	0.0519	-0.2104	0.0265	-0.147	0.0344	-0.4503	-0.2612	0.0355	-0.1564	0.014	0.0068	-0.2625	-0.305	0.0876	-0.1847	0.0585	-0.1381	-0.0922	-0.1354	-0.1719	0.0545	0.0236	0.0503	0.0163	0.2039	0.0444	-0.2492	-0.2739	0.1512	-0.2409	0.0476	0.097
1.4	-0.3352	0.0323	-0.2534	0.0382	0.1361	0.0945	0.1806	0.0887	0.1703	0.1848	0.1168	0.2397	0.0088	-0.1706	0.0159	0.0075	0.0509	0.0429	-0.2041	0.0564	-0.1492	0.0451	-0.399	-0.3823	0.0579	-0.1413	0.0072	0.0067	-0.3224	-0.04	0.1067	-0.2161	0.0646	-0.191	0.0018	-0.1743	-0.1663	0.022	0.0054	0.0402	0.0121	0.1519	0.0026	-0.1537	-0.4067	0.269	-0.0624	0.0821	0.1106
1.5	-0.243	0.0654	-0.2512	0.0149	0.187	0.0629	0.1851	0.0253	0.2037	0.2331	0.2192	0.1977	0.0022	-0.2078	0.0473	0.0036	0.0299	0.0716	-0.0965	0.0621	-0.2225	0.0312	-0.3454	-0.2091	0.1595	-0.0514	0.0022	0.0201	-0.1629	0.1006	0.045	-0.3018	0.0509	-0.2075	0.0148	-0.1608	-0.1284	0.0468	0.0227	0.0261	0.0114	0.0766	0.036	-0.1919	-0.3102	0.1096	-0.0602	0.0781	0.1154
1.6	-0.1527	0.1025	-0.257	0.0001	0.1805	0.1447	0.0966	0.0142	0.2109	0.1906	0.3088	0.1829	0.0026	-0.2427	0.0459	0.0053	0.0813	0.0703	0.0473	0.0364	-0.2544	0.0305	-0.367	-0.2829	0.1664	-0.0512	0.0047	0.0257	-0.1619	0.2232	0.0441	-0.2262	0.1332	-0.2056	0.0374	-0.1624	-0.0785	0.0473	0.0463	0.0179	0.0218	0.0911	0.0492	-0.156	-0.2175	0.1236	-0.1143	0.0897	0.1115
1.7	0.0129	0.0607	-0.2601	0.0022	0.1815	0.1373	0.1053	0.0023	0.1884	0.1911	0.1272	0.1724	0.0118	-0.1892	0.0334	0.003	0.1334	0.1236	0.0938	0.0561	-0.2173	0.0627	-0.1737	-0.2694	0.1094	-0.074	0.0014	0.0167	-0.1843	0.1856	0.0489	-0.1398	0.2219	-0.1623	0.0336	-0.0904	-0.0791	0.0264	0.0598	0.0088	0.0112	0.1221	0.0506	-0.0981	-0.2451	0.1309	0.1173	0.1575	0.1196
1.8	0.0145	0.0551	-0.1449	0.0034	0.1206	0.0962	0.1929	0.0059	0.2524	0.1661	0.1066	0.2015	0.003	-0.0233	0.0295	0.0672	0.1754	0.1235	0.0783	0.1128	-0.1426	0.0903	-0.2179	-0.205	0.0854	-0.0866	0.0146	0.0153	-0.1208	0.1474	0.1091	-0.2441	0.1062	-0.1128	0.0139	-0.0798	-0.1217	0.0133	0.1166	0.0461	0.0027	0.0803	0.0594	0.0768	0.1456	0.1235	0.037	0.1235	0.0772
1.9	0.0789	0.0726	-0.1769	0.0037	0.038	0.1518	0.2005	0.0226	0.1985	0.0941	0.086	0.0869	0.0074	0.0607	0.0231	0.083	0.0875	0.0455	0.1482	0.0636	0.0116	0.1112	-0.3246	0.0237	0.0481	-0.0692	0.0188	0.0156	0.0127	0.302	0.1068	-0.1877	0.1441	-0.0615	0.0271	-0.0531	-0.2336	0.0069	0.1215	0.0814	0.0041	0.0501	0.0561	0.021	0.0971	0.1626	0.0319	0.1072	0.1019
2	0.0887	0.0898	0.0764	0.019	0.0116	0.0906	0.1941	0.0482	0.1322	0.1039	0.0974	0.1171	0.012	0.1038	0.0011	0.0464	0.0991	0.0666	0.115	0.0473	0.03	0.1233	-0.3607	0.0641	0.0552	0.0162	-0.0978	0.0184	0.0612	0.2373	0.0666	0.0402	0.0925	-0.0576	0.0807	-0.064	-0.173	0.0101	0.0964	0.122	0.009	0.0639	0.0364	0.0269	0.0226	0.1698	0.0063	0.0632	0.1012
2.1	0.0552	0.0685	0.0301	0.0246	0.0123	0.132	0.1526	0.1005	0.1863	0.0749	0.1074	0.0632	0.009	0.1628	0.0158	0.0613	0.1028	0.0637	0.0259	0.019	0.04	0.1417	-0.5085	0.0524	0.1035	0.0216	-0.1305	0.0302	0.1299	0.1903	0.0805	0.01	0.117	-0.0729	0.1898	0.0618	-0.2239	0.0084	0.0407	0.1554	0.0025	0.1159	0.0134	0.0078	0.1279	0.1427	0.0148	0.1014	0.0878
2.2	0.0353	0.0967	0.0324	0.1337	0.0049	0.1353	0.1448	0.17	0.1638	0.0568	0.1272	0.0637	0.0298	0.2948	0.0706	0.0812	0.2626	0.0385	0.0386	0.0295	0.0389	0.1499	-0.3654	0.0355	0.1045	0.0288	-0.134	0.0557	0.0584	0.2512	0.1038	0.0892	0.1224	0.0569	0.1792	0.0046	-0.1385	0.0065	0.0392	0.1409	0.0032	0.0641	0.0092	0.0122	0.139	0.2055	0.0325	0.083	0.095
2.3	0.0202	0.1358	0.087	0.1302	0.0138	0.1668	0.1	0.2308	0.2482	0.033	0.1098	0.051	0.0741	0.2267	0.0619	0.0311	0.2265	0.046	0.1623	0.0708	0.0455	0.1604	-0.162	0.0579	0.0877	0.0168	-0.1225	0.0423	0.0977	0.1811	0.0659	0.1337	0.1144	0.0177	0.1357	0.0129	-0.0879	0.0093	0.0278	0.1425	0.0037	0.0031	0.0058	0.0168	0.1063	0.1044	0.0035	0.0519	0.0835
2.4	0.0271	0.1163	0.1313	0.0913	0.0061	0.2532	0.1376	0.1703	0.1864	0.1055	0.1553	0.0258	0.0489	0.0969	-0.0248	-0.2369	0.129	0.064	0.1372	0.0933	0.0559	0.1392	-0.1228	0.1595	0.1018	0.0107	-0.1271	0.0383	0.1397	0.116	0.076	0.1313	0.1961	0.0239	0.1073	0.0061	0.0195	0.0141	0.0155	0.1102	0.0007	0.0405	0.0107	0.0218	0.0724	0.2016	0.0053	0.0534	0.0816
2.5	0.0338	0.0619	0.1524	0.1095	0.0126	0.0798	0.1391	0.2037	0.1868	0.0835	0.166	0.148	0.1217	0.1051	-0.0995	-0.2029	0.1209	0.0286	0.0661	0.1045	0.0473	0.1565	0.0134	0.1664	0.0968	-0.0939	-0.0824	0.0078	0.1443	0.1441	0.0194	0.148	0.1397	0.0407	0.1158	0.0364	0.0102	0.0186	0.0057	0.145	0.0041	0.0864	0.0075	0.0786	0.0717	0.1651	0.0083	0.061	0.0834
2.6	0.0568	0.0488	0.2236	0.1071	0.004	0.1208	0.1546	0.2109	0.1143	0.034	0.1415	-0.2787	0.1308	0.0867	-0.2057	-0.1708	0.1327	0.0292	0.0514	0.0867	0.0121	0.1442	0.0051	0.1094	0.0449	-0.1385	0.0244	0.0032	0.0978	0.1235	0.0366	0.2231	0.0694	0.0632	0.0988	0.0294	0.0656	0.0072	0.0119	0.1374	0.0162	0.0917	0.0112	0.051	0.174	0.0568	0.0207	0.043	0.0515
2.7	0.0642	0.0704	0.1008	0.1265	-0.1019	0.1824	0.1262	0.1884	0.1402	0.0447	0.1163	-0.2993	0.1744	0.0645	-0.3242	-0.1386	0.0863	0.1059	0.0212	0.0686	0.0282	0.1378	0.0979	0.0854	0.0093	-0.1	0.0089	0.0172	0.1148	0.1471	0.0598	0.1855	0.0768	0.0947	0.1075	0.0176	0.106	0.014	0.0144	0.3149	0.0474	0.0615	0.0029	0.029	0.1751	0.0712	0.0287	0.0603	0.0649
2.8	0.1238	0.0902	0.1258	0.1279	-0.0703	0.1575	0.0695	0.2524	0.1311	0.0446	0.1667	-0.3224	0.1773	0.0578	-0.0863	-0.2349	0.1051	0.1162	0.0256	0.038	0.0346	0.1303	0.1152	0.0481	0.0236	-0.123	0.0386	0.0457	0.0695	0.1325	0.043	0.0352	0.1099	0.097	0.0958	0.0349	0.0742	0.0413	0.039	0.333	-0.0656	0.0738	0.0052	0.0753	0.2069	0.0355	0.0203	0.0666	0.0418
2.9	0.0949	0.0657	0.0973	0.102	-0.1029	0.1871	0.1106	0.1985	0.0846	0.0113	0.2227	-0.276	0.1806	0.0381	-0.1272	-0.2644	0.0324	0.0748	0.0412	0.0446	0.0494	0.156	0.2138	0.0552	0.0348	-0.1181	0.0595	0.0696	0.0835	0.1869	0.0721	0.024	0.1495	0.0611	0.0603	0.0465	0.0519	0.0482	0.0244	0.1679	-0.0667	0.0588	0.0058	0.0938	0.1447	0.0265	0.0206	0.0611	0.0553
3	0.15	0.0229	0.0836	0.0984	-0.107	0.0748	0.1594	0.1322	0.0672	0.0078	0.1062	-0.3011	0.1614	0.0358	-0.1312	-0.2666	0.0271	0.0942	0.067	0.0506	0.0603	0.0923	0.2659	0.1035	0.0117	-0.1106	0.0324	0.0161	0.158	0.0887	0.0869	0.0692	0.1554	0.0374	0.0676	0.0042	0.0366	0.0056	0.1676	0.1461	-0.117	0.0406	0.0024	0.0341	0.1403	0.0125	0.0382	0.0834	0.0332
3.1	0.1479	0.0012	0.1008	0.1038	-0.0454	0.0984	0.0618	0.1863	0.0926	0.2758	0.0989	-0.3061	0.1057	0.0103	-0.079	-0.1815	0.0358	0.086	0.0493	0.0377	0.1066	0.0978	0.2466	0.1045	0.0196	0.0505	0.0242	0.0671	0.1001	0.1282	0.1086	0.1429	0.1062	0.0759	0.0541	0.0054	0.0169	0.0155	0.2328	0.1832	-0.0968	0.062	0.0005	0.0037	0.069	0.0171	0.0515	0.0777	0.0249
3.2	0.1198	0.0457	0.0839	0.1226	-0.1409	0.1119	0.0661	0.1638	0.0904	0.3951	0.1432	-0.3542	0.0884	0.0107	0.0449	0.0059	0.0679	0.0917	0.0419	0.0246	0.1819	0.0885	0.1485	0.0877	0.0075	0.0424	0.008	0.0583	0.0987	0.1722	0.0944	0.1461	0.0888	0.1357	0.035	0.0169	0.0097	0.0221	0.1714	0.1468	-0.0877	0.0996	0.0438	0.0074	0.0863	0.0381	0.0474	0.0627	0.0545
3.3	0.1273	0.0901	0.1095	0.1756	0.0205	0.2196	0.0343	0.2482	0.1301	0.3049	0.1512	-0.2554	0.0997	0.0171	0.0264	0.0508	0.0817	0.0808	0.0498	0.0307	0.0778	0.1048	0.1427	0.1018	0.0088	0.0437	0.0068	0.0101	0.0646	0.1337	0.0454	0.093	0.1055	0.1024	0.065	0.0246	0.0027	0.0091	0.1323	0.1403	-0.0648	0.1681	-0.1009	0.0092	0.0583	0.0457	0.027	0.0683	0.0425
3.4	0.2016	0.2031	0.1815	0.1433	0.0061	0.1561	0.0682	0.1864	0.1572	0.3307	0.1364	-0.1272	0.1296	0.0175	0.0363	0.0537	0.0471	0.046	0.0497	0.0181	0.0586	0.0838	0.0936	0.0968	0.0095	0.0475	0.0067	0.0572	0.0226	0.0295	0.0333	0.0771	0.1357	0.0831	0.0419	-0.0388	0.0046	0.016	0.1517	0.2111	-0.1113	0.1051	-0.161	0.0023	0.0613	0.0216	0.0317	0.1215	0.1013
3.5	0.1779	0.1342	0.0973	0.1252	0.0312	0.0376	0.0536	0.1868	0.2087	0.2507	0.1329	-0.1344	0.1601	0.0052	0.0367	0.0471	0.027	0.0878	0.0607	0.014	0.1151	0.1061	0.1198	0.0449	0.0126	0.0203	0.0201	0.1082	0.0283	0.0266	0.0188	0.0593	0.1109	0.1617	0.0278	-0.0617	0.0122	0.0606	0.2469	0.1637	-0.1121	0.0684	-0.192	0.0083	0.06	0.0147	0.061	0.073	0.0938
3.6	0.1259	0.1836	0.1294	0.0746	0.0215	0.1217	0.0494	0.1143	0.1006	0.2092	0.1689	-0.0397	0.0919	0.0125	0.0345	0.0169	0.0582	0.186	0.0181	0.0208	0.1197	0.122	0.1425	0.0093	0.0061	0.01	0.0257	0.1256	0.043	-0.0742	0.0884	0.0582	0.0583	0.1124	0.0323	-0.1454	0.0104	0.0497	0.1906	0.073	-0.0591	0.1532	-0.1994	0.0218	0.0368	0.0169	0.0739	0.0861	0.0568
3.7	0.1029	0.1395	0.2155	0.091	0.0545	0.1301	0.0617	0.1402	0.1479	0.1545	0.1387	0.0687	0.126	0.0171	0.0152	0.0342	0.0559	0.173	0.0138	0.0198	0.0225	0.1183	0.107	0.0236	0.0055	0.0036	0.0167	0.0888	0.0045	-0.1009	0.1063	0.1135	0.0195	0.1152	0.0348	-0.1405	0.0116	0.0176	0.0887	0.1161	0.0424	0.1852	-0.2174	0.0292	0.0616	0.0282	0.076	0.0734	0.0455
3.8	0.0793	0.1248	0.1875	0.1077	0.0324	0.112	0.0341	0.1311	0.1455	0.1027	0.0987	0.0239	0.1044	0.0105	0.0075	0.1122	0.0899	0.1368	0.031	0.0158	0.0105	0.0791	0.0398	0.0348	0.0183	0.0015	0.0153	0.005	0.0105	-0.2038	0.0869	0.1274	0.0481	0.0395	0.0771	-0.1273	0.0042	0.0049	0.0932	0.1401	0.0117	0.1376	-0.0917	0.0087	0.0825	0.0345	0.0703	0.0552	0.0282
3.9	0.0359	0.0722	0.2097	0.1133	0.0129	0.1609	0.0194	0.0846	0.1348	0.1524	0.1291	0.0079	0.1032	0.0042	0.0036	0.1345	0.0528	0.0773	0.0771	0.0059	0.0093	0.1261	0.0484	0.0117	0.0314	0.014	0.0156	0.1298	0.0719	-0.1048	0.1023	0.1117	0.0514	0.0398	0.0478	-0.0911	0.0019	0.0349	0.114	0.1475	0.0101	0.1739	-0.1204	0.0068	0.0789	0.0308	0.0762	0.0369	0.0348
4	0.0589	0.0986	0.2424	0.1116	0.0083	0.0802	0.0193	0.0672	0.1176	0.3692	0.0983	0.0088	0.1069	0.0056	0.0053	0.1224	0.0029	0.0993	0.0747	0.0033	0.006	0.0828	0.0925	0.0196	0.0157	0.0072	0.0184	0.1367	0.0555	0.0786	0.0646	0.0981	0.0434	0.0581	0.0454	-0.0657	0.006	-0.3079	0.1361	0.1487	0.0237	0.1177	-0.1286	0.0042	0.0883	0.0607	0.0799	0.0701	0.0404
4.1	0.0867	0.0886	0.2293	0.1677	0.0579	0.0913	0.0374	0.0926	0.061	0.3291	0.1718	0.0022	0.0572	0.0035	0.003	0.0485	0.0089	0.1395	0.0783	0.0104	0.0461	0.4042	0.0725	0.0075	0.0502	0.0022	0.0302	0.113	0.0582	0.0173	0.0929	0.1055	0.046	0.0844	0.0258	0.0444	0.0226	-0.2991	0.1078	0.1071	0.015	0.1084	-0.0423	0.0428	0.0261	0.0194	0.0729	0.1101	0.0206
4.2	0.1602	0.1366	0.2093	0.211	-0.0932	0.1307	0.0531	0.0904	0.1788	0.4352	0.1533	0.0026	0.0848	0.0166	0.0672	0.0481	0.0193	0.067	0.0578	0.0101	0.0375	-0.4806	0.0697	0.0088	0.0364	0.0047	0.0557	0.0209	0.0053	0.0747	0.0973	0.0692	0.0343	0.0718	0.0055	0.0128	0.0328	-0.1346	0.0326	0.0955	0.0306	0.1632	-0.1558	0.0592	0.0331	0.0368	0.0709	0.17	0.0176
4.3	0.1162	0.1098	0.2606	0.2992	-0.1683	0.1863	0.1055	0.1301	0.1795	0.4279	0.1774	0.0118	0.0985	0.0259	0.083	0.0478	0.0282	0.0709	0.0684	0.0193	0.0204	-0.1702	0.1329	0.0095	0.0276	0.0014	0.0423	0.0306	0.0359	0.0418	0.1156	0.0287	0.0193	0.0811	0.0178	0.0289	0.2331	-0.1445	0.0393	0.0855	0.048	0.1117	-0.1339	0.0167	0.0371	0.0755	0.0568	0.1556	0.0096
4.4	0.1175	0.0648	0.2249	0.239	-0.2173	0.1975	0.0982	0.1572	0.1592	0.3813	0.1704	0.003	0.0938	0.0543	0.0464	0.0653	0.0129	0.0963	0.0633	0.0066	0.0094	-0.1377	0.1599	0.0126	0.0189	0.0146	0.0383	0.0158	0.0571	0.1102	0.119	0.0306	0.0083	0.071	0.0689	-0.0447	-0.2707	-0.25	0.0625	0.0805	0.0872	0.1549	-0.1298	0.002	0.0993	0.0575	0.0699	0.1019	0.0065
4.5	0.1383	0.096	0.2084	0.1707	-0.2238	0.1974	0.0668	0.2087	0.2232	0.2274	0.1947	0.0074	0.0774	0.0772	0.0613	0.0604	0.0132	0.1085	0.0609	0.0059	0.0188	0.0034	0.1842	0.0061	0.0116	0.0188	0.0078	0.0092	0.0709	0.1097	0.1099	0.0264	0.0081	0.0537	0.1282	-0.0319	-0.192	-0.1816	0.1477	0.0629	0.1095	0.1769	-0.1641	0.0076	0.1521	0.005	0.0631	0.1291	0.0076
4.6	0.0867	0.1231	0.2943	0.2467	-0.1984	0.0977	0.0428	0.1006	0.2386	0.291	0.1255	0.012	0.0681	0.0233	0.0812	0.0887	0.0059	0.081	0.0205	0.0255	0.0757	0.0224	0.1836	0.0055	0.0274	-0.0978	0.0032	0.023	0.0668	0.1154	0.0998	0.0182	0.003	0.1004	0.1739	-0.0311	-0.2321	-0.0646	0.1217	0.0667	0.0881	0.1734	-0.1881	0.0167	0.0618	0.0096	0.0679	0.1592	0.0068
4.7	0.0693	0.1937	0.194	0.2266	-0.1523	0.1293	0.0816	0.1479	0.2346	0.4593	0.1687	0.009	0.1497	0.016	0.0311	0.0955	0.0021	0.0693	0.0533	0.0461	0.0118	0.0066	0.2173	0.0183	0.0182	-0.1305	0.0172	0.0311	0.2871	0.1139	0.1167	0.0067	0.0139	0.1291	0.2142	-0.0947	-0.3257	-0.0416	0.0229	0.0754	0.097	0.1838	-0.2492	0.0405	0.0869	-0.0399	0.0511	0.1309	0.0059
4.8	0.1211	0.1901	0.2294	0.2225	-0.0659	0.1327	0.0601	0.1455	0.189	0.3568	0.1686	0.0298	0.1676	0.0022	-0.2369	0.1667	0.0503	0.1195	0.0773	0.0225	0.0806	0.0085	0.2002	0.0314	0.0189	-0.134	0.0457	0.0177	0.2443	0.1072	0.0821	0.0046	0.0095	0.1282	0.1476	-0.1719	-0.2006	-0.004	0.0627	0.0403	0.0739	0.0471	-0.1537	0.0324	0.1105	-0.0629	0.0061	0.1285	0.0118
4.9	0.0843	0.1414	0.2271	0.2028	0.0774	0.1916	0.075	0.1348	0.2048	0.196	0.1221	0.0741	0.1243	0.0034	-0.2029	0.1748	0.0587	0.1362	0.1035	0.0084	0.11	0.0034	0.0855	0.0157	0.008	-0.1225	0.0696	0.0153	0.0637	0.1194	0.1036	0.0051	0.0069	0.0677	0.0793	-0.1663	-0.0835	-0.0972	0.0846	0.064	0.0513	0.0896	-0.1919	0.0357	0.1062	-0.2795	0.0119	0.141	0.0075
5	0.0237	0.1556	0.3369	0.1171	0.0489	0.2972	0.0975	0.1176	0.1966	0.2617	0.1954	0.0489	0.1332	0.0051	-0.1708	0.1506	-0.0246	0.1575	0.0928	0.0131	0.0873	0.003	0.0451	0.0502	0.0316	-0.1271	0.0161	0.0072	0.03	0.0876	0.015	0.0135	0.0043	0.0744	0.103	-0.1284	-0.1302	-0.1385	0.1772	0.1294	0.0646	0.1191	-0.156	0.0449	0.0754	-0.2814	0.0106	0.0962	0.0146
5.1	0.01	0.2372	0.2898	0.1456	0.0698	0.166	0.1149	0.061	0.1866	0.3831	0.1727	0.1217	0.1277	0.0037	-0.1386	0.1361	-0.0499	0.1219	0.0434	0.0105	0.0337	0.0047	0.0389	0.0364	0.0329	-0.0824	0.0671	0.0213	0.0458	0.1067	0.0067	0.0074	0.0181	0.0853	0.0958	-0.0785	-0.1356	-0.1395	0.1042	0.1374	0.0516	0.1407	-0.0981	0.0302	0.1206	-0.1816	0.0127	0.1146	0.0311
5.2	0.0197	0.1786	0.1716	0.1155	0.0772	0.2128	0.1258	0.1788	0.1991	0.3234	0.1221	0.1308	0.1184	0.0036	-0.2349	0.1293	-0.0629	0.0767	0.012	0.0098	0.0111	0.0291	0.0421	0.0276	0.0202	0.0244	0.0583	0.023	0.0066	0.045	0.0257	0.0089	0.018	0.0955	0.0831	-0.0791	-0.1816	-0.0823	0.1107	0.0962	0.0694	0.2381	0.0768	0.0412	0.12	-0.2679	0.0039	0.1326	0.0058
5.3	0.1132	0.0826	0.2806	0.1962	0.0895	0.1968	0.1045	0.1795	0.1728	0.2421	0.1591	0.1744	0.0653	0.0011	-0.2644	0.1277	-0.0815	0.0786	0.0236	0.0223	0.0335	0.0612	0.0741	0.0189	0.0112	0.0089	0.0101	0.0252	0.038	0.0441	0.047	0.0062	0.0022	0.1445	0.0061	-0.1217	-0.1973	0.0236	0.0945	0.0872	0.0729	0.1765	0.021	0.0423	0.145	-0.2945	0.0181	0.1756	0.0066
5.4	0.0749	0.1264	0.236	0.1393	0.0998	0.3183	0.1037	0.1592	0.1723	0.2435	0.1186	0.1773	0.1374	0.0032	-0.2666	0.1302	-0.1185	0.0596	0.031	0.0335	0.0653	-0.076	0.14	0.0116	0.038	0.0386	0.0572	0.0084	0.0432	0.0489	0.0581	0.0419	0.0074	0.0519	0.0044	-0.2336	-0.0784	0.0054	0.0967	0.0801	0.1453	0.2054	0.0269	0.0428	0.171	-0.2411	0.0364	0.1553	0.0215
5.5	0.1012	0.1343	0.2258	0.1953	0.0723	0.2758	0.1068	0.2232	0.2624	0.3151	0.2155	0.1806	0.1382	0.0093	-0.1815	0.0949	-0.1338	0.0935	0.0249	0.0594	0.1373	-0.0595	0.1817	0.0274	0.0111	0.0595	0.1082	0.021	0.0209	0.1091	0.021	0.0593	0.0166	0.0533	0.0358	-0.173	-0.0801	0.0227	0.122	0.1264	0.1334	0.1609	0.0078	0.0346	0.1387	-0.3732	0.0653	0.1181	0.0166
5.6	0.0385	0.1833	0.1983	0.1968	0.0695	0.1653	0.1145	0.2386	0.13	0.3068	0.1677	0.1614	0.055	0.032	0.0059	0.0838	-0.1386	0.1058	0.0015	0.0642	0.1274	-0.0655	0.0678	0.0182	0.0132	0.0324	0.1256	0.0137	0.0415	0.1068	0.0649	0.001	0.004	0.0656	0.0991	-0.2239	-0.1152	0.0463	0.0967	0.1017	0.0971	0.2008	0.0122	0.0529	0.1024	-0.1941	0.0613	0.193	0.0451
5.7	0.1642	0.0827	0.2515	0.1692	0.0945	0.1773	0.0933	0.2346	0.1574	0.3743	0.163	0.1057	0.0605	-0.0609	0.0508	0.1163	-0.0838	0.1139	0.0069	0.0591	0.1559	-0.1466	0.0035	0.0189	0.0091	0.0242	0.0888	0.0328	0.04	0.0666	0.0542	0.002	0.008	0.0385	0.1529	-0.1385	0.0545	0.0598	0.1941	0.0672	0.01	0.1371	0.0168	0.0194	0.1548	-0.2559	0.0762	0.1891	0.0858
5.8	0.1411	0.1232	0.2538	0.1608	0.0629	0.172	0.1004	0.189	0.1705	0.2247	0.0825	0.0884	0.1866	-0.0592	0.0537	0.0985	0.059	0.0826	0.0053	0.0331	0.0931	-0.0474	0.0106	0.008	0.0068	0.008	0.005	0.0188	0.033	0.0805	0.0208	0.0021	0.0146	0.0167	0.0702	-0.0879	0.022	0.1166	0.152	0.0865	0.023	0.1884	0.0218	0.0272	0.1591	-0.2453	0.018	0.1858	0.1006
5.9	0.1535	0.0884	0.1821	0.2163	0.1447	0.1987	0.1065	0.2048	0.2257	0.3123	0.1111	0.0997	0.187	-0.0557	0.0471	0.0622	0.0049	0.0343	0.0053	0.0264	0.1899	-0.086	0.0057	0.0316	0.0337	0.0068	0.1298	-0.1859	0.0095	0.1038	0.0187	0.0149	0.1292	0.0063	0.0448	0.0195	0.0468	0.1215	0.0524	0.1036	0.0314	0.1572	0.0786	0.1233	0.1118	-0.1978	0.0382	0.1648	0.0613
6	0.1242	0.0047	0.0868	0.2237	0.1373	0.1919	0.1761	0.1966	0.2524	0.2806	0.1445	0.1296	0.1675	-0.1024	0.0169	0.0585	0.0237	0.0346	0.0016	0.0489	0.1636	-0.0633	0.001	0.0329	0.0618	0.0067	0.1367	-0.2452	0.0028	0.0659	0.0273	0.0545	-0.2596	0.0105	0.0473	0.0102	0.0473	0.0964	0.0646	0.1032	0.0597	0.1888	0.051	0.1197	0.1309	-0.1975	0.0853	0.1555	0.0834
6.1	0.1915	0.0133	0.1446	0.2253	0.0962	0.149	0.1566	0.1866	0.2454	0.2724	0.1201	0.1601	0.1624	-0.0961	0.0342	0.0464	0.0445	0.0126	0.002	0.0578	0.1112	0.0262	0.0106	0.0202	0.0877	0.0201	0.113	-0.2308	0.0242	0.076	0.0382	0.0715	-0.1531	0.0195	0.1852	0.0656	0.0264	0.0407	0.1079	0.1156	0.0654	0.3585	0.029	0.0534	0.035	-0.2409	0.0765	0.1536	0.0651
6.2	0.1737	0.0909	0.188	0.2192	0.1518	0.0369	0.095	0.1991	0.2308	0.3249	0.0955	0.0919	0.1118	-0.0348	0.1122	0.0658	0.0817	0.0177	0.004	0.0326	0.1423	0.0106	0.0185	0.0112	0.1284	0.0257	0.0209	-0.2518	0.0168	0.0194	0.0414	0.0688	-0.2079	0.0049	0.078	0.106	0.0133	0.0392	0.0887	0.1078	0.035	0.2844	0.0753	0.0487	0.0512	-0.0624	0.0474	0.2242	0.0764
6.3	0.1238	0.0841	0.1758	0.2092	0.0906	0.0531	0.1103	0.1728	0.175	0.1898	0.1071	0.126	0.1211	-0.0825	0.1345	0.0265	0.0676	0.0142	0.0052	0.0147	0.0767	0.0104	0.0192	0.038	0.0055	0.0167	0.0306	-0.1415	0.0355	0.0366	0.0692	0.0798	-0.2916	0.0286	0.0954	0.0742	0.0069	0.0278	0.104	0.1412	0.0567	0.1016	0.0938	0.0661	0.0291	-0.0602	0.0462	0.2101	0.0612
6.4	0.1488	0.0877	0.2153	0.2994	0.132	0.1092	0.1105	0.1723	0.2405	0.3149	0.0955	0.1044	0.1575	0.0168	0.1224	0.041	0.0519	0.0263	0.0082	0.0131	0.094	0.0142	0.0313	0.0111	0.0284	0.0153	0.0158	-0.096	-0.039	0.0598	0.0915	0.0901	-0.3031	0.0332	0.0876	0.0519	0.0101	0.0155	0.1044	0.1152	0.0774	0.1649	0.0341	0.0675	0.0138	-0.1143	0.0392	0.2126	0.0901
6.5	0.1665	0.1382	0.1893	0.3119	0.1353	0.1398	0.0996	0.2624	0.2204	0.2502	0.0991	0.1032	0.0919	0.0055	0.0485	0.0296	0.0429	0.0151	0.0063	0.0301	0.0748	0.0261	0.0528	0.0132	0.0006	0.0156	0.0092	0.0139	-0.0513	0.043	0.053	0.0379	-0.2807	0.0556	0.0576	0.0366	0.0084	0.0057	0.1151	0.1322	0.0046	0.2213	0.0037	0.0401	0.035	0.1173	0.0243	0.1637	0.0947
6.6	0.1697	0.1663	0.1691	0.3418	0.1668	0.0388	0.139	0.13	0.1985	0.2706	0.0383	0.1069	0.0677	0.0082	0.0481	0.0099	0.0716	0.0117	0.0007	0.0495	0.1113	0.0554	0.071	0.0091	0.1133	0.0184	0.023	0.0526	-0.0939	0.0721	0.0296	0.0024	-0.1972	0.0495	0.0039	0.0169	0.0065	0.0119	0.1512	0.0538	0.0124	0.2659	0.0074	0.0554	0.0402	0.037	0.0044	0.2022	0.1173
6.7	0.1704	0.1033	0.1835	0.2718	0.2532	0.012	0.0626	0.1574	0.192	0.2824	0.0517	0.0572	0.02	0.014	0.0478	0.0443	0.0703	0.0026	0.0218	0.0911	0.1488	0.061	0.0508	0.0068	0.1548	0.0302	0.0311	0.0997	-0.0761	0.0869	0.1088	0.0044	-0.2404	0.0576	0.0175	0.0097	0.0093	0.0144	0.0934	0.0475	0.0143	0.3633	0.0092	0.0728	0.0239	0.0319	0.0041	0.1953	0.1241
6.8	0.1734	0.0682	0.1632	0.1875	0.0798	-0.1702	0.0624	0.1705	0.1656	0.3045	0.1379	0.0848	0.0048	0.009	0.0653	0.0356	0.1236	0.005	0.0244	0.0859	0.0716	0.0587	0.0602	0.0337	0.0805	0.0557	0.0177	0.266	-0.0605	0.1086	0.085	0.0054	-0.2696	0.0793	0.0415	0.0027	0.0141	0.039	0.141	0.0501	0.0138	0.0953	0.0023	0.0502	0.05	0.0063	0.0064	0.2314	0.1362
6.9	0.1249	0.1063	0.1706	0.2345	0.1208	-0.1963	0.0771	0.2257	0.2431	0.3056	0.2054	0.0985	-0.1153	0.016	0.0604	0.0037	0.1235	0.0435	0.0056	0.1329	0.1	0.1204	0.0432	0.0618	0.0095	0.0423	0.0153	0.28	-0.1704	0.0944	0.0842	0.0493	-0.2884	0.1054	-0.0854	0.0046	0.0186	0.0244	0.2083	0.0443	0.0066	0.1163	0.0083	0.0452	0.1194	0.0148	0.0049	0.1338	0.1304
7	0.157	0.2231	0.2086	0.2293	0.1824	-0.0437	0.0633	0.2524	0.173	0.1813	0.1553	0.0938	-0.406	0.0115	0.0887	0.0065	0.0455	-0.1895	0.0095	0.0944	0.0937	0.1717	0.0445	0.0877	0.0146	0.0383	0.0072	0.1563	-0.2537	0.0454	0.1003	0.0323	-0.2483	0.1011	-0.1605	0.0122	0.0072	0.1676	0.2277	0.0361	0.0152	0.1396	0.0218	0.0545	0.1236	0.0325	0.0077	0.2156	0.1601
7.1	0.1394	0.1522	0.1388	0.2511	0.1575	-0.0448	0.1875	0.2454	0.1912	0.2702	0.1322	0.0774	-0.1712	0.0016	0.0955	0.0109	0.0666	-0.361	0.0207	0.0564	0.0522	0.1668	0.057	0.1284	0.0075	0.0078	0.0213	0.2362	-0.2259	0.0333	0.0691	0.0345	-0.2246	0.0954	-0.1643	0.0104	0.014	0.2328	0.2448	0.0209	0.0506	0.1598	0.0292	0.0125	0.1316	0.0035	0.0024	0.1007	0.1183
7.2	0.1408	0.1744	0.2008	0.3887	0.1871	0.0549	0.1652	0.2308	0.1883	0.2744	0.146	0.0681	-0.2082	0.028	0.1667	0.0021	0.0637	-0.3176	0.0482	0.0562	0.0375	0.1718	0.0595	0.0055	0.125	0.0032	0.023	0.0971	-0.2652	0.0188	0.0799	0.1139	-0.3399	0.1202	-0.1872	0.0116	0.0413	0.1714	0.2361	0.0493	0.0643	0.1558	0.0087	0.0278	0.1234	0.0053	0.004	0.1075	0.1761
7.3	0.2109	0.1648	0.2175	0.1556	0.0748	0.0142	0.1863	0.175	0.194	0.2846	0.1252	0.1497	-0.202	0.009	0.1748	0.0072	0.0385	-0.2642	-0.2014	0.0659	0.0163	0.1508	0.0714	0.0284	0.0826	0.0172	0.0252	0.1401	-0.1737	0.0884	0.1341	0.0861	-0.3141	0.1004	-0.2733	0.0042	0.0482	0.1323	0.178	0.0712	0.073	0.1273	0.0068	0.0345	0.1296	0.0083	0.0026	0.1228	0.1264
7.4	0.1362	0.244	0.3076	0.2131	0.0984	0.0066	0.1961	0.2405	0.2278	0.1474	0.1941	0.1676	-0.198	0.0237	0.1506	0.0038	0.046	-0.2512	-0.3959	0.2113	0.0979	0.1115	0.1013	0.0006	0.099	0.0457	0.0084	0.095	-0.2361	0.1063	0.049	0.22	-0.223	0.049	-0.244	0.0019	0.0056	0.1517	0.1866	0.0997	0.0597	0.0607	0.0042	0.0255	0.1656	0.0207	0.0054	0.131	0.1496
7.5	0.1798	0.1287	0.1732	0.1364	0.1119	0.0012	0.135	0.2204	0.1959	0.2196	0.1571	0.1243	-0.1095	0.0781	0.1361	0.0047	0.064	-0.1389	-0.1248	0.2044	0.1289	0.1849	0.122	0.1133	0.0572	0.0696	0.021	0.1273	-0.2652	0.0869	0.0515	0.2002	-0.2397	0.0339	-0.3144	0.006	0.0155	0.2469	0.1246	0.0775	0.015	0.0871	0.0428	0.0192	0.1702	0.0287	0.0313	0.135	0.1882
7.6	0.181	0.1978	0.1446	0.3348	0.2196	0.0062	0.1229	0.1985	0.1468	0.3015	0.0591	0.1332	-0.1131	0.1081	0.1293	0.0105	0.0286	-0.1261	-0.2102	0.1323	0.1141	0.1154	0.1823	0.1548	0.0687	0.0161	0.0137	0.086	-0.2248	0.1023	0.0857	0.0923	-0.1512	0.0326	-0.2289	0.0226	0.0221	0.1906	0.1597	0.0373	0.0162	0.1539	0.0592	0.0287	0.0788	0.0203	0.0319	0.1339	0.121
7.7	0.1433	0.1572	0.1906	0.1879	0.1561	0.02	0.1166	0.192	0.1605	0.262	0.067	0.1277	-0.0922	0.156	0.1277	0.0013	0.0292	-0.2065	-0.1699	0.1722	0.0855	0.1221	0.1248	0.0805	0.0943	0.0671	0.0328	0.0917	-0.3169	0.0646	0.1146	0.1411	-0.0722	0.0599	-0.3173	0.0328	0.0091	0.0887	0.1569	0.0275	0.0115	0.1449	0.0167	0.0496	0.0962	0.0206	-0.0363	0.2201	0.167
7.8	0.1966	0.0811	0.2081	0.2382	0.0376	0.0236	0.0093	0.1656	0.1989	0.1752	0.1181	0.1184	0.0494	0.1231	0.1302	0.0044	0.1059	-0.1414	-0.087	0.1275	0.0464	0.1188	0.1589	0.0095	0.0542	0.0583	0.0188	0.1069	-0.305	0.0929	0.0972	0.1536	0.0079	0.1083	-0.2811	0.2331	0.016	0.0932	0.1505	0.0176	0.0207	0.1984	0.002	0.0428	0.0301	0.0382	-0.0475	0.1915	0.2235
7.9	0.0996	0.1592	0.2644	0.1501	0.1217	0.025	0.0093	0.2431	0.317	0.2373	0.1829	0.0653	0.0139	0.0427	0.0949	0.0025	0.1162	-0.1584	-0.078	0.1788	0.1084	0.1433	0.1534	0.0146	0.0404	0.0101	-0.1859	0.1407	-0.04	0.0973	0.097	0.1425	0.0261	0.0697	-0.4338	-0.2707	0.0606	0.114	0.1303	0.0151	-0.0731	0.1656	0.0076	0.0022	0.039	0.0515	-0.0774	0.1143	0.1991
8	0.1352	0.1529	0.1993	0.2342	0.1301	-0.0284	0.0015	0.173	0.1751	0.1976	0.2103	0.1374	0.0792	0.0041	0.0838	0.0039	0.0748	-0.2031	0.0126	0.164	0.1072	0.1225	0.175	0.0075	0.0077	0.0572	-0.2452	0.0617	0.1006	0.1156	0.0773	0.1203	0.0315	0.0569	-0.197	-0.192	0.0497	0.1361	0.11	0.0048	-0.0612	0.1634	0.0167	0.0331	0.0203	0.0474	-0.0809	0.1319	0.1565
8.1	0.181	0.1225	0.1131	0.2545	0.112	-0.1573	0.026	0.1912	0.236	0.1903	0.2505	0.1382	0.1216	0.0479	0.1163	0.004	0.0942	-0.2153	0.0027	0.2226	0.0522	0.0878	0.1044	0.125	0.0241	0.1082	-0.2308	0.0807	0.2232	0.119	0.068	0.0353	0.0515	0.0437	-0.2421	-0.2321	0.0176	0.1078	0.1687	0.0209	-0.0868	0.2041	0.0405	0.0546	0.0149	0.027	-0.0524	0.1498	0.1727
8.2	0.1521	0.1226	0.1455	0.2168	0.1609	-0.1727	-0.0461	0.1883	0.2353	0.3117	0.1849	0.055	0.0048	0.1435	0.0985	0.0128	0.086	0.0088	0.0172	0.0823	0.0618	0.0503	0.0247	0.0826	0.0623	0.1256	-0.2518	0.091	0.1856	0.1099	0.0374	0.0369	0.0903	0.0032	-0.186	-0.3257	0.0049	0.0326	0.2058	0.0169	-0.1656	0.2084	0.0324	0.0547	0.0504	0.0317	-0.1093	0.1956	0.2364
8.3	0.1925	0.0413	0.2939	0.2895	0.0802	-0.1615	-0.0468	0.194	0.2139	0.2666	0.15	0.0605	0.0299	0.1658	0.0622	0.008	0.0917	0.0174	0.0638	0.0671	0.0769	0.066	0.066	0.099	0.0438	0.0888	-0.1415	0.0971	0.1474	0.0998	0.0547	0.0469	0.1706	-0.0711	-0.1349	-0.2006	0.0349	0.0393	0.2131	0.0045	-0.204	0.1327	0.0357	0.0373	0.0804	0.061	-0.1765	0.1512	0.1958
8.4	0.1056	0.012	0.239	0.2047	0.0913	-0.2085	-0.0361	0.2278	0.1878	0.1461	0.1516	0.1866	0.0434	0.032	0.0585	0.0093	0.0808	0.0457	0.0649	0.0878	0.0822	0.0535	-0.0651	0.0572	0.0366	0.005	-0.096	0.0554	0.302	0.1167	0.0807	0.0409	0.166	-0.0684	-0.0676	-0.0835	-0.3079	0.0625	0.2486	0.0056	-0.2686	0.2284	0.0449	0.0127	0.0788	0.0739	-0.1784	0.0827	0.1123
8.5	0.1629	-0.1241	0.1383	0.2489	0.1307	-0.2145	-0.0497	0.1959	0.1987	0.1759	0.1878	0.187	0.0385	0.0337	0.0464	0.023	0.046	0.1007	0.0593	0.0999	0.1286	0.0892	-0.0526	0.0687	0.032	0.1298	0.0139	0.0296	0.2373	0.0821	0.0662	0.0334	0.1343	-0.0454	0.0256	-0.1302	-0.2991	0.1477	0.1847	0.0091	-0.2543	0.1201	0.0302	0.0029	0.0672	0.076	-0.066	0.1315	0.1655
8.6	0.1565	-0.2093	0.1775	0.2731	0.1863	-0.3309	-0.1144	0.1468	0.2842	0.1734	0.1332	0.1675	0.0474	0.045	0.0658	0.0132	0.0878	0.065	0.0265	0.164	0.1394	0.0973	-0.0486	0.0943	0.0352	0.1367	0.0526	0.0245	0.1903	0.1036	0.0939	0.098	0.1105	-0.1249	0.0335	-0.1356	-0.1346	0.1217	0.1447	0.0154	-0.2694	0.1876	0.0412	0.0044	0.0951	0.0703	0.042	0.027	0.1449
8.7	0.1915	-0.1805	0.2506	0.0981	0.1975	-0.3091	-0.0967	0.1605	0.2294	0.2312	0.0764	0.1624	0.0315	0.0678	0.0265	0.0058	0.186	0.0445	0.0564	0.0864	0.1073	0.1022	-0.0653	0.0542	0.0433	0.113	0.0997	0.0394	0.2512	0.015	0.095	0.0589	0.1052	-0.2724	0.0327	-0.1816	-0.1445	0.0229	0.2068	0.0144	-0.2974	0.1457	0.0423	0.0209	0.0937	0.0762	0.0269	0.0652	0.1265
8.8	0.1119	-0.1045	0.2964	0.2677	0.1974	-0.2065	-0.0507	0.1989	0.1561	0.2283	0.0352	0.1118	0.0357	0.047	0.041	0.0075	0.173	0.0551	0.0621	0.0999	0.1123	0.0696	-0.1028	0.0404	0.1369	0.0209	0.266	0.0225	0.1811	0.0067	0.0983	0.0103	0.1097	-0.2701	0.0191	-0.1973	-0.25	0.0627	0.1709	0.0266	-0.2702	0.1933	0.0428	0.0094	0.0649	0.0799	0.0096	0.0597	0.1514
8.9	0.1453	-0.2807	0.1085	0.1263	0.0977	-0.2554	-0.0596	0.317	0.1973	0.2302	0.0536	0.1211	0.03	0.024	0.0296	0.0077	0.1368	0.0771	0.0364	0.082	0.079	0.0744	-0.0743	0.0077	0.0869	0.0306	0.28	0.0371	0.116	0.0257	0.1385	0.0079	0.0641	-0.2218	0.0354	-0.0784	-0.1816	0.0846	0.1451	0.0058	-0.2272	0.1976	0.0346	0.0764	0.0731	0.0729	0.018	0.0352	0.1473
9	0.1416	-0.1735	0.1774	0.0332	0.1293	-0.1983	0.0726	0.1751	0.1865	0.2534	0.0089	0.1575	-0.0712	0.0087	0.0099	0.0013	0.0773	0.1616	0.0561	0.1297	0.1095	0.059	-0.0651	0.0241	0.0393	0.0158	0.1563	0.0192	0.1441	0.047	0.0843	0.0163	0.0232	-0.155	0.0277	-0.0801	-0.0646	0.1772	0.2392	0.0246	-0.1748	0.2078	0.0529	0.0922	0.0747	0.0709	0.0144	0.0713	0.0882
9.1	0.1331	-0.2367	0.2143	0.0448	0.1327	-0.1428	0.0108	0.236	0.2179	0.2424	0.0211	0.0919	-0.0867	0.0262	0.0443	0.015	0.0993	0.149	0.1128	0.1504	0.1171	0.044	0.0344	0.0623	0.1026	0.0092	0.2362	0.0375	0.1235	0.0581	0.0997	0.0208	0.014	-0.1473	0.0043	-0.1152	-0.0416	0.1042	0.1806	0.0097	-0.1771	0.1662	0.0194	0.076	0.0646	0.0568	0.0476	0.0804	0.0037
9.2	0.076	-0.2794	0.1784	0.0521	0.1916	-0.0809	0.0058	0.2353	0.1911	0.2292	-0.0876	0.0677	-0.191	0.0118	0.0356	0.0337	0.1395	0.1201	0.0636	0.0856	0.1389	0.0551	-0.0351	0.0438	0.1533	0.023	0.0971	0.0092	0.1471	0.021	0.1007	0.0331	0.0353	-0.1601	0.02	0.0545	-0.004	0.1107	0.1949	0.0065	-0.1348	0.2464	0.0272	0.1002	0.0681	0.0699	0.0821	0.1056	0.0061
9.3	0.0324	-0.2638	0.2633	-0.0794	0.2972	-0.0724	-0.1388	0.2139	0.2152	0.3293	-0.2174	0.02	-0.1326	0.0064	0.0037	0.0658	0.067	0.1122	0.0473	0.0864	0.1995	0.0192	-0.0505	0.0366	0.0702	0.0311	0.1401	0.0057	0.1325	0.0649	0.2081	0.0568	0.0401	-0.1881	0.015	0.022	-0.0972	0.0945	0.1569	0.0094	-0.1152	0.1405	0.1233	0.0634	0.0697	0.0631	0.0781	0.0578	0.0336
9.4	0.0142	-0.2048	0.1462	-0.0452	0.166	-0.1507	-0.1519	0.1878	0.1519	0.2852	-0.4472	0.0048	-0.206	0.0089	0.0065	0.1243	0.0709	0.084	0.019	0.1226	0.1057	0.0163	-0.1214	0.032	0.0141	0.0177	0.095	0.0097	0.1869	0.0542	0.1291	0.079	0.0668	-0.1686	0.0153	0.0468	-0.1385	0.0967	0.1491	-0.0277	-0.1828	0.2055	0.1197	0.0378	0.0623	0.0679	0.0897	0.0661	0.0298
9.5	0.0038	-0.293	0.1774	-0.069	0.2128	-0.2479	-0.1486	0.1987	0.0974	0.1656	-0.3146	-0.1153	-0.1424	0.0043	0.0109	0.1182	0.0963	0.0333	0.0295	0.1174	0.1263	0.0115	-0.2074	0.0352	0.0245	0.0153	0.1273	0.0673	0.0887	0.0208	0.0784	0.091	0.0071	-0.3454	0.0089	0.0473	-0.1395	0.122	0.1721	-0.173	-0.1439	0.1733	0.0534	0.0806	0.0631	0.0511	0.1575	0.0504	0.02
9.6	0.0136	-0.2083	0.1779	-0.0871	0.1968	-0.1615	-0.1961	0.2842	0.131	0.2028	-0.402	-0.406	-0.1507	0.004	0.0021	0.0377	0.1085	0.0435	0.0708	0.1406	0.1012	0.0102	-0.2692	0.0433	0.005	0.0072	0.086	-0.0831	0.1282	0.0187	0.1089	0.0991	0.0019	-0.1593	0.0123	0.0264	-0.0823	0.0967	0.1448	-0.1094	-0.1154	0.1603	0.0487	0.0695	0.1227	0.0061	0.1235	0.0225	0.0153
9.7	0.0392	-0.2717	0.1443	-0.2184	0.3183	-0.2215	0.0887	0.2294	0.0968	0.2919	-0.3479	-0.1712	-0.1682	0.0363	0.0072	0.1264	0.081	0.0562	0.0933	0.2277	0.1334	0.0053	-0.2612	0.1369	0.0527	0.0213	0.0917	-0.0101	0.1722	0.0273	0.1595	0.1197	0.0024	-0.0922	0.012	0.0133	0.0236	0.1941	0.1967	-0.1406	-0.1475	0.1615	0.0661	0.0983	0.1588	0.0119	0.1072	0.0114	0.0164
9.8	0.0615	-0.2774	0.17	-0.2665	0.2758	-0.1995	0.0253	0.1561	0.0946	0.2661	-0.3356	-0.2082	-0.2521	0.0484	0.0038	0.193	0.0693	0.0803	0.1045	0.1937	0.1222	0.0043	-0.3823	0.0869	0.0023	0.023	0.1069	-0.2254	0.1337	0.0382	0.0946	0.0799	0.0069	0.0018	0.0307	0.0069	0.0054	0.152	0.1453	-0.2862	-0.1303	0.1544	0.0675	0.1744	0.0889	0.0106	0.0632	0.0022	0.0058
9.9	0.0073	-0.1818	0.2874	-0.4382	0.1653	-0.2013	0.0142	0.1973	0.0406	0.1359	-0.2758	-0.202	-0.2792	-0.1075	0.0047	0.1397	0.1195	0.0531	0.0867	0.1122	0.0749	0.0039	-0.2091	0.0393	0.0226	0.0252	0.1407	-0.1806	0.0295	0.0414	0.1372	0.1015	0.0285	0.0148	0.0629	0.0101	0.0227	0.0524	0.1907	-0.1182	-0.0943	0.1594	0.0401	0.1582	0.1747	0.0127	0.1014	0.0177	0.0097
10	0.0239	-0.2729	0.2392	-0.2404	0.1773	-0.1775	0.0023	0.1865	0.0772	0.1686	-0.2041	-0.198	-0.1712	-0.3606	0.0105	0.0664	0.1362	0.0078	0.0686	0.1465	0.1019	0.0039	-0.2829	0.1026	0.0307	0.0084	0.0617	-0.245	0.0266	0.0692	0.0817	0.126	0.0126	0.0374	0.0471	0.0084	0.0463	0.0646	0.1857	-0.2969	-0.0051	0.1379	0.0554	0.1745	0.1518	0.0039	0.083	0.0353	0.0065
10.1	0.031	-0.2915	0.2238	-0.4056	0.172	-0.2333	0.0059	0.2179	0.0741	0.1872	-0.0203	-0.1095	-0.2135	-0.2203	0.0013	0.0822	0.1575	0.0024	0.038	0.1427	0.1285	0.0144	-0.2694	0.1533	0.0259	0.021	0.0807	-0.2427	-0.0742	0.0915	0.1188	0.1634	0.0176	0.0336	0.0315	0.0065	0.0598	0.1079	0.2215	-0.2237	-0.0139	0.1538	0.0728	0.183	0.1836	0.0181	0.0519	0.1126	0.0063
10.2	-0.0782	-0.3445	0.1444	-0.3468	0.1987	-0.2464	0.0226	0.1911	0.0474	0.2618	0.058	-0.1131	-0.2321	-0.255	0.0044	0.0127	0.1219	0.005	0.0446	0.14	0.0952	0.018	-0.205	0.0702	0.0041	0.0137	0.091	-0.2236	-0.1009	0.053	0.1755	0.1531	0.0099	0.0139	0.0615	0.0093	0.1166	0.0887	0.2222	-0.3102	-0.1161	0.1559	0.0502	0.1047	0.1834	0.0364	0.0534	0.2069	0.0054
10.3	-0.0647	-0.1495	0.2444	-0.1574	0.1919	-0.2376	0.0482	0.2152	0.0594	0.1565	0.0746	-0.0922	-0.3128	-0.0699	0.0025	0.0241	0.0767	0.0137	0.0506	0.1294	0.0696	0.0517	0.0237	0.0141	0.0162	0.0328	0.0971	-0.3536	-0.2038	0.0296	0.1608	0.1949	0.0069	0.0271	0.0612	0.0141	0.1215	0.104	0.2772	-0.4329	-0.2054	0.1754	0.0452	0.1495	0.1034	0.0653	0.061	0.1246	0.0066
10.4	-0.0582	-0.2193	0.2149	-0.1989	0.149	-0.3275	0.1005	0.1519	0.0682	0.1984	0.008	0.0494	-0.1706	-0.0758	0.0039	0.0457	0.0786	0.0054	0.0377	0.1071	0.1221	0.0623	0.0641	0.0245	0.0342	0.0188	0.0554	-0.2079	-0.1048	0.1088	0.1646	0.1313	0.0126	0.0807	0.038	0.0186	0.0964	0.1044	0.216	-0.4334	-0.218	0.2393	0.0545	0.158	0.2331	0.0613	0.043	0.0945	0.0357
10.5	-0.0398	-0.2106	0.1348	-0.026	0.0369	-0.2793	0.17	0.0974	0.0761	0.2243	0.0104	0.0139	-0.2078	-0.0763	0.004	0.0476	0.0596	0.018	0.0246	0.1284	0.1096	0.0474	0.0524	0.005	0.0147	-0.1859	0.0296	-0.2831	0.0786	0.085	0.1585	0.1655	0.0119	0.1898	0.0677	0.0072	0.0407	0.1151	0.1689	-0.4442	-0.2105	0.1405	0.0125	0.1023	0.1492	0.0762	0.0603	0.1221	0.0255
10.6	-0.0366	-0.1838	0.1756	0.0819	0.0531	-0.1589	0.2308	0.131	0.0808	0.2666	0.1758	0.0792	-0.2427	-0.1016	0.0128	0.0695	0.0935	0.0474	0.0307	0.1529	0.1448	0.0259	0.0355	0.0527	0.021	-0.2452	0.0245	-0.3237	0.0173	0.0842	0.1662	0.1645	0.0077	0.1792	0.1108	0.014	0.0392	0.1512	0.1667	-0.2867	-0.2081	0.2969	0.0278	0.0741	0.1926	0.018	0.0666	0.1562	0.0124
10.7	-0.0902	-0.2158	0.243	0.1361	0.1092	-0.2392	0.1703	0.0968	0.0269	0.2163	0.2397	0.1216	-0.1892	-0.162	0.008	0.0754	0.1058	0.0337	0.0181	0.1477	0.1058	0.0258	0.0579	0.0023	0.0184	-0.2308	0.0394	-0.5393	0.0747	0.1003	0.257	0.1535	0.004	0.1357	0.0929	0.0413	0.0278	0.0934	0.144	-0.4002	-0.1986	0.2723	0.0345	0.0647	0.177	0.0382	0.0611	0.1642	0.0226
10.8	-0.0831	-0.2356	0.2199	0.187	0.1398	-0.2439	0.2037	0.0946	0.0153	0.1752	0.1977	0.0048	-0.0233	-0.2373	0.0093	0.1217	0.1139	0.0017	0.014	0.1923	0.1069	0.0091	0.1595	0.0226	0.0146	-0.2518	0.0225	-0.4432	0.0418	0.0691	0.1536	0.0904	0.0043	0.1073	0.139	0.0482	0.0155	0.141	0.201	-0.4159	-0.197	0.2308	0.0255	0.0923	0.1934	0.0853	0.0834	0.1643	0.0225
10.9	-0.1258	-0.2405	0.2609	0.1805	0.0388	-0.1571	0.2109	0.0406	0.0525	0.1921	0.1829	0.0299	0.0607	-0.1086	0.023	0.0595	0.0826	0.0091	0.0208	0.1728	0.0886	0.0201	0.1664	0.0307	-0.0362	-0.1415	0.0371	-0.2625	0.1102	0.0799	0.2607	0.1457	0.0096	0.1158	0.1022	0.0056	0.0057	0.2083	0.2056	-0.4163	-0.2054	0.2193	0.0192	0.1116	0.3164	0.0765	0.0777	0.0829	0.2432
11	0.0608	-0.1919	0.223	0.1815	0.012	-0.1567	0.1884	0.0772	0.0732	0.1729	0.1724	0.0434	0.1038	-0.1379	0.0132	0.1126	0.0343	0.0635	0.0198	0.181	0.141	0.05	0.1094	0.0259	-0.068	-0.096	0.0192	-0.3224	0.1097	0.1341	0.208	0.1445	0.0141	0.0988	0.1594	0.0155	0.0119	0.2277	0.1847	-0.345	-0.2234	0.174	0.0287	0.1798	0.1213	0.0474	0.0627	0.1265	0.134
11.1	0.0349	-0.1654	0.2107	0.1206	-0.1702	-0.23	0.2524	0.0741	0.12	0.1813	0.2015	0.0385	0.1628	-0.1261	0.0058	0.1202	0.0346	-0.145	0.0158	0.1097	0.1117	0.0769	0.0854	0.0041	-0.1411	0.0139	0.0375	-0.1629	0.1154	0.049	0.1262	0.143	0.0013	0.1075	0.1097	0.0221	0.0144	0.2448	0.145	-0.5178	-0.195	0.352	0.0496	0.1669	0.1367	0.0462	0.0683	0.1312	0.1142
11.2	0.0259	0.0631	0.2081	0.038	-0.1963	-0.2785	0.1985	0.0474	0.1997	0.1786	0.0869	0.0474	0.2948	-0.0942	0.0075	0.0977	0.0126	-0.2725	0.0059	0.1212	0.095	0.1023	0.0481	0.0162	-0.1199	0.0526	0.0092	-0.1619	0.1139	0.0515	0.2596	0.1443	0.0054	0.0958	0.0289	0.0091	0.039	0.2361	0.1558	-0.2872	-0.1852	0.1667	0.0428	0.0831	0.1388	0.0392	0.1215	0.1244	0.1434
11.3	0.0426	0.0264	0.1874	0.0116	-0.0437	-0.213	0.1322	0.0594	0.086	0.191	0.1171	0.0315	0.2267	0.0271	0.0077	0.1082	0.0177	-0.3428	0.0033	0.1142	0.1086	0.0534	0.0552	0.0342	-0.1846	0.0997	0.0057	-0.1843	0.1072	0.0857	0.1214	0.2025	0.0121	0.0603	0.0628	0.016	0.0244	0.178	0.1165	-0.4809	-0.082	0.2477	0.0022	0.0979	0.2319	0.0243	0.073	0.1164	0.1333
11.4	0.0679	0.0198	0.189	0.0123	-0.0448	-0.1844	0.1863	0.0682	0.1079	0.1378	0.0632	0.0357	0.0969	0.0159	0.0013	0.1285	0.0142	-0.2477	0.0104	0.1441	0.1114	0.0418	0.1035	0.0147	-0.2699	0.266	0.0097	-0.1208	0.1194	0.1146	0.1753	0.1031	0.0192	0.0676	0.0958	0.0606	0.1676	0.1866	0.1726	-0.3921	0.1258	0.2286	0.0331	0.0972	0.185	0.0044	0.0861	0.1805	0.1018
11.5	0.135	0.1882	0.1835	0.0049	0.0549	-0.0781	0.1638	0.0761	0.1032	0.1693	0.0637	0.03	0.1051	0.0473	0.015	0.0862	0.0263	-0.2459	0.0101	0.1551	0.0994	0.0156	0.1045	0.021	-0.2187	0.28	0.0673	0.0127	0.0876	0.0972	0.1637	0.1475	0.0206	0.0541	0.1245	0.0497	0.2328	0.1246	0.1234	-0.2211	0.174	0.1439	0.0546	0.0842	0.1148	0.0041	0.0734	0.1636	0.166
11.6	0.0579	0.1893	0.1768	0.0138	0.0142	-0.0039	0.2482	0.0808	0.0339	0.1825	0.051	-0.0712	0.0867	0.0459	0.0337	0.0679	0.0151	-0.2388	0.0193	0.182	0.1209	0.0371	0.0877	0.0184	-0.1195	0.1563	-0.0831	0.0612	0.1067	0.097	0.1579	0.2606	0.0028	0.035	0.0488	0.0176	0.1714	0.1597	0.0297	-0.2899	0.1472	0.1691	0.0547	0.1002	0.1574	0.0064	0.0552	0.1649	0.1692
11.7	0.1142	0.0703	0.0712	0.0061	0.0066	0.0446	0.1864	0.0269	-0.1275	0.1867	0.0258	-0.0867	0.0645	0.0334	0.0658	0.0507	0.0117	-0.1872	0.0066	0.1599	0.1249	0.0639	0.1018	0.0146	-0.1405	0.2362	-0.0101	0.1299	0.045	0.0773	0.1376	0.2062	0.0127	0.065	0.0924	0.0049	0.1323	0.1569	-0.2905	-0.2771	0.1589	0.1057	0.0373	0.1317	0.2036	0.0049	0.0369	0.1024	0.0872
11.8	0.0806	0.0635	0.0455	0.0126	0.0012	0.0556	0.1868	0.0153	-0.278	0.213	0.148	-0.191	0.0578	0.0295	0.1243	0.0227	0.0026	-0.1757	0.0059	0.2299	0.1451	0.0384	0.0968	-0.0362	-0.2432	0.0971	-0.2254	0.0584	0.0441	0.068	0.1465	0.2222	0.0361	0.0419	0.0781	0.0349	0.1517	0.1505	-0.3841	-0.3703	0.1697	0.1448	0.0127	0.0646	0.2005	0.0077	0.0701	0.1242	0.0567
11.9	0.1022	0.0837	0.0064	0.004	0.0062	0.0858	0.1143	0.0525	-0.1944	0.1207	-0.2787	-0.1326	0.0381	0.0231	0.1182	0.0406	0.005	-0.1857	0.0255	0.2002	0.1492	0.0427	0.0449	-0.068	-0.1158	0.1401	-0.1806	0.0977	0.0489	0.0374	0.1779	0.1358	-0.0708	0.0278	0.0673	-0.3079	0.2469	0.1303	-0.3705	-0.2451	0.1536	0.1628	0.0029	0.071	0.256	0.0024	0.1101	0.1109	0.0532
12	0.0891	0.0775	0.0127	-0.1019	0.02	0.1189	0.1402	0.0732	0.061	0.1405	-0.2993	-0.206	0.0358	0.0011	0.0377	0.0661	0.0435	-0.1783	0.0461	0.1274	0.1617	0.0206	0.0093	-0.1411	-0.0196	0.095	-0.245	0.1397	0.1091	0.0547	0.1651	0.258	-0.0595	0.0323	0.0271	-0.2991	0.1906	0.11	-0.3064	-0.3276	0.1442	0.1964	0.0044	0.0701	0.1968	0.004	0.17	0.1183	0.1627
12.1	0.0907	0.1002	0.0379	-0.0703	0.0236	0.1245	0.1311	0.12	0.0264	0.1458	-0.3224	-0.1424	0.0103	0.0158	0.1264	0.1736	-0.1895	-0.182	0.0225	0.1668	0.1069	0.0181	0.0236	-0.1199	-0.0375	0.1273	-0.2427	0.1443	0.1068	0.0807	0.0993	0.2174	-0.1525	0.0348	0.0254	-0.1346	0.0887	0.1687	-0.2178	-0.3344	0.1384	0.144	0.0209	0.0789	0.103	0.0026	0.1556	0.1403	0.186
12.2	0.1508	0.0925	0.0382	-0.1029	0.025	0.0985	0.0846	0.1997	0.0256	0.1241	-0.276	-0.1507	0.0107	0.0706	0.193	0.1501	-0.361	-0.1905	0.0084	0.1609	0.1602	0.0088	0.0348	-0.1846	-0.2013	0.086	-0.2236	0.0978	0.0666	0.0662	0.1398	0.3626	-0.188	0.0771	0.0447	-0.1445	0.0932	0.2058	-0.2368	-0.4576	0.0971	0.0638	0.0094	0.0297	0.1345	0.0054	0.1019	0.132	0.0964
12.3	0.1421	0.077	0.0529	-0.107	-0.0284	0.0795	0.0672	0.086	0.0099	0.1761	-0.3011	-0.1682	0.0171	0.0619	0.1397	0.0849	-0.3176	-0.2181	0.0131	0.1764	0.1767	0.0128	0.0117	-0.2699	-0.1564	0.0917	-0.3536	0.1148	0.0805	0.0939	0.138	0.2673	-0.2703	0.0478	0.036	-0.25	0.114	0.2131	-0.1685	-0.3876	0.1038	0.0979	0.0764	0.0413	0.2035	0.0313	0.1291	0.0545	0.0162
12.4	0.0071	0.1024	0.2012	-0.0454	-0.1573	0.0619	0.0926	0.1079	0.0247	0.0924	-0.3061	-0.2521	0.0175	-0.0248	0.0664	0.122	-0.2642	-0.1461	0.0105	0.2338	0.2072	0.0106	0.0196	-0.2187	-0.1413	0.1069	-0.2079	0.0695	0.1038	0.095	0.1629	0.1201	-0.2699	0.0454	0.0246	-0.1816	0.1361	0.2486	-0.0656	-0.2102	0.1034	0.1587	0.0922	0.0203	0.095	0.0319	0.1592	0.0176	0.0211
12.5	0.042	0.077	0.225	-0.1409	-0.1727	0.0487	0.0904	0.1032	0.0289	0.1436	-0.3542	-0.2792	0.0052	-0.0995	0.0822	0.0813	-0.2512	-0.2104	0.0098	0.1332	0.1422	0.0232	0.0075	-0.1195	-0.0514	0.1407	-0.2831	0.0835	0.0659	0.0983	0.1686	0.1893	-0.1439	0.0258	0.0216	-0.0646	0.1078	0.1847	-0.0391	-0.2183	0.0617	0.1464	0.076	0.0285	0.1727	-0.0363	0.1309	0.0262	0.0082
12.6	0.0506	0.0989	0.1358	0.0205	-0.1615	0.0608	0.1301	0.0339	0.0443	0.1746	-0.2554	-0.1712	0.0125	-0.2057	0.0127	0.0778	-0.1389	-0.2041	0.0223	0.1448	0.1576	0.0572	0.0088	-0.1405	-0.0512	0.0617	-0.3237	0.158	0.076	0.1385	0.1916	0.2499	-0.1757	0.0055	0.007	-0.0416	0.0326	0.1447	0.0359	-0.2479	0.076	0.1682	0.1002	0.0878	0.1812	-0.0475	0.1285	0.0286	0.0032
12.7	0.0519	0.119	0.157	0.0061	-0.2085	0.076	0.1572	-0.1275	0.2214	0.1526	-0.1272	-0.2135	0.0171	-0.3242	0.0241	0.1774	-0.1261	-0.0965	0.0335	0.1498	0.175	0.0569	0.0095	-0.2432	-0.074	0.0807	-0.5393	0.1001	0.0194	0.0843	0.1623	0.2546	-0.1826	0.0178	0.0106	-0.004	0.0393	0.2068	0.0161	-0.2574	0.0958	0.148	0.0634	0.0846	0.2006	-0.0774	0.141	0.0095	0.0513
12.8	0.0355	0.1346	0.297	0.0312	-0.2145	0.0772	0.2087	-0.278	0.1674	0.1975	-0.1344	-0.2321	0.0105	-0.0863	0.0457	0.136	-0.2065	0.0473	0.0594	0.2025	0.1237	0.0426	0.0126	-0.1158	-0.0866	0.091	-0.4432	0.0987	0.0366	0.0997	0.1404	0.1438	-0.2864	0.0689	0.0041	-0.0972	0.0625	0.1709	0.0074	-0.2216	0.103	0.1177	0.0378	0.0505	0.1346	-0.0809	0.0962	0.0227	0.0403
12.9	0.0341	0.1623	0.2401	0.0215	-0.3309	0.0712	0.1006	-0.1944	0.1853	0.1202	-0.0397	-0.3128	0.0042	-0.1272	0.0476	0.1411	-0.1414	0.0938	0.0642	0.092	0.0387	0.0677	0.0061	-0.0196	-0.0692	0.0971	-0.2625	0.0646	0.0598	0.1007	0.1557	0.1868	-0.1454	0.1282	0.0225	-0.1385	0.1477	0.1451	0.0216	-0.1318	0.1082	0.2157	0.0806	0.0588	0.199	-0.0524	0.1146	0.0652	0.0398
13	0.0373	0.1309	0.1439	0.0545	-0.3091	0.051	0.1479	0.061	0.1477	0.1683	0.0687	-0.1706	0.0056	-0.1312	0.0695	0.1882	-0.1584	0.0783	0.0591	0.1486	0.0524	0.073	0.0055	-0.0375	0.0162	0.0554	-0.3224	0.0226	0.043	0.2081	0.208	0.2748	-0.1838	0.1739	-0.1224	-0.1395	0.1217	0.2392	0.0503	-0.0989	0.1113	0.2583	0.0695	0.0669	0.2292	-0.1093	0.1326	0.091	0.0199
13.1	0.0432	0.1116	0.1536	0.0324	-0.2065	0.0296	0.1455	0.0264	0.1848	0.1718	0.0239	-0.2078	0.0035	-0.079	0.0754	0.0914	-0.2031	0.1482	0.0331	0.1693	0.0173	0.0861	0.0183	-0.2013	0.0216	0.0296	-0.1629	0.0283	0.0721	0.1291	0.1206	0.216	-0.2283	0.2142	-0.1531	-0.0823	0.0229	0.1806	0.0402	-0.0548	0.1048	0.1356	0.0983	0.0585	0.2222	-0.1765	0.1756	0.1268	0.0317
13.2	0.002	0.0485	0.1307	0.0129	-0.2554	0.0224	0.1348	0.0256	0.2331	0.2329	0.0079	-0.2427	0.0166	0.0449	0.1217	0.0675	-0.2153	0.115	0.0264	0.212	0.0041	0.0285	0.0314	-0.1564	0.0288	0.0245	-0.1619	0.043	0.0869	0.0784	0.1318	0.2119	-0.1953	0.1476	-0.2784	0.0236	0.0627	0.1949	0.0261	-0.0826	0.0581	0.2159	0.1744	0.0378	0.2373	-0.1784	0.1553	0.199	0.0382
13.3	0.0013	0.1073	0.2163	0.0083	-0.1983	0.0094	0.1176	0.0099	0.1906	0.1515	0.0088	-0.1892	0.0259	0.0264	0.0595	0.0645	0.0088	0.0259	0.0489	0.1974	0.0742	0.0264	0.0157	-0.1413	0.0168	0.0394	-0.1843	0.0045	0.1086	0.1089	0.1295	0.1795	-0.1381	0.0793	-0.3724	0.0054	0.0846	0.1569	0.0179	0.0104	0.0511	0.2199	0.1582	0.044	0.1573	-0.066	0.1181	0.1928	-0.1135
13.4	0.0129	0.1076	0.2065	0.0579	-0.1428	0.0073	0.061	0.0247	0.1911	0.1924	0.0022	-0.0233	0.0543	0.0363	0.1126	0.0928	0.0174	0.0386	0.0578	0.2004	0.0763	0.0597	0.0502	-0.0514	0.0107	0.0225	-0.1208	0.0105	0.0944	0.1595	0.1318	0.1763	-0.191	0.103	-0.3069	0.0227	0.1772	0.1491	0.0088	0.0158	0.0664	0.2913	0.1745	0.0608	0.2134	0.042	0.193	0.2274	-0.1323
13.5	0.0085	0.0721	0.2905	-0.0932	-0.0809	0.0117	0.1788	0.0289	0.1661	0.1709	0.0026	0.0607	0.0772	0.0367	0.1202	0.1486	0.0457	0.1623	0.0326	0.1775	0.1415	0.0998	0.0364	-0.0512	-0.0939	0.0371	0.0127	0.0719	0.0454	0.0946	0.1657	0.1186	-0.2075	0.0958	-0.1931	0.0463	0.1042	0.1721	0.0461	0.0212	0.0896	0.1827	0.183	0.0662	0.2106	0.0269	0.1891	0.1288	-0.0858
13.6	0.0223	0.0828	0.2426	-0.1683	-0.0724	0.0206	0.1795	0.0443	0.0941	0.188	0.0118	0.1038	0.0233	0.0345	0.0977	0.1002	0.1007	0.1372	0.0147	0.1641	0.0832	0.0981	0.0276	-0.074	-0.1385	0.0192	0.0612	0.0555	0.0333	0.1372	0.1169	0.1473	-0.2056	0.0831	-0.2598	0.0598	0.1107	0.1448	0.0814	0.0055	0.1114	0.2461	0.1047	0.0543	0.2258	0.0096	0.1858	0.0727	-0.1184
13.7	0.0327	0.0222	0.118	-0.2173	-0.1507	0.0117	0.1592	0.2214	0.1039	0.2671	0.003	0.1628	0.016	0.0152	0.1082	0.0905	0.065	0.0661	0.0131	0.1368	0.1059	0.1216	0.0189	-0.0866	-0.1	0.0375	0.1299	0.0582	0.0188	0.0817	0.1489	0.1564	-0.1623	0.0061	-0.2251	0.1166	0.0945	0.1967	0.122	0.0429	0.152	0.1756	0.1495	0.0762	0.174	0.018	0.1648	0.0846	-0.1232
13.8	0.0192	0.0573	0.1768	-0.2238	-0.2479	0.0045	0.2232	0.1674	0.0749	0.241	0.0074	0.2948	0.0022	0.0075	0.1285	0.0681	0.0445	0.0514	0.0301	0.1205	0.0699	0.1288	0.0116	-0.0692	-0.123	0.0092	0.0584	0.0053	0.0884	0.1188	0.1397	0.2258	-0.1128	0.0044	-0.1977	0.1215	0.0967	0.1453	0.1554	0.0034	0.1683	0.1617	0.158	0.0384	0.1762	0.0144	0.1555	0.1282	-0.1542
13.9	0.0105	0.0912	0.1791	-0.1984	-0.1615	0.0092	0.2386	0.1853	0.0568	0.1467	0.012	0.2267	0.0034	0.0036	0.0862	0.1718	0.0551	0.0212	0.0495	0.172	0.0373	0.1097	0.0274	0.0162	-0.1181	0.0057	0.0977	0.0359	0.1063	0.1755	0.17	0.1936	-0.0615	0.0358	-0.1245	0.0964	0.122	0.1907	0.1409	0.0075	0.2681	0.2626	0.1023	0.0401	0.1987	0.0476	0.1536	0.1799	-0.0206
14	0.0101	0.0536	0.198	-0.1523	-0.2215	0.039	0.2346	0.1477	0.033	0.2156	0.009	0.0969	0.0051	0.0053	0.0679	0.1542	0.0771	0.0256	0.0911	0.1713	0.0596	0.0913	0.0182	0.0216	-0.1106	0.0097	0.1397	0.0571	0.0869	0.1608	0.2209	0.1094	-0.0576	0.0991	-0.0456	0.0407	0.0967	0.1857	0.1425	0.0049	0.3385	0.1654	0.0741	0.0041	0.2089	0.0821	0.2242	0.0973	0.0448
14.1	0.0229	0.0322	0.2189	-0.0659	-0.1995	0.049	0.189	0.1848	0.1055	0.2112	0.0298	0.1051	0.0037	0.003	0.0507	0.0677	0.1616	0.0412	0.0859	0.2061	0.0929	0.0624	0.0189	0.0288	0.0505	0.0673	0.1443	0.0709	0.1023	0.1646	0.104	0.0833	-0.0729	0.1529	0.0492	0.0392	0.1941	0.2215	0.1102	0.0096	0.2558	0.2064	0.0647	0.0132	0.2188	0.0781	0.2101	0.1452	0.014
14.2	0.0497	0.0008	0.1969	0.0774	-0.2013	0.0292	0.2048	0.2331	0.0835	0.1747	0.0741	0.0867	0.0036	0.0672	0.0227	0.1116	0.149	0.067	0.1329	0.1583	0.1863	0.1025	0.008	0.0168	0.0424	-0.0831	0.0978	0.0668	0.0646	0.1585	0.1551	0.1898	0.0569	0.0702	0.0405	0.0278	0.152	0.2222	0.145	0.0038	0.2479	0.1889	0.0923	0.0089	0.1455	0.0897	0.2126	0.1796	0.0202
14.3	0.0341	0.0149	0.1751	0.0489	-0.1775	0.0193	0.1966	0.1906	0.034	0.2511	0.0489	0.0645	0.0011	0.083	0.0406	0.092	0.1201	0.0493	0.0944	0.1135	0.1401	0.1979	0.0316	0.0107	0.0437	-0.0101	0.1148	0.2871	0.0929	0.1662	0.1742	0.1477	0.0177	0.0448	0.039	0.0155	0.0524	0.2772	0.1374	0.0121	0.1995	0.1643	0.1116	0.0137	0.2148	0.1575	0.1637	0.1348	0.0119
14.4	-0.044	0.009	0.2705	0.0698	-0.2333	0.0282	0.1866	0.1911	0.0447	0.1304	0.1217	0.0578	0.0032	0.0464	0.0661	0.1353	0.1122	0.0419	0.0564	0.153	0.1277	0.114	0.0329	-0.0939	0.0475	-0.2254	0.0695	0.2443	0.0973	0.257	0.1951	0.2267	0.0239	0.0473	0.0317	0.0057	0.0646	0.216	0.3149	0.0063	0.3007	0.167	0.1798	0.0088	0.2243	0.1235	0.2022	0.1197	0.0033
14.5	-0.0519	0.0104	0.2125	0.0772	-0.2464	0.0431	0.1991	0.1661	0.0446	0.1743	0.1308	0.0381	0.0093	0.0613	0.1736	0.1468	0.084	0.0498	0.0562	0.1625	0.0884	0.1746	0.0202	-0.1385	0.0203	-0.1806	0.0835	0.0637	0.1156	0.1536	0.2045	0.1695	0.0407	0.1852	0.0164	0.0119	0.1079	0.1689	0.333	0.004	0.3349	0.1689	0.1669	0.0438	0.3657	0.1072	0.1953	0.2029	0.1013
14.6	-0.0741	0.0275	0.2015	0.0895	-0.2376	0.1056	0.1728	0.0941	0.0113	0.1758	0.1744	0.0358	0.032	0.0812	0.1501	0.1152	0.0333	0.0497	0.0659	0.1878	0.0821	0.1797	0.0112	-0.1	0.01	-0.245	0.158	0.03	0.119	0.2607	0.168	0.1938	0.0632	0.078	0.0081	0.0144	0.0887	0.1667	0.1679	0.0068	0.1922	0.2148	0.0831	0.0992	0.1574	0.0632	0.2314	0.196	0.0742
14.7	-0.077	0.0509	0.1545	0.0998	-0.3275	0.1156	0.1723	0.1039	0.0078	0.1977	0.1773	0.0103	-0.0609	0.0311	0.0849	0.1019	0.0435	0.0607	0.2113	0.2454	0.1671	0.1554	0.038	-0.123	0.0036	-0.2427	0.1001	0.0458	0.1099	0.208	0.1122	0.2057	0.0947	0.0954	0.0644	0.039	0.104	0.144	0.1461	0.004	0.1863	0.2173	0.0979	0.0995	0.2295	0.1014	0.1338	0.2079	0.0573
14.8	0.0162	0.0721	0.1863	0.0723	-0.2793	0.0696	0.2624	0.0749	0.2758	0.1801	0.1806	0.0107	-0.0592	-0.2369	0.122	0.0867	0.0562	0.0181	0.2044	0.0871	0.14	0.16	0.0111	-0.1181	0.0015	-0.2236	0.0987	0.0066	0.0998	0.1262	0.2087	0.1586	0.097	0.0876	0.1324	0.0244	0.1044	0.201	0.1832	0.0144	0.2057	0.1947	0.0972	0.0008	0.2304	0.083	0.2156	0.2051	0.0564
14.9	0.0177	0.048	0.1938	0.0695	-0.1589	0.0893	0.13	0.0568	0.3951	0.1468	0.1614	0.0171	-0.0557	-0.2029	0.0813	0.0536	0.0803	0.0138	0.1323	0.1696	0.0744	0.1542	0.0132	-0.1106	0.014	-0.3536	0.0646	0.038	0.1167	0.2596	0.3135	0.2578	0.0611	0.0576	0.164	0.1676	0.1151	0.2056	0.1468	0.0084	0.1992	0.0952	0.0842	0.0032	0.2669	0.0519	0.1007	0.1376	0.0226
15	0.0098	0.0959	0.2601	0.0945	-0.2392	0.1002	0.1574	0.033	0.3049	0.0947	0.1057	0.0175	-0.1024	-0.1708	0.0778	0.0645	0.0531	0.031	0.1722	0.0803	0.0902	0.2658	0.0091	0.0505	0.0072	-0.2079	0.0226	0.0432	0.0821	0.1214	0.2603	0.1879	0.0374	0.0039	0.0334	0.2328	0.1512	0.1847	0.1403	0.0085	0.1438	0.149	0.1002	0.0097	0.2537	0.0534	0.1075	0.1615	0.009
15.1	0.0235	0.0862	0.105	0.0629	-0.2439	0.0712	0.1705	0.1055	0.3307	0.141	0.0884	0.0052	-0.0961	-0.1386	0.1774	0.0737	0.0078	0.0771	0.1275	0.1412	0.0705	0.1937	0.0068	0.0424	0.0022	-0.2831	0.0283	0.0209	0.1036	0.1753	0.1315	0.0976	0.0759	0.0175	0.0346	0.1714	0.0934	0.145	0.2111	0.0188	0.2567	0.2414	0.1317	0.078	0.205	0.061	0.1228	0.1487	0.144
15.2	0.0429	0.1164	0.1734	0.1447	-0.1571	0.1209	0.2257	0.0835	0.2507	0.1359	0.0997	0.0125	-0.0348	-0.2349	0.136	0.1361	0.0024	0.0747	0.1788	0.1209	0.0979	0.0781	0.0337	0.0437	0.0047	-0.3237	0.043	0.0415	0.015	0.1637	0.1511	0.1287	0.1357	0.0415	0.0754	0.1323	0.141	0.1558	0.1637	0.0131	0.2651	0.3266	0.0646	0.0646	0.2753	0.043	0.131	0.0906	0.1106
15.3	0.0995	0.159	0.1054	0.1373	-0.1567	0.1456	0.2524	0.034	0.2092	0.16	0.1296	0.0171	-0.0825	-0.2644	0.1411	0.1042	0.005	0.0783	0.164	0.2516	0.1164	0.0821	0.0618	0.0475	0.0014	-0.5393	0.0045	0.04	0.0067	0.1579	0.1089	0.2007	0.1024	-0.0854	0.0973	0.1517	0.2083	0.1165	0.073	0.0141	0.2184	0.1319	0.071	0.1018	0.2704	0.0603	0.135	0.0621	0.0675
15.4	0.1558	0.1116	0.1582	0.0962	-0.23	0.0661	0.2454	0.0447	0.1545	0.2359	0.1601	0.0105	0.0168	-0.2666	0.1882	0.1887	0.0137	0.0578	0.2226	0.1119	0.1345	0.1184	0.0877	0.0203	0.0146	-0.4432	0.0105	0.033	0.0257	0.1376	0.1045	0.1284	0.0831	-0.1605	0.1628	0.2469	0.2277	0.1726	0.1161	0.0426	0.2597	0.1422	0.0701	0.1134	0.3053	0.0666	0.1339	0.0493	0.0339
15.5	0.1382	0.0554	0.1857	0.1518	-0.2785	0.0473	0.2308	0.0446	0.1027	0.249	0.0919	0.0042	0.0055	-0.1815	0.0914	0.1245	0.0054	0.0684	0.0823	0.1217	0.1849	0.0904	0.1284	0.01	0.0188	-0.2625	0.0719	0.0095	0.047	0.1465	0.0604	0.2205	0.1617	-0.1643	0.1921	0.1906	0.2448	0.1234	0.1401	0.045	0.1864	0.1309	0.0789	0.0957	0.2871	0.0611	0.2201	0.0267	0.0333
15.6	0.1051	0.0887	0.1458	0.0906	-0.213	0.0376	0.175	0.0113	0.1524	0.2488	0.126	0.0056	0.0082	0.0059	0.0675	0.1892	0.018	0.0633	0.0671	0.1301	0.1181	0.0626	0.0055	0.0036	-0.0978	-0.3224	0.0555	0.0028	0.0581	0.1779	0.0499	0.1761	0.1124	-0.1872	0.3119	0.0887	0.2361	0.0297	0.1475	0.0314	0.392	0.0942	0.0297	0.0678	0.1866	0.0834	0.1915	0.0281	0.057
15.7	0.0797	0.1215	0.1369	0.132	-0.1844	0.0616	0.2405	0.0078	0.3692	0.2741	0.1044	0.0035	0.014	0.0508	0.0645	0.1816	0.0474	0.0609	0.0878	0.112	0.1095	0.0986	0.0284	0.0015	-0.1305	-0.1629	0.0582	0.0242	0.021	0.1651	0.0826	0.0961	0.1152	-0.2733	0.2815	0.0932	0.178	-0.2905	0.1487	0.0192	0.3536	0.0888	0.0413	0.0377	0.1986	0.0777	0.1143	0.0313	0.0292
15.8	0.0631	0.1352	0.1823	0.1353	-0.0781	0.0863	0.2204	0.2758	0.3291	0.2572	0.1032	0.0166	0.009	0.0537	0.0928	0.209	0.0337	0.0205	0.0999	0.0767	0.083	0.0905	0.0006	0.014	-0.134	-0.1619	0.0053	0.0168	0.0649	0.0993	0.0644	0.1412	0.0395	-0.244	0.1781	0.114	0.1866	-0.3841	0.1071	0.0205	0.1997	0.0742	0.0203	0.0368	0.3262	0.0627	0.1319	0.0247	0.0162
15.9	0.0323	0.1289	0.2507	0.1668	-0.0039	0.0561	0.1985	0.3951	0.4352	0.1404	0.1069	0.0259	0.016	0.0471	0.1486	0.267	0.0017	0.0533	0.164	0.0363	0.0778	0.1052	0.1133	0.0072	-0.1225	-0.1843	0.0359	0.0355	0.0542	0.1398	0.0795	0.2481	0.0398	-0.3144	0.2061	0.1361	0.1246	-0.3705	0.0955	0.0139	0.1842	0.1023	0.0285	0.0428	0.2611	0.0683	0.1498	0.008	0.0173
16	0.0654	0.0951	0.2354	0.2532	0.0446	0.0239	0.192	0.3049	0.4279	0.2499	0.0572	0.0543	0.0115	0.0169	0.1002	0.2361	0.0091	0.0773	0.0864	0.0439	0.0651	0.1138	0.1548	0.0022	-0.1271	-0.1208	0.0571	-0.039	0.0208	0.138	0.0878	0.0624	0.0581	-0.2289	0.2219	0.1078	0.1597	-0.3064	0.0855	-0.0368	0.1247	0.0809	0.0878	0.1562	0.1621	0.1215	0.1956	0.0107	0.0368
16.1	0.1025	0.119	0.179	0.0798	0.0556	0.0029	0.1656	0.3307	0.3813	0.1329	0.0848	0.0772	0.0016	0.0342	0.0905	0.1464	0.0635	0.1035	0.0999	0.0141	0.0308	0.1302	0.0805	0.0047	-0.0824	0.0127	0.0709	-0.0513	0.0187	0.1629	0.0464	0.0846	0.0844	-0.3173	0.1055	0.0326	0.1569	-0.2178	0.0805	-0.0425	0.1608	0.0514	0.0846	0.1427	0.184	0.073	0.1512	0.0091	0.1317
16.2	0.0607	0.159	0.1849	0.1208	0.0858	0.0186	0.2431	0.2507	0.2274	0.2113	0.0985	0.0233	0.028	0.1122	0.0681	0.1934	-0.145	0.0928	0.082	0.002	0.0088	0.1053	0.0095	0.0014	0.0244	0.0612	0.0668	-0.0939	0.0273	0.1686	0.0656	0.1385	0.0718	-0.2811	0.1649	0.0393	0.1505	-0.2368	0.0629	-0.1502	0.1941	0.0262	0.0505	0.0963	0.2224	0.0861	0.0827	0.0033	0.2042
16.3	0.0551	0.129	0.1799	0.1824	0.1189	0.0429	0.173	0.2092	0.291	0.1176	0.0938	0.016	0.009	0.1345	0.1718	0.199	-0.2725	0.0434	0.1297	0.0017	0.0155	0.0868	0.0146	0.0146	0.0089	0.1299	0.2871	-0.0761	0.0382	0.1916	0.09	0.1561	0.0811	-0.4338	0.1938	0.0625	0.1303	-0.1685	0.0667	-0.0915	0.1703	0.0195	0.0588	0.1085	0.2914	0.0734	0.1315	0.0105	0.0897
16.4	0.0726	0.197	0.1619	0.1575	0.1245	0.1124	0.1912	0.1545	0.4593	0.1486	0.0774	0.0022	0.0237	0.1224	0.1542	0.1574	-0.3428	0.012	0.1504	0.0018	0.0049	0.0655	0.0075	0.0188	0.0386	0.0584	0.2443	-0.0605	0.0414	0.1623	0.0701	0.1109	0.071	-0.197	0.1697	0.1477	0.11	-0.0656	0.0754	-0.1487	0.1488	0.0354	0.0669	0.0809	0.161	0.0552	0.027	0.0111	0.0929
16.5	0.0898	0.1367	0.1169	0.1871	0.0985	0.1143	0.1883	0.1027	0.3568	0.1729	0.0681	0.0034	0.0781	0.0485	0.0677	0.1053	-0.2477	0.0236	0.0856	0.0049	0.0093	0.0459	0.125	-0.0978	0.0595	0.0977	0.0637	-0.1704	0.0692	0.1404	0.0348	0.1576	0.0537	-0.2421	0.157	0.1217	0.1687	-0.0391	0.0403	-0.109	0.3416	0.0521	0.0585	0.094	0.3343	0.0369	0.0652	0.024	0.1574
16.6	0.0685	0.1178	0.0628	0.0748	0.0795	0.1016	0.194	0.1524	0.196	0.1865	0.1497	0.0051	0.1081	0.0481	0.1116	0.0722	-0.2459	0.031	0.0864	0.0082	0.0153	0.0336	0.0826	-0.1305	0.0324	0.1397	0.03	-0.2537	0.0915	0.1557	0.0149	0.1614	0.1004	-0.186	0.0764	0.0229	0.2058	0.0359	0.064	-0.0449	0.2247	0.0436	0.0378	0.0883	0.2871	0.0701	0.0597	0.0142	0.1643
16.7	0.0967	0.1215	0.1746	0.0984	0.0619	0.1037	0.2278	0.3692	0.2617	0.205	0.1676	0.0037	0.156	0.0478	0.092	0.0616	-0.2388	0.0249	0.1226	0.0383	0.0214	0.0673	0.099	-0.134	0.0242	0.1443	0.0458	-0.2259	0.053	0.208	0.0095	0.0874	0.1291	-0.1349	0.101	0.0627	0.2131	0.0161	0.1294	0.0251	0.1513	0.0346	0.044	0.0814	0.1771	0.1101	0.0352	0.0199	0.2444
16.8	0.1358	0.0993	0.0921	0.1119	0.0487	0.0548	0.1959	0.3291	0.3831	0.2921	0.1243	0.0036	0.1231	0.0653	0.1353	0.1266	-0.1872	0.0015	0.1174	-0.0716	0.0485	0.0946	0.0572	-0.1225	0.008	0.0978	0.0066	-0.2652	0.0296	0.1206	0.0028	0.0442	0.1282	-0.0676	0.0939	0.0846	0.2486	0.0074	0.1374	0.0145	0.138	0.0576	0.0608	0.135	0.2925	0.17	0.0713	0.0194	0.1145
16.9	0.1163	0.0548	0.1242	0.2196	0.0608	0.1231	0.1468	0.4352	0.3234	0.1538	0.1332	0.0011	0.0427	0.0604	0.1468	0.0896	-0.1757	0.0069	0.1406	-0.0731	0.078	0.0795	0.0687	-0.1271	0.0068	0.1148	0.038	-0.1737	0.1088	0.1318	0.0054	0.0569	0.0677	0.0256	0.0999	0.1772	0.1847	0.0216	0.0962	0.0229	0.1077	0.0425	0.0662	0.0924	0.2592	0.1556	0.0804	0.008	0.1777
17	0.0619	0.0814	0.1038	0.1561	0.076	0.1212	0.1605	0.4279	0.2421	0.1763	0.1277	0.0032	0.0041	0.0887	0.1152	0.0114	-0.1857	0.0053	0.2277	-0.065	0.0964	0.1168	0.0943	-0.0824	0.0067	0.0695	0.0432	-0.2361	0.085	0.1295	0.0028	0.0467	0.0744	0.0335	0.1445	0.1042	0.1447	0.0503	0.0872	0.0245	0.1095	0.0165	0.0543	0.1076	0.0973	0.1019	0.1056	0.0023	0.1611
17.1	0.0488	0.0149	0.0756	0.0376	0.0772	0.1006	0.1989	0.3813	0.2435	0.1993	0.1184	0.0093	0.0479	0.0955	0.1019	0.006	-0.1783	0.0053	0.1937	-0.0469	0.0933	0.1003	0.0542	0.0244	0.0201	0.0835	0.0209	-0.2652	0.0842	0.1318	0.0117	0.0214	0.0853	0.0327	0.0695	0.1107	0.2068	0.0402	0.0801	0.0313	0.1585	0.0078	0.0762	0.1086	0.1125	0.1291	0.0578	0.0006	0.1329
17.2	0.0704	0.0174	0.1027	0.1217	0.0712	0.1107	0.317	0.2274	0.3151	0.2113	0.0653	0.032	0.1435	0.1667	0.0867	0.0135	-0.182	0.0016	0.1122	-0.2044	0.0908	0.1221	0.0404	0.0089	0.0257	0.158	0.0415	-0.2248	0.1003	0.1657	0.0239	0.0243	0.0955	0.0191	0.0585	0.0945	0.1709	0.0261	0.1264	0.0483	0.1164	0.0083	0.0384	0.125	0.1796	0.1592	0.0661	0.0091	0.1046
17.3	0.0902	0.0126	0.091	0.1301	0.051	0.1279	0.1751	0.291	0.3068	0.2209	0.1374	-0.0609	0.1658	0.1748	0.0536	-0.1043	-0.1905	0.002	0.1465	-0.2415	0.1286	0.085	0.0077	0.0386	0.0167	0.1001	0.04	-0.3169	0.0691	0.1169	0.0248	0.0263	0.1445	0.0354	0.0273	0.0967	0.1451	0.0179	0.1017	0.0228	0.0366	0.0085	0.0401	0.1097	0.2147	0.1309	0.0504	0.0066	0.0676
17.4	0.0657	0.0112	0.0975	0.112	0.0296	0.1376	0.236	0.4593	0.3743	0.1795	0.1382	-0.0592	0.032	0.1506	0.0645	-0.2556	-0.2181	0.004	0.1427	-0.3591	0.1486	0.1379	0.0241	0.0595	0.0153	0.0987	0.033	-0.305	0.0799	0.1489	0.0986	0.0191	0.0519	0.0277	0.0698	0.122	0.2392	0.0088	0.0672	0.0163	0.0149	0.0085	0.0041	0.0836	0.3076	0.1285	0.0225	0.0037	0.0748
17.5	0.0229	0.0314	0.0306	0.1609	0.0224	0.0863	0.2353	0.3568	0.2247	0.2115	0.055	-0.0557	0.0337	0.1361	0.0737	-0.2331	-0.1461	0.0052	0.14	-0.127	0.1362	0.1061	0.0623	0.0324	0.0156	0.0646	0.0095	-0.04	0.1341	0.1397	0.1494	0.0247	0.0533	0.0043	0.0722	0.0967	0.1806	0.0461	0.0865	0.0121	0.0101	0.004	0.0132	0.0994	0.1755	0.141	0.0114	0.0018	0.0706
17.6	0.0012	0.0351	0.0225	0.0802	0.0094	0.0583	0.2139	0.196	0.3123	0.2281	0.0605	-0.1024	0.045	0.1293	0.1361	-0.3755	-0.2104	0.0082	0.1294	-0.1878	0.1205	0.1292	0.0438	0.0242	0.0184	0.0226	0.0028	0.1006	0.049	0.17	0.0627	0.0084	0.0656	0.02	0.0614	0.1941	0.1949	0.0814	0.1036	0.0114	0.0099	0.0039	0.0089	0.1167	0.2015	0.0962	0.0022	0.0064	0.1089
17.7	0.0457	0.0617	0.0061	0.0913	0.0073	0.0505	0.1878	0.2617	0.2806	0.2226	0.1866	-0.0961	0.0678	0.1277	0.1042	-0.2975	-0.2041	0.0063	0.1071	-0.1395	0.1048	0.1183	0.0366	0.008	0.0302	0.0283	0.0242	0.2232	0.0515	0.2209	0.0821	0.0192	0.0385	0.015	0.1055	0.152	0.1569	0.122	0.1032	0.0218	0.0083	0.0224	0.0137	0.1025	0.2435	0.1146	0.0177	0.0054	0.0637
17.8	0.0901	0.0761	0.0218	0.1307	0.0117	0.073	0.1987	0.3831	0.2724	0.2289	0.187	-0.0348	0.047	0.1302	0.1887	-0.2907	-0.0965	0.0007	0.1284	-0.0745	0.0691	0.0506	0.032	0.0068	0.0557	0.043	0.0168	0.1856	0.0857	0.104	0.0929	0.003	0.0167	0.0153	0.0879	0.0524	0.1491	0.1554	0.1156	0.0112	0.0027	0.016	0.0088	0.0854	0.1594	0.1326	0.0353	0.0162	0.0551
17.9	0.2031	0.0604	0.0119	0.1863	0.0206	0.0357	0.2842	0.3234	0.3249	0.2353	0.1675	-0.0825	0.024	0.0949	0.1245	-0.2087	0.0473	0.0218	0.1529	-0.1222	0.0994	0.0803	0.0352	0.0067	0.0423	0.0045	0.0355	0.1474	0.1146	0.1551	0.1656	0.0257	0.0063	0.0089	0.0992	0.0646	0.1721	0.1409	0.1078	0.0027	0.0024	0.0049	0.0438	0.0874	0.1982	0.1756	0.1126	0.0234	0.0325
18	0.1342	0.1127	0.0046	0.1975	0.0117	0.0213	0.2294	0.2421	0.1898	0.2392	0.1624	0.0168	0.0087	0.0838	0.1892	-0.1728	0.0938	0.0244	0.1477	-0.0614	0.1291	0.0993	0.0433	0.0201	0.0383	0.0105	-0.039	0.302	0.0972	0.1742	0.134	0.0521	0.0105	0.0123	0.0856	0.1079	0.1448	0.1425	0.1412	0.0041	0.0122	-0.0228	0.0992	0.0532	0.2074	0.1553	0.2069	0.0248	0.0455
18.1	0.1836	0.1337	0.0382	0.1974	0.0045	0.0123	0.1561	0.2435	0.3149	0.1225	0.1118	0.0055	0.0262	0.1163	0.1816	-0.1625	0.0783	0.0056	0.1923	-0.147	0.1018	0.1224	0.1369	0.0257	0.0078	0.0719	-0.0513	0.2373	0.097	0.1951	0.0853	0.0718	0.0195	0.012	0.103	0.0887	0.1967	0.1102	0.1152	0.009	0.0003	-0.1446	0.0995	0.0459	0.2508	0.1181	0.1246	0.0293	0.0402
18.2	0.1395	0.0544	0.0482	0.0977	0.0092	0.0193	0.1973	0.3151	0.2502	0.2423	0.1211	0.0082	0.0118	0.0985	0.209	-0.148	0.1482	0.0095	0.1728	-0.1492	0.1061	0.054	0.0869	0.0167	0.0032	0.0555	-0.0939	0.1903	0.0773	0.2045	0.1308	0.0695	0.0049	0.0307	0.0769	0.104	0.1453	0.145	0.1322	0.0025	0.0053	-0.1522	0.0008	0.0882	0.1295	0.193	0.0945	0.0767	0.0534
18.3	0.1248	0.0996	0.0116	0.1293	0.039	0.0255	0.1865	0.3068	0.2706	0.21	0.1575	0.014	0.0064	0.0622	0.267	-0.2262	0.115	0.0207	0.181	-0.2225	0.1118	0.0233	0.0393	0.0153	0.0172	0.0582	-0.0761	0.2512	0.068	0.168	0.1298	0.0442	0.0286	0.0629	0.0376	0.1044	0.1907	0.1374	0.0538	0.0032	0.0188	-0.158	0.0032	0.1294	0.2451	0.1891	0.1221	0.0761	0.0621
18.4	0.0722	0.1336	0.0051	0.1327	0.049	0.0117	0.2179	0.3743	0.2824	0.2552	0.0919	0.009	0.0089	0.0585	0.2361	-0.2237	0.0259	0.0482	0.1097	-0.2544	0.1047	0.0071	0.1026	0.0156	0.0457	0.0053	-0.0605	0.1811	0.0374	0.1122	0.1541	0.0345	0.0332	0.0471	0.0561	0.1151	0.1857	0.3149	0.0475	0.0037	0.0305	-0.063	0.0097	0.1131	0.2238	0.1858	0.1562	0.1258	0.0355
18.5	0.0986	0.1121	0.0424	0.1916	0.0292	0.011	0.1911	0.2247	0.3045	0.2609	0.0677	0.016	0.0043	0.0464	0.1464	-0.0983	0.0386	-0.2014	0.1212	-0.2173	0.1052	0.0095	0.1533	0.0184	0.0696	0.0359	-0.1704	0.116	0.0547	0.2087	0.1496	0.1712	0.0556	0.0315	0.0875	0.1512	0.2215	0.333	0.0501	0.0007	-0.1281	-0.0564	0.078	0.0836	0.1405	0.1648	0.1642	0.1455	0.0616
18.6	0.0886	0.1609	0.0446	0.2972	0.0193	0.0173	0.2152	0.3123	0.3056	0.1493	0.02	0.0115	0.004	0.0658	0.1934	-0.1019	0.1623	-0.3959	0.1142	-0.1426	0.1214	0.0137	0.0702	0.0302	0.0161	0.0571	-0.2537	0.1441	0.0807	0.3135	0.1698	0.1988	0.0495	0.0615	0.1256	0.0934	0.2222	0.1679	0.0443	0.0041	-0.1646	0.0552	0.0646	0.1014	0.313	0.1555	0.1643	0.2458	0.0739
18.7	0.1366	0.113	0.1016	0.166	0.0282	0.0286	0.1519	0.2806	0.1813	0.3143	0.0048	0.0016	0.0363	0.0265	0.199	-0.0813	0.1372	-0.1248	0.1441	0.0116	0.1438	0.0064	0.0141	0.0557	0.0671	0.0709	-0.2259	0.1235	0.0662	0.2603	0.1709	0.1339	0.0576	0.0612	0.1531	0.141	0.2772	0.1461	0.0361	0.0162	-0.2526	0.0456	0.1018	0.0913	0.2579	0.1536	0.0829	0.2514	0.0723
18.8	0.1098	0.1475	0.1028	0.2128	0.0431	0.0432	0.0974	0.2724	0.2702	0.1608	-0.1153	0.028	0.0484	0.041	0.1574	0.0509	0.0661	-0.2102	0.1551	0.03	0.1061	0.019	0.0245	0.0423	0.0583	0.0668	-0.2652	0.1471	0.0939	0.1315	0.2081	0.1825	0.0793	0.038	0.0884	0.2083	0.216	0.1832	0.0209	0.0474	-0.2296	0.0207	0.1134	0.0781	0.18	0.2242	0.1265	0.1254	0.0844
18.9	0.0648	0.1503	0.0929	0.1968	0.1056	0.0852	0.131	0.3249	0.2744	0.2092	-0.406	0.009	-0.1075	0.0296	0.1053	0.0299	0.0514	-0.1699	0.182	0.04	0.1635	0.0205	0.005	0.0383	0.0101	0.2871	-0.1737	0.1325	0.095	0.1511	0.1314	0.2834	0.1054	0.0677	0.0635	0.2277	0.1689	0.1468	0.0493	-0.0656	-0.0839	0.1165	0.0957	0.0699	0.2275	0.2101	0.1312	0.1194	0.0408
19	0.096	0.2218	0.1628	0.3183	0.1156	0.0801	0.0968	0.1898	0.2846	0.1986	-0.1712	0.0237	-0.3606	0.0099	0.0722	0.0813	0.0212	-0.087	0.1599	0.0389	0.2065	0.0404	0.0527	0.0078	0.0572	0.2443	-0.2361	0.1869	0.0983	0.1089	0.1683	0.1376	0.1011	0.1108	0.0544	0.2448	0.1667	0.1403	0.0712	-0.0667	-0.0853	0.3568	0.0678	0.0554	0.2012	0.2126	0.1244	0.1602	0.0512
19.1	0.1231	0.1708	0.1073	0.2758	0.0696	0.1179	0.0946	0.3149	0.1474	0.2083	-0.2082	0.0781	-0.2203	0.0443	0.0616	0.1334	0.0256	-0.078	0.2299	0.0455	0.1316	0.0155	0.0023	0.0032	0.1082	0.0637	-0.2652	0.0887	0.1385	0.1045	0.1604	0.1808	0.0954	0.0929	0.096	0.2361	0.144	0.2111	0.0997	-0.117	-0.065	0.3044	0.0377	0.0651	0.2111	0.1637	0.1164	0.128	0.0529
19.2	0.1937	0.088	0.1463	0.1653	0.0893	0.0909	0.0406	0.2502	0.2196	0.2919	-0.202	0.1081	-0.255	0.0356	0.1266	0.1754	0.0412	0.0126	0.2002	0.0559	0.1261	0.0119	0.0226	0.0172	0.1256	0.03	-0.2248	0.1282	0.0843	0.0604	0.1569	0.2106	0.1202	0.139	0.1275	0.178	0.201	0.1637	0.0775	-0.0968	0.0302	0.1111	0.0368	0.1542	0.1941	0.2022	0.1805	0.1312	0.077
19.3	0.1901	0.0396	0.126	0.1773	0.1002	0.1046	0.0772	0.2706	0.3015	0.1381	-0.198	0.156	-0.0699	0.0037	0.0896	0.0875	0.067	0.0027	0.1274	0.0473	0.1476	0.0258	0.0307	0.0457	0.0888	0.0458	-0.3169	0.1722	0.0997	0.0499	0.132	0.2513	0.1004	0.1022	0.1617	0.1866	0.2056	0.073	0.0373	-0.0877	0.025	0.2536	0.0428	0.1671	0.2085	0.1953	0.1636	0.1952	0.1221
19.4	0.1414	0.0464	0.1104	0.172	0.0712	0.0876	0.0741	0.2824	0.262	0.1824	-0.1095	0.1231	-0.0758	0.0065	0.0114	0.0991	0.0493	0.0172	0.1668	0.0121	0.1291	0.0509	0.0259	0.0696	0.005	0.0066	-0.305	0.1337	0.1007	0.0826	0.1056	0.2141	0.049	0.1594	0.1423	0.1246	0.1847	0.1161	0.0275	-0.0648	0.0235	0.2432	0.1562	0.1175	0.2203	0.2314	0.1649	0.1609	0.0457
19.5	0.1556	-0.1765	0.1091	0.1987	0.1209	0.0819	0.0474	0.3045	0.1752	0.182	-0.1131	0.0427	-0.0763	0.0109	0.006	0.1028	0.0419	0.0638	0.1609	0.0282	0.2097	0.1077	0.0041	0.0161	0.1298	0.038	-0.04	0.0295	0.2081	0.0644	0.1538	0.2199	0.0339	0.1097	0.1237	0.1597	0.145	0.1401	0.0176	-0.1113	0.0129	0.2033	0.1427	0.1335	0.2141	0.1338	0.1024	0.1144	0.067
19.6	0.2372	-0.3378	0.1673	0.1919	0.1456	0.1011	0.0594	0.3056	0.2373	0.2938	-0.0922	0.0041	-0.1016	0.0021	0.0135	0.2626	0.0498	0.0649	0.1764	0.0346	0.2505	0.0996	0.0162	0.0671	0.1367	0.0432	0.1006	0.0266	0.1291	0.0795	0.1823	0.1692	0.0326	0.0289	0.0533	0.1569	0.1558	0.1475	0.0151	-0.1121	0.0641	0.242	0.0963	0.1347	0.2816	0.2156	0.1242	0.1556	0.0776
19.7	0.1786	-0.2047	0.1639	0.149	0.0661	0.1143	0.0682	0.1813	0.1976	0.2438	0.0494	0.0479	-0.162	0.0072	-0.1043	0.2265	0.0497	0.0593	0.2338	0.0494	0.1844	0.066	0.0342	0.0583	0.113	0.0209	0.2232	-0.0742	0.0784	0.0878	0.1686	0.2303	0.0599	0.0628	0.0863	0.1505	0.1165	0.1487	0.0048	-0.0591	0.0586	0.1292	0.1085	0.1098	0.1574	0.1007	0.1109	0.1495	0.1197
19.8	0.0826	-0.2698	0.1637	0.0369	0.0473	0.101	0.0761	0.2702	0.1903	0.1771	0.0139	0.1435	-0.2373	0.0038	-0.2556	0.129	0.0607	0.0265	0.1332	0.0603	0.1457	0.0259	0.0147	0.0101	0.0209	0.0415	0.1856	-0.1009	0.1089	0.0464	0.134	0.288	0.1083	0.0958	0.1114	0.1303	0.1726	0.1071	0.0209	0.0424	0.0444	0.0859	0.0809	0.0983	0.214	0.1075	0.1183	0.1591	0.0877
19.9	0.1264	-0.2327	0.1047	0.0531	0.0376	0.1037	0.0808	0.2744	0.3117	0.2256	0.0792	0.1658	-0.1086	0.0047	-0.2331	0.1209	0.0181	0.0564	0.1448	0.1066	0.0473	0.0551	0.021	0.0572	0.0306	0.04	0.1474	-0.2038	0.1595	0.0656	0.0989	0.235	0.0697	0.1245	0.109	0.11	0.1234	0.0955	0.0169	0.0117	-0.0788	0.079	0.094	0.1113	0.2518	0.1228	0.1403	0.1494	0.1565
20	0.1343	-0.1995	0.1388	0.1092	0.0616	0.1956	0.0269	0.2846	0.2666	0.2018	0.1216	0.032	-0.1379	0.0105	-0.3755	0.1327	0.0138	0.0621	0.1498	0.1819	0.01	0.1124	0.0184	0.1082	0.0158	0.033	0.302	-0.1048	0.0946	0.09	0.0358	0.1401	0.0569	0.0488	0.0749	0.1687	0.0297	0.0855	0.0045	0.0101	-0.175	0.05	0.0883	0.1079	0.2046	0.131	0.132	0.1647	0.1404
20.1	0.1833	-0.2446	0.1406	0.1398	0.0863	0.1713	0.0153	0.1474	0.1461	0.1899	0.0048	0.0337	-0.1261	0.0013	-0.2975	0.0863	0.031	0.0364	0.2025	0.0778	0.0044	0.1189	0.0146	0.1256	0.0092	0.0095	0.2373	0.0786	0.1372	0.0701	0.0239	0.1936	0.0437	0.0924	0.0874	0.2058	-0.2905	0.0805	0.0056	0.0237	-0.1587	0.023	0.0814	0.0852	0.1292	0.135	0.0545	0.1521	0.1502
20.2	0.0827	-0.2212	0.1476	0.0388	0.0561	0.0999	0.0525	0.2196	0.1759	0.2526	0.0299	0.045	-0.0942	0.0044	-0.2907	0.1051	0.0771	0.0561	0.092	0.0586	0.0135	0.1122	-0.0362	0.0888	0.023	0.0028	0.1903	0.0173	0.0817	0.0348	0.0109	0.1958	0.0032	0.0781	0.08	0.2131	-0.3841	0.0629	0.0091	0.015	-0.1574	0.0153	0.135	0.1546	0.1755	0.1339	0.0176	0.1454	0.2514
20.3	0.1232	-0.1974	0.0799	0.012	0.0239	0.1322	0.0732	0.3015	0.1734	0.2043	0.0434	0.0678	0.0271	0.0025	-0.2087	0.0324	0.0747	0.1128	0.1486	0.1151	0.0241	0.095	-0.068	0.005	0.0311	0.0242	0.2512	0.0747	0.1188	0.0149	0.0114	0.1964	-0.0711	0.0673	0.0235	0.2486	-0.3705	0.0667	0.0154	0.0306	-0.2539	0.0034	0.0924	0.1736	0.0836	0.2201	0.0262	0.1507	0.2137
20.4	0.0884	-0.3445	0.0588	-0.1702	0.0029	0.1252	0.12	0.262	0.2312	0.1309	0.0385	0.047	0.0159	0.0039	-0.1728	0.0271	0.0783	0.0636	0.1693	0.1197	0.059	0.0718	-0.1411	0.1298	0.0177	0.0168	0.1811	0.0418	0.1755	0.0095	0.0041	0.2235	-0.0684	0.0271	0.0143	0.1847	-0.3064	0.0754	0.0144	0.048	-0.2381	0.0021	0.1076	0.0792	0.0884	0.1915	0.0286	0.17	0.1269
20.5	0.0047	-0.2094	0.0678	-0.1963	0.0186	0.1306	0.1997	0.1752	0.2283	0.1966	0.0474	0.024	0.0473	0.004	-0.1625	0.0358	0.0578	0.0473	0.212	0.0225	0.1112	0.0909	-0.1199	0.1367	0.0153	0.0355	0.116	0.1102	0.1608	0.0028	0.0146	0.2949	-0.0454	0.0254	0.1527	0.1447	-0.2178	0.0403	0.0266	0.0872	-0.1277	0.0131	0.1086	0.072	0.1157	0.1143	0.0095	0.1702	0.1579
20.6	0.0133	-0.4342	0.0475	-0.0437	0.0429	0.1133	0.086	0.2373	0.2302	0.2441	0.0315	0.0087	0.0459	0.0128	-0.148	0.0679	0.0684	0.019	0.1974	0.0105	0.1106	0.0887	-0.1846	0.113	0.0072	-0.039	0.1441	0.1097	0.1646	0.0054	0.0387	0.3153	-0.1249	0.0447	0.0709	0.2068	-0.2368	0.064	0.0058	0.1095	0.0416	0.0291	0.125	0.0885	0.0604	0.1319	0.0227	0.211	0.1532
20.7	0.0909	-0.3965	0.0618	-0.0448	0.1124	0.0809	0.1079	0.1976	0.2534	0.1341	0.0357	0.0262	0.0334	0.008	-0.2262	0.0817	0.0633	0.0295	0.2004	0.0093	0.2532	0.103	-0.2699	0.0209	0.0213	-0.0513	0.1235	0.1154	0.1585	0.0028	0.0313	0.3024	-0.2724	0.036	0.0605	0.1709	-0.1685	0.1294	0.0246	0.0881	0.0106	0.0203	0.1097	0.0764	0.0727	0.1498	0.0652	0.1263	0.172
20.8	0.0841	-0.268	0.0427	0.0549	0.1143	0.0801	0.1032	0.1903	0.2424	0.2161	0.03	0.0118	0.0295	0.0093	-0.2237	0.0471	0.0609	0.0708	0.1775	0.006	0.2577	0.0854	-0.2187	0.0306	0.023	-0.0939	0.1471	0.1139	0.1662	0.0117	0.0693	0.2996	-0.2701	0.0246	0.0848	0.1451	-0.0656	0.1374	0.0097	0.097	0.0182	0.027	0.0836	0.1128	0.0644	0.1956	0.091	0.1698	0.2689
20.9	0.0877	-0.4262	0.0087	0.0142	0.1016	0.1166	0.0339	0.3117	0.2292	0.2013	-0.0712	0.0064	0.0231	0.023	-0.0983	0.027	0.0205	0.0933	0.1641	0.0461	0.2012	0.0749	-0.1195	0.0158	0.0252	-0.0761	0.1325	0.1072	0.257	0.0239	0.0568	0.3098	-0.2218	0.0216	0.0997	0.2392	-0.0391	0.0962	0.0065	0.0739	0.0319	0.0541	0.0994	0.1379	0.0505	0.1512	0.1268	0.177	0.1432
21	0.1382	-0.1665	0.0018	0.0066	0.1037	0.0497	-0.1275	0.2666	0.3293	0.2425	-0.0867	0.0089	0.0011	0.0132	-0.1019	0.0582	0.0533	0.1045	0.1368	0.0375	0.2251	0.0698	-0.1405	0.0092	0.0084	-0.0605	0.1869	0.1194	0.1536	0.0248	0.0185	0.2427	-0.155	0.007	0.0655	0.1806	0.0359	0.0872	0.0094	0.0513	0.0097	0.0852	0.1167	0.116	0.0454	0.0827	0.199	0.1806	0.1795
21.1	0.1663	-0.2897	0.0022	0.0012	0.0548	0.0596	-0.278	0.1461	0.2852	0.155	-0.191	0.0043	0.0158	0.0058	-0.0813	0.0559	0.0773	0.0867	0.1205	0.0204	0.1083	0.0805	-0.2432	0.023	0.021	-0.1704	0.0887	0.0876	0.2607	0.0986	0.0171	0.1621	-0.1473	0.0106	0.0678	0.1949	0.0161	0.0801	-0.0277	0.0646	0.0162	0.0804	0.1025	0.1053	0.1055	0.1315	0.1928	0.161	0.1912
21.2	0.1033	-0.2122	0.0141	0.0062	0.1231	0.0708	-0.1944	0.1759	0.1656	0.2029	-0.1326	0.004	0.0706	0.0075	0.0509	0.0899	0.1035	0.0686	0.172	0.0094	0.1608	0.0857	-0.1158	0.0311	0.0137	-0.2537	0.1282	0.1067	0.208	0.1494	0.0201	0.2488	-0.1601	0.0041	0.0893	0.1569	0.0074	0.1264	-0.173	0.0516	0.0239	0.0048	0.0854	0.0735	0.0791	0.027	0.2274	0.1681	0.1507
21.3	0.0682	-0.2238	0.0116	0.02	0.1212	0.1137	0.061	0.1734	0.2028	0.1748	-0.206	0.0363	0.0619	0.0077	0.0299	0.0528	0.0928	0.038	0.1713	0.0188	0.1638	0.091	-0.0196	0.0177	0.0328	-0.2259	0.1722	0.045	0.1262	0.0627	0.021	0.2168	-0.1881	0.0225	0.1301	0.1491	0.0216	0.1017	-0.1094	0.0694	0.0128	0.0112	0.0874	0.1129	0.0824	0.0652	0.1288	0.1972	0.2334
21.4	0.1063	-0.2545	0.0169	0.0236	0.1006	0.1389	0.0264	0.2312	0.2919	0.1639	-0.1424	0.0484	-0.0248	0.0013	0.0813	0.0029	0.0434	0.0446	0.2061	0.0757	0.1864	0.0963	-0.0375	0.0153	0.0188	-0.2652	0.1337	0.0441	0.2596	0.0821	0.0126	0.271	-0.1686	-0.1224	0.1415	0.1721	0.0503	0.0672	-0.1406	0.0729	0.0086	0.0277	0.0532	0.1507	0.1258	0.0597	0.0727	0.2774	0.2253
21.5	0.2231	-0.2621	0.0135	0.025	0.1107	0.1355	0.0256	0.2283	0.2661	0.1716	-0.1507	-0.1075	-0.0995	0.015	0.1334	0.0089	0.012	0.0506	0.1583	0.0118	0.1965	0.0923	-0.2013	0.0072	-0.1859	-0.1737	0.0295	0.0489	0.1214	0.0929	0.0165	0.1826	-0.3454	-0.1531	0.1455	0.1448	0.0402	0.0865	-0.2862	0.1453	0.0213	0.0462	0.0459	0.1248	0.1233	0.0352	0.0846	0.2575	0.1562
21.6	0.1522	-0.2376	0.0051	-0.0284	0.1279	0.1446	0.0099	0.2302	0.1359	0.1181	-0.1682	-0.3606	-0.2057	0.0337	0.1754	0.0193	0.0236	0.0377	0.1135	0.0806	0.1684	0.0721	-0.1564	0.0213	-0.2452	-0.2361	0.0266	0.1091	0.1753	0.1656	0.0418	0.2452	-0.1593	-0.2784	0.1556	0.1967	0.0261	0.1036	-0.1182	0.1334	0.0452	0.0742	0.0882	0.0966	0.1384	0.0713	0.1282	0.1763	0.1903
21.7	0.1744	-0.198	0.0137	-0.1573	0.1376	0.1317	0.0247	0.2534	0.1686	0.1519	-0.2521	-0.2203	-0.3242	0.0658	0.0875	0.0282	0.031	0.0246	0.153	0.11	0.1751	0.0931	-0.1413	0.023	-0.2308	-0.2652	-0.0742	0.1068	0.1637	0.134	0.002	0.2847	-0.0922	-0.3724	0.1758	0.1453	0.0179	0.1032	-0.2969	0.0971	0.1657	0.0778	0.1294	0.0622	0.1435	0.0804	0.1799	0.214	0.1673
21.8	0.1648	0.0539	0.015	-0.1727	0.0863	0.1176	0.0289	0.2424	0.1872	0.1507	-0.2792	-0.255	-0.0863	0.1243	0.0991	0.0129	0.0249	0.0307	0.1625	0.0873	0.0963	0.1649	-0.0514	0.0252	-0.2518	-0.2248	-0.1009	0.0666	0.1579	0.0853	0.0059	0.2252	0.0018	-0.3069	0.2202	0.1907	0.0088	0.1156	-0.2237	0.01	0.2068	0.1296	0.1131	0.0417	0.0358	0.1056	0.0973	0.2038	0.1672
21.9	0.244	0.0205	0.0075	-0.1615	0.0583	0.1647	0.0443	0.2292	0.2618	0.1375	-0.1712	-0.0699	-0.1272	0.1182	0.1028	0.0132	0.0015	0.0181	0.1878	0.0337	0.0905	0.1599	-0.0512	0.0084	-0.1415	-0.3169	-0.2038	0.0805	0.1376	0.1308	0.0173	0.1011	0.0148	-0.1931	0.2138	0.1857	0.0461	0.1078	-0.3102	0.023	0.1526	0.1278	0.0836	0.0289	0.0402	0.0578	0.1452	0.2128	0.209
22	0.1287	0.0616	0.0026	-0.2085	0.0505	0.1255	0.2214	0.3293	0.1565	0.1444	-0.2135	-0.0758	-0.1312	0.0377	0.2626	0.0059	0.0069	0.014	0.2454	0.0111	0.1514	0.1259	-0.074	0.021	-0.096	-0.305	-0.1048	0.1038	0.1465	0.1298	0.0216	0.1212	0.0374	-0.2598	0.1179	0.2215	0.0814	0.1412	-0.4329	0.0314	0.1222	0.1334	0.1014	0.0372	0.0503	0.0661	0.1796	0.2471	0.1276
22.1	0.1978	0.1089	0.003	-0.2145	0.073	0.071	0.1674	0.2852	0.1984	0.1254	-0.2321	-0.0763	-0.079	0.1264	0.2265	0.0021	0.0053	0.0208	0.0871	0.0335	0.2071	0.1295	-0.0866	0.0137	0.0139	-0.04	0.0786	0.0659	0.1779	0.1541	0.0166	0.2085	0.0336	-0.2251	0.167	0.2222	0.122	0.1152	-0.4334	0.0597	0.1553	0.0864	0.0913	0.0303	0.055	0.0504	0.1348	0.1446	0.1247
22.2	0.1572	0.1003	0.0093	-0.3309	0.0357	0.0993	0.1853	0.1656	0.2243	0.1196	-0.3128	-0.1016	0.0449	0.193	0.129	0.0503	0.0053	0.0198	0.1696	0.0653	0.0802	0.1382	-0.0692	0.0328	0.0526	0.1006	0.0173	0.076	0.1651	0.1496	0.0174	0.2131	0.0139	-0.1977	0.2075	0.2772	0.1554	0.1322	-0.4442	0.0654	0.1002	0.0873	0.0781	0.0239	0.0084	0.0225	0.1197	0.1967	0.1579
22.3	0.0811	0.1024	0.0194	-0.3091	0.0213	0.087	0.1477	0.2028	0.2666	0.1154	-0.1706	-0.162	0.0264	0.1397	0.1209	0.0587	0.0016	0.0158	0.0803	0.1373	0.0813	0.1089	0.0162	0.0188	0.0997	0.2232	0.0747	0.0194	0.0993	0.1698	0.0048	0.3161	0.0271	-0.1245	0.1148	0.216	0.1409	0.0538	-0.2867	0.035	0.135	0.1452	0.0699	0.0257	0.0034	0.0114	0.2029	0.2399	0.1576
22.4	0.1592	0.1211	0.0412	-0.2065	0.0123	0.0478	0.1848	0.2919	0.2163	0.0784	-0.2078	-0.2373	0.0363	0.0664	0.1327	-0.0246	0.002	0.0059	0.1412	0.1274	0.1301	0.1273	0.0216	-0.1859	0.266	0.1856	0.0418	0.0366	0.1398	0.1709	0.0032	0.2451	0.0807	-0.0456	0.1399	0.1689	0.1425	0.0475	-0.4002	0.0567	0.102	0.1323	0.0554	0.0074	0.0189	0.0022	0.196	0.3711	0.1059
22.5	0.1529	0.0346	0.0737	-0.2554	0.0193	0.0497	0.2331	0.2661	0.1752	0.0352	-0.2427	-0.1086	0.0367	0.0822	0.0863	-0.0499	0.004	0.0033	0.1209	0.1559	0.1107	0.1624	0.0288	-0.2452	0.28	0.1474	0.1102	0.0598	0.138	0.2081	0.0224	0.1406	0.1898	0.0492	0.1648	0.1667	0.1102	0.0501	-0.4159	0.0774	0.0888	0.1407	0.0651	0.017	0.0173	0.0177	0.2079	0.2142	0.2542
22.6	0.1225	-0.1843	0.1041	-0.1983	0.0255	0.0394	0.1906	0.1359	0.1921	0.077	-0.1892	-0.1379	0.0345	0.0127	0.1051	-0.0629	0.0052	0.0104	0.2516	0.0931	0.0891	0.2105	0.0168	-0.2308	0.1563	0.302	0.1097	0.043	0.1629	0.1314	0.0093	0.2008	0.1792	0.0405	0.1411	0.144	0.145	0.0443	-0.4163	0.0046	0.1286	0.0991	0.1542	0.0173	0.03	0.0353	0.2051	0.2843	0.1039
22.7	0.1226	-0.4484	0.1455	-0.1428	0.0117	0.0803	0.1911	0.1686	0.1729	0.1665	-0.0233	-0.1261	0.0152	0.0241	0.0324	-0.0815	0.0082	0.0101	0.1119	0.1899	0.0985	0.0919	0.0107	-0.2518	0.2362	0.2373	0.1154	0.0721	0.1686	0.1683	0.0102	0.2291	0.1357	0.039	0.0681	0.201	0.1374	0.0361	-0.345	0.0124	0.1075	0.1355	0.1671	0.0191	0.0042	0.1126	0.1376	0.2687	0.1687
22.8	0.0413	-0.3251	0.131	-0.0809	0.011	0.1383	0.1661	0.1872	0.1813	0.2109	0.0607	-0.0942	0.0075	0.0457	0.0271	-0.1185	0.0063	0.0193	0.1217	0.1636	0.0902	0.1043	-0.0939	-0.1415	0.0971	0.1903	0.1139	0.0869	0.1916	0.1604	0.0055	0.2612	0.1073	0.0317	0.026	0.2056	0.3149	0.0209	-0.5178	0.0143	0.065	0.1471	0.1175	0.0212	0.0034	0.2069	0.1615	0.2413	0.1145
22.9	0.012	-0.4146	0.128	-0.0724	0.0173	0.1395	0.0941	0.2618	0.1786	0.0515	0.1038	0.0271	0.0036	0.0476	0.0358	-0.1338	0.0007	0.0066	0.1301	0.1112	0.0875	0.1124	-0.1385	-0.096	0.1401	0.2512	0.1072	0.1086	0.1623	0.1569	0.0074	0.1966	0.1158	0.0164	0.0383	0.1847	0.333	0.0493	-0.2872	0.0138	0.0924	0.1886	0.1335	0.0221	0.0073	0.1246	0.1487	0.23	0.1529
23	-0.1241	-0.3997	0.1151	-0.1507	0.0286	0.1461	0.1039	0.1565	0.191	0.0643	0.1628	0.0159	0.0053	0.0695	0.0679	-0.1386	0.0218	0.0059	0.112	0.1423	0.0929	0.1295	-0.1	0.0139	0.095	0.1811	0.1194	0.0944	0.1404	0.132	0.0069	0.1935	0.0988	0.0081	0.032	0.145	0.1679	0.0712	-0.4809	0.0066	0.0964	0.1767	0.1347	0.0226	0.0331	0.0945	0.0906	0.2787	0.1314
23.1	-0.2093	-0.3456	0.0524	-0.2479	0.0432	0.1442	0.0749	0.1984	0.1378	0.0636	0.2948	0.0473	0.003	0.0754	0.0817	-0.0838	0.0244	0.0255	0.0767	0.0767	0.0857	0.1532	-0.123	0.0526	0.1273	0.116	0.0876	0.0454	0.1557	0.1056	0.0032	0.111	0.1075	0.0644	0.0104	0.1558	0.1461	0.0997	-0.3921	0.0152	0.0683	0.117	0.1098	0.0094	0.0035	0.1221	0.0621	0.2271	0.1434
23.2	-0.1805	-0.3148	0.0856	-0.1615	0.0852	0.14	0.0568	0.2243	0.1693	0.0969	0.2267	0.0459	0.0672	0.1217	0.0471	0.059	0.0056	0.0461	0.0363	0.094	0.129	0.1639	-0.1181	0.0997	0.086	0.1441	0.1067	0.0333	0.208	0.1538	0.0112	0.1679	0.0958	0.1324	0.0041	0.1165	0.1832	0.0775	-0.2211	0.0506	0.0401	0.1327	0.0983	0.0092	0.0338	0.1562	0.0493	0.1999	0.1765
23.3	-0.1045	-0.2049	0.1034	-0.2215	0.0801	0.1226	0.033	0.2666	0.1825	0.0796	0.0969	0.0334	0.083	0.0595	0.027	0.0049	0.0095	0.0225	0.0439	0.0748	0.1149	0.1714	-0.1106	0.266	0.0917	0.1235	0.045	0.0188	0.1206	0.1823	0.0184	0.2397	0.0603	0.164	0.005	0.1726	0.1468	0.0373	-0.2899	0.0643	0.0692	0.1589	0.1113	0.015	0.0408	0.1642	0.0267	0.1695	0.3149
23.4	-0.2807	-0.2753	0.1092	-0.1995	0.1179	0.1317	0.1055	0.2163	0.1867	0.0606	0.1051	0.0295	0.0464	0.1126	0.0582	0.0237	0.0207	0.0084	0.0141	0.1113	0.1617	0.1635	0.0505	0.28	0.1069	0.1471	0.0441	0.0884	0.1318	0.1686	0.0204	0.2355	0.0676	0.0334	0.0108	0.1234	0.1403	0.0275	-0.2771	0.073	0.0833	0.081	0.1079	0.0506	0.0689	0.1643	0.0281	0.1874	0.1813
23.5	-0.1735	-0.2664	0.0687	-0.2013	0.0909	0.1039	0.0835	0.1752	0.213	0.0854	0.0867	0.0231	0.0613	0.1202	0.0559	0.0445	0.0482	0.0131	0.002	0.1488	0.1605	0.1383	0.0424	0.1563	0.1407	0.1325	0.0489	0.1063	0.1295	0.134	0.0218	0.2252	0.0541	0.0346	0.007	0.0297	0.2111	0.0176	-0.3703	0.0597	0.018	0.1046	0.0852	0.0776	0.0831	0.0829	0.0313	0.224	0.2396
23.6	-0.2367	-0.2634	0.0533	-0.1775	0.1046	0.1262	0.034	0.1921	0.1207	0.0807	0.0645	0.0011	0.0812	0.0977	0.0899	0.0817	-0.2014	0.0105	0.0017	0.0716	0.1807	0.1144	0.0437	0.2362	0.0617	0.1869	0.1091	0.0869	0.1318	0.0989	0.0026	0.2442	0.035	0.0754	0.0298	-0.2905	0.1637	0.0151	-0.2451	0.015	0.0139	0.0775	0.1546	0.1026	0.1587	0.1265	0.0247	0.2061	0.2222
23.7	-0.2794	-0.427	0.0269	-0.2333	0.0876	0.1472	0.0447	0.1729	0.1405	0.1543	0.0578	0.0158	0.0311	0.1082	0.0528	0.0676	-0.3959	0.0098	0.0018	0.1	0.1523	0.1201	0.0475	0.0971	0.0807	0.0887	0.1068	0.1023	0.1657	0.0358	0.0252	0.2646	0.065	0.0973	0.0738	-0.3841	0.073	0.0048	-0.3276	0.0162	0.0213	0.0954	0.1736	0.083	0.1959	0.1312	0.008	0.288	0.2137
23.8	-0.2638	-0.2477	0.0201	-0.2464	0.0819	0.1725	0.0446	0.1813	0.1458	0.1353	0.0381	0.0706	-0.2369	0.1285	0.0029	0.0519	-0.1248	0.0223	0.0049	0.0937	0.1472	0.0961	0.0203	0.1401	0.091	0.1282	0.0666	0.0646	0.1169	0.0239	0.0538	0.2905	0.0419	0.1628	0.0039	-0.3705	0.1161	0.0209	-0.3344	0.0115	0.005	0.1487	0.0792	0.0355	0.1942	0.1244	0.0107	0.2406	0.1762
23.9	-0.2048	-0.2955	0.0045	-0.2376	0.1011	0.2397	0.0113	0.1786	0.1241	0.0938	0.0358	0.0619	-0.2029	0.0862	0.0089	0.0429	-0.2102	0.0335	0.0082	0.0522	0.1937	0.0936	0.01	0.095	0.0971	0.1722	0.0805	0.0929	0.1489	0.0109	0.0645	0.2351	0.0278	0.1921	0.0138	-0.3064	0.1401	0.0169	-0.4576	0.0207	0.0042	0.0819	0.072	0.0193	0.096	0.1164	0.0091	0.1452	0.1686
24	-0.293	-0.2534	0.0034	-0.3275	0.1143	0.1911	0.0078	0.191	0.1761	0.1213	0.0103	-0.0248	-0.1708	0.0679	0.0193	0.0716	-0.1699	0.0594	0.0383	0.0375	0.2013	0.1198	0.0036	0.1273	0.0554	0.1337	0.1038	0.0973	0.1397	0.0114	0.0556	0.3764	0.0323	0.3119	0.0303	-0.2178	0.1475	0.0045	-0.3876	-0.0731	0.0418	0.0906	0.0885	0.0467	0.1563	0.1805	0.0033	0.1693	0.2233
24.1	-0.2083	-0.2512	0.002	-0.2793	0.101	0.1055	0.2758	0.1378	0.0924	0.2122	0.0107	-0.0995	-0.1386	0.0507	0.0282	0.0703	-0.087	0.0642	-0.0716	0.0163	0.224	0.1336	0.0015	0.086	0.0296	0.0295	0.0659	0.1156	0.17	0.0041	0.0708	0.1775	0.0348	0.2815	0.0296	-0.2368	0.1487	0.0056	-0.2102	-0.0612	0.0545	0.1239	0.0764	0.1167	0.128	0.1636	0.0105	0.2049	0.2288
24.2	-0.2717	-0.257	0.0013	-0.1589	0.1037	0.1338	0.3951	0.1693	0.1436	0.1898	0.0171	-0.2057	-0.2349	0.0227	0.0129	0.1236	-0.078	0.0591	-0.0731	0.0979	0.1753	0.176	0.014	0.0917	0.0245	0.0266	0.076	0.119	0.2209	0.0146	0.1078	0.2762	0.0771	0.1781	0.0392	-0.1685	0.1071	0.0091	-0.2183	-0.0868	0.0721	0.1642	0.1128	0.1492	0.0852	0.1649	0.0111	0.2412	0.2285
24.3	-0.2774	-0.2601	0.0289	-0.2392	0.1956	0.2349	0.3049	0.1825	0.1746	0.1441	0.0175	-0.3242	-0.2644	0.0406	0.0132	0.1235	0.0126	0.0331	-0.065	0.1289	0.187	0.1225	0.0072	0.1069	0.0394	-0.0742	0.0194	0.1099	0.104	0.0387	0.1182	0.2786	0.0478	0.2061	0.0211	-0.0656	0.0955	0.0154	-0.2479	-0.1656	0.0866	0.1948	0.1379	0.102	0.1641	0.1024	0.024	0.342	0.2166
24.4	-0.1818	-0.1449	0.0192	-0.2439	0.1713	0.2041	0.3307	0.1867	0.1526	0.1895	0.0052	-0.0863	-0.2666	0.0661	0.0059	0.0455	0.0027	0.0264	-0.0469	0.1141	0.1604	0.1401	0.0022	0.1407	0.0225	-0.1009	0.0366	0.0998	0.1551	0.0313	0.1013	0.2804	0.0454	0.2219	0.0089	-0.0391	0.0855	0.0144	-0.2574	-0.204	0.079	0.236	0.116	0.1133	0.0934	0.1242	0.0142	0.1815	0.1939
24.5	-0.2729	-0.1769	0.0177	-0.1571	0.0999	0.1042	0.2507	0.213	0.1975	0.163	0.0125	-0.1272	-0.1815	0.1736	0.0021	0.0666	0.0172	0.0489	-0.2044	0.0855	0.1163	0.1229	0.0047	0.0617	0.0371	-0.2038	0.0598	0.1167	0.1742	0.0693	0.0972	0.2984	0.0258	0.1055	0.0057	0.0359	0.0805	0.0266	-0.2216	-0.2686	0.0631	0.2448	0.1053	0.112	0.1207	0.1109	0.0199	0.2449	0.2505
24.6	-0.2915	0.0764	0.0104	-0.1567	0.1322	0.1656	0.2092	0.1207	0.1202	0.2694	0.0171	-0.1312	0.0059	0.1501	0.0503	0.0637	0.0638	0.0578	-0.2415	0.0464	0.1634	0.1693	0.0014	0.0807	0.0192	-0.1048	0.043	0.0821	0.1951	0.0568	0.0624	0.2847	0.0055	0.1649	0.0093	0.0161	0.0629	0.0058	-0.1318	-0.2543	0.0316	0.1767	0.0735	0.0984	0.1412	0.1183	0.0194	0.1356	0.149
24.7	-0.3445	0.0301	0.0135	-0.23	0.1252	0.2068	0.1545	0.1405	0.1683	0.1587	0.0105	-0.079	0.0508	0.0849	0.0587	0.0385	0.0649	0.0326	-0.3591	0.1084	0.1383	0.182	0.0146	0.091	0.0375	0.0786	0.0721	0.1036	0.2045	0.0185	0.0742	0.3082	0.0178	0.1938	0.0221	0.0074	0.0667	0.0246	-0.0989	-0.2694	0.017	0.3376	0.1129	0.0892	0.1265	0.1403	0.008	0.2692	0.287
24.8	-0.1495	0.0324	0.0152	-0.2785	0.1306	0.13	0.1027	0.1458	0.1718	0.3058	0.0042	0.0449	0.0537	0.122	-0.0246	0.046	0.0593	0.0147	-0.127	0.1072	0.0478	0.1467	0.0188	0.0971	0.0092	0.0173	0.0869	0.015	0.168	0.0171	0.1611	0.2724	0.0689	0.1697	0.0182	0.0216	0.0754	0.0097	-0.0548	-0.2974	0.0047	0.2605	0.1507	0.0754	0.1194	0.132	0.0023	0.1315	0.2353
24.9	-0.2193	0.087	0.0199	-0.213	0.1133	0.1508	0.1524	0.1241	0.2329	0.2592	0.0056	0.0264	0.0471	0.0813	-0.0499	0.064	0.0265	0.0131	-0.1878	0.0522	0.1014	0.1617	-0.0978	0.0554	0.0057	0.0747	0.1086	0.0067	0.1122	0.0201	0.1337	0.2218	0.1282	0.157	0.0076	0.0503	0.0403	0.0065	-0.0826	-0.2702	0.0096	0.1383	0.1248	0.0581	0.1647	0.0545	0.0006	0.2276	0.2231
25	-0.2106	0.1313	0.0051	-0.1844	0.0809	0.1884	0.3692	0.1761	0.1515	0.1305	0.0035	0.0363	0.0169	0.0778	-0.0629	0.0286	0.0564	0.0301	-0.1395	0.0618	0.1697	0.1517	-0.1305	0.0296	0.0097	0.0418	0.0944	0.0257	0.2087	0.021	0.0915	0.3198	0.1739	0.0764	0.026	0.0402	0.064	0.0094	0.0104	-0.2272	0.018	0.277	0.0966	0.1086	0.1588	0.0176	0.0091	0.1331	0.2286
25.1	-0.1838	0.1524	0.0267	-0.0781	0.0801	0.1816	0.3291	0.0924	0.1924	0.2904	0.0166	0.0367	0.0342	0.1774	-0.0815	0.0292	0.0621	0.0495	-0.0745	0.0769	0.1565	0.2339	-0.134	0.0245	0.0673	0.1102	0.0454	0.047	0.3135	0.0126	0.1434	0.2105	0.2142	0.101	0.0603	0.0261	0.1294	-0.0277	0.0158	-0.1748	0.0072	0.1964	0.0622	0.1151	0.1631	0.0262	0.0066	0.1759	0.1414
25.2	-0.2158	0.2236	-0.049	-0.0039	0.1166	0.194	0.4352	0.1436	0.1709	0.311	0.0259	0.0345	0.1122	0.136	-0.1185	0.1059	0.0364	0.0911	-0.1222	0.0822	0.1751	0.1874	-0.1225	0.0394	-0.0831	0.1097	0.0333	0.0581	0.2603	0.0165	0.1392	0.2014	0.1476	0.0939	0.1004	0.0179	0.1374	-0.173	0.0212	-0.1771	0.0113	0.2667	0.0417	0.1606	0.1504	0.0286	0.0037	0.1827	0.2621
25.3	-0.2356	0.1008	-0.0458	0.0446	0.0497	0.2199	0.4279	0.1746	0.188	0.162	0.0543	0.0152	0.1345	0.1411	-0.1338	0.1162	0.0561	0.0859	-0.0614	0.1286	0.1249	0.0928	-0.1271	0.0225	-0.0101	0.1154	0.0188	0.021	0.1315	0.0418	0.1604	0.232	0.0793	0.0999	0.0986	0.0088	0.0962	-0.1094	0.0055	-0.1348	0.0056	0.2308	0.0289	0.1569	0.2193	0.0095	0.0018	0.2161	0.1094
25.4	-0.2405	0.1258	-0.0245	0.0556	0.0596	0.1642	0.3813	0.1526	0.2671	0.1476	0.0772	0.0075	0.1224	0.1882	-0.1386	0.0748	0.1128	0.1329	-0.147	0.1394	0.1928	0.1035	-0.0824	0.0371	-0.2254	0.1139	0.0884	0.0649	0.1511	0.002	0.1305	0.2243	0.103	0.1445	0.0934	0.0461	0.0872	-0.1406	0.0429	-0.1152	0.0105	0.203	0.0372	0.1236	0.1154	0.0227	0.0064	0.2388	0.1486
25.5	-0.1919	0.0973	-0.0724	0.0858	0.0708	0.1265	0.2274	0.1975	0.241	0.1754	0.0233	0.0036	0.0485	0.0914	-0.0838	0.0942	0.0636	0.0944	-0.1492	0.1073	0.1957	0.1147	0.0244	0.0192	-0.1806	0.1072	0.1063	0.0542	0.1089	0.0059	0.0557	0.1995	0.0958	0.0695	0.0975	0.0814	0.0801	-0.2862	0.0034	-0.1828	0.0345	0.2273	0.0303	0.0835	0.2285	0.0652	0.0054	0.1579	0.1505
25.6	-0.1654	0.0836	0.0206	0.1189	0.1137	0.1738	0.291	0.1202	0.1467	0.1796	0.016	0.0053	0.0481	0.0675	0.059	0.086	0.0473	0.0564	-0.2225	0.1123	0.1703	0.1841	0.0089	0.0375	-0.245	0.1194	0.0869	0.0208	0.1045	0.0173	0.0632	0.132	0.0831	0.0585	0.1028	0.122	0.1264	-0.1182	0.0075	-0.1439	0.0354	0.2352	0.0239	0.1394	0.1354	0.091	0.0162	0.2221	0.1394
25.7	0.0631	0.1008	0.0147	0.1245	0.1389	0.1789	0.4593	0.1683	0.2156	0.2149	0.0022	0.003	0.0478	0.0645	0.0049	0.0917	0.019	0.0562	-0.2544	0.079	0.1646	0.1754	0.0386	0.0092	-0.2427	0.0876	0.1023	0.0187	0.0604	0.0216	0.1362	0.1068	0.0061	0.0273	0.0787	0.1554	0.1017	-0.2969	0.0049	-0.1154	0.0171	0.2203	0.0257	0.1479	0.1651	0.1268	0.0234	0.3351	0.1849
25.8	0.0264	0.0839	0.0037	0.0985	0.1355	0.1756	0.3568	0.1718	0.2112	0.1211	0.0034	0.0672	0.0653	0.0928	0.0237	0.0808	0.0295	0.0659	-0.2173	0.1095	0.146	0.1109	0.0595	0.0057	-0.2236	0.1067	0.0646	0.0273	0.0499	0.0166	0.1269	0.1466	0.0044	0.0698	0.0699	0.1409	0.0672	-0.2237	0.0096	-0.1475	0.0082	0.2027	0.0074	0.0952	0.1543	0.199	0.0248	0.1631	0.0775
25.9	0.0198	0.1095	0.0102	0.0795	0.1446	0.1363	0.196	0.2329	0.1747	0.1616	0.0051	0.083	0.0604	0.1486	0.0445	0.046	0.0708	0.2113	-0.1426	0.1171	0.1666	0.1499	0.0324	0.0097	-0.3536	0.045	0.0929	0.0382	0.0826	0.0174	0.0702	0.1277	0.0358	0.0722	0.0571	0.1425	0.0865	-0.3102	0.0038	-0.1303	0.0107	0.1869	0.017	0.1291	0.1709	0.1928	0.0293	0.3163	0.1374
26	0.1882	0.1815	0.0085	0.0619	0.1317	0.1371	0.2617	0.1515	0.2511	0.0771	0.0037	0.0464	0.0887	0.1002	0.0817	0.0878	0.0933	0.2044	0.0116	0.1389	0.159	0.1877	0.0242	0.0673	-0.2079	0.0441	0.0973	0.0414	0.0644	0.0048	0.0749	0.1317	0.0991	0.0614	0.0602	0.1102	0.1036	-0.4329	0.0121	-0.0943	0.0044	0.3286	0.0173	0.1453	0.298	0.2274	0.0767	0.1655	0.1654
26.1	0.1893	0.0973	0.0203	0.0487	0.1176	0.1377	0.3831	0.1924	0.1304	0.0179	0.0036	0.0613	0.0955	0.0905	0.0676	0.186	0.1045	0.1323	0.03	0.1995	0.1306	0.1974	0.008	-0.0831	-0.2831	0.0489	0.1156	0.0692	0.0795	0.0032	0.0762	0.0697	0.1529	0.1055	0.0297	0.145	0.1032	-0.4334	0.0063	-0.0051	0.0085	0.1736	0.0191	0.1323	0.2717	0.1288	0.0761	0.1625	0.2302
26.2	0.0703	0.1294	0.03	0.0608	0.1647	0.1978	0.3234	0.1709	0.1743	0.0367	0.0011	0.0812	0.1667	0.0681	0.0519	0.173	0.0867	0.1722	0.04	0.1057	0.2704	0.2077	0.0068	-0.0101	-0.3237	0.1091	0.119	0.0915	0.0878	0.0224	0.0948	0.0923	0.0702	0.0879	0.0135	0.1374	0.1156	-0.4442	0.004	-0.0139	0.0028	0.2854	0.0212	0.1336	0.1723	0.0727	0.1258	0.1923	0.1667
26.3	0.0635	0.2155	0.0123	0.076	0.1255	0.1587	0.2421	0.188	0.1758	0.0765	0.0032	0.0311	0.1748	0.1718	0.0429	0.1368	0.0686	0.1275	0.0389	0.1263	0.2388	0.2324	0.0067	-0.2254	-0.5393	0.1068	0.1099	0.053	0.0464	0.0093	0.0639	0.0595	0.0448	0.0992	0.0329	0.3149	0.1078	-0.2867	0.0068	-0.1161	0.0028	0.1138	0.0221	0.1815	0.2414	0.0846	0.1455	0.1358	0.1088
26.4	0.0837	0.1875	0.0502	0.0772	0.071	0.1899	0.2435	0.2671	0.1977	0.1393	0.0093	-0.2369	0.1506	0.1542	0.0716	0.0773	0.038	0.1788	0.0455	0.1012	0.1311	0.1041	0.0201	-0.1806	-0.4432	0.0666	0.0998	0.0296	0.0656	0.0102	0.0483	0.0227	0.0473	0.0856	0.0228	0.333	0.1412	-0.4002	0.004	-0.2054	0.0208	0.1329	0.0226	0.178	0.2621	0.1282	0.2458	0.1036	0.151
26.5	0.0775	0.2097	0.0368	0.0712	0.0993	0.1945	0.3151	0.241	0.1801	0.0892	0.032	-0.2029	0.1361	0.0677	0.0703	0.0993	0.0446	0.164	0.0559	0.1334	0.1788	0.138	0.0257	-0.245	-0.2625	0.0805	0.1167	0.1088	0.09	0.0055	0.0392	0.0221	0.1852	0.103	0.0254	0.1679	0.1152	-0.4159	0.0144	-0.218	0.0493	0.1878	0.0094	0.1869	0.2058	0.1799	0.2514	0.1077	0.1503
26.6	0.1002	0.2424	0.0398	0.051	0.087	0.1302	0.3068	0.1467	0.1468	0.2133	-0.0609	-0.1708	0.1293	0.1116	0.1236	0.1395	0.0506	0.2226	0.0473	0.1222	0.2299	0.1358	0.0167	-0.2427	-0.3224	0.1038	0.0821	0.085	0.0701	0.0074	0.0269	0.0111	0.078	0.0769	0.002	0.1461	0.1322	-0.4163	0.0084	-0.2105	0.0762	0.2914	0.0092	0.1171	0.1059	0.0973	0.1254	0.1274	0.1651
26.7	0.0925	0.2293	0.0382	0.0296	0.0478	0.1601	0.3743	0.2156	0.0947	0.2033	-0.0592	-0.1386	0.1277	0.092	0.1235	0.067	0.0377	0.0823	0.0121	0.0749	0.1958	0.1289	0.0153	-0.2236	-0.1629	0.0659	0.1036	0.0842	0.0348	0.0069	0.0576	-0.093	0.0954	0.0376	0.0107	0.1832	0.0538	-0.345	0.0085	-0.2081	0.0033	0.2798	0.015	0.1412	0.1195	0.1452	0.1194	0.135	0.2065
26.8	0.077	0.2093	0.0149	0.0224	0.0497	0.2445	0.2247	0.2112	0.141	0.1312	-0.0557	-0.2349	0.1302	0.1353	0.0455	0.0709	0.0246	0.0671	0.0282	0.1019	0.2127	0.1896	0.0156	-0.3536	-0.1619	0.076	0.015	0.1003	0.0149	0.0032	0.1363	-0.0767	0.0876	0.0561	0.005	0.1468	0.0475	-0.5178	0.0188	-0.1986	-0.104	0.2382	0.0506	0.1231	0.147	0.1796	0.1602	0.1735	0.1716
26.9	0.1024	0.2606	0.0001	0.0094	0.0394	0.2031	0.3123	0.1747	0.1359	0.2551	-0.1024	-0.2644	0.0949	0.1468	0.0666	0.0963	0.0307	0.0878	0.0346	0.1285	0.1994	0.0274	0.0184	-0.2079	-0.1843	0.0194	0.0067	0.0691	0.0095	0.0112	0.1452	-0.1063	0.0576	0.0875	0.0204	0.1403	0.0501	-0.2872	0.0131	-0.197	-0.1677	0.1717	0.0776	0.1204	0.1767	0.1348	0.128	0.1035	0.1191
27	0.077	0.2249	0.0022	0.0073	0.0803	0.1448	0.2806	0.2511	0.16	0.2052	-0.0961	-0.2666	0.0838	0.1152	0.0637	0.1085	0.0181	0.0999	0.0494	0.0952	0.1742	0.0783	0.0302	-0.2831	-0.1208	0.0366	0.0257	0.0799	0.0028	0.0184	0.1062	-0.2241	0.0039	0.1256	0.0126	0.2111	0.0443	-0.4809	0.0141	-0.2054	-0.1745	0.2552	0.1026	0.106	0.1703	0.1197	0.1312	0.1533	0.1864
27.1	0.0989	0.2084	0.0034	0.0117	0.1383	0.276	0.2724	0.1304	0.2359	0.1416	-0.0348	-0.1815	0.1163	0.1019	0.0385	0.081	0.014	0.164	0.0603	0.0696	0.1944	0.0637	0.0557	-0.3237	0.0127	0.0598	0.047	0.1341	0.0054	0.0204	0.0941	-0.2654	0.0175	0.1531	0.0238	0.1637	0.0361	-0.3921	0.0426	-0.2234	-0.1959	0.3303	0.083	0.1144	0.068	0.2029	0.1952	0.1244	0.2393
27.2	0.119	0.2943	0.0037	0.0206	0.1395	0.2398	0.3249	0.1743	0.249	0.1712	-0.0825	0.0059	0.0985	0.0867	0.046	0.0693	0.0208	0.0864	0.1066	0.1221	0.1951	0.101	0.0423	-0.5393	0.0612	0.043	0.0581	0.049	0.0028	0.0218	0.0996	-0.2729	0.0415	0.0884	-0.0405	0.073	0.0209	-0.2211	0.045	-0.195	-0.1375	0.2896	0.0355	0.0896	0.0055	0.196	0.1609	0.2045	0.1352
27.3	0.1346	0.194	0.019	0.0117	0.1461	0.2136	0.1898	0.1758	0.2488	0.2426	0.0168	0.0508	0.0622	0.0536	0.064	0.1195	0.0198	0.0999	0.1819	0.1096	0.2058	0.0669	0.0383	-0.4432	0.1299	0.0721	0.021	0.0515	0.0117	0.0026	0.1373	-0.2577	-0.0854	0.0635	-0.0688	0.1161	0.0493	-0.2899	0.0314	-0.1852	-0.1599	0.1857	0.0193	0.0637	0.0297	0.2079	0.1144	0.1709	0.1999
27.4	0.1623	0.2294	0.0246	0.0045	0.1442	0.2237	0.3149	0.1977	0.2741	0.2247	0.0055	0.0537	0.0585	0.0645	0.0286	0.1362	0.0158	0.082	0.0778	0.1448	0.2287	0.0046	0.0078	-0.2625	0.0584	0.0869	0.0649	0.0857	0.0239	0.0252	0.1279	-0.1952	-0.1605	0.0544	-0.0444	0.1401	0.0712	-0.2771	0.0192	-0.082	-0.1424	0.22	0.0467	0.0712	0.0558	0.2051	0.1556	0.0791	0.1808
27.5	0.1309	0.2271	0.1337	0.0092	0.14	0.1281	0.2502	0.1801	0.2572	0.1311	0.0082	0.0471	0.0464	0.0737	0.0292	0.1575	0.0059	0.1297	0.0586	0.1058	0.1918	0.014	0.0032	-0.3224	0.0977	0.1086	0.0542	0.1146	0.0248	0.0538	0.1318	-0.0555	-0.1643	0.096	-0.0453	0.1475	0.0997	-0.3703	0.0205	0.1258	-0.1094	0.2495	0.1167	0.057	-0.0804	0.1376	0.1495	0.1195	0.1975
27.6	0.1116	0.3369	0.1302	0.039	0.1226	0.1223	0.2706	0.1468	0.1404	0.1572	0.014	0.0169	0.0658	0.1361	0.1059	0.1219	0.0033	0.1504	0.1151	0.1069	0.1274	-0.1615	0.0172	-0.1629	0.1397	0.0944	0.0208	0.0972	0.0986	0.0645	0.1012	-0.0455	-0.1872	0.1275	-0.0321	0.1487	0.0775	-0.2451	0.0139	0.174	-0.0713	0.198	0.1492	0.0415	-0.0875	0.1615	0.1591	0.187	0.1241
27.7	0.0485	0.2898	0.0913	0.049	0.1317	0.1976	0.2824	0.0947	0.2499	0.1635	0.009	0.0342	0.0265	0.1042	0.1162	0.0767	0.0104	0.0856	0.1197	0.0886	0.1377	-0.2789	0.0457	-0.1619	0.1443	0.0454	0.0187	0.097	0.1494	0.0556	0.1334	-0.0556	-0.2733	0.1617	-0.0455	0.1071	0.0373	-0.3276	-0.0368	0.1472	-0.0709	0.1738	0.102	0.0362	-0.1167	0.1487	0.1494	0.2355	0.1341
27.8	0.1073	0.1716	0.1095	0.0292	0.1039	0.1816	0.3045	0.141	0.1329	0.2144	0.016	0.1122	0.041	0.1887	0.0748	0.0786	0.0101	0.0864	0.0225	0.141	0.1024	-0.3052	0.0696	-0.1843	0.0978	0.0333	0.0273	0.0773	0.0627	0.0708	0.1467	-0.0916	-0.244	0.1423	-0.1404	0.0955	0.0275	-0.3344	-0.0425	0.1589	0.0151	0.2554	0.1133	0.0591	-0.0553	0.0906	0.1647	0.1408	0.163
27.9	0.1076	0.2806	0.1071	0.0193	0.1262	0.2203	0.3056	0.1359	0.2113	0.3152	0.0115	0.1345	0.0296	0.1245	0.0942	0.0596	0.0193	0.1226	0.0105	0.1117	0.1219	-0.3586	0.0161	-0.1208	0.1148	0.0188	0.0382	0.068	0.0821	0.1078	0.1665	0.0176	-0.3144	0.1237	-0.1573	0.0855	0.0176	-0.4576	-0.1502	0.1697	0.0034	0.126	0.112	0.0939	-0.0977	0.0621	0.1521	0.186	0.1586
28	0.0721	0.236	0.1265	0.0282	0.1472	0.1501	0.1813	0.16	0.1176	0.1325	0.0016	0.1224	0.0099	0.1892	0.086	0.0935	0.0066	0.1174	0.0093	0.095	0.1286	-0.3793	0.0671	0.0127	0.0695	0.0884	0.0414	0.0374	0.0929	0.1182	0.111	0.0585	-0.2289	0.0533	-0.2286	0.0805	0.0151	-0.3876	-0.0915	0.1536	0.017	0.0849	0.0984	0.0886	-0.1188	0.0493	0.1454	0.1804	0.2042
28.1	0.0828	0.2258	0.1279	0.0431	0.1725	0.1609	0.2702	0.2359	0.1486	0.2033	0.028	0.0485	0.0443	0.1816	0.0917	0.1058	0.0059	0.1406	0.006	0.1086	0.1391	-0.2827	0.0583	0.0612	0.0835	0.1063	0.0692	0.0547	0.1656	0.1013	0.2288	0.0646	-0.3173	0.0863	-0.237	0.0629	0.0048	-0.2102	-0.1487	0.1442	0.0048	0.1187	0.0892	0.064	-0.1203	0.0267	0.1507	0.2526	0.126
28.2	0.0222	0.1983	0.102	0.1056	0.2397	0.1533	0.2744	0.249	0.1729	0.2605	0.009	0.0481	0.0356	0.209	0.0808	0.1139	0.0255	0.2277	0.0461	0.1114	0.18	-0.2895	0.0101	0.1299	0.158	0.0869	0.0915	0.0807	0.134	0.0972	0.0934	0.0509	-0.2811	0.1114	-0.2653	0.0667	0.0209	-0.2183	-0.109	0.1384	0.0107	0.1706	0.0754	0.0447	-0.0852	0.0281	0.17	0.2111	0.1633
28.3	0.0573	0.2515	0.0984	0.1156	0.1911	0.1258	0.2846	0.2488	0.1865	0.215	0.0237	0.0478	0.0037	0.267	0.046	0.0826	0.0461	0.1937	0.0375	0.0994	0.1603	-0.3152	0.0572	0.0584	0.1001	0.1023	0.053	0.0662	0.0853	0.0624	0.191	0.1332	-0.4338	0.109	-0.2542	0.0754	0.0169	-0.2479	-0.0449	0.0971	0.0104	0.1759	0.0581	0.011	-0.0988	0.0313	0.1702	0.1372	0.1559
28.4	0.0912	0.2538	0.1038	0.0696	0.1055	0.2032	0.1474	0.2741	0.205	0.1188	0.0781	0.0653	0.0065	0.2361	0.0878	0.0343	0.0225	0.1122	0.0204	0.1209	0.1287	-0.2342	0.1082	0.0977	0.0987	0.0646	0.0296	0.0939	0.1308	0.0742	0.1931	0.2219	-0.197	0.0749	-0.2545	0.0403	0.0045	-0.2574	0.0251	0.1038	0.0153	0.3063	0.1086	0.0334	-0.122	0.0247	0.211	0.1511	0.1581
28.5	0.0536	0.1821	0.1226	0.0893	0.1338	0.2002	0.2196	0.2572	0.2921	0.1423	0.1081	0.0604	0.0109	0.1464	0.186	0.0346	0.0084	0.1465	0.0094	0.1249	0.1714	-0.2383	0.1256	0.1397	0.0646	0.0929	0.1088	0.095	0.1298	0.1611	0.1978	0.1062	-0.2421	0.0874	-0.1354	0.064	0.0056	-0.2216	0.0145	0.1034	0.0047	0.1665	0.1151	0.0412	-0.1021	0.008	0.1263	0.1755	0.1066
28.6	0.0322	0.0868	0.1756	0.1002	0.2349	0.1886	0.3015	0.1404	0.1538	0.1107	0.156	0.0887	0.0021	0.1934	0.173	0.0126	0.0131	0.1427	0.0188	0.1451	0.2519	-0.3051	0.0888	0.1443	0.0226	0.0973	0.085	0.0983	0.1541	0.1337	0.1507	0.1441	-0.186	0.08	-0.1743	0.1294	0.0091	-0.1318	0.0229	0.0617	0.0082	0.2034	0.1606	0.0511	0.0247	0.0107	0.1698	0.2099	0.1073
28.7	0.0008	0.1446	0.1433	0.0712	0.2041	0.191	0.262	0.2499	0.1763	0.1451	0.1231	0.0955	0.0072	0.199	0.1368	0.0177	0.0105	0.14	0.0757	0.1492	0.2158	-0.2411	0.005	0.0978	0.0283	0.1156	0.0842	0.1385	0.1496	0.0915	0.1821	0.0925	-0.1349	0.0235	-0.1608	0.1374	0.0154	-0.0989	0.0245	0.076	0.0099	0.2149	0.1569	0.0519	0.0394	0.0091	0.177	0.1893	0.1303
28.8	0.0149	0.188	0.1252	0.1209	0.1042	0.1843	0.1752	0.1329	0.1993	0.1781	0.0427	0.1667	0.0038	0.1574	0.0773	0.0142	0.0098	0.1294	0.0118	0.1617	0.1147	-0.0277	0.1298	0.1148	0.043	0.119	0.1003	0.0843	0.1698	0.1434	0.2883	0.117	-0.0676	0.0143	-0.1624	0.0962	0.0144	-0.0548	0.0313	0.0958	0.0059	0.2816	0.1236	0.0637	-0.0375	0.0033	0.1806	0.2063	0.1513
28.9	0.009	0.1758	0.0746	0.1456	0.1656	0.172	0.2373	0.2113	0.2113	0.1284	0.0041	0.1748	0.0047	0.1053	0.0993	0.0263	0.0223	0.1071	0.0806	0.1069	0.1031	0.162	0.1367	0.0695	0.0045	0.1099	0.0691	0.0997	0.1709	0.1392	0.2529	0.1224	0.0256	0.1527	-0.0904	0.0872	0.0266	-0.0826	0.0483	0.103	0.0299	0.2668	0.0835	0.0931	-0.031	0.0105	0.161	0.2004	0.1831
29	0.0104	0.2153	0.091	0.0661	0.2068	0.1697	0.1976	0.1176	0.2209	0.1711	0.0479	0.1506	0.0105	0.0722	0.1395	0.0151	0.0335	0.1284	0.11	0.1602	0.1062	0.1765	0.113	0.0835	0.0105	0.0998	0.0799	0.1007	0.2081	0.1604	0.1433	0.1144	0.0335	0.0709	-0.0798	0.0801	0.0058	0.0104	0.0228	0.1082	0.0543	0.2606	0.1394	0.1399	-0.0337	0.0111	0.1681	0.2152	0.1186
29.1	0.0275	0.1893	0.1077	0.0473	0.13	0.1814	0.1903	0.1486	0.1795	0.1819	0.1435	0.1361	0.0013	0.0616	0.067	0.0117	0.0594	0.1529	0.0873	0.1767	0.0985	0.1515	0.0209	0.158	0.0719	0.1167	0.1341	0.2081	0.1314	0.1305	0.1727	0.1961	0.0327	0.0605	-0.0531	0.1264	0.0246	0.0158	0.0163	0.1113	0.0538	0.2541	0.1479	0.0662	-0.0738	0.024	0.1972	0.286	0.1368
29.2	0.0509	0.1691	0.1133	0.0376	0.1508	0.198	0.3117	0.1729	0.2115	0.2771	0.1658	0.1293	0.0044	0.1266	0.0709	0.0026	0.0642	0.1477	0.0337	0.2072	0.1144	0.129	0.0306	0.1001	0.0555	0.0821	0.049	0.1291	0.1683	0.0557	0.1898	0.1397	0.0191	0.0848	-0.064	0.1017	0.0097	0.0212	0.0121	0.1048	0.0527	0.2637	0.0952	0.0723	0.038	0.0142	0.2774	0.1379	0.0927
29.3	0.0721	0.1835	0.1116	0.0616	0.1884	0.1396	0.2666	0.1865	0.2281	0.1528	0.032	0.1277	0.0025	0.0896	0.0963	0.005	0.0591	0.1923	0.0111	0.1422	0.0921	0.1587	0.0158	0.0987	0.0582	0.1036	0.0515	0.0784	0.1604	0.0632	0.1689	0.0694	0.0354	0.0997	0.0618	0.0672	0.0065	0.0055	0.0114	0.0581	0.0462	0.174	0.1291	0.0808	0.0348	0.0199	0.2575	0.1843	0.1449
29.4	0.048	0.1632	0.1677	0.0863	0.1816	0.1943	0.1461	0.205	0.2226	0.1738	0.0337	0.1302	0.0039	0.0114	0.1085	0.0435	0.0331	0.1728	0.0335	0.1576	0.0983	0.1449	0.0092	0.0646	0.0053	0.015	0.0857	0.1089	0.1569	0.1362	0.125	0.0768	0.0277	0.0655	0.0046	0.0865	0.0094	0.0429	0.0218	0.0511	0.03	0.2129	0.1453	0.0913	0.017	0.0194	0.1763	0.1641	0.0987
29.5	0.0959	0.1706	0.211	0.0561	0.194	0.1954	0.1759	0.2921	0.2289	0.1835	0.045	0.0949	0.004	0.006	0.081	-0.1895	0.0264	0.181	0.0653	0.175	0.1009	0.1443	0.023	0.0226	0.0359	0.0067	0.1146	0.1595	0.132	0.1269	0.0904	0.1099	0.0043	0.0678	0.0129	0.1036	-0.0277	0.0034	0.0112	0.0664	0.0343	0.2369	0.1323	0.1468	0.0081	0.008	0.214	0.1303	0.1392
29.6	0.0862	0.2086	0.2992	0.0239	0.2199	0.1982	0.1734	0.1538	0.2353	0.2146	0.0678	0.0838	0.0128	0.0135	0.0693	-0.361	0.0489	0.1097	0.1373	0.1237	0.1694	0.1184	0.0311	0.0283	0.0571	0.0257	0.0972	0.0946	0.1056	0.0702	0.2108	0.1495	0.02	0.0893	0.0061	0.1032	-0.173	0.0075	0.0027	0.0896	0.0396	0.1501	0.1336	0.1283	0.0084	0.0023	0.2038	0.1897	0.1317
29.7	0.1164	0.1388	0.239	0.0029	0.1642	0.1968	0.2312	0.1763	0.2392	0.1954	0.047	0.1163	0.008	-0.1043	0.1195	-0.3176	0.0578	0.1212	0.1274	0.0387	0.1387	0.0717	0.0177	0.043	0.0709	0.047	0.097	0.1372	0.1538	0.0749	0.1397	0.1554	0.015	0.1301	0.0364	0.1156	-0.1094	0.0049	0.0041	0.1114	0.0267	0.1775	0.1815	0.0787	0.0307	0.0006	0.2128	0.153	0.1414
29.8	0.159	0.2008	0.1707	0.0186	0.1265	0.2056	0.2283	0.1993	0.1225	0.2242	0.024	0.0985	0.0093	-0.2556	0.1362	-0.2642	0.0326	0.1142	0.1559	0.0524	0.0737	0.0672	0.0153	0.0045	0.0668	0.0581	0.0773	0.0817	0.1823	0.0762	0.2334	0.1062	0.0153	0.1415	0.0294	0.1078	-0.1406	0.0096	0.009	0.152	0.0277	0.2033	0.178	0.1037	0.0156	0.0091	0.2471	0.1999	0.1167
29.9	0.1116	0.2175	0.2467	0.0429	0.1738	0.2432	0.2302	0.2113	0.2423	0.2136	0.0087	0.0622	0.023	-0.2331	0.1575	-0.2512	0.0147	0.1441	0.0931	0.0173	0.1033	0.043	0.0072	0.0105	0.2871	0.021	0.068	0.1188	0.1686	0.0948	0.2062	0.0888	0.0089	0.1455	0.0176	0.1412	-0.2862	0.0038	0.0025	0.1683	0.002	0.1701	0.1869	0.1599	0.0021	0.0066	0.1446	0.1766	0.0708
30	0.0554	0.3076	0.2266	0.1124	0.1789	0.2461	0.2534	0.2209	0.21	0.1778	0.0262	0.0585	0.0132	-0.3755	0.1219	-0.1389	0.0131	0.1551	0.1899	0.0041	0.1467	0.0586	0.0213	0.0719	0.2443	0.0649	0.0374	0.1755	0.134	0.0639	0.1434	0.1055	0.0123	0.1556	0.0349	0.1152	-0.1182	0.0121	0.0032	0.2681	0.0035	0.237	0.1171	0.1389	0.0183	0.0037	0.1967	0.1526	0.0796
[truncated: 1,481 more columns]

## Sheet: Figure 1b
Time (s)	wild type
-30	0.0942	0.0883	0.0498	0.1878	0.0862	0.1237	0.0066	0.1128	0.129	0.1793	0.0679	0.0518	0.1183	0.1357	-0.1303	0.0416	0.1168		0.1073		0.1299	0.1479	0.0455	0.111	0.007	0.1028	0.152	0.061	0.1223	0.1247	0.0634	0.0066	0.0525	0.0909		0.1534	0.0883	0.1269		0.0954			0.0912	0.1565	0.0988	0.0987	0.133
-29.9	0.1225	0.0483	0.0824	0.1656	0.0587	0.09	0.0165	0.1238	0.1327	0.1856	0.1213	0.0513	0.1159	0.1003	-0.1283	0.0655	0.1263		0.1083		0.1163	0.1658	0.0974	0.1213	0.0069	0.0719	0.1184	0.0234	0.1223	0.138	0.0636	0.0101	0.065	0.0417		0.1898	0.1181	0.1286		0.0904			0.1429	0.1217	0.1221	0.103	0.0705
-29.8	0.2047	0.1345	0.1059	0.1653	0.0387	0.0692	0.0016	0.1753	0.2249	0.2523	0.1656	0.065	0.1939	0.1339	0.0198	0.1015	0.1227		0.1511		0.1165	0.1996	0.132	0.2112	0.0012	0.1143	0.1696	0.0311	0.2294	0.2528	0.1495	0.0099	0.1258	0.0734		0.2821	0.1193	0.217		0.1001			0.1052	0.1648	0.0821	0.1163	0.1183
-29.7	0.0998	0.0953	0.0916	0.176	0.0263	0.0324	0.003	0.0275	0.0751	0.1101	0.0893	0.0631	0.1071	0.0518	0.0033	0.1171	0.1462		0.1373		0.0761	0.1327	0.0543	0.0884	0.0093	0.062	0.0811	0.0354	0.133	0.1059	0.0839	0.0113	0.0514	0.0382		0.1835	0.0532	0.1294		0.0831			0.1147	0.1703	0.0647	0.115	0.0997
-29.6	0.189	0.1859	0.1045	0.1859	0.0421	0.1119	0.0124	0.061	0.1112	0.209	0.1484	0.0927	0.212	0.0784	0.013	0.1075	0.1283		0.1523		0.2011	0.1811	0.0859	0.1276	0.0065	0.1288	0.1441	0.1315	0.2806	0.2158	0.1865	0.0147	0.133	0.0856		0.3198	0.0948	0.2439		0.0894			0.1487	0.1594	0.0671	0.1307	0.1212
-29.5	0.1739	0.1588	0.0934	0.1895	0.0408	0.1005	0.0091	0.0512	0.103	0.189	0.1082	0.1046	0.1704	0.0597	0.0025	0.1029	0.139		0.1539		0.1695	0.149	0.0675	0.1162	0.0104	0.0985	0.1202	0.131	0.2359	0.1809	0.1784	0.0263	0.1115	0.0772		0.2735	0.0834	0.2111		0.0675			0.1191	0.1594	0.0832	0.1508	0.1251
-29.4	0.1109	0.0915	0.0738	0.2258	0.0934	0.0769	0.021	0.0614	0.073	0.177	0.0531	0.1326	0.1102	0.0435	0.003	0.1155	0.1244		0.1545		0.0636	0.0965	0.0367	0.1003	0.0153	0.064	0.0816	0.1266	0.1338	0.1218	0.1235	0.0068	0.0607	0.0501		0.1943	0.0422	0.1577		0.0323			0.1241	0.1213	0.0636	0.1627	0.1623
-29.3	0.149	0.1305	0.0606	0.224	0.1023	0.1065	-0.0949	0.0738	0.0915	0.2509	0.1318	0.128	0.2386	0.1053	0.0086	0.1079	0.1185		0.1278		0.0712	0.142	0.0565	0.1343	0.0029	0.0878	0.1587	0.0904	0.264	0.1864	0.1617	-0.0394	0.1027	0.1071		0.3157	0.0725	0.2539		0.0847			0.1218	0.0894	0.0507	0.156	0.1385
-29.2	0.1502	0.1481	0.0898	0.2589	0.0805	0.0881	-0.1311	0.1281	0.1079	0.2026	0.1085	0.1626	0.188	0.0844	0.0174	0.106	0.1273		0.1218		0.0784	0.1397	0.0469	0.0954	0.0075	0.0663	0.1152	0.0673	0.2267	0.1578	0.0979	-0.0356	0.0758	0.1015		0.2513	0.0955	0.2051		0.1298			0.0857	0.1348	0.0295	0.1973	0.0919
-29.1	0.1324	0.1613	0.0847	0.2083	0.0826	0.0623	-0.1521	0.1107	0.1125	0.1937	0.1415	0.0918	0.208	0.0946	0.0273	0.0741	0.1074		0.1412		0.1127	0.1808	0.0636	0.0654	0.0191	0.0988	0.0888	0.139	0.2531	0.1939	0.1095	-0.0506	0.1279	0.0589		0.2835	0.1292	0.2003		0.113			0.0651	0.1181	0.1288	0.1488	0.1291
-29	0.1501	0.1416	0.0826	0.1925	0.0816	0.0684	-0.1653	0.067	0.1226	0.205	0.1708	0.1015	0.2457	0.11	0.0235	0.0916	0.1265		0.1386		0.1252	0.1565	0.0721	0.0517	0.0207	0.0952	0.0853	0.1639	0.3061	0.2378	0.1555	-0.0593	0.1617	0.0699		0.3074	0.1378	0.2388		0.1015			0.0589	0.1391	0.17	0.1422	0.1191
-28.9	0.191	0.1794	0.1127	0.2416	0.1032	0.1409	-0.2407	0.1133	0.1969	0.2521	0.0782	0.1091	0.1116	0.0519	0.0039	0.0799	0.1266		0.1268		0.1704	0.2227	0.0917	0.0514	0.0112	0.1026	0.1981	0.14	0.1771	0.1386	0.1023	-0.0322	0.0857	0.0424		0.1474	0.0666	0.1416		0.0884			0.0147	0.0957	0.1276	0.1258	0.1547
-28.8	0.1563	0.156	0.0827	0.2474	0.0956	0.1244	-0.1996	0.1222	0.1853	0.202	0.0733	0.1183	0.0997	0.0392	0.0204	0.1022	0.0977		0.1653		0.1474	0.17	0.1218	0.0313	0.0026	0.1018	0.1551	0.0997	0.1791	0.1366	0.1044	-0.0333	0.0562	0.041		0.1481	0.052	0.1627		0.0823			0.0263	0.1081	0.1239	0.1415	0.1248
-28.7	0.14	0.1609	0.0713	0.1919	0.0617	0.1374	-0.1793	0.1271	0.1724	0.169	0.1229	0.1348	0.128	0.0422	0.0451	0.1009	0.1287		0.1822		0.1532	0.1801	0.2469	0.0399	0.0122	0.1385	0.136	0.0764	0.2262	0.1571	0.1391	-0.0561	0.0465	0.0327		0.1706	0.0491	0.2002		0.0478			0.0271	0.1596	0.0988	0.1992	0.1142
-28.6	0.1381	0.1658	0.0707	0.1606	0.0622	0.1569	-0.1719	0.1087	0.1562	0.1705	0.13	0.1037	0.1586	0.0535	0.0393	0.0956	0.1306		0.1487		0.1549	0.1912	0.2729	0.0389	0.0175	0.1388	0.145	0.0758	0.2613	0.2144	0.1785	-0.0623	0.0759	0.0941		0.3561	0.1061	0.2468		0.0555			0.0173	0.187	0.0962	0.2373	0.1337
-28.5	0.0821	0.1232	0.0592	0.1713	0.0944	0.0933	-0.0645	0.043	0.0878	0.0946	0.1327	0.1186	0.1465	0.063	0.0505	0.1016	0.0735		0.2037		0.0936	0.1159	0.1564	0.0233	0.0132	0.0514	0.1298	0.0983	0.2806	0.2359	0.1513	-0.0644	0.0733	0.0783		0.3612	0.1252	0.2243		0.0721			0.0341	0.1604	0.1199	0.1705	0.1444
-28.4	0.1479	0.1989	0.0548	0.2131	0.1036	0.1813	-0.0744	0.086	0.1433	0.143	0.091	0.116	0.0924	0.0869	0.0771	0.0478	0.0892		0.1218		0.1397	0.2265	0.221	0.0481	0.0033	0.0625	0.205	0.1117	0.1543	0.1501	0.0504	-0.0371	0.0519	0.0379		0.1782	0.064	0.0985		0.0572			0.0246	0.1457	0.1522	0.1822	0.1248
-28.3	0.121	0.123	0.0761	0.2269	0.1172	0.1051	-0.0395	0.0467	0.0959	0.109	0.103	0.1373	0.0961	0.1992	0.0619	0.0907	0.1067		0.1011		0.0819	0.1661	0.1576	0.0071	0.0036	0.0859	0.1312	0.1145	0.1463	0.1456	0.0621	0.0268	0.0627	0.0422		0.1624	0.0726	0.095		0.0848			0.0282	0.1348	0.1491	0.1802	0.1195
-28.2	0.1444	0.1316	0.0818	0.3299	0.1741	0.1489	-0.0581	0.067	0.1304	0.1254	0.2176	0.1609	0.1473	0.2499	0.0396	0.2565	0.2217		0.1104		0.0916	0.1829	0.173	0.0093	0.0027	0.1082	0.1626	0.1484	0.1801	0.1779	0.0699	0.0255	0.0771	0.0344		0.1888	0.1078	0.1159		0.0698			0.0168	0.1829	0.1274	0.1466	0.1833
-28.1	0.1685	0.1658	0.0915	0.3233	0.1627	0.1633	-0.1026	0.0696	0.1361	0.1295	0.236	0.1759	0.222	0.2708	0.0539	0.1813	0.2049		0.1593		0.0834	0.1785	0.1339	0.0009	0.0092	0.1173	0.1904	0.1467	0.256	0.2493	0.0918	0.0052	0.0848	0.1158		0.2109	0.1416	0.1781		0.0559			0.006	0.1544	0.1167	0.1557	0.1704
-28	0.2071	0.1749	0.0643	0.2429	0.1058	0.1468	0.0239	0.13	0.1086	0.1342	0.0977	0.1232	0.1013	0.1351	0.0806	0.0448	0.1153		0.1745		0.0647	0.1186	0.1146	0.0414	0.0057	0.0651	0.1591	0.1542	0.1704	0.1057	0.0558	0.0184	0.039	0.0625		0.0562	0.0682	0.0981		0.089			0.0392	0.1244	0.1006	0.2029	0.1436
-27.9	0.2087	0.183	0.0441	0.162	0.0792	0.2009	0.027	0.1039	0.1214	0.1393	0.089	0.0692	0.1135	0.1926	0.064	0.0529	0.0794		0.1549		0.0826	0.1091	0.1104	-0.0957	0.0121	0.0387	0.1441	0.1471	0.2116	0.2025	0.0517	0.0605	0.0643	0.0522		0.083	0.0486	0.1373		0.1075			0.0078	0.1178	0.1121	0.2183	0.1508
-27.8	0.2318	0.1744	0.1096	0.2459	0.1276	0.1884	0.0991	0.1447	0.1789	0.1303	0.1299	0.103	0.1917	0.2103	0.0822	0.1293	0.1212		0.1108		0.0852	0.1406	0.1195	-0.097	0.0201	0.0931	0.1902	0.1666	0.3369	0.3298	0.1501	0.0516	0.1833	0.0777		0.2281	0.0848	0.1785		0.0975			0.0038	0.1369	0.0944	0.1732	0.2057
-27.7	0.2145	0.1688	0.0392	0.1689	0.1077	0.1897	0.1081	0.1494	0.1726	0.132	0.0952	0.0593	0.1699	0.1468	0.0443	0.0903	0.0899		0.1307		0.0839	0.0949	0.1327	-0.0901	0.0325	0.1022	0.1597	0.1973	0.2882	0.3072	0.1409	0.0451	0.1583	0.0543		0.2099	0.0759	0.1448		0.0782			0.0087	0.1744	0.1035	0.1798	0.241
-27.6	0.1866	0.1687	0.0467	0.1764	0.1171	0.1349	0.0802	0.1085	0.1719	0.1393	0.0635	0.0598	0.1083	0.0789	0.0424	0.1188	0.0971		0.12		0.0509	0.1296	0.1569	-0.103	0.0146	0.1187	0.1284	0.2047	0.1569	0.1693	0.0897	0.0309	0.1103	0.033		0.1332	0.0493	0.0926		0.1031			0.0057	0.1863	0.0928	0.1875	0.2321
-27.5	0.1979	0.1765	0.0591	0.1635	0.1299	0.1283	0.1124	0.1106	0.2175	0.1436	0.1349	0.069	0.2406	0.1251	0.0311	0.1351	0.1086		0.1403		0.0655	0.1498	0.1354	-0.0713	0.0138	0.1343	0.1444	0.1703	0.2575	0.2922	0.1242	0.0309	0.2072	0.0893		0.1878	0.0776	0.1464		0.1128			0.0198	0.1568	0.0949	0.1831	0.1915
-27.4	0.1904	0.1382	0.1046	0.2141	0.1959	0.1531	0.127	0.1092	0.1993	0.129	0.0498	0.143	0.0889	0.0764	0.023	0.1137	0.1356		0.1249		0.0508	0.1628	0.1173	0.0198	0.0073	0.1093	0.0999	0.1789	0.156	0.1513	0.0769	0.0106	0.0744	0.073		0.0833	0.0347	0.0447		0.1292			0.0324	0.1775	0.0777	0.2035	0.1774
-27.3	0.1985	0.1274	0.1111	0.2152	0.2063	0.1665	0.2012	0.0679	0.1799	0.1615	0.0489	0.1585	0.0904	0.1033	0.0085	0.082	0.1348		0.1354		0.0682	0.1969	0.1297	-0.0518	0.0069	0.1059	0.1002	0.1889	0.1241	0.1383	0.1193	0.0039	0.0832	0.1343		0.0901	0.0579	0.0652		0.0902			0.0295	0.1339	0.1019	0.1849	0.136
-27.2	0.2187	0.1086	0.1089	0.1473	0.1809	0.1325	0.1998	0.0466	0.1596	0.165	0.1228	0.1495	0.1636	0.1076	0.0017	0.1493	0.1123		0.1247		0.0673	0.2059	0.1456	-0.1003	0.0234	0.0908	0.1136	0.1673	0.1357	0.1685	0.166	0.0097	0.0743	0.1287		0.1181	0.0983	0.0632		0.1016			0.0187	0.1374	0.1026	0.1948	0.1622
-27.1	0.2066	0.0222	0.1145	0.2079	0.2252	0.1044	0.0681	0.0667	0.1707	0.132	0.2363	0.1847	0.2351	0.1558	0.027	0.2174	0.1511		0.1247		0.0777	0.1852	0.1238	-0.1485	0.0137	0.0903	0.1696	0.1315	0.1921	0.2688	0.1481	0.0076	0.1206	0.2264		0.2256	0.1214	0.1092		0.1172			0.0273	0.1778	0.149	0.1563	0.1671
-27	0.1914	0.0422	0.1057	0.1791	0.1746	0.0788	0.0377	0.0709	0.1725	0.0929	0.1063	0.1387	0.115	0.0278	0.0288	0.1388	0.0964		0.109		0.1087	0.1649	0.1482	-0.127	0.0189	0.0813	0.1424	0.1502	0.0465	0.154	0.076	0.0063	0.0741	0.0653		0.1368	0.0795	0.1044		0.1281			0.0244	0.1691	0.1285	0.1994	0.165
-26.9	0.2787	0.142	0.119	0.1932	0.1853	0.1531	0.0249	0.0927	0.2162	0.175	0.1039	0.1226	0.1403	0.0995	0.0555	0.1435	0.0957		0.1234		0.1257	0.2103	0.2086	0.0292	0.0251	0.1066	0.2329	0.1442	0.0909	0.195	0.0805	0.0128	0.08	0.0844		0.2413	0.073	0.1333		0.085			0.0678	0.1447	0.1062	0.2516	0.1973
-26.8	0.1817	0.194	0.1338	0.2058	0.186	0.1783	0.0239	0.0945	0.2	0.0815	0.0954	0.1112	0.1341	0.1192	0.1209	0.1636	0.1045		0.1163		0.1166	0.2416	0.1533	0.0185	0.003	0.1369	0.1994	0.1188	0.06	0.1734	0.1082	0.0034	0.0707	0.0688		0.2169	0.077	0.1173		0.0765			0.0779	0.0943	0.0938	0.251	0.1469
-26.7	0.1844	0.1693	0.1322	0.1996	0.1696	0.194	0.0183	0.0869	0.2153	0.0751	0.1076	0.0978	0.1476	0.1079	0.1167	0.1614	0.1117		0.1239		0.1079	0.2788	0.146	0.0042	0.0134	0.1398	0.2046	0.167	0.0005	0.188	0.0764	0.0063	0.1171	0.0772		0.1733	0.0635	0.1231		0.0433			0.0248	0.1081	0.1306	0.2394	0.164
-26.6	0.159	0.0876	0.1043	0.2006	0.1209	0.204	0.0012	0.0835	0.196	0.0775	0.158	0.043	0.1808	0.1525	0.053	0.1199	0.1092		0.1524		0.0791	0.2606	0.1767	0.128	0.0033	0.0673	0.1712	0.181	-0.1226	0.3105	0.1207	0.0063	0.1817	0.1493		0.2029	0.098	0.1736		0.0469			0.0418	0.1225	0.1348	0.2131	0.1999
-26.5	0.1906	0.1308	0.0953	0.1829	0.13	0.2146	0.0077	0.0941	0.2133	0.1041	0.1174	0.0466	0.1825	0.1144	0.0473	0.1073	0.1048		0.1223		0.1045	0.2839	0.2505	0.1736	0.0138	0.0796	0.2074	0.1828	-0.2578	0.2772	0.0761	0.0798	0.108	0.1442		0.2209	0.0626	0.1687		0.073			-0.0404	0.149	0.1362	0.1974	0.2181
-26.4	0.1162	0.1178	0.0496	0.0951	0.1381	0.1069	0.0084	0.0377	0.1021	0.0614	0.1138	0.0284	0.2027	0.1151	0.0327	0.0457	0.047		0.1793		0.0701	0.1586	0.1655	0.0651	0.0052	0.0419	0.1384	0.1435	-0.2877	0.2656	0.0836	0.1054	0.1065	0.1455		0.1972	0.0667	0.1654		0.1084			-0.0159	0.1704	0.0977	0.1657	0.2116
-26.3	0.1018	0.1306	0.0529	0.1519	0.1617	0.108	0.0109	0.0227	0.1037	0.0569	0.086	0.0283	0.183	0.164	0.0435	0.0712	0.0581		0.2116		0.0645	0.1493	0.1457	0.0134	0.0258	0.0095	0.1442	0.2333	-0.3506	0.2339	0.0918	0.0857	0.1449	0.2092		0.1956	0.1161	0.1594		0.1811			-0.0525	0.2926	0.1207	0.2416	0.3256
-26.2	0.1457	0.1666	0.0751	0.2276	0.2398	0.13	0.0163	0.0554	0.1463	0.082	0.092	0.0679	0.1916	0.1651	0.087	0.1261	0.097		0.0811		0.0864	0.1977	0.1854	0.0367	0.0333	0.0151	0.186	0.1678	-0.3853	0.248	0.0824	0.0639	0.1541	0.2075		0.2106	0.1207	0.1562		0.0705			0.0096	0.1484	0.0841	0.1225	0.1618
-26.1	0.1679	0.1491	0.0191	0.1465	0.1094	0.102	0.014	0.0773	0.1327	0.0895	0.0759	0.0058	0.1385	0.0733	0.0754	0.054	0.0572		0.244		0.1008	0.1769	0.1593	0.05	0.0451	0.0427	0.1326	0.212	-0.2536	0.1479	0.0602	0.0201	0.0615	0.0752		0.1365	0.0703	0.0722		0.1058			0.0027	0.204	0.0786	0.1611	0.1236
-26	0.1973	0.1359	0.0299	0.1872	0.1428	0.1228	0.0092	0.1346	0.1586	0.1301	0.1038	0.016	0.2197	0.1249	0.0923	0.072	0.0778		0.1882		0.1339	0.1754	0.2372	0.101	0.0946	-0.145	0.1655	0.1952	-0.4607	0.2902	0.1007	0.0318	0.1337	0.1991		0.3229	0.1196	0.1729		0.1148			0.0053	0.1969	0.0674	0.182	0.1167
-25.9	0.2175	0.2008	0.0302	0.2564	0.1955	0.1009	0.0145	0.0813	0.156	0.0882	0.0771	0.015	0.1742	0.1177	0.099	0.1309	0.1423		0.155		0.0994	0.188	0.1963	0.2166	0.0839	-0.0353	0.1434	0.1812	-0.3762	0.2567	0.0729	0.0273	0.1217	0.185		0.2954	0.1033	0.1631		0.1195			0.0249	0.1715	0.0757	0.1989	0.1427
-25.8	0.2717	0.2338	0.0167	0.1953	0.1298	0.1354	-0.039	0.0849	0.1937	0.1008	0.0412	-0.1476	0.1172	0.0917	0.0788	0.0817	0.1534		0.148		0.0966	0.2106	0.2083	0.2797	0.0537	-0.1131	0.1893	0.1661	-0.1409	0.1413	0.0548	0.0092	0.0543	0.106		0.1973	0.0699	0.0774		0.0787			0.0255	0.1629	0.0721	0.1541	0.1958
-25.7	0.1332	0.124	0.0101	0.1588	0.0974	0.1053	-0.0477	0.0552	0.1122	0.0524	0.0641	-0.1725	0.2031	0.1265	0.0515	0.0579	0.1109		0.1637		0.0367	0.0984	0.1018	0.1452	0.0667	-0.1239	0.1165	0.1743	-0.1533	0.2215	0.0782	0.0066	0.1031	0.1624		0.2602	0.0799	0.1076		0.0682			0.0607	0.1731	0.0732	0.1809	0.1532
-25.6	0.1846	0.1795	0.0054	0.1499	0.0857	0.1674	-0.1138	0.1653	0.145	0.1014	0.0484	-0.151	0.1914	0.1473	0.0439	0.0588	0.0987		0.1526		0.0838	0.1891	0.2026	0.188	0.0631	-0.0963	0.2371	0.1606	0.0486	0.1863	0.0594	0.0399	0.0986	0.0983		0.142	0.1031	0.1293		0.0337			0.1575	0.1588	0.1155	0.183	0.1744
-25.5	0.171	0.188	0.0038	0.1934	0.1254	0.1751	-0.1058	0.176	0.1306	0.1207	0.06	-0.1877	0.2124	0.1711	0.0748	0.0965	0.1323		0.1502		0.0957	0.1918	0.2065	0.1759	0.0535	-0.1005	0.2497	0.1582	0.0129	0.3108	0.0967	0.0404	0.1344	0.1566		0.1738	0.1364	0.1612		0.0101			0.162	0.1841	0.0853	0.1542	0.1386
-25.4	0.1833	0.1756	0.0084	0.1763	0.1347	0.2131	-0.0537	0.155	0.1405	0.1771	0.0401	-0.2081	0.2287	0.1487	0.09	0.121	0.1265		0.0904		0.0713	0.2367	0.1915	0.1501	0.0764	-0.1101	0.2175	0.1833	0.0207	0.261	0.1068	0.053	0.0619	0.1984		0.1781	0.1555	0.156		0.0247			0.1259	0.2009	0.017	0.1625	0.0807
-25.3	0.2102	0.1566	0.0088	0.1479	0.0927	0.198	-0.0469	0.1533	0.162	0.1615	0.038	-0.2228	0.2185	0.1526	0.0518	0.1305	0.1026		0.0702		0.0594	0.2522	0.1839	0.1419	0.0811	-0.0898	0.204	0.2027	0.0222	0.2674	0.096	0.0503	0.055	0.1871		0.179	0.137	0.1591		0.0466			0.1176	0.1687	0.0381	0.135	0.097
-25.2	0.1297	0.0875	0.004	0.1926	0.1388	0.1018	-0.0396	0.0866	0.116	0.0645	0.0087	-0.1475	0.1281	0.1045	0.1012	0.1034	0.0901		0.1028		0.0359	0.1443	0.1216	0.086	0.0378	-0.0409	0.1161	0.1738	0.0247	0.1506	0.0449	0.0088	0.0273	0.0962		0.1132	0.0747	0.0986		0.0184			0.1282	0.1611	0.0787	0.1743	0.1258
-25.1	0.1631	0.1208	0.0114	0.1911	0.1635	0.1525	0.0528	0.1186	0.1058	0.0785	0.0255	-0.0907	0.2306	0.1724	0.0605	0.0902	0.1483		0.1389		0.0333	0.1772	0.1692	0.1207	0.0843	-0.1278	0.1901	0.1674	0.0353	0.2882	0.1213	0.0142	0.0733	0.1721		0.2477	0.1672	0.1808		0.0309			0.0785	0.1541	0.0772	0.1574	0.0475
-25	0.1613	0.1332	0.0107	0.1987	0.1646	0.1506	0.0287	0.149	0.0781	0.0561	0.0313	-0.0544	0.1877	0.1298	0.0478	0.0972	0.1579		0.1511		0.0227	0.1791	0.1689	0.1012	0.078	-0.1908	0.1934	0.1533	0.0184	0.2443	0.1087	0.0245	0.0906	0.1471		0.233	0.1429	0.1504		0.0612			0.0887	0.1271	0.0772	0.1649	0.034
-24.9	0.148	0.1332	0.0311	0.2388	0.1384	0.1393	0.0029	0.1737	0.1151	0.0777	0.0095	0.0762	0.1906	0.1189	0.0538	0.1745	0.1269		0.1368		0.0335	0.1758	0.1204	0.031	0.0474	-0.1641	0.1678	0.1842	0.0066	0.2373	0.0771	0.0601	0.1016	0.1569		0.2109	0.1246	0.103		0.0778			0.1129	0.1128	0.0923	0.1562	0.094		0.0413
-24.8	0.227	0.2329	0.0271	0.241	0.1553	0.1488	0.0171	0.1669	0.179	0.0521	0.0158	0.0929	0.2293	0.155	0.0685	0.1948	0.1229		0.1403		0.1042	0.216	0.1204	0.0514	0.0584	-0.126	0.2517	0.1691	0.0087	0.306	0.1045	0.0863	0.11	0.1949		0.2664	0.1623	0.1162	0.088	0.0694			0.1445	0.1049	0.098	0.16	0.1091		0.074
-24.7	0.1925	0.1893	0.0028	0.1872	0.1654	0.1145	0.0037	0.1108	0.1476	0.0581	0.022	0.103	0.1665	0.1127	0.121	0.1464	0.167		0.0841		0.0897	0.1905	0.0977	0.0321	0.064	-0.0588	0.1981	0.2054	0.0258	0.2133	0.1031	0.0578	0.0763	0.1556		0.2067	0.1327	0.106	0.0557	0.0609			0.0865	0.0993	0.1092	0.1665	0.108		0.0914
-24.6	0.1241	0.0994	0.0005	0.1837	0.1588	0.0718	0.0124	0.0644	0.1071	0.0828	0.0062	0.1	0.1759	0.0806	0.1321	0.1124	0.1668		0.072		0.0546	0.1339	0.0521	0.024	0.0597	0.0395	0.1504	0.2416	0.0366	0.2042	0.0953	0.031	0.0836	0.1609		0.1854	0.1356	0.124	0.0139	0.1036			0.0223	0.1002	0.1291	0.18	0.0859		0.1166
-24.5	0.1474	0.1296	0.0057	0.1041	0.1146	0.0993	0.0373	0.1006	0.1123	0.1157	0.0084	0.0994	0.1874	0.0786	0.0787	0.0374	0.0678		0.0727		0.0834	0.1844	0.081	0.0377	0.0492	0.0535	0.2028	0.1846	0.0023	0.1898	0.1051	0.013	0.0927	0.1485		0.1896	0.1525	0.1145	0.0366	0.0976			0.1009	0.0865	0.1332	0.2252	0.1028		0.1503
-24.4	0.1604	0.1524	0.0026	0.153	0.1262	0.0837	0.0364	0.1384	0.1167	0.1409	0.0159	0.1593	0.1727	0.0714	0.1	0.0634	0.0587		0.0804		0.065	0.174	0.0774	0.0527	0.0688	0.0792	0.2043	0.1642	0.0215	0.1916	0.1304	0.0239	0.0961	0.1285		0.1804	0.1527	0.0945	0.099	0.0937			0.152	0.0848	0.0944	0.2002	0.1284		0.1469
-24.3	0.1356	0.1296	0.0045	0.1682	0.1368	0.0845	0.0705	0.1324	0.0727	0.1444	0.0142	0.1424	0.1081	0.0299	0.0876	0.1015	0.1303		0.1137		0.1146	0.1682	0.061	0.0445	0.0648	0.0871	0.2379	0.1177	0.009	0.1677	0.1037	0.0314	0.083	0.0804		0.1307	0.1087	0.0559	0.0741	0.1046			0.1675	0.1317	0.1381	0.1809	0.1811		0.0982
-24.2	0.1349	0.0933	0.0084	0.142	0.1434	0.0467	0.0413	0.1235	0.066	0.1709	0.0242	0.1106	0.0803	0.0114	0.0757	0.0856	0.1317		0.1713		0.0344	0.1934	0.0559	0.0069	0.0465	0.1251	0.1887	0.1538	0.0291	0.1578	0.1191	0.0262	0.054	0.0601		0.1293	0.1	0.0321	0.0052	0.1584			0.1593	0.1689	0.1735	0.208	0.1216		0.0828
-24.1	0.1269	0.0687	0.01	0.1537	0.152	0.0325	0.053	0.0957	0.058	0.1737	0.0333	0.0772	0.1417	0.0486	0.0666	0.1072	0.1171		0.1386		0.0309	0.2277	0.0029	0.0163	0.0849	0.0896	0.1739	0.1258	0.1011	0.3068	0.1857	0.0313	0.0551	0.1626		0.2211	0.2027	0.072	0.0069	0.1341			0.0922	0.1568	0.1279	0.1887	0.0995		0.1745
-24	0.1265	0.1161	0.0082	0.1477	0.1718	0.0978	0.0828	0.104	0.0979	0.1496	0.2224	0.1023	0.1177	0.0549	0.0523	0.1245	0.1016		0.0955		0.0458	0.2448	0.0286	0.0475	0.0837	0.0718	0.1604	0.1419	0.1027	0.2637	0.1341	0.0294	0.0426	0.1609		0.1892	0.1955	0.0726	0.0091	0.1221			0.055	0.1333	0.0954	0.2038	0.1195		0.1673
-23.9	0.1896	0.1472	0.0153	0.1953	0.1555	0.1815	0.1115	0.1528	0.1673	0.1795	0.3077	0.0729	0.1229	0.0831	0.0369	0.0981	0.1042		0.0951		0.0502	0.4093	0.0506	0.0905	0.0938	0.1043	0.2528	0.2027	0.1022	0.2602	0.1067	0.0228	0.0931	0.1695		0.152	0.2253	0.092	0.0235	0.1134			0.0327	0.1563	0.113	0.1702	0.134		0.1322
-23.8	0.1616	0.1368	0.0032	0.1714	0.1387	0.07	0.0936	0.1084	0.1014	0.1076	0.1286	0.0812	0.1492	0.0641	0.0337	0.111	0.109		0.1259		0.0318	0.2262	0.0483	0.0973	0.0598	0.0926	0.1694	0.187	0.0979	0.1622	0.0861	0.0736	0.0793	0.1133		0.1147	0.141	0.0829	-0.0497	0.0827			0.0428	0.0736	0.0817	0.1482	0.1764		0.1126
-23.7	0.1348	0.1322	0.026	0.2069	0.1497	0.0313	0.0664	0.1498	0.1121	0.1305	0.1302	0.0441	0.1437	0.0642	0.1018	0.1167	0.187		0.1053		0.0341	0.2071	0.0678	0.1012	0.0423	0.0907	0.165	0.1877	0.1893	0.1846	0.1011	0.0655	0.0517	0.1226		0.1013	0.1433	0.1011	-0.0875	0.0866			0.0546	0.1065	0.097	0.1436	0.1484		0.1104
-23.6	0.096	0.1219	0.0035	0.2269	0.13	0.0033	0.0635	0.1551	0.1381	0.1685	0.1101	0.0734	0.1223	0.0762	0.132	0.0823	0.2		0.1285		0.0414	0.2049	0.0703	0.1085	0.0314	0.0663	0.1529	0.1538	0.2344	0.1865	0.1016	0.0333	0.0485	0.1091		0.1061	0.1313	0.0886	-0.0917	0.1011			0.0691	0.1331	0.1375	0.1967	0.1197		0.1008
-23.5	0.0804	0.0815	0.0065	0.2416	0.1215	0.0008	0.0596	0.0963	0.0979	0.1406	0.0955	0.0701	0.1338	0.1031	0.1238	0.0815	0.1967		0.1363		0.0355	0.1543	0.057	0.1024	0.0178	0.043	0.1206	0.1915	0.2246	0.1678	0.0921	0.0358	0.051	0.0907		0.0875	0.1172	0.0724	-0.0666	0.1028			0.0345	0.0987	0.1576	0.171	0.2031		0.1076
-23.4	0.1082	0.0683	0.0134	0.2498	0.1668	0.0027	0.0283	0.0781	0.1025	0.108	0.0784	0.0406	0.1615	0.1285	0.1083	0.1696	0.1584		0.1317		0.0405	0.1831	0.1048	0.1126	0.0066	0.0304	0.1434	0.1927	0.1687	0.1592	0.0886	0.0506	0.051	0.1132		0.0513	0.0769	0.065	-0.0644	0.1183			0.0524	0.0814	0.1476	0.1554	0.2004		0.1008
-23.3	0.2083	0.139	0.0038	0.2376	0.1783	0.0249	0.058	0.1836	0.2175	0.1647	0.1007	0.0357	0.1705	0.1192	0.1077	0.1624	0.1512		0.1883		0.0705	0.3273	0.1741	0.1726	0.0066	0.0568	0.2899	0.2	0.1073	0.1696	0.1068	0.0521	0.064	0.1077		0.0491	0.0756	0.0634	-0.1624	0.2071			0.1108	0.113	0.0997	0.1895	0.2074		0.0958
-23.2	0.1938	0.1291	0.0018	0.1282	0.0842	-0.0458	0.0559	0.1723	0.1869	0.1404	0.1356	0.0072	0.1597	0.0948	0.0574	0.0481	0.0883		0.1616		0.0657	0.2449	0.1108	0.1385	0.0035	0.0454	0.2544	0.2032	0.0553	0.1848	0.1077	0.0342	0.0683	0.1032		0.0795	0.1044	0.0733	-0.161	0.1835			0.0845	0.0751	0.1235	0.1911	0.2051		0.1109
-23.1	0.1003	0.1062	0.0011	0.1577	0.1249	-0.107	0.0142	0.1155	0.1129	0.104	0.1304	0.0129	0.1486	0.0757	0.0575	0.0695	0.1333		0.1603		0.056	0.1166	0.0687	0.065	0.0052	0.0113	0.1596	0.1606	0.0147	0.195	0.0447	0.0317	0.0637	0.1522		0.0807	0.1098	0.1018	-0.1201	0.1845			0.0821	0.0623	0.1617	0.1752	0.2096		0.121
-23	0.1132	0.1228	0.0093	0.1725	0.1421	-0.1887	0.0188	0.1438	0.1513	0.1171	0.0925	0.0193	0.1092	0.0502	0.0432	0.0822	0.1451		0.177		0.0659	0.1604	0.1146	0.0557	0.0047	0.0275	0.2101	0.178	0.0082	0.1464	0.0143	0.0473	0.0423	0.1252		0.0377	0.0723	0.0866	-0.1425	0.1685			0.079	0.048	0.1597	0.1747	0.1958		0.1017
-22.9	0.2542	0.1716	0.0143	0.1739	0.114	-0.3789	0.0265	0.1686	0.2859	0.1542	0.1305	0.0351	0.1913	0.0876	0.0325	0.0633	0.1369		0.2389		0.0661	0.219	0.1422	0.1669	0.0039	0.0345	0.3597	0.2076	0.0207	0.194	0.0179	0.1125	0.0345	0.1443		0.0887	0.1236	0.1369	-0.152	0.1834			0.0155	0.0878	0.1409	0.1571	0.2239		0.1425
-22.8	0.2276	0.1412	0.0012	0.1616	0.0877	-0.3088	0.0123	0.1331	0.2323	0.1418	0.1446	0.0862	0.2417	0.0918	0.0439	0.1223	0.0981		0.2135		0.0428	0.1855	0.1088	0.14	0.0053	0.0194	0.2997	0.2185	0.0321	0.2438	0.0105	0.1014	0.0387	0.1694		0.1136	0.1766	0.1486	-0.1384	0.1471			0.0076	0.0863	0.12	0.147	0.2007		0.1679
-22.7	0.1131	0.0776	0.047	0.1352	0.1097	-0.1284	0.0035	0.0886	0.1455	0.1016	0.1054	0.1034	0.1645	0.0478	0.0194	0.1259	0.1034		0.109		0.0473	0.1122	0.0684	0.0761	-0.0257	0.018	0.1111	0.1987	-0.0057	0.1832	0.0049	0.0467	0.0502	0.0977		0.0419	0.1292	0.0934	-0.1498	0.1522			0.0137	0.0883	0.0963	0.1545	0.1611		0.1168
-22.6	0.1045	0.0882	0.1246	0.1899	0.1844	-0.14	0.0121	0.1422	0.2134	0.1196	0.1341	0.185	0.1705	0.0434	0.0128	0.113	0.1702		0.1234		0.0643	0.1437	0.0964	0.0928	-0.0996	0.0492	0.1657	0.1431	-0.0452	0.1894	0.0072	0.0718	0.085	0.09		0.038	0.1393	0.1133	-0.243	0.1495			0.0606	0.1101	0.0887	0.1649	0.1468		0.1032
-22.5	0.1157	0.1155	0.0985	0.1255	0.109	-0.1403	0.0134	0.1501	0.1686	0.1488	0.0997	0.0697	0.1291	0.024	0.0055	0.0671	0.0829		0.0976		0.0375	0.194	0.0963	0.0461	-0.1287	0.0517	0.1821	0.1787	-0.0314	0.1337	0.0198	0.0445	0.0704	0.0819	0.1115	0.046	0.1114	0.0952	-0.2341	0.1606			0.122	0.0908	0.1502	0.165	0.2255		0.0666
-22.4	0.2499	0.1926	0.1032	0.1397	0.1016	0.0731	0.0065	0.2584	0.1727	0.2237	0.1226	0.054	0.1468	0.099	0.0045	0.0968	0.0703		0.1436		0.1482	0.3027	0.135	0.0806	-0.1619	0.0259	0.2122	0.2598	-0.0244	0.1729	-0.1524	0.0176	0.0907	0.13	0.064	0.0616	0.1163	0.1495	-0.3429	0.148			0.1267	0.1007	0.1177	0.1958	0.1884		0.0779
-22.3	0.1445	0.1057	0.1323	0.1829	0.12	0.0602	0.012	0.1451	0.0832	0.1012	0.1222	0.0457	0.1354	0.1126	0.0011	0.1469	0.0903		0.1381		0.0715	0.1376	0.0825	0.0452	-0.1479	0.0211	0.088	0.2182	-0.0349	0.1917	-0.19	0.0359	0.0831	0.1197	0.0421	0.0753	0.1334	0.1556	-0.151	0.1129			0.143	0.0788	0.1199	0.1903	0.2047		0.0733
-22.2	0.203	0.1643	0.102	0.1809	0.1209	0.1006	0.0214	0.2109	0.0816	0.0962	0.1522	0.0556	0.0647	0.0108	0.0052	0.0943	0.1338		0.1686		0.0799	0.2307	0.1404	0.1237	-0.1421	0.0358	0.1461	0.1486	-0.2331	0.1615	-0.2659	0.0425	0.07	0.1006	0.0582	0.0985	0.1352	0.1464	-0.2026	0.1152			0.1064	0.1001	0.0977	0.1902	0.2152		0.0925
-22.1	0.1155	0.0837	0.1009	0.1667	0.113	0.0221	0.0127	0.1059	0.0568	0.0245	0.1853	0.0887	0.0854	0.016	0.006	0.0735	0.1345		0.1836		0.0349	0.1249	0.065	0.0576	-0.1845	0.022	0.0885	0.1577	-0.384	0.1958	-0.2844	0.0477	0.0692	0.1237	0.049	0.1052	0.1607	0.1624	-0.0726	0.1396			0.1369	0.0895	0.1061	0.193	0.2365		0.122
-22	0.1401	0.1271	0.09	0.1943	0.1085	0.0485	0.0433	0.1385	0.1682	-0.0618	0.1111	0.06	0.1011	0.0361	0.0033	0.0733	0.1103		0.1837		0.0711	0.1607	0.1265	0.1119	-0.139	0.0017	0.0934	0.1635	-0.3249	0.1698	-0.099	0.0488	0.0389	0.0872	0.0419	0.065	0.1345	0.1146	0.0361	0.1398			0.1937	0.052	0.1254	0.2418	0.2259		0.1003
-21.9	0.1349	0.1385	0.0788	0.1848	0.1003	0.0407	0.012	0.1467	0.1773	-0.1069	0.1093	0.0416	0.0984	0.0104	0.0161	0.0625	0.107		0.1613		0.0625	0.1668	0.1301	0.091	-0.1256	0.0114	0.113	0.1704	-0.338	0.171	-0.067	0.0504	0.0582	0.1117	0.0442	0.0561	0.1317	0.1251	0.0908	0.1223			0.2257	0.071	0.1525	0.249	0.262		0.1219
-21.8	0.1483	0.0952	0.155	0.2647	0.1813	0.0149	0.014	0.1485	0.1414	-0.1007	0.0978	0.057	0.0766	0.0033	0.0492	0.0915	0.1467		0.1005		0.059	0.201	0.1085	0.1077	-0.0868	0.0647	0.1759	0.1645	-0.2832	0.1421	-0.0343	0.0547	0.0564	0.1066	0.0022	0.054	0.11	0.1067	0.1271	0.1194			0.1623	0.0992	0.1302	0.2296	0.1513		0.1069
-21.7	0.1549	0.1165	0.0732	0.1267	0.1013	0.0081	0.0679	0.0999	0.1142	-0.28	0.1242	0.0077	0.1334	0.0091	0.0433	0.0907	0.0821		0.166		0.0681	0.2431	0.0982	0.0902	-0.1753	0.0882	0.1817	0.1885	-0.3648	0.2096	0.0376	0.0615	0.0577	0.1366	0.0555	0.1253	0.1458	0.1393	0.1831	0.182			0.2542	0.1177	0.2582	0.2724	0.1988		0.1296
-21.6	0.2352	0.1823	0.0586	0.1109	0.0619	0.0209	0.1012	0.161	0.1815	-0.4051	0.0902	0.0053	0.1269	0.0093	0.0265	0.0948	0.091		0.1102		0.0619	0.2723	0.1619	0.1061	-0.2206	0.1133	0.2484	0.1323	-0.416	0.1426	0.1036	0.024	0.0167	0.0553	0.1492	0.1182	0.1698	0.1119	0.2127	0.1211			0.155	0.0696	0.1611	0.1667	0.1555		0.079
-21.5	0.1206	0.1074	0.118	0.2112	0.0282	0.0083	0.0153	0.1119	0.0864	-0.1498	0.1029	0.0167	0.1026	0.0175	0.0308	0.0923	0.0974		0.1374		0.0022	0.1153	0.0813	0.0788	-0.1915	0.0559	0.1558	0.2086	-0.3578	0.1559	0.1419	0.0539	0.0196	0.0334	0.0576	0.1207	0.1475	0.1194	0.0761	0.174			0.2245	0.0885	0.189	0.2265	0.2066		0.0893
-21.4	0.1504	0.1225	0.1044	0.2146	0.0708	0.0031	0.0009	0.1432	0.1104	-0.1385	0.129	0.0471	0.0975	0.0223	0.0313	0.0673	0.0807		0.1182		0.0664	0.1866	0.0996	0.1235	0.0955	0.0841	0.1452	0.1911	-0.3212	0.1797	0.1371	0.0745	0.0112	0.0435	0.0494	0.1022	0.1272	0.1261	0.1299	0.1768			0.2203	0.0775	0.1845	0.2271	0.1841		0.1138
-21.3	0.1315	0.127	0.083	0.1982	0.0989	0.0146	0.0101	0.1469	0.1076	-0.1292	0.1273	0.0506	0.1476	0.0318	0.0049	0.0626	0.0281		0.118		0.0854	0.1937	0.0949	0.1371	0.0166	0.0683	0.141	0.1113	-0.3239	0.1685	0.1063	0.0516	0.0053	0.0756	0.0655	0.1087	0.1477	0.1369	0.1345	0.1461			0.1442	0.1064	0.1601	0.1945	0.133		0.1228
-21.2	0.1946	0.127	0.0762	0.1592	0.1159	0.0072	0.0248	0.1211	0.1009	-0.1621	0.1083	0.0331	0.1692	0.0423	0.014	0.0353	0.0393		0.1004		0.0864	0.1867	0.1015	0.1199	0.0131	0.049	0.1538	0.1342	-0.2821	0.1417	0.1032	0.0199	0.0014	0.0775	0.0799	0.1115	0.1436	0.1415	0.1448	0.1608			0.1792	0.1071	0.163	0.2092	0.1682		0.1177
-21.1	0.2392	0.0899	0.0694	0.1975	0.1538	0.0132	0.041	0.1287	0.1027	0.0338	0.1105	0.0544	0.1564	0.0391	0.0094	0.0482	0.057		0.0999		0.0786	0.186	0.0999	0.0742	0.0105	0.0878	0.1677	0.0876	-0.2829	0.1366	0.1063	0.0286	0.0031	0.0589	0.0775	0.0916	0.112	0.1317	0.1183	0.139			0.172	0.1	0.1672	0.1873	0.2034		0.1092
-21	0.3586	0.1556	0.0553	0.1269	0.146	0.0159	0.0506	0.2366	0.1731	0.0236	0.1354	0.1032	0.151	0.0371	0.0019	0.1195	0.0234		0.102		0.1354	0.2518	0.1583	0.0453	0.0124	0.1321	0.2064	0.1197	-0.3144	0.1555	0.0993	0.0452	0.0029	0.0621	0.1012	0.1091	0.1425	0.1351	0.1453	0.1222			0.131	0.0747	0.1581	0.179	0.1823		0.1336
-20.9	0.1567	0.075	0.1054	0.2007	0.2348	0.0041	0.0151	0.1244	0.1	0.0006	0.1518	0.1531	0.1574	0.0518	0.003	0.1237	0.0711		0.1231		0.0446	0.1263	0.0823	0.0445	0.0216	0.0699	0.1211	0.0735	-0.3341	0.1281	0.0922	0.0377	0.0066	0.0717	0.0302	0.163	0.149	0.1413	0.0197	0.0675			0.093	0.1216	0.1589	0.1746	0.1539		0.1416
-20.8	0.2231	0.1177	0.1114	0.2067	0.1722	0.044	0.0447	0.2046	0.1774	0.0093	0.1791	0.1121	0.1723	0.066	0.0019	0.0993	0.0996		0.0896		0.0892	0.2048	0.1827	0.1787	0.0136	0.1207	0.2313	0.1161	-0.3558	0.1347	0.1127	0.0447	0.0165	0.0565	0.0159	0.1866	0.1192	0.1461	0.0165	0.111			0.1013	0.1037	0.1242	0.2104	0.2066		0.1578
-20.7	0.0993	0.0919	0.0648	0.1397	0.1276	0.0333	0.0418	0.1221	0.0811	0.023	0.1386	0.0526	0.1374	0.049	0.0024	0.0897	0.0527		0.1072		0.0519	0.1293	0.1001	0.1148	0.0053	0.0612	0.1976	0.108	-0.2433	0.1362	0.0914	0.038	0.0041	0.0413	0.0168	0.1412	0.0736	0.1117	0.0881	0.1196			0.124	0.1056	0.1345	0.2212	0.1862		0.1225
-20.6	0.1097	0.1163	0.0965	0.1809	0.1668	0.0541	0.0313	0.1742	0.0795	0.0689	0.114	0.0618	0.1352	0.0365	0.0131	0.1046	0.0624		0.1068		0.0654	0.1784	0.1535	0.1102	0.0103	0.0843	0.2432	0.1582	-0.1568	0.1511	0.0725	0.0392	0.0137	0.0707	0.0214	0.1295	0.0336	0.1047	0.1389	0.1504			0.1454	0.0967	0.1704	0.2322	0.1508		0.0998
-20.5	0.1041	0.1151	0.0938	0.176	0.1819	0.0538	0.0148	0.1732	0.0915	0.1033	0.1437	0.0552	0.1512	0.0519	0.0578	0.1377	0.0515		0.1194		0.0685	0.1896	0.1416	0.0225	0.0153	0.0849	0.2215	0.149	-0.1864	0.2048	0.0882	0.0499	0.0109	0.0733	0.0109	0.1364	0.052	0.131	0.1643	0.133			0.1589	0.1277	0.1737	0.1962	0.1548		0.1488
-20.4	0.2112	0.1114	0.1011	0.1764	0.1087	0.0872	0.0134	0.1998	0.119	0.153	0.1462	0.0542	0.1198	0.0391	0.0232	0.1227	0.0642		0.094		0.0465	0.0882	0.1546	0.0289	0.0046	0.1024	0.2149	0.2326	-0.1658	0.1867	0.085	0.0442	0.011	0.0683	0.0502	0.1084	0.0697	0.1307	0.1764	0.125			0.1236	0.1304	0.0974	0.1914	0.1609		0.1395
-20.3	0.1527	0.1087	0.1133	0.1784	0.1052	0.0973	0.0342	0.1829	0.1383	0.1391	0.1554	0.0806	0.1112	0.0563	0.0389	0.0982	0.0654		0.0796		0.0664	0.0703	0.1536	0.1499	0.0532	0.0773	0.189	0.2659	-0.1249	0.1864	0.0963	0.0339	0.0012	0.0934	0.0367	0.1135	0.1621	0.1383	0.1173	0.1286			0.1201	0.1523	0.1393	0.1982	0.158		0.1034
-20.2	0.1305	0.0942	0.121	0.2203	0.0998	0.1313	0.0475	0.1305	0.1446	0.1566	0.141	0.1526	0.1174	0.0627	0.1144	0.1244	0.0406		0.1174		0.079	-0.1656	0.1469	0.1841	0.0569	0.096	0.1688	0.1955	0.0497	0.1968	0.0885	0.0032	0.0009	0.0763	0.0491	0.0712	0.1597	0.079	0.1108	0.1368			0.1391	0.1331	0.1494	0.192	0.1531		0.0868
-20.1	0.1727	0.0937	0.0714	0.1674	0.0524	0.1353	0.0157	0.1562	0.1315	0.1405	0.2057	0.0625	0.2068	0.092	0.0386	0.0728	0.026		0.0981		0.0592	-0.3315	0.1417	0.1244	0.0826	0.0874	0.1851	0.1514	0.0483	0.2776	0.1443	0.0409	0.0489	0.1068	0.0156	0.1747	0.1484	0.1378	0.082	0.1264			0.1147	0.0716	0.0982	0.1586	0.1512		0.1171
-20	0.2167	0.115	0.0982	0.2245	0.1108	0.1253	0.0027	0.1509	0.1389	0.1341	0.2	0.0855	0.1819	0.0967	0.0699	0.0922	0.0532		0.1154		0.042	-0.3394	0.1231	0.1257	0.0476	0.0907	0.2117	0.1971	0.0408	0.2329	0.1269	0.0298	0.0579	0.0874	0.0129	0.1632	0.103	0.1053	0.091	0.1597			0.1454	0.1587	0.1444	0.1783	0.1811		0.0798
-19.9	0.3549	0.1124	0.0921	0.1618	0.1232	0.1299	0.0717	0.1963	0.177	0.1576	0.2112	0.076	0.1607	0.1137	0.0797	0.0562	0.0416		0.1371		0.0665	-0.412	0.1911	0.082	0.0364	0.0885	0.273	0.1761	0.0381	0.1844	0.1661	0.0264	0.0953	0.0704	0.005	0.1929	0.0672	0.1548	0.1406	0.1713			0.1419	0.1619	0.1461	0.2102	0.2175		0.0644
-19.8	0.2646	0.1048	0.1019	0.1688	0.1059	0.1246	0.0557	0.1628	0.1347	0.1412	0.2028	0.0913	0.1688	0.1176	0.0612	0.0557	0.0664		0.2648		0.0648	-0.3148	0.1462	0.0372	0.0445	0.0782	0.2269	0.1676	0.053	0.1916	0.1708	0.0365	0.1096	0.0591	0.0134	0.1662	0.0705	0.1752	0.1206	0.1531			0.1327	0.1646	0.2172	0.2174	0.2363		0.0611
-19.7	0.124	0.0741	0.0937	0.2314	0.1497	0.099	0.0242	0.0792	0.0797	0.1049	0.1427	0.1235	0.1456	0.088	0.0672	0.0949	0.0312		0.2708		0.0484	-0.1202	0.071	0.007	0.0476	0.0673	0.1261	0.1661	0.0626	0.1405	0.0913	0.0391	0.0632	0.046	0.0099	0.0594	0.0641	0.1104	0.0847	0.1509			0.1255	0.1593	0.1964	0.2226	0.2016		0.0399
-19.6	0.1826	0.0882	0.0931	0.2207	0.1317	0.1296	0.0407	0.0995	0.0721	0.1508	0.2012	0.0922	0.1967	0.1892	0.0487	0.1144	0.0211		0.0906		0.0748	-0.1077	0.0983	0.0065	0.0784	0.0975	0.1412	0.1501	0.1122	0.3258	0.1381	0.0285	0.115	0.1154	0.0041	0.1555	0.1325	0.2083	0.0977	0.109			0.1641	0.1353	0.1352	0.2453	0.1235		0.0135
-19.5	0.1932	0.0721	0.1052	0.1817	0.1426	0.1221	0.0333	0.1465	0.1081	0.1281	0.1683	0.178	0.1563	0.1539	0.0541	0.1419	0.007		0.1152		0.1204	0.0143	0.2133	0.0328	0.0718	0.1346	0.2122	0.1698	0.0766	0.2683	0.1337	0.0134	0.0991	0.0943	0.1014	0.1294	0.1132	0.171	0.1479	0.1174			0.1639	0.1169	0.1329	0.2652	0.1065		0.0093
-19.4	0.0895	0.033	0.1287	0.1924	0.1248	0.0631	0.032	0.106	0.0985	0.079	0.2087	0.1404	0.1482	0.1759	0.0418	0.1301	0.0038		0.1296		0.0492	0.0427	0.1387	0.0339	0.027	0.0596	0.103	0.199	0.0438	0.212	0.1428	0.0634	0.0719	0.1282	0.0438	0.1544	0.0935	0.166	0.0841	0.1582			0.1378	0.1253	0.0971	0.2156	0.0654		0.0483
-19.3	0.0972	0.0532	0.0888	0.2123	0.0829	0.0839	0.05	0.1448	0.1447	0.1448	0.2188	0.0878	0.1475	0.1817	0.0088	0.1109	0.0635		0.1584		0.056	0.0998	0.1755	0.0193	0.0152	0.0716	0.1375	0.1691	0.0432	0.2219	0.1334	0.0736	0.0689	0.1397	0.042	0.1595	0.0968	0.1553	0.0911	0.1477			0.1151	0.1303	0.109	0.2327	0.0966		0.0654
-19.2	0.1794	0.1717	0.0643	0.2025	0.0686	0.1634	0.1932	0.1272	0.2223	0.1864	0.184	0.0996	0.1899	0.1478	0.0046	0.1233	0.081		0.1332		0.1325	0.2106	0.2657	0.0053	0.0119	0.0595	0.225	0.145	0.0583	0.281	0.1089	0.0399	0.0646	0.141	0.1162	0.2077	0.1135	0.1518	0.1163	0.1316			0.1158	0.1139	0.1037	0.2071	0.0987		0.0975
-19.1	0.1908	0.1596	0.0804	0.2015	0.1134	0.1322	0.1851	0.1376	0.2111	0.156	0.1743	0.1382	0.1878	0.1341	0.0011	0.1348	0.1095		0.1347		0.1269	0.2077	0.2765	0.043	0.0132	0.0614	0.2397	0.1328	0.0578	0.2949	0.1124	0.0327	0.0613	0.1419	0.1309	0.2095	0.1336	0.1647	0.0961	0.0797			0.1243	0.1396	0.0864	0.2205	0.0923		0.09
-19	0.1201	0.0828	0.0675	0.2195	0.11	0.0405	0.0541	0.0874	0.1015	0.0607	0.1768	0.1453	0.154	0.1091	0.0065	0.1175	0.0683		0.1348		0.0494	0.0758	0.1476	0.0477	0.0257	0.0368	0.1196	0.1245	0.0428	0.2508	0.1282	0.04	0.0323	0.1085	0.0705	0.1978	0.172	0.1357	0.0211	0.0876			0.1366	0.1636	0.0866	0.2241	0.0996		0.0503
-18.9	0.1205	0.1119	0.0967	0.2055	0.0915	0.0407	0.0744	0.1023	0.124	0.0494	0.2263	0.1358	0.1887	0.1388	0.0255	0.0766	0.0823		0.1232		0.0536	0.0432	0.1488	0.0015	0.0381	0.0441	0.1255	0.1834	0.0531	0.2702	0.1702	0.0608	0.0366	0.1255	0.0525	0.2306	0.2014	0.1685	0.0039	0.1407			0.1378	0.1502	0.0682	0.2057	0.0918		0.0519
-18.8	0.1492	0.1389	0.0851	0.1845	0.0755	0.053	0.1236	0.1544	0.1951	0.0508	0.1602	0.1216	0.1554	0.1218	0.0075	0.1212	0.0514		0.126		0.0789	0.0503	0.1899	0.019	0.0257	0.0568	0.1721	0.1712	0.0396	0.1693	0.1344	0.0711	0.0451	0.0959	0.0796	0.161	0.1095	0.136	0.0044	0.1465			0.1095	0.1628	0.0994	0.213	0.1189		0.0354
-18.7	0.1681	0.1176	0.1026	0.1731	0.0614	0.0126	0.1153	0.1328	0.1405	0.0714	0.1514	0.1127	0.1709	0.1261	0.019	0.1094	0.0531	0.1632	0.1015		0.0525	0.0325	0.169	0.0092	0.0182	0.0642	0.1923	0.1367	0.0465	0.1545	0.1162	0.0839	0.0686	0.1069	0.0783	0.1498	0.0975	0.1272	0.0345	0.1219			0.1905	0.1587	0.078	0.2449	0.064		0.0568
-18.6	0.2035	0.1392	0.1124	0.2484	0.1202	0.005	0.1226	0.1196	0.1096	0.0893	0.1487	0.1124	0.1842	0.1293	0.0317	0.207	0.1039	0.2312	0.1011		0.0489	0.0385	0.2037	0.0198	0.0069	0.0693	0.1956	0.149	0.0365	0.1417	0.1053	0.0629	0.0714	0.1453	0.081	0.166	0.0989	0.1368	0.0333	0.109			0.1964	0.1306	0.0912	0.1974	0.0708		0.0976
-18.5	0.1984	0.1644	0.1023	0.1921	0.0742	0.0189	0.1026	0.0836	0.1174	0.0849	0.119	0.0994	0.1517	0.1143	0.0215	0.14	0.1121	0.1754	0.1001		0.0667	0.1018	0.2006	0.0241	0.004	0.081	0.1943	0.1058	0.0163	0.1216	0.0831	0.0407	0.0482	0.1233	0.0887	0.1407	0.08	0.1009	0.0363	0.1332			0.1586	0.1531	0.076	0.2199	0.1332		0.0925
-18.4	0.1937	0.1627	0.1421	0.2107	0.099	0.0118	0.0814	0.1006	0.1265	0.05	0.1709	0.1497	0.1771	0.1638	0.0342	0.1292	0.0971	0.137	0.0737		0.0733	0.1057	0.17	0.0044	0.0207	0.0975	0.2097	0.1391	0.0501	0.2237	0.1163	0.0378	0.029	0.1771	0.1083	0.1875	0.1627	0.1102	0.0366	0.1422			0.1137	0.1365	0.1161	0.1983	0.1873		0.1221
-18.3	0.2094	0.1619	0.1529	0.1981	0.1086	0.013	0.0517	0.086	0.1736	0.0177	0.2009	0.1552	0.2231	0.1795	0.0336	0.1233	0.0909	0.123	0.0798		0.0621	0.1863	0.1516	0.0377	0.0161	0.0603	0.1778	0.142	0.0633	0.2576	0.1236	0.0644	0.0392	0.2217	0.1343	0.2233	0.183	0.1586	0.0072	0.1223			0.0949	0.1063	0.0922	0.1773	0.1339		0.1439
-18.2	0.2295	0.1498	0.0952	0.1179	0.0846	0.0075	0.0466	0.0941	0.1546	0.011	0.1467	0.1075	0.1718	0.0972	0.0234	0.1005	0.0622	0.0962	0.0753		0.0623	0.1802	0.1467	0.0374	0.0058	0.067	0.1909	0.1098	0.0503	0.1594	0.0929	0.0678	0.0711	0.1615	0.1317	0.1552	0.118	0.1399	0.0138	0.1433			0.0893	0.1135	0.1155	0.1814	0.0845		0.1039
-18.1	0.2798	0.2228	0.1418	0.2183	0.1496	0.0046	0.1144	0.1647	0.2282	0.0018	0.1544	0.1237	0.1347	0.1063	0.0205	0.1297	0.1115	0.1643	0.0894		0.0292	0.2536	0.2346	0.0134	0.0077	0.1191	0.2828	0.1334	0.069	0.1872	0.0978	0.0535	0.0876	0.1427	0.1102	0.1414	0.1123	0.1358	0.0295	0.1193			0.1088	0.0972	0.1251	0.1948	0.0888		0.0987
-18	0.2262	0.1732	0.1612	0.2001	0.1326	0.0101	0.1045	0.1357	0.1911	0.019	0.1294	0.1251	0.0908	0.0885	0.0398	0.143	0.1125	0.1054	0.0871		0.0325	0.2053	0.1885	0.0171	0.0056	0.0979	0.2606	0.1245	0.0645	0.168	0.0683	0.0484	0.0591	0.1008	0.0733	0.0844	0.0691	0.1178	0.0313	0.1276			0.1531	0.1582	0.1179	0.1728	0.1557		0.0777
-17.9	0.1166	0.0849	0.1487	0.192	0.1353	0.0062	0.0349	0.0845	0.0828	0.1248	0.2257	0.1196	0.1729	0.1032	0.0458	0.1543	0.1146	0.098	0.0727		0.037	0.0859	0.1001	0.0094	0.0048	0.0447	0.1804	0.1062	0.0554	0.2124	0.1286	0.1092	0.0926	0.1643	0.0633	0.1199	0.0921	0.195	0.0112	0.142			0.1825	0.1246	0.0874	0.1678	0.1577		0.1383
-17.8	0.21	0.1678	0.0629	0.164	0.1186	-0.0733	0.0759	0.1176	0.1725	-0.3719	0.1828	0.0812	0.1528	0.1346	0.0308	0.0778	0.0683	0.0749	0.0474		0.0881	0.1338	0.1587	0.0256	0.0202	0.0776	0.2708	0.0346	0.0625	0.2153	0.1288	0.0724	0.014	0.1852	0.1135	0.105	0.1274	0.1615	0.0136	0.1286			0.1715	0.1244	0.1093	0.187	0.076		0.117
-17.7	0.1201	0.0622	0.0789	0.2307	0.1538	-0.0479	0.0241	0.0859	0.1353	-0.2302	0.1871	0.101	0.1137	0.1231	0.0345	0.0789	0.0627	0.0989	0.0265		0.0562	0.0746	0.0612	0.0036	0.0068	0.0439	0.1698	0.0403	0.1344	0.2489	0.1008	0.0551	0.0865	0.1273	0.0458	0.0315	0.1187	0.1662	0.0374	0.1381			0.134	0.0988	0.1042	0.1824	0.0956		0.0703
-17.6	0.1457	0.0843	0.0846	0.2049	0.1338	-0.0729	0.0374	0.1227	0.181	-0.3258	0.147	0.111	0.1269	0.0938	0.0323	0.0594	0.037	0.1018	0.0179		0.0833	0.0768	0.0779	0.0094	0.0029	0.0437	0.2361	0.0602	0.1189	0.1569	0.0802	0.046	0.0947	0.0855	0.0415	0.0289	0.0707	0.1364	0.0672	0.158			0.1421	0.1081	0.0998	0.1798	0.1754		0.0451
-17.5	0.1384	0.0757	0.1066	0.149	0.0993	-0.1249	0.055	0.126	0.152	-0.3452	0.2098	0.1745	0.2115	0.1698	0.0302	0.1056	0.083	0.1262	-0.0492		0.0847	0.0777	0.0916	0.005	0.0058	0.0225	0.2841	0.0614	0.1793	0.1812	0.1115	0.067	0.1398	0.0935	0.049	0.0945	0.0903	0.2012	0.0766	0.204			0.2002	0.1797	0.1749	0.2619	0.1565		0.0793
-17.4	0.1601	0.1491	0.1004	0.1771	0.1352	-0.1139	0.0634	0.1376	0.1377	-0.3162	0.1909	0.1221	0.2042	0.1624	0.0413	0.1243	0.116	0.1165	-0.0565		0.0819	0.0698	0.0055	0.0016	0.008	0.0321	0.1888	0.0688	0.1887	0.1935	0.0956	0.0563	0.1235	0.0898	0.0704	0.1327	0.1111	0.2009	0.1377	0.0905			0.1297	0.1248	0.1193	0.1467	0.0775		0.0786
-17.3	0.2029	0.1677	0.0895	0.182	0.1698	-0.1211	0.0531	0.1521	0.1533	-0.3341	0.0541	0.1312	0.0934	0.0858	0.0434	0.1189	0.1086	0.1201	-0.0871		0.0733	0.0394	0.0161	0.013	0.004	0.0262	0.1811	0.1246	0.1527	0.1543	0.0504	0.0377	0.0618	0.0832	0.0927	0.1258	0.1199	0.1302	0.1247	0.1311			0.1557	0.124	0.1489	0.1732	0.0787		0.0262
-17.2	0.1626	0.1065	0.1061	0.1669	0.1868	-0.0973	0.017	0.1427	0.1446	-0.3077	0.0342	0.2094	0.1389	0.1699	0.0737	0.0938	0.1179	0.1454	-0.077		0.0703	0.0755	0.0463	0.0012	0.0017	0.0228	0.1634	0.1326	0.3043	0.2681	0.0891	0.0811	0.1031	0.1186	0.0933	0.1812	0.1877	0.2304	0.0667	0.1227			0.1418	0.0836	0.1258	0.1832	0.0716		0.0962
-17.1	0.1959	0.1362	0.1316	0.218	0.1238	-0.1037	0.0453	0.1392	0.1253	-0.3506	0.0875	0.251	0.1416	0.1526	0.0156	0.074	0.1702	0.1796	-0.1267		0.0731	0.1206	0.0899	0.0057	0.0044	0.0134	0.1703	0.1239	0.1876	0.286	0.1006	0.0199	0.0941	0.1168	0.073	0.119	0.0956	0.1871	0.0723	0.0977			0.1415	0.1113	0.0967	0.1281	0.132		0.1708
-17	0.2028	0.1504	0.1378	0.2305	0.1052	0.0191	0.0498	0.0898	0.1449	-0.3938	0.1095	0.2517	0.1273	0.0922	0.0032	0.0807	0.1759	0.1841	-0.1246		0.0541	0.1315	0.0976	0.0231	0.0194	0.0064	0.1162	0.0791	0.1012	0.1838	0.0885	0.0352	0.0769	0.0708	0.0218	0.0919	0.0806	0.0551	0.0681	0.1076			0.1607	0.117	0.1197	0.1243	0.1713		0.0885
-16.9	0.1646	0.1082	0.0731	0.1302	0.0622	0.0076	0.0226	0.1124	0.1103	-0.3486	0.2527	0.1637	0.2372	0.15	0.0139	0.0594	0.0776	0.1171	-0.1253		0.081	0.0877	0.0472	0.0162	0.0706	0.0355	0.0736	0.0838	0.1526	0.3447	0.1207	0.0871	0.1334	0.1638	0.0114	0.1741	0.1653	0.1125	0.0845	0.1163			0.1631	0.1266	0.1129	0.1936	0.1599		0.1394
-16.8	0.1809	0.1544	0.1169	0.2639	0.109	0.0492	0.0505	0.2349	0.2051	-0.5437	0.2326	0.348	0.1927	0.1219	0.0451	0.1311	0.1582	0.256	-0.2068		0.1403	0.0934	0.0648	0.0396	0.0721	0.008	0.127	0.1786	0.0989	0.2851	0.0783	0.0676	0.0937	0.143	0.0803	0.1349	0.1389	0.121	0.142	0.1407			0.1373	0.1295	0.0991	0.1473	0.1728		0.1113
-16.7	0.1158	0.0764	0.0891	0.2225	0.0809	0.0249	0.0649	0.0869	0.1188	-0.2185	0.1359	0.3055	0.1006	0.0628	0.0317	0.1137	0.153	0.2195	-0.2094		0.0564	0.0226	0.0543	0.0724	0.0375	0.0067	0.0076	0.2233	0.0119	0.1568	0.0477	0.0052	0.0475	0.072	0.0467	0.0651	0.0922	0.0744	0.0807	0.1281			0.1492	0.1308	0.108	0.1402	0.1412		0.0867
-16.6	0.1116	0.068	0.059	0.1093	0.0836	0.0382	0.0734	0.0897	0.1466	-0.2042	0.1718	0.161	0.1366	0.0822	0.012	0.042	0.0811	0.1283	-0.2533		0.0387	0.0803	0.1224	0.0663	0.0245	0.0254	0.035	0.1483	0.0121	0.1695	0.056	0.0032	0.0684	0.0708	0.1023	0.1019	0.1389	0.0966	0.1118	0.1926			0.0638	0.1283	0.1113	0.1325	0.1259		0.1108
-16.5	0.1823	0.1125	0.0925	0.1651	0.1213	0.0161	0.1146	0.1114	0.1772	-0.247	0.2013	0.2229	0.2057	0.0877	0.06	0.0613	0.1434	0.1372	-0.1588		0.0414	0.1251	0.1394	0.125	0.0137	0.0465	0.0641	0.1295	0.1056	0.2422	0.0669	0.0046	0.086	0.0951	0.1062	0.1494	0.1703	0.0846	0.1761	0.1628			0.107	0.1547	0.1464	0.1468	0.135		0.0979
-16.4	0.1083	0.1036	0.0757	0.1611	0.0923	0.0444	0.1304	0.0512	0.1436	-0.0013	0.1587	0.2002	0.119	0.0372	0.0381	0.0534	0.1144	0.1576	-0.1479		0.038	0.1213	0.0863	0.114	0.0221	0.0077	0.0034	0.1089	0.0851	0.1923	0.0538	0.0077	0.0398	0.0809	0.0241	0.0945	0.1048	0.0705	0.0852	0.171			0.1391	0.1214	0.1227	0.1832	0.1587		0.061
-16.3	0.1145	0.0935	0.0824	0.1631	0.0871	0.0702	0.1099	0.0642	0.136	0.0576	0.2182	0.2135	0.1213	0.0298	0.0523	0.1094	0.1315	0.18	-0.1911		0.0348	0.1384	0.1077	0.087	0.0476	0.0012	0.0031	0.1045	0.1032	0.2207	0.0704	0.0194	0.0574	0.1192	0.0417	0.117	0.136	0.095	0.0857	0.1628			0.1163	0.1481	0.1317	0.1883	0.1507		0.0959
-16.2	0.0859	0.0668	0.0935	0.1432	0.0534	0.0602	0.0651	0.0603	0.1071	0.0638	0.1515	0.1905	0.1341	0.0144	0.0401	0.1207	0.1493	0.1621	-0.2063		0.0299	0.1315	0.0668	0.0702	0.0726	0.0034	0.0144	0.1122	0.0922	0.1233	0.0613	0.0108	0.0477	0.1226	0.0313	0.1317	0.1435	0.0794	0.062	0.1191			0.138	0.161	0.1239	0.2144	0.1571		0.1016
-16.1	0.1537	0.121	0.166	0.2118	0.1728	0.0824	0.1132	0.0729	0.2091	0.1207	0.1448	0.3425	0.13	0.0272	0.0027	0.127	0.2257	0.1939	-0.1544		0.0686	0.2181	0.0411	0.1458	0.0638	0.0019	0.0089	0.1145	0.0698	0.1308	0.0726	0.0171	0.0516	0.1273	0.0149	0.1336	0.1416	0.0762	0.0648	0.119			0.1129	0.1528	0.135	0.1591	0.1495		0.091
-16	0.1644	0.1363	0.156	0.1678	0.1623	0.0864	0.1193	0.0644	0.2108	0.1304	0.2176	0.2822	0.1725	0.0318	0.0042	0.0938	0.1916	0.1743	-0.1716		0.0634	0.2062	0.0357	0.1479	0.0461	0.0061	0.0031	0.1232	0.054	0.2888	0.1104	0.0543	0.0091	0.1644	0.0127	0.1941	0.1656	0.0664	0.0611	0.1309			0.1471	0.1648	0.1309	0.1801	0.1856		0.1665
-15.9	0.1587	0.1704	0.0833	0.0975	0.0666	0.0921	0.0906	0.1	0.178	0.1091	0.1132	0.0938	0.0944	0.0187	0.0114	0.0445	0.125	0.1124	-0.2595		0.0871	0.1973	0.0061	0.1635	0.0167	0.0113	0.0097	0.0751	0.0125	0.1379	0.0578	0.0293	0.0218	0.0818	0.0091	0.0748	0.0708	0.02	0.0493	0.1279			0.1098	0.1705	0.1182	0.2034	0.1989		0.0961
-15.8	0.16	0.1682	0.1166	0.1695	0.0803	0.0902	0.0848	0.1222	0.187	0.1025	0.1959	0.1869	0.1475	0.0259	0.0262	0.1072	0.2269	0.1893	-0.2158		0.0898	0.2123	0.0081	0.1638	0.0425	0.0141	0.001	0.0938	0.0169	0.2593	0.0868	0.0601	0.0247	0.123	0.0095	0.167	0.1421	0.0477	0.0441	0.1303			0.1005	0.1681	0.0988	0.2017	0.1824		0.1674
-15.7	0.1028	0.1053	0.0716	0.1171	0.0238	0.0559	0.062	0.0969	0.1208	0.0488	0.1676	0.1084	0.1114	0.0099	0.0173	0.0918	0.09	0.096	-0.1125		0.0496	0.1531	0.0141	0.0791	0.0269	0.0032	0.0224	0.1028	0.025	0.2395	0.0823	0.013	0.0172	0.1083	0.0031	0.1299	0.115	0.0276	0.0162	0.104			0.1081	0.1603	0.1087	0.2104	0.1737		0.112
-15.6	0.191	0.1756	0.0928	0.1597	0.0027	0.1129	0.1223	0.1464	0.2222	0.0779	0.1329	0.1556	0.0882	0.0082	0.002	0.1435	0.118	0.1699	-0.1042		0.1137	0.2517	0.0373	0.1581	0.0074	0.011	-0.097	0.1184	0.0229	0.1795	0.0727	0.0184	0.0058	0.0847	0.0037	0.0989	0.079	0.0081	0.0262	0.0967			0.0967	0.1834	0.0829	0.1943	0.1637		0.0723
-15.5	0.1551	0.1264	0.0906	0.1713	0.0164	0.1058	0.109	0.0957	0.1941	0.0687	0.2347	0.1533	0.1754	0.0052	0.0249	0.1344	0.1189	0.1893	0.0065		0.096	0.2006	0.0158	0.1344	0.0019	0.0236	-0.1263	0.1438	0.0305	0.2023	0.1316	0.057	0.0059	0.2129	0.0042	0.1817	0.112	0.0394	0.0453	0.1468			0.1272	0.1472	0.0804	0.1417	0.1746		0.1468
-15.4	0.0733	0.0539	0.1174	0.2134	0.0365	0.0638	0.0716	0.0472	0.1205	0.0458	0.2804	0.1216	0.2204	0.0092	0.0304	0.1233	0.176	0.1312	0.0156		0.0578	0.1322	0.0014	0.0705	0.0082	0.022	-0.0979	0.1701	0.0297	0.2373	0.1454	0.0731	0.0039	0.2462	0.0142	0.2177	0.1438	0.0837	0.0621	0.1696			0.1077	0.1575	0.1114	0.1393	0.1727		0.1712
-15.3	0.1022	0.0456	0.1139	0.1632	0.0647	0.0846	0.0846	0.1358	0.1315	0.0758	0.1291	0.1139	0.1007	0.0073	0.0348	0.1358	0.1526	0.1175	0.0062		0.0992	0.19	0.0014	0.0842	0.0062	-0.0747	-0.165	0.1618	0.0007	0.1496	0.0591	0.0389	0.0065	0.1038	0.0158	0.0978	0.095	0.0664	0.0982	0.1429			0.1325	0.1729	0.0961	0.1037	0.1737		0.0645
-15.2	0.1143	0.0642	0.1591	0.1994	0.0552	0.0612	0.0587	0.134	0.1467	0.0857	0.1019	0.1108	0.0694	0.0043	0.0811	0.2053	0.1842	0.1741	0.0163		0.0952	0.1631	0.0184	0.0681	0.0104	-0.1374	-0.2374	0.1696	0.0189	0.1591	0.0421	0.0155	0.0152	0.1135	0.0266	0.1098	0.1347	0.0645	0.0637	0.1195			0.1166	0.1148	0.0798	0.0907	0.1545		0.073
-15.1	0.119	0.0652	0.1233	0.154	0.0341	0.0514	0.0499	0.0778	0.1953	0.1312	0.1551	0.1055	0.1087	0.0154	0.0546	0.1704	0.1454	0.126	0.0998		0.0643	0.1734	0.0108	0.0536	0.0327	-0.1185	-0.209	0.1605	0.0142	0.1991	0.1562	0.0217	0.04	0.1567	0.0231	0.1529	0.2051	0.0671	0.0486	0.1185			0.1229	0.0913	0.0798	0.114	0.1871		0.1244
-15	0.1181	0.079	0.0849	0.095	0.0517	0.0514	0.0506	0.0532	0.1806	0.1149	0.1624	0.0933	0.1198	0.0141	0.035	0.0766	0.0957	0.0537	0.0499		0.0679	0.1737	0.0457	0.0777	-0.0404	-0.0869	-0.136	0.1053	0.0389	0.1777	0.1619	0.018	0.0632	0.1405	0.0204	0.1232	0.1915	0.0884	0.1261	0.1455			0.0988	0.1938	0.1319	0.1511	0.2363		0.1209
-14.9	0.1216	0.1147	0.1261	0.2036	-0.2023	0.0716	0.0013	0.0263	0.1982	0.0604	0.148	0.1683	0.114	0.0032	0.0364	0.0806	0.121	0.1059	0.0621		0.1338	0.0831	0.041	0.0941	-0.1023	-0.0627	-0.0629	0.0981	0.0271	0.0999	0.0439	0.0035	0.0799	0.1401	0.0082	0.1787	0.1506	0.0838	0.1688	0.1408			0.0865	0.2255	0.1416	0.1063	0.1805		0.0807
-14.8	0.1308	0.1753	0.1083	0.1857	-0.2042	0.0752	0.0091	0.0411	0.2485	0.13	0.2401	0.1708	0.1864	0.0025	0.0527	0.0594	0.1498	0.1117	0.073		0.1722	0.1346	0.0198	0.1128	-0.1601	0.0393	-0.103	0.1087	0.0264	0.0488	0.086	0.0078	0.1041	0.2379	0.0013	0.277	0.1751	0.0845	0.2101	0.1477			0.1181	0.1785	0.1218	0.1537	0.1127		0.1441
-14.7	0.078	0.0918	0.1026	0.1871	-0.2403	0.0296	0.0177	0.0354	0.2103	0.1696	0.1445	0.1852	0.1224	0.0028	0.0661	0.0762	0.1714	0.1206	0.069		0.1056	0.2135	0.02	0.0569	-0.0758	0.0293	0.0188	0.118	0.0159	0.0255	0.0679	0.0085	0.0573	0.0957	0.0052	0.1353	0.0434	0.0478	0.1031	0.1436			0.1262	0.1472	0.1342	0.156	0.1323		0.1064
-14.6	0.0884	0.0851	0.0756	0.1003	-0.1678	0.0252	0.0225	0.0368	0.2164	0.1706	0.1877	0.1568	0.1531	0.0071	0.063	0.0757	0.0772	0.0781	0.0769		0.1143	0.2089	0.0189	0.0577	-0.0955	0.0268	0.0319	0.1923	0.0447	0.0408	0.0548	0.0088	0.0781	0.0972	0.0095	0.137	0.0646	0.0733	0.1017	0.1532			0.1838	0.1304	0.1548	0.1549	0.1579		0.1231
-14.5	0.0719	0.0884	0.1282	0.1376	-0.2599	0.005	0.0642	0.0178	0.1083	0.0818	0.1816	0.1987	0.1457	0.0023	0.0638	0.1019	0.0951	0.1055	0.0718		0.0816	0.1244	0.0229	0.062	-0.113	0.0049	0.0259	0.2217	0.0593	0.0355	0.0462	0.014	0.0772	0.0964	0.0072	0.1222	0.0374	0.1104	0.1041	0.1601			0.1387	0.108	0.1352	0.1256	0.1215		0.1026
-14.4	0.1156	0.1615	0.1427	0.1438	-0.256	0.0094	0.096	0.0238	0.1541	0.1139	0.1417	0.1859	0.1255	0.0096	0.0589	0.12	0.0918	0.1211	0.0841		0.0961	0.1414	0.0355	0.095	-0.169	0.0074	0.0457	0.184	0.0703	0.0237	0.0678	0.0619	0.0763	0.0917	0.014	0.1206	0.0085	0.0861	0.1587	0.1354			0.1555	0.1256	0.148	0.127	0.1413		0.1312
-14.3	0.1197	0.2322	0.2039	0.1873	-0.1578	0.0387	0.1185	0.0416	0.2277	0.2124	0.204	0.2321	0.203	0.006	0.0545	0.1801	0.1233	0.1929	0.0879		0.1178	0.2094	0.0279	0.129	-0.2931	0.0146	0.0946	0.1684	0.1377	0.034	0.0926	0.081	0.1221	0.1161	0.0069	0.21	0.0109	0.0964	0.2371	0.1382			0.1488	0.1525	0.1421	0.1204	0.1063		0.1852
-14.2	0.0328	0.056	0.1892	0.1472	-0.1028	0.0153	0.0706	0.0049	0.1474	0.0855	0.1538	0.1764	0.1349	0.0037	0.0443	0.1419	0.1078	0.1549	0.0524		0.0462	0.1511	0.0853	0.0756	-0.3292	0.012	0.1524	0.1845	0.0693	0.0486	0.0388	0.0431	0.1052	0.1456	0.0111	0.106	0.0091	0.0898	0.1209	0.1418			0.1705	0.169	0.1093	0.1631	0.1345		0.1383
-14.1	0.0827	0.1167	0.1128	0.0859	0.0108	0.0097	0.0639	0.0809	0.1634	0.0844	0.1868	0.0709	0.1612	0.0018	0.0162	0.072	0.0716	0.0875	0.074		0.0422	0.1744	0.1738	0.0905	-0.1984	0.0022	0.1701	0.1835	0.0381	0.1097	0.1114	0.0572	0.0867	0.0909	0.0112	0.1853	0.0049	0.0747	0.1289	0.155			0.1647	0.1755	0.1396	0.1919	0.1892		0.1206
-14	0.1934	0.1617	0.2302	0.2117	0.0306	0.004	0.0539	0.0849	0.1532	0.0699	0.2096	0.1917	0.1774	0.0046	0.0295	0.1868	0.192	0.0783	0.0585		0.0598	0.1857	0.14	0.0481	-0.2344	0.0431	0.1068	0.2126	0.0499	0.1523	0.1356	0.0727	0.1156	0.1033	0.0063	0.2227	0.004	0.0945	0.1201	0.1384			0.1887	0.1633	0.1565	0.1705	0.2213		0.1449
-13.9	0.1907	0.2005	0.1737	0.1674	0.0281	0.016	0.0637	0.0955	0.1717	0.0817	0.087	0.1578	0.0707	0.0013	0.036	0.142	0.1366	0.0656	0.0367		0.0864	0.203	0.1438	0.0471	-0.1151	0.0917	0.1193	0.1939	0.0157	0.081	0.0541	0.0405	0.0624	0.074	0.0025	0.1189	0.0049	0.0552	0.1352	0.1369			0.1734	0.1367	0.1353	0.1579	0.1506		0.0789
-13.8	0.1596	0.1235	0.1077	0.0779	0.0151	0.0066	0.0436	0.0479	0.2115	0.0469	0.1167	0.0973	0.1339	0.0017	0.0271	0.0823	0.0538	0.0697	0.0411		0.0726	0.2065	0.1273	0.0727	-0.1081	0.1124	0.1017	0.2126	0.0367	0.1431	0.0375	0.0337	0.0484	0.2111	0.0096	0.23	0.0141	0.0765	0.1482	0.1645			0.1441	0.1433	0.1273	0.1479	0.1683		0.1563
-13.7	0.2335	0.173	0.1417	0.0927	0.0167	0.0041	0.051	0.0988	0.2774	0.0564	0.0959	0.1005	0.0754	0.0042	0.0195	0.1118	0.0851	0.1107	0.1134		0.1221	0.3124	0.177	0.0912	-0.0564	0.1393	0.1972	0.2254	0.0213	0.1099	0.0455	0.0139	0.0132	0.114	0.0089	0.1228	0.0034	0.0295	0.2309	0.1485			0.2018	0.1628	0.1288	0.1628	0.1727		0.0982
-13.6	0.0953	0.0724	0.14	0.0954	0.0462	0.0489	0.0501	0.0444	0.1325	0.0336	0.1332	0.0676	0.1058	0.008	0.0335	0.1272	0.0933	0.0897	0.0974		0.0661	0.1458	0.0546	0.0205	-0.07	0.0577	0.1023	0.228	0.038	0.1479	0.0831	0.0129	0.0261	0.1188	0.0029	0.1173	0.0096	0.028	0.1136	0.1844			0.1665	0.169	0.1111	0.1501	0.1864		0.1328
-13.5	0.0787	0.0634	0.1555	0.106	0.0625	0.0578	0.0207	0.0373	0.1141	0.0285	0.1295	0.0934	0.1152	0.0044	0.0021	0.1399	0.0993	0.0882	0.1034		0.0673	0.1346	0.0651	0.0193	-0.0484	0.0754	0.0755	0.1859	0.0357	0.1342	0.1063	0.0116	0.0324	0.095	0.0033	0.0991	0.0138	0.0243	0.1138	0.149			0.1828	0.1895	0.1361	0.136	0.169		0.0957
-13.4	0.0833	0.0746	0.1648	0.1197	0.0413	0.0955	0.0082	0.0653	0.1701	0.0279	0.1937	0.0055	0.1626	0.0028	0.0067	0.1534	0.1326	0.0941	0.0667		0.0816	0.1918	0.0936	0.0303	-0.1044	0.0848	0.1035	0.1629	0.094	0.25	0.161	0.0415	0.0231	0.1713	0.0045	0.2604	0.0077	0.0608	0.1715	0.1602			0.1309	0.2299	0.0964	0.1184	0.1606		0.1284
-13.3	0.0874	0.0629	0.1247	0.14	0.0256	0.0731	0.0264	0.0635	0.1744	0.0341	0.1602	0.0499	0.155	0.0128	0.0107	0.1253	0.1149	0.1149	0.0676		0.058	0.1758	0.0914	0.0509	-0.0755	0.046	0.143	0.1812	0.0639	0.2146	0.1544	0.0382	0.0075	0.1453	0.0154	0.247	0.0063	0.0642	0.1729	0.1981			0.1691	0.2363	0.0791	0.1336	0.1498		0.1191
-13.2	0.0639	0.0243	0.1022	0.154	0.0271	0.0291	0.0496	0.0545	0.1701	0.063	0.1071	0.0918	0.1258	0.0104	0.019	0.1171	0.1201	0.137	0.0312		0.1316	0.2133	0.0832	0.044	0.0076	0.0193	0.1367	0.1756	0.0209	0.1086	0.0871	0.0206	0.0049	0.0917	0.0242	0.1236	0.0047	0.0633	0.1362	0.162			0.1682	0.2072	0.0463	0.1469	0.1069		0.1019
-13.1	0.0725	0.0438	0.1269	0.2156	0.0878	0.0232	0.0857	0.054	0.1237	0.0703	0.1224	0.1268	0.1091	0.0073	0.0035	0.2091	0.1167	0.1442	0.0308		0.1322	0.1893	0.09	0.0534	0.0072	0.0085	0.1791	0.1698	0.0182	0.1602	0.1276	0.0043	0.0084	0.1058	0.0117	0.1724	0.005	0.0387	0.133	0.1645			0.156	0.1851	0.0323	0.1629	0.0795		0.1489
-13	0.0069	0.0229	0.1238	0.1804	0.0727	0.0442	0.0412	0.0695	0.0998	0.039	0.136	0.0848	0.1161	0.0033	0.002	0.2045	0.1137	0.1078	0.0504		0.1147	0.2007	0.1024	0.0761	0.0235	0.0363	0.1217	0.2049	0.0033	0.2102	0.1328	0.0121	0.0091	0.1158	0.0289	0.1642	0.0154	0.034	0.1285	0.1577			0.1606	0.2564	0.0048	0.1547	0.121		0.1439
-12.9	0.0531	0.0352	0.0629	0.108	0.0129	0.0428	0.0264	0.0723	0.1133	0.0021	0.1315	0.0529	0.1194	0.0038	0.0165	0.1093	0.0685	0.0617	0.0389		0.1029	0.152	0.1054	0.0877	0.0136	0.0256	0.1187	0.1534	0.0199	0.1484	0.083	0.0134	0.0008	0.1178	0.0347	0.1993	0.0122	0.0412	0.1569	0.1386			0.1357	0.1275	0.0029	0.1601	0.1048		0.1049
-12.8	-0.0953	0.0835	0.0773	0.1306	0.0293	0.1211	0.0515	0.0698	0.1933	0.01	0.2168	0.0819	0.1342	0.0196	0.0231	0.1394	0.1042	0.1014	-0.1066		0.1305	0.1991	0.1149	0.0706	0.0266	0.1339	0.1346	0.1571	0.0603	0.152	0.1249	0.0155	0.0089	0.1729	0.0956	0.2453	0.0122	0.0475	0.1356	0.1315			0.2091	0.1631	0.0147	0.1589	0.1206		0.181
-12.7	-0.1713	0.0699	0.1531	0.2343	0.0146	0.121	0.0894	0.0781	0.1834	0.005	0.1037	0.2319	0.0727	-0.0254	0.033	0.18	0.2108	0.2024	-0.0988		0.1201	0.259	0.1107	0.0493	0.0294	0.1174	0.1327	0.125	0.0692	0.1075	0.0865	0.0425	0.0364	0.098	0.0892	0.1231	0.0229	0.0258	0.1254	0.1239			0.2029	0.1525	0.0035	0.172	0.1522		0.1019
-12.6	-0.4755	0.1122	0.1336	0.1831	0.0099	0.1189	0.1507	0.1416	0.232	0.1557	0.1689	0.1885	0.1476	-0.0491	0.0271	0.1577	0.1796	0.1688	-0.0586		0.1603	0.3746	0.1312	0.1425	0.094	-0.0172	0.1937	0.1542	0.0655	0.1852	0.131	0.0943	0.032	0.1467	0.1828	0.224	0.0085	0.095	0.1498	0.1272			0.1914	0.131	0.0122	0.1503	0.1796		0.1432
-12.5	-0.4234	0.11	0.0806	0.1555	0.0324	0.1231	0.106	0.1297	0.2145	0.1341	0.1262	0.1526	0.0735	-0.059	0.0715	0.1757	0.1756	0.1436	0.0364		0.1276	0.2989	0.0909	0.1397	0.0541	0.0443	0.1602	0.1467	0.0484	0.1348	0.0544	0.0375	0.0268	0.0522	0.15	0.1798	0.0588	0.0911	0.1367	0.1517			0.189	0.1599	0.0073	0.1578	0.1709		0.1102
-12.4	-0.2393	0.0619	0.0748	0.1648	0.0351	0.0909	0.0296	0.0778	0.1306	0.0679	0.1726	0.148	0.1036	-0.0827	0.07	0.1953	0.1757	0.1471	0.0102		0.0717	0.1751	0.0385	0.0877	0.0965	-0.0455	0.091	0.1298	0.047	0.1503	0.0841	0.0539	0.0554	0.0788	0.0847	0.2556	0.1035	0.1135	0.086	0.1413			0.1767	0.1338	0.0024	0.135	0.1526		0.1791
-12.3	-0.3177	0.107	0.1212	0.1866	0.0478	0.083	0.055	0.0869	0.1712	0.0509	0.2307	0.141	0.1353	0.0382	0.0454	0.2289	0.1884	0.123	-0.0308		0.0988	0.2122	0.0851	0.14	0.1354	0.021	0.1151	0.1238	0.0088	0.2293	0.105	0.0347	0.1167	0.1074	0.1261	0.2584	0.137	0.1268	0.1465	0.1353			0.1834	0.1535	0.0254	0.1346	0.1721		0.2276
-12.2	-0.3115	0.0784	0.1034	0.1519	0.0381	0.0835	0.063	0.0727	0.1631	0.0497	0.121	0.0809	0.1058	0.0046	0.0348	0.1203	0.1003	0.0284	-0.086		0.0922	0.173	0.0634	0.1225	0.0678	0.0195	0.1447	0.1623	0.0275	0.1798	0.0645	0.054	0.074	0.074	0.107	0.1705	0.0536	0.0969	0.1286	0.145			0.1652	0.1843	0.0334	0.1424	0.1608		0.107
-12.1	-0.2187	0.0706	0.1095	0.1968	0.0594	0.0779	0.049	0.0729	0.1429	0.0155	0.1323	0.1373	0.1341	0.0032	0.0519	0.1936	0.1511	0.1266	-0.211		0.0669	0.1046	0.0523	0.1111	0.0762	0.0503	0.1395	0.2356	0.0286	0.2317	0.098	0.0875	0.092	0.0998	0.0746	0.197	0.0654	0.1207	0.1275	0.1447			0.1439	0.1245	0.021	0.135	0.1435		0.135
-12	-0.1862	0.1095	0.1184	0.179	0.0797	0.0759	0.0644	0.0767	0.1625	0.0205	0.1201	0.0861	0.118	0.0154	0.0484	0.1762	0.1722	0.124	-0.1688		0.0682	0.1204	0.0792	0.1039	0.0651	0.054	0.1598	0.2571	0.0089	0.1771	0.106	0.0479	0.061	0.1128	0.0758	0.187	0.0502	0.1004	0.1069	0.1474			0.1407	0.133	0.0356	0.1293	0.1385		0.1277
-11.9	-0.2206	0.1718	0.1239	0.1763	0.0891	0.0807	0.0745	0.0715	0.1417	0.0314	0.1187	0.0834	0.1227	0.0133	0.0601	0.1759	0.1856	0.1368	0.049		0.0741	0.1404	0.0439	0.0739	0.064	0.0329	0.1287	0.1919	0.0055	0.2223	0.1014	0.0398	0.0667	0.1217	0.1015	0.1665	0.0545	0.0935	0.095	0.1233	0.0985		0.1485	0.143	0.0395	0.1557	0.1288		0.1181
-11.8	-0.3546	0.2231	0.1077	0.1042	0.0589	0.1498	0.1413	0.1424	0.1523	0.0485	0.1719	0.0601	0.1171	0.0348	0.0594	0.1193	0.1128	0.1108	0.0049		0.1232	0.2325	0.1057	0.133	0.0913	0.0502	0.2164	0.1623	0.0232	0.2214	0.0743	0.042	0.0566	0.0989	0.1492	0.1833	0.0513	0.1224	0.2091	0.1418	0.1613		0.1575	0.1249	0.0696	0.1439	0.102		0.1422
-11.7	-0.2446	0.1296	0.1402	0.1206	0.0806	0.0887	0.0756	0.0732	0.1523	0.0354	0.1535	0.0809	0.1157	0.0045	0.0549	0.1479	0.0766	0.1375	0.0107		0.0758	0.0874	0.0822	0.0521	0.0806	0.0389	0.1186	0.1943	0.0381	0.2201	0.0576	0.0764	0.0698	0.1072	0.0462	0.1983	0.0753	0.0894	0.1197	0.1411	0.0708		0.1696	0.1515	0.0953	0.1497	0.0974		0.1187
-11.6	-0.3425	0.1521	0.1072	0.1618	0.0427	0.1257	0.1295	0.1022	0.2123	0.0331	0.2147	0.0888	0.1948	0.0172	0.0476	0.1376	0.0595	0.1191	0.0027	0.2255	0.096	0.097	0.1242	0.0903	0.0565	0.0562	0.1744	0.2487	0.0211	0.3067	0.0914	0.0718	0.1083	0.1643	0.0465	0.3046	0.1151	0.1181	0.1478	0.1214	0.0917		0.1585	0.0811	0.116	0.1987	0.0692		0.2119
-11.5	-0.3932	0.1141	0.0958	0.1591	0.0545	0.1183	0.1195	0.1031	0.1987	0.0162	0.1785	0.1042	0.1617	0.0004	0.0263	0.1109	0.1141	0.1211	0.0121	0.2092	0.0892	0.1206	0.1077	0.0975	0.0536	0.0679	0.1288	0.2057	0.0041	0.2304	0.1036	0.0342	0.084	0.1609	0.0246	0.2526	0.0905	0.1001	0.1235	0.0978	0.0672		0.1387	0.0927	0.0937	0.1789	0.05		0.1771
-11.4	-0.3506	0.1618	0.1359	0.1917	0.0155	0.148	0.0833	0.121	0.2497	0.0022	0.1689	0.1618	0.1628	0.0093	0.0487	0.164	0.2691	0.1728	0.1046	0.3262	0.0902	0.1817	0.1278	0.1091	0.0821	0.0748	0.1252	0.1632	0.0374	0.2262	0.1606	0.0364	0.0496	0.1599	0.0384	0.2309	0.0824	0.1285	0.1419	0.0515	0.1423		0.1544	0.1285	0.1036	0.1979	0.095		0.1515
-11.3	-0.1989	0.0817	0.1091	0.1629	0.0116	0.1003	0.0415	0.0947	0.1437	0.0021	0.1673	0.1304	0.1636	0.0031	0.0388	0.1548	0.2401	0.1572	0.0943	0.2863	0.0649	0.0988	0.0952	0.0497	0.0787	0.0564	0.0395	0.1624	0.0562	0.2232	0.1582	0.0553	0.045	0.1472	0.0227	0.2367	0.0805	0.1253	0.1048	0.081	0.0878		0.1388	0.107	0.1062	0.1803	0.1426		0.1473
-11.2	-0.2373	0.1197	0.0504	0.103	0.0755	0.1177	0.0905	0.1147	0.1767	0.0132	0.1776	0.0574	0.1768	0.0044	0.036	0.0906	0.1216	0.1138	0.1509	0.1861	0.0987	0.0986	0.1399	0.0723	0.047	0.098	0.0835	0.1865	0.0676	0.2064	0.1398	0.1101	0.0405	0.102	0.0031	0.2058	0.0471	0.0592	0.1373	0.1299	0.1187		0.1569	0.1161	0.1596	0.2329	0.1282		0.1672
-11.1	-0.2263	0.1665	0.1125	0.1935	0.1693	0.0935	0.1345	0.1117	0.1947	0.0099	0.1694	0.1192	0.1764	0.0034	0.0523	0.2005	0.1819	0.2104	0.0818	0.3278	0.126	0.068	0.1597	0.0883	0.0415	0.1316	0.1328	0.1518	0.064	0.2141	0.146	0.0956	0.0621	0.1013	0.0124	0.204	0.037	0.0424	0.1437	0.0874	0.1336		0.1054	0.0759	0.1027	0.1163	0.0594		0.1676
-11	-0.1646	0.1915	0.0909	0.1246	0.051	0.0221	0.1675	0.1186	0.2026	0.0267	0.0746	0.079	0.1119	0.0049	0.0411	0.0712	0.0837	0.0913	0.0687	0.1486	0.1227	0.0189	0.1544	0.0981	0.0177	0.1038	0.0713	0.1856	0.0285	0.1615	0.0768	0.0302	0.0914	0.094	0.0166	0.1162	0.0226	0.0292	0.1532	0.1138	0.1405		0.1544	0.1255	0.1495	0.126	0.0793		0.1142
-10.9	-0.1656	0.1758	0.1055	0.1546	0.0381	0.0142	0.1635	0.1284	0.1768	0.0334	0.1604	0.1632	0.1701	0.0075	0.0657	0.1698	0.1209	0.1574	0.0614	0.141	0.1029	0.0111	0.1697	0.1071	0.0397	0.1037	0.0806	0.1526	0.0836	0.2176	0.1584	0.4317	0.1212	0.1348	0.0156	0.1407	0.0282	0.0966	0.1295	0.1893	0.1055		0.131	0.1561	0.1021	0.1893	0.0852		0.1765
-10.8	-0.184	0.2178	0.124	0.1432	0.0284	0.0388	0.108	0.1734	0.2421	-0.0783	0.1712	0.1797	0.1647	0.0036	0.0305	0.2045	0.1278	0.1802	0.0728	0.1334	0.1551	0.0068	0.1691	0.1374	0.0496	0.1281	0.1573	0.1657	0.0178	0.2023	0.2027	0.2829	0.0695	0.1157	0.0342	0.1882	0.0004	0.1743	0.1514	0.1865	0.1172		0.1481	0.1693	0.1187	0.1741	0.075		0.1638
-10.7	-0.0421	0.1762	0.0929	0.142	0.0054	0.0325	0.0642	0.1216	0.1998	-0.086	0.161	0.1355	0.1704	0.0082	0.008	0.1336	0.0949	0.1063	0.0964	0.1149	0.1252	0.0072	0.1505	0.106	0.0475	0.0893	0.1611	0.1818	0.0373	0.2129	0.2149	-0.3048	0.0692	0.1099	0.0372	0.2054	0.0123	0.1663	0.1034	0.1506	0.0928		0.1717	0.181	0.1197	0.1912	0.0525		0.1595
-10.6	0.1936	0.1553	0.1161	0.1101	0.0109	0.0253	0.0736	0.0404	0.1833	-0.1493	0.1477	0.1839	0.161	0.0373	0.0212	0.1603	0.0871	0.1426	0.0747	0.1792	0.1143	-0.1355	0.1534	0.1071	0.0412	0.0891	0.115	0.2299	0.1288	0.1419	0.2035	0.4266	0.1032	0.1164	0.0353	0.2362	0.0329	0.1131	0.1391	0.1367	0.1325		0.1276	0.1912	0.1192	0.1951	0.0614		0.1763
-10.5	0.1483	0.0827	0.1188	0.1212	0.0208	0.0156	0.0461	0.0423	0.0968	-0.1064	0.1352	0.1866	0.1551	-0.0662	0.051	0.1369	0.0525	0.1253	0.1058	0.1887	0.0788	-0.0946	0.0918	0.0665	0.0393	0.053	0.0088	0.2559	0.1378	0.1385	0.1984	0.4349	0.1038	0.1213	0.0632	0.2321	0.0313	0.1003	0.1675	0.1306	0.1028	0.1255	0.1352	0.2669	0.1353	0.1796	0.0472		0.1797
-10.4	0.1237	0.1089	0.1246	0.0868	0.0577	0.0101	0.069	0.05	0.1006	-0.1334	0.068	0.1874	0.0703	-0.0828	0.129	0.142	0.1097	0.1301	0.1278	0.1618	0.0871	-0.1307	0.1066	0.0514	0.0113	0.0247	0.0127	0.2094	0.063	0.1459	0.0871	0.3005	0.0378	0.0782	0.0174	0.1366	0.0166	0.058	0.1235	0.1341	0.1054	0.1472	0.1422	0.1355	0.1229	0.1951	0.0581		0.0776
-10.3	0.1716	0.1354	0.1015	0.1274	0.0266	0.0096	0.1004	0.0555	0.1509	-0.2099	0.1558	0.1386	0.1243	-0.1724	0.0481	0.1426	0.1004	0.1191	0.1082	0.1495	0.1099	-0.2336	0.132	0.064	0.0219	0.0271	0.0204	0.1698	0.085	0.2429	0.1897	-0.0789	0.0829	0.1772	0.0159	0.2839	0.0424	0.1376	0.1274	0.128	0.1052	0.1834	0.1629	0.1122	0.1356	0.1521	0.0694		0.1803
-10.2	0.1722	0.152	0.1086	0.1542	0.0314	0.004	0.1865	0.0523	0.2658	-0.4323	0.1375	0.1488	0.1125	-0.1364	0.0335	0.1438	0.0923	0.1257	0.1183	0.1552	0.1467	-0.2837	0.1976	0.0709	0.0243	0.047	0.0159	0.1597	0.0846	0.1786	0.1881	0.4103	0.0772	0.1691	0.0487	0.2439	0.0349	0.1236	0.2184	0.1246	0.2421	0.3315	0.19	0.1457	0.125	0.1595	0.0532		0.163
-10.1	0.0806	0.0941	0.1364	0.207	0.0614	0.0211	0.0851	0.0441	0.1348	-0.2264	0.0883	0.2381	0.1205	-0.0458	0.0464	0.1812	0.2119	0.1523	0.0717	0.2206	0.0755	-0.1392	0.1119	0.0504	0.046	0.0343	0.0178	0.1455	0.1342	0.1369	0.1902	0.0758	0.0737	0.1406	0.0521	0.2315	0.0242	0.1012	0.0971	0.1226	0.1387	0.1812	0.1597	0.1306	0.1419	0.134	0.0057		0.1203
-10	0.0631	0.0965	0.1204	0.1948	0.0514	-0.0597	0.0805	0.0326	0.1416	-0.2368	0.0749	0.2072	0.1336	-0.0286	0.0393	0.166	0.1834	0.127	0.066	0.1764	0.0926	-0.0915	0.0886	0.0626	0.0475	0.0297	0.0026	0.16	0.1277	0.1559	0.1912	0.0672	0.0788	0.1415	0.1021	0.2387	0.0136	0.1011	0.0892	0.1726	0.1295	0.1385	0.1872	0.1134	0.1355	0.0734	0.0212		0.1238
-9.9	0.1275	0.1901	0.1194	0.1241	0.0115	-0.2272	0.1077	0.0981	0.2649	-0.4437	0.039	0.1382	0.0875	-0.0285	0.018	0.1065	0.1187	0.0853	0.0864	0.0881	0.1801	-0.1385	0.1347	0.1667	0.0248	0.0585	0.0224	0.159	0.0776	0.1345	0.1309	0.2615	0.0522	0.1125	0.1702	0.148	0.0145	0.0657	0.1509	0.2033	0.2264	0.1853	0.1672	0.0901	0.1327	0.0886	0.0374		0.101
-9.8	0.1269	0.1713	0.1387	0.1658	0.0373	-0.2334	0.0714	0.1099	0.2237	-0.3773	0.1073	0.1592	0.1599	-0.0662	0.0208	0.1421	0.1336	0.1386	0.0829	0.1282	0.1488	-0.11	0.1128	0.1571	0.0385	0.0493	0.0247	0.1477	0.13	0.1715	0.1881	0.4413	0.0737	0.1923	0.1257	0.2075	0.0253	0.1274	0.117	0.2424	0.198	0.1566	0.1415	0.1027	0.0988	0.1106	0.0078		0.1656
-9.7	0.1111	0.093	0.157	0.2714	0.065	-0.1719	0.0513	0.1062	0.166	-0.2313	0.0981	0.2037	0.1053	-0.0531	0.0279	0.209	0.1835	0.2731	0.066	0.2154	0.0737	0.0361	0.0723	0.0918	0.0086	0.0234	0.0062	0.1458	0.0926	0.1153	0.109	0.0526	0.065	0.0895	0.1227	0.0996	0.0017	0.0888	0.0802	0.1907	0.1392	0.1173	0.1788	0.1312	0.1101	0.12	0.009		0.0678
-9.6	0.1337	0.0933	0.1376	0.258	0.0614	-0.226	0.0886	0.1113	0.1977	-0.2612	0.1969	0.1647	0.2	-0.079	0.022	0.1752	0.1701	0.1861	0.036	0.2273	0.1028	0.025	0.0957	0.0985	0.0439	0.0259	0.0015	0.1189	0.1541	0.1992	0.1934	0.0844	0.1317	0.1553	0.1359	0.2602	0.0319	0.2029	0.1119	0.1735	0.1654	0.1198	0.1435	0.1609	0.1407	0.1065	0.0297		0.1567
-9.5	0.105	0.1339	0.1306	0.2746	0.0558	-0.235	0.0925	0.0457	0.1509	-0.2708	0.2064	0.1591	0.2047	0.0363	0.0132	0.1785	0.1679	0.177	0.0298	0.2237	0.0886	0.0278	0.0877	0.1094	0.0732	0.0358	0.0263	0.1144	0.1463	0.1797	0.1704	0.0813	0.1381	0.1502	0.0658	0.2749	0.0396	0.2044	0.1263	0.1716	0.1667	0.114	0.1379	0.1837	0.1641	0.0925	0.0305		0.1825
-9.4	0.0377	0.1521	0.0784	0.172	0.0385	-0.2091	0.042	0.036	0.1088	-0.2564	0.11	0.0801	0.1308	0.0084	0.0031	0.1336	0.0942	0.1168	0.0431	0.1165	0.0974	0.072	0.117	0.1131	0.0452	0.0302	0.0374	0.0682	0.0855	0.0933	0.0852	0.0342	0.0866	0.074	0.0843	0.1198	0.0104	0.0972	0.122	0.1674	0.1456	0.0942	0.1228	0.1727	0.1582	0.1472	0.0312		0.0951
-9.3	0.0348	0.1322	0.0982	0.1746	0.0587	-0.1287	0.0294	0.1053	0.1248	-0.1727	0.1432	0.1239	0.2116	0.0037	0.0026	0.1656	0.0887	0.1545	0.0762	0.1461	0.1061	0.0902	0.1736	0.1153	0.0632	0.012	0.0235	0.0878	0.1917	0.1504	0.1576	0.0699	0.134	0.1242	0.1153	0.1292	0.0346	0.151	0.1388	0.1417	0.1475	0.166	0.0995	0.0946	0.1447	0.1684	0.009		0.1129
-9.2	0.0946	0.1478	0.0981	0.235	0.0703	-0.087	0.0151	0.1191	0.1536	-0.0911	0.1364	0.1786	0.1922	0.0066	0.0048	0.1549	0.0193	0.1557	0.0891	0.1945	0.0926	0.0801	0.1505	0.0938	0.0553	0.0231	0.0037	0.0864	0.2015	0.14	0.1613	0.0831	0.122	0.1347	0.0877	0.1227	0.0418	0.1278	0.1254	0.1531	0.0878	0.2411	0.1169	0.0975	0.1475	0.1713	0.0394		0.1089
-9.1	0.0936	0.1433	0.073	0.2004	0.0673	-0.1121	0.0096	0.0963	0.1777	0.0172	0.0697	0.1556	0.099	0.0073	0.0044	0.1905	0.0037	0.1476	0.0626	0.1951	0.0841	0.1021	0.1547	0.0924	0.0132	0.006	0.0083	0.0869	0.1108	0.0842	0.104	0.0513	0.0751	0.1123	0.0664	0.0569	0.0088	0.0626	0.1264	0.1137	0.0597	0.1856	0.1179	0.0897	0.1126	0.1248	0.0406		0.0618
-9	0.075	0.1549	0.0692	0.192	0.0648	-0.1517	0.0608	0.0812	0.1888	0.0482	0.0958	0.0729	0.1507	0.0081	0.0071	0.1728	0.0571	0.1486	0.0653	0.1855	0.1761	0.1454	0.2057	0.1131	0.0119	0.0031	0.0226	0.0701	0.1511	0.0949	0.1031	0.0665	0.1203	0.1483	0.0955	0.084	0.0133	0.117	0.15	0.1109	0.0893	0.137	0.146	0.1246	0.1418	0.1316	0.0209		0.0862
-8.9	0.1064	0.1322	0.0443	0.2168	0.071	-0.1563	0.0383	0.0749	0.1692	0.081	0.1469	0.0832	0.2167	0.0024	0.0098	0.1799	-0.1233	0.133	0.0901	0.218	0.1817	0.2456	0.182	0.1307	0.0312	0.0106	0.0194	0.0393	0.1905	0.0633	0.1175	0.1068	0.1081	0.2156	0.1122	0.1878	0.0631	0.2191	0.1493	0.138	0.0643	0.1572	0.1679	0.1321	0.1312	0.117	0.0137		0.1743
-8.8	0.1482	0.1085	0.0266	0.1914	0.0751	-0.0884	0.043	0.0436	0.1916	0.0836	0.0921	0.0734	0.104	0.002	0.0053	0.1751	-0.204	0.1463	0.0821	0.1932	0.1054	0.266	0.1375	0.1337	0.0181	0.0187	0.0253	0.0378	0.094	0.043	0.0745	0.0649	0.0659	0.1181	0.1191	0.1078	0.0557	0.1219	0.0994	0.1268	0.096	0.1836	0.163	0.1314	0.1438	0.1084	0.0112		0.1024
-8.7	0.2563	0.1634	0.0479	0.1688	0.0772	-0.1109	-0.0743	0.0652	0.2267	0.08	0.1008	0.0626	0.1125	0.0006	0.0007	0.1194	-0.2641	0.1443	0.0822	0.1808	0.1248	0.331	0.2135	0.1272	0.0128	0.0021	0.0411	0.0205	0.0818	0.0331	0.0706	0.0564	0.0903	0.1117	0.1378	0.0773	0.0296	0.1007	0.1387	0.1315	0.157	0.2546	0.1288	0.1134	0.1127	0.1477	0.0136		0.0932
-8.6	0.1354	0.0659	0.0238	0.1585	0.0619	-0.0316	-0.1392	0.0345	0.1456	0.0699	0.1068	0.0961	0.1608	0.0196	0.0093	0.1514	-0.248	0.146	0.066	0.1662	0.0748	0.1164	0.1509	0.04	0.0134	0.002	0.0112	0.0219	0.1418	0.0991	0.0918	0.0686	0.1137	0.1748	0.0779	0.1726	0.0356	0.178	0.0931	0.1568	0.1049	0.0874	0.1239	0.1144	0.1096	0.1312	0.0115		0.1429
-8.5	0.1353	0.1379	0.0067	0.1789	0.0479	0.04	-0.181	0.0699	0.163	0.1377	0.1385	0.1184	0.1976	0.0041	0.0014	0.1454	-0.1356	0.123	0.058	0.1602	0.1131	0.2015	0.1564	0.0892	0.0072	0.0066	0.0295	0.0248	0.1288	0.0617	0.0925	0.0753	0.0853	0.1371	0.07	0.1992	0.0497	0.2063	0.1322	0.1646	0.1207	0.1359	0.1473	0.0831	0.1353	0.1541	0.0062		0.1504
-8.4	0.1222	0.1928	0.0052	0.1904	0.0369	0.0282	-0.1231	0.0752	0.1781	0.1109	0.083	0.1413	0.119	0.0069	0.005	0.1477	-0.1234	0.1151	0.0519	0.131	0.1166	0.2149	0.1576	0.1454	0.0083	0.0027	0.0133	0.0278	0.0685	0.0497	0.0916	0.0663	0.0385	0.0777	0.051	0.1329	0.065	0.1263	0.1427	0.1284	0.1419	0.0982	0.181	0.0885	0.1668	0.2374	0.0064		0.0923
-8.3	0.114	0.1632	0.0019	0.2182	0.0378	0.0478	-0.1053	0.0759	0.1965	0.1073	0.1186	0.1327	0.1521	0.0211	0.0049	0.1646	-0.0811	0.1351	0.0583	0.0774	0.1098	0.2197	0.1534	0.1596	0.0103	0.0129	0.0248	0.013	0.0902	0.0813	0.1472	0.0934	0.0464	0.1167	0.0689	0.1947	0.0837	0.1884	0.1356	0.1164	0.1409	0.1145	0.1859	0.0894	0.1397	0.2075	0.063		0.1424
-8.2	0.0886	0.1313	0.0071	0.208	0.0169	0.0113	-0.1102	0.1246	0.177	0.0933	0.1109	0.1242	0.1322	0.0187	0.0069	0.1577	-0.1151	0.1602	0.0546	0.0226	0.1197	0.2426	0.1379	0.1034	0.0121	0.0008	0.033	0.0097	0.0837	0.0828	0.1461	0.0761	0.026	0.1464	0.1059	0.1717	0.0912	0.1748	0.1394	0.1108	0.1382	0.1129	0.1129	0.1266	0.1269	0.1637	0.0447		0.1439
-8.1	0.0926	0.1611	0.0092	0.2068	0.0443	0.0154	-0.1364	0.1422	0.1757	0.0525	0.121	0.183	0.1586	0.0514	0.0119	0.1547	-0.1669	0.1647	0.0457	0.0836	0.0995	0.1764	0.1456	0.1118	0.0055	0.0016	0.0304	0.0098	0.0827	0.1819	0.1712	0.0853	0.0099	0.1499	0.1355	0.2523	0.0584	0.156	0.1225	0.121	0.1222	0.1386	0.1386	0.1234	0.1257	0.1509	0.065		0.1321
-8	0.1237	0.1616	0.0174	0.206	0.0366	0.0099	-0.165	0.1057	0.2204	0.0442	0.0654	0.1818	0.1115	0.0203	0.0037	0.1449	-0.196	0.156	0.039	0.1217	0.0935	0.1656	0.1276	0.1072	0.007	0.0049	0.0349	0.0058	0.0619	0.1126	0.1067	0.0352	0.0096	0.0864	0.0898	0.1627	0.0413	0.0836	0.0854	0.1017	0.0885	0.2021	0.138	0.0888	0.1096	0.1439	0.0685		0.0754
-7.9	0.1187	0.1705	0.0287	0.2077	0.0078	0.0038	-0.1319	0.1036	0.2013	0.032	0.0991	0.173	0.1258	0.0161	0.0014	0.1663	-0.2179	0.1729	0.0523	0.146	0.0846	0.1734	0.1256	0.1076	0.006	0.0141	0.0385	0.0039	0.0979	0.1029	0.1296	0.0668	0.0078	0.1203	0.0796	0.2054	0.066	0.1069	0.0522	0.0795	0.0595	0.182	0.1233	0.09	0.1224	0.1074	0.126		0.0947
-7.8	0.0924	0.1472	0.0179	0.2108	0.0241	0.0645	-0.1396	0.1161	0.1572	0.0574	0.172	0.1795	0.178	0.0077	0.0121	0.171	-0.1995	0.1366	0.0465	0.1766	0.1001	0.1422	0.1336	0.1177	0.0107	0.0236	0.0213	0.0631	0.2019	0.109	0.117	0.1259	0.1114	0.1633	0.0906	0.287	0.1313	0.2074	0.0784	0.1445	0.0708	0.1583	0.1839	0.0752	0.1022	0.1756	0.1799		0.129
-7.7	0.1143	0.136	0.0012	0.1967	0.0248	0.0447	-0.1649	0.0929	0.1671	0.0589	0.0997	0.161	0.0947	0.0046	0.0077	0.1483	0.0602	0.1093	0.1051	0.1438	0.1222	0.146	0.1167	0.1166	0.0019	0.0181	0.0047	0.0598	0.0692	0.0971	0.0032	0.0622	0.13	0.0775	0.0821	0.1621	0.0842	0.1124	0.0853	0.161	0.1189	0.1331	0.1701	0.1516	0.1144	0.2008	0.0954	0.115	0.0894
-7.6	0.1106	0.1775	0.0029	0.1604	0.0149	0.0204	-0.0985	0.0927	0.1714	0.0555	0.1769	0.1788	0.1683	0.0096	0.0037	0.154	0.0681	0.0922	0.086	0.0739	0.1444	0.2406	0.1195	0.1042	0.0117	0.0509	0.0373	0.103	0.0976	0.1609	-0.0453	0.0979	0.235	0.1868	0.0957	0.2861	0.1621	0.1832	0.059	0.1688	0.1084	0.1401	0.194	0.1792	0.0899	0.1997	0.0861	0.1691	0.1519
-7.5	0.0725	0.1573	0.0021	0.1856	0.0063	0.0834	0.0126	0.1005	0.1853	0.0886	0.1837	0.1764	0.1669	0.0071	0.001	0.1703	0.0097	0.1008	0.0678	0.0993	0.1298	0.2118	0.1161	0.0961	0.006	0.036	0.0934	0.0655	0.1117	0.1519	-0.0507	0.0956	0.2099	0.2047	0.0573	0.2905	0.1495	0.1587	0.0964	0.1837	0.1041	0.1102	0.161	0.1783	0.1214	0.1893	0.0447	0.1418	0.133
-7.4	0.0527	0.1223	0.0018	0.2289	0.0179	0.1168	0.0247	0.0848	0.1828	0.1176	0.128	0.1114	0.1193	0.0155	0.0127	0.1364	0.0228	0.1078	0.0472	0.1059	0.1172	0.1494	0.1169	0.0918	0.0225	0.0081	0.091	0.0831	0.1011	0.1036	-0.0162	0.0675	0.0982	0.1117	0.0435	0.2051	0.1101	0.086	0.1016	0.1395	0.0931	0.141	0.146	0.1815	0.1269	0.1854	0.0282	0.1278	0.0993
-7.3	0.0793	0.1149	0.005	0.235	0.0154	0.1059	0.0364	0.1296	0.079	0.1689	0.1042	0.0705	0.1286	0.0071	0.0089	0.1632	0.0577	0.1089	0.0532	0.0963	0.1345	0.0457	0.0909	0.1001	0.025	-0.0328	0.0689	0.1224	0.0889	0.1037	-0.0525	0.0576	0.1048	0.1233	0.015	0.1838	0.08	0.0965	0.0682	0.1219	0.0986	0.1479	0.1985	0.1627	0.1458	0.1872	0.0524	0.1294	0.1346
-7.2	0.1498	0.154	0.0564	0.2111	0.0223	0.1315	0.1462	0.1584	0.1414	0.2049	0.0781	0.0183	0.1136	0.0042	0.0079	0.1731	0.1619	0.1119	0.0847	0.0715	0.1581	0.1177	0.1558	0.0861	0.008	-0.0349	0.1204	0.1079	0.0444	0.0786	-0.0702	0.0424	0.0888	0.1146	0.0249	0.1448	0.023	0.0782	0.1137	0.1168	0.1204	0.1898	0.161	0.1309	0.1879	0.2097	0.0471	0.1564	0.115
-7.1	0.1118	0.1443	-0.1112	0.1969	0.0266	0.0549	0.2032	0.1156	0.1603	0.118	0.1283	0.0185	0.1333	0.0176	0.0092	0.1777	0.2186	0.0979	0.0589	0.0796	0.1692	0.0638	0.1184	0.0807	0.0185	-0.0432	0.1257	0.0998	0.0621	0.1305	-0.0234	0.1028	0.1382	0.1661	0.0104	0.2681	0.0533	0.0792	0.0995	0.1301	0.1321	0.1483	0.1707	0.0839	0.2016	0.2379	0.0059	0.1504	0.2064
-7	0.137	0.143	-0.2082	0.1534	-0.102	0.0212	0.1526	0.1889	0.1073	0.1128	0.1218	0.014	0.1221	0.0405	0.0357	0.1666	0.2321	0.127	0.0318	0.0369	0.1451	0.0386	0.1442	0.0882	0.027	-0.0342	0.0353	0.1165	0.0765	0.1403	-0.0183	0.0971	0.1306	0.1683	0.0762	0.2673	0.073	0.0878	0.1123	0.1227	0.1416	0.1287	0.1625	0.0905	0.1789	0.244	0.0224	0.1423	0.2103
-6.9	0.1286	0.1552	-0.1543	0.1749	-0.1054	0.012	0.1475	0.1814	0.0999	0.1137	0.0821	0.002	0.1189	0.0775	0.0157	0.1483	0.1591	0.1262	0.0163	0.0478	0.1259	0.0133	0.157	0.088	0.0313	-0.0432	0.0323	0.124	0.0788	0.0958	-0.0494	0.0514	0.0452	0.0849	0.0899	0.161	0.0903	0.0912	0.1131	0.1246	0.1379	0.1474	0.1465	0.1108	0.2037	0.183	0.0561	0.1334	0.1127
-6.8	0.0712	0.0789	-0.1328	0.1678	-0.1084	0.0075	0.0518	0.0767	0.0624	0.0826	0.0835	0.0012	0.1469	0.0787	0.0246	0.1747	0.1215	0.1408	0.0033	0.075	0.0788	0.0195	0.1009	0.0734	0.0275	0.033	0.0127	0.107	0.0805	0.1754	-0.051	0.0473	0.0236	0.0919	0.0855	0.2011	0.0413	0.0855	0.0589	0.1159	0.0925	0.1251	0.2343	0.1426	0.1963	0.1294	0.017	0.1366	0.106
-6.7	0.1192	0.0997	-0.1209	0.1629	0.0692	0.015	0.0646	0.1044	0.0984	0.1328	0.0811	0.012	0.1543	0.0838	0.0121	0.1915	0.1099	0.0912	0.0138	0.1239	0.1023	0.0139	0.1321	0.102	0.027	0.0173	0.0099	0.1146	0.0793	0.1861	-0.0424	0.0523	0.0281	0.0799	0.1046	0.1831	0.0542	0.1113	0.0708	0.1297	0.1121	0.1676	0.2226	0.1455	0.1975	0.1592	0.0484	0.1416	0.1238
-6.6	0.1603	0.1355	-0.1249	0.1596	0.0389	0.0055	0.0766	0.1027	0.0695	0.188	0.1267	0.0105	0.2004	0.076	0.0088	0.1793	0.0793	0.1157	0.0139	0.1392	0.1194	0.007	0.1428	0.1105	0.036	0.0123	0.0097	0.1869	0.0909	0.1412	-0.0451	0.0662	0.0464	0.1282	0.114	0.1733	0.0458	0.115	0.0659	0.1198	0.1341	0.1892	0.283	0.1543	0.1709	0.196	0.0677	0.128	0.1441
-6.5	0.1628	0.1273	-0.1768	0.1941	0.0221	0.0043	0.046	0.0632	0.0683	0.126	0.1136	0.0069	0.2111	0.1018	0.0234	0.2211	0.0921	0.1192	0.0151	0.1571	0.1347	0.0043	0.152	0.1052	0.0355	0.0165	0.0386	0.1644	0.0782	0.0933	-0.0381	0.0851	0.0576	0.1366	0.1038	0.1904	0.0683	0.1152	0.0621	0.1289	0.1115	0.1674	0.265	0.1425	0.1363	0.1755	0.0571	0.1198	0.1246
-6.4	0.1448	0.117	-0.1202	0.1975	0.0205	0.0107	0.0571	0.0638	0.0966	0.1188	0.1122	0.0078	0.1682	0.0391	0.0412	0.2122	0.0808	0.1417	0.0208	0.151	0.1561	0.0026	0.1362	0.0798	0.0165	0.0411	0.0284	0.149	0.0235	0.0974	-0.0788	0.0884	0.0152	0.1206	0.0954	0.1628	0.0647	0.0943	0.0507	0.1329	0.0886	0.1647	0.2508	0.162	0.1095	0.1385	0.0346	0.1192	0.1137
-6.3	0.1807	0.1771	0.0525	0.1804	0.0227	0.0386	0.1691	0.1484	0.2167	0.2245	0.1112	0.0018	0.1613	0.034	0.0626	0.1747	0.0574	0.1243	0.0519	0.176	0.2493	0.0015	0.2094	0.1316	0.0389	0.0718	0.0189	0.1474	0.0485	0.0824	-0.0947	0.091	0.0238	0.1311	0.1347	0.1891	0.0706	0.0969	0.0962	0.1485	0.1124	0.1435	0.2126	0.1944	0.1167	0.133	0.0541	0.1129	0.1153
-6.2	0.12	0.1194	0.033	0.1947	0.0103	0.0201	0.1639	0.1112	0.1381	0.1824	0.128	0.0037	0.168	0.0112	0.0931	0.186	0.0052	0.1496	-0.206	0.1819	0.1273	0.0268	0.1765	0.1031	0.0642	0.0521	0.0156	0.1658	0.0976	0.1129	-0.0672	0.0664	0.0039	0.1316	0.0868	0.1813	0.0969	0.1199	0.0674	0.1734	0.0937	0.0797	0.2152	0.1268	0.1766	0.1083	0.032	0.1442	0.14
-6.1	0.0864	0.0917	0.009	0.1804	0.0156	0.0157	0.1464	0.0663	0.0794	0.1499	0.1468	0.0261	0.2196	0.0329	0.0648	0.2119	0.0186	0.175	-0.2651	0.1976	0.0975	-0.064	0.1256	0.0758	0.0409	0.0583	0.0135	0.1107	0.1212	0.0728	-0.08	0.049	0.0104	0.1512	0.084	0.2433	0.1151	0.1511	0.061	0.1818	0.0707	0.0626	0.1845	0.0919	0.1455	0.0433	0.0982	0.0944	0.1887
-6	0.1433	0.1862	0.0062	0.1511	0.0117	0.0466	0.2092	0.0909	0.0706	0.2239	0.0935	0.0244	0.1184	0.0203	0.0561	0.1876	0.0289	0.126	-0.2893	0.1284	0.1323	-0.1143	0.2117	0.0929	0.044	0.0837	0.0598	0.1278	0.043	0.0899	0.0214	0.0355	0.003	0.113	0.1055	0.1769	0.055	0.1012	0.1185	0.1711	0.0935	0.1154	0.1784	0.1137	0.1555	0.0591	0.109	0.1061	0.1198
-5.9	0.0881	0.1064	0.0107	0.1469	0.0081	0.0343	0.1158	0.0756	0.0656	0.1217	0.1237	0.0059	0.1594	0.0399	0.062	0.1843	0.0199	0.1129	-0.2664	0.1152	0.0825	-0.0877	0.1167	0.074	0.0543	0.0376	-0.056	0.1639	0.0286	0.1381	0.026	0.0649	0.0057	0.1523	0.045	0.238	0.082	0.1347	0.0918	0.1404	0.0771	0.0922	0.1828	0.1209	0.1317	0.0274	0.1008	0.1129	0.1411
-5.8	0.098	0.1302	0.0016	0.1872	0.0163	0.0896	0.1258	0.1005	0.1345	0.1998	0.1302	0.0508	0.1477	0.0184	0.1202	0.1919	0.0511	0.1375	-0.2522	0.1732	0.0733	-0.1975	0.1428	0.1037	0.0529	0.0162	-0.2053	0.153	0.037	0.1384	0.0165	0.0701	0.0163	0.133	0.1252	0.2174	0.0862	0.1204	0.1398	0.1611	0.0784	0.088	0.1732	0.1486	0.0979	0.0234	0.0568	0.1158	0.148
-5.7	0.196	0.2078	0.0098	0.179	0.0128	0.1238	0.1808	0.1462	0.1886	0.2705	0.1079	0.095	0.1635	0.0109	0.1136	0.1938	0.0822	0.1785	-0.3019	0.2237	0.1389	-0.201	0.2018	0.1193	0.0647	0.0441	-0.3241	0.168	0.0786	0.06	0.0382	0.1282	0.0169	0.0996	0.1479	0.1955	0.0621	0.1012	0.1658	0.1387	0.1382	0.0713	0.1797	0.1527	0.0653	0.0223	0.1157	0.1442	0.1442
-5.6	0.1415	0.1619	0.0846	0.1667	0.0132	0.0542	0.1382	0.1255	0.123	0.1393	0.1034	0.2029	0.1769	0.0284	0.1129	0.2165	0.125	0.1243	-0.4237	0.1779	0.1338	0.1112	0.1217	0.1126	0.0496	-0.0227	-0.2146	0.2487	0.0896	0.0456	0.0605	0.0987	0.0185	0.1006	0.1056	0.1911	0.0518	0.1039	0.1772	0.2072	0.0807	0.1025	0.308	0.1947	0.0683	-0.0631	0.105	0.2034	0.1192
-5.5	0.0362	0.1406	0.1555	0.1707	0.0365	0.0784	0.1016	0.0938	0.0901	0.1709	0.1384	0.1951	0.2127	0.0299	0.1069	0.2173	0.1276	0.1306	-0.2448	0.1931	0.0783	0.1076	0.0859	0.0826	0.0679	-0.0444	-0.124	0.0628	0.0894	0.117	0.0478	0.0904	0.0045	0.1482	0.0429	0.2584	0.0907	0.1446	0.1035	0.1566	0.0142	0.0596	0.1908	0.0868	0.0153	-0.0429	0.1079	0.0934	0.1367
-5.4	0.0689	0.2725	0.1429	0.1776	0.0459	0.1257	0.2041	0.1707	0.1572	0.299	0.085	0.1293	0.0907	0.0114	0.0663	0.2068	0.1156	0.195	-0.2843	0.1933	0.1515	0.2282	0.1606	0.1599	0.0365	-0.0756	-0.2198	0.1329	0.0439	0.0823	0.0029	0.0441	0.007	0.1081	0.1074	0.1261	0.049	0.099	0.1732	0.1543	0.031	0.0971	0.1902	0.1535	0.035	-0.0463	0.1219	0.1365	0.0908
-5.3	0.0476	0.2227	0.121	0.206	0.0335	0.0889	0.1674	0.1283	0.1279	0.2201	0.1106	0.1175	0.1327	0.009	0.0634	0.1935	0.1259	0.1815	-0.2503	0.1656	0.132	0.1969	0.1284	0.1385	0.0445	-0.0636	-0.1711	0.1546	0.0652	0.0804	0.0362	0.0484	0.0192	0.1297	0.1022	0.149	0.0846	0.1257	0.1483	0.1608	0.022	0.0843	0.1863	0.1606	0.017	-0.0266	0.1244	0.1176	0.1413
-5.2	0.0553	0.1824	0.1356	0.2399	0.0263	0.0507	0.138	0.1137	0.1248	0.1732	0.0946	0.1503	0.144	0.0383	0.0898	0.2167	0.1971	0.232	-0.2298	0.2879	0.1368	0.1616	0.1311	0.1103	0.0383	0.0322	-0.1551	0.101	0.0418	0.0197	0.0384	0.0791	0.0221	0.1486	0.0919	0.1226	0.1023	0.1511	0.092	0.2407	-0.1562	0.135	0.1444	0.1812	0.0255	-0.0425	0.177	0.1361	0.1378
-5.1	0.0063	0.1762	0.0882	0.1164	0.0018	0.0449	0.1356	0.1282	0.1402	0.1693	0.1068	0.0786	0.1586	0.058	0.0356	0.1199	0.0501	0.0907	-0.225	0.114	0.1258	0.153	0.1397	0.1177	0.0693	0.021	-0.1262	0.0668	0.0318	0.0233	0.0432	0.0641	0.0088	0.1762	0.0878	0.1794	0.1708	0.1549	0.0855	0.1975	-0.2551	0.1341	0.2076	0.1956	0.0036	-0.0404	0.1192	0.1436	0.1287
-5	-0.2027	0.1128	0.1346	0.2053	0.0723	0.0039	0.0747	0.0845	0.1204	0.0793	0.0435	0.1586	0.1561	0.0583	0.0257	0.2392	0.0377	0.1782	-0.2079	0.2962	0.0617	0.0898	0.0941	0.0903	0.0743	0.0125	0.0042	0.048	0.0297	0.0539	0.0432	0.1088	0.0266	0.1371	0.0524	0.1337	0.1401	0.1081	0.0893	0.1691	-0.2294	0.0596	0.2204	0.1985	0.0047	-0.0335	0.1123	0.135	0.1274
-4.9	-0.4076	0.1896	0.1124	0.1669	0.0717	0.0149	0.1638	0.1592	0.1691	0.1802	0.0412	0.1223	0.1565	0.0673	0.051	0.181	0.0252	0.1312	-0.2046	0.2672	0.1229	0.1471	0.1822	0.1845	0.0762	-0.0384	0.0441	0.0413	0.0274	0.0308	0.0636	0.101	0.0039	0.1519	0.0884	0.1064	0.1095	0.1322	0.1718	0.1891	-0.3616	0.1018	0.1941	0.1711	0.0053	0.019	0.1333	0.1684	0.1412
-4.8	-0.0044	0.0679	0.0892	0.0935	0.0468	0.0249	0.0639	0.061	0.06	0.1105	0.0684	0.0585	0.149	0.04	0.0755	0.1126	0.0242	0.0566	-0.1988	0.1671	0.0797	0.132	0.093	0.0928	0.0284	-0.0512	0.0248	0.0308	0.0182	0.0128	0.0981	0.0786	0.0185	0.1736	0.0222	0.1218	0.046	0.1273	0.0947	0.1684	-0.2081	0.0344	0.1726	0.1174	0.0265	0.0149	0.1391	0.1997	0.1289
-4.7	0.1052	0.047	0.1195	0.0958	0.0407	0.0419	0.1203	0.1297	0.1088	0.1685	0.071	0.0618	0.1259	0.0118	0.101	0.1299	0.0536	0.0684	-0.1851	0.2155	0.1769	0.2523	0.1841	0.1597	0.0411	-0.1013	0.0098	0.0554	0.0244	0.003	0.1169	0.0643	0.0335	0.1377	0.0764	0.1527	0.0708	0.1158	0.2124	0.1588	-0.3053	0.0811	0.1987	0.1288	0.1134	-0.0157	0.0741	0.1669	0.1384
-4.6	0.1197	0.029	0.1047	0.1534	0.0587	0.0298	0.0935	0.1112	0.0876	0.1246	0.1009	0.0745	0.1791	0.0205	0.0632	0.1502	0.1236	0.0741	-0.1456	0.1995	0.1432	0.2131	0.1685	0.1188	0.0471	-0.0896	0.0121	0.0611	0.0048	0.0048	0.1282	0.0704	0.0675	0.1036	0.0794	0.1326	0.1036	0.112	0.1814	0.149	-0.2344	0.0638	0.1923	0.1422	0.1034	-0.0575	0.0732	0.1644	0.1204
-4.5	0.1863	0.0881	0.0615	0.0986	0.044	0.0019	0.0569	0.0874	0.0591	0.0703	0.1376	0.0468	0.2648	0.0046	0.0604	0.1712	0.1449	0.0861	-0.0907	0.1696	0.0756	0.1661	0.11	0.0619	0.0455	-0.0547	0.0035	0.0497	0.0719	0.0019	0.1969	0.1031	0.1042	0.2103	0.0764	0.1654	0.1151	0.1427	0.1033	0.1598	-0.1562	0.0387	0.1605	0.1229	0.0967	-0.0768	0.0764	0.1489	0.1784
-4.4	0.3515	0.0728	0.07	0.1073	0.0305	0.01	0.0762	0.1159	0.0617	0.1028	0.1089	0.0534	0.2016	0.0186	0.0762	0.1683	0.1063	0.0865	-0.0366	0.1794	0.1122	0.2224	0.1463	0.1093	0.0484	-0.0717	0.0125	0.0493	0.056	0.0004	0.1288	0.1014	0.0821	0.193	0.1156	0.1433	0.123	0.1123	0.1412	0.1509	-0.2559	0.0797	0.1487	0.1523	0.0743	-0.0384	0.0828	0.1461	0.1431
-4.3	0.526	0.0596	0.0439	0.1292	0.0464	0.0889	0.2169	0.1703	0.0704	0.2112	0.0924	0.0582	0.116	-0.0696	0.0753	0.1531	0.0855	0.0935	0.09	0.2164	0.1689	0.3101	0.2661	0.1981	0.0222	0.0505	0.0505	0.0019	0.0268	0.0168	0.0732	0.0711	0.0546	0.1365	0.1229	0.0889	0.1506	0.0843	0.1966	0.1574	-0.2501	0.0656	0.161	0.1936	0.1151	0.0181	0.0885	0.1	0.0872
-4.2	0.4458	0.1352	0.0281	0.1246	0.0793	0.1379	0.1874	0.213	0.0384	0.2049	0.1332	0.0602	0.1931	-0.1011	0.0959	0.2166	0.0949	0.1015	0.0965	0.21	0.1533	0.284	0.2558	0.1932	0.0407	0.0024	0.064	0.089	0.0379	0.0104	0.1179	0.092	0.0789	0.1552	0.115	0.1432	0.2004	0.1496	0.2254	0.1529	-0.1347	0.0556	0.1606	0.1528	0.0925	0.0149	0.1217	0.1333	0.1176
-4.1	0.1355	0.1323	0.0213	0.1703	0.1165	0.0961	0.0776	0.1258	0.0052	0.1111	0.1429	0.0619	0.2123	-0.1368	0.1011	0.1953	0.0763	0.1317	0.087	0.1689	0.0755	0.1268	0.117	0.0855	0.0408	0.0368	0.0249	0.1125	0.0418	0.0232	0.1573	0.0562	0.0871	0.1155	0.0498	0.1269	0.1524	0.1598	0.1085	0.1531	0.0144	0.028	0.187	0.1529	0.0979	0.0556	0.1252	0.13	0.1034
-4	0.1091	0.1545	0.0075	0.1563	0.0899	0.0894	0.171	0.1553	0.037	0.2536	0.1307	0.0458	0.2482	-0.1747	0.1091	0.2032	0.0826	0.1395	0.0708	0.181	0.1304	0.222	0.1966	0.1027	0.0554	0.1174	0.0087	0.0815	0.038	0.0118	0.1646	0.0488	0.0912	0.1152	0.1033	0.1236	0.1513	0.1369	0.1336	0.1185	0.0051	0.0219	0.1463	0.1872	0.1045	0.0716	0.1071	0.13	0.0716
-3.9	0.1038	0.1311	0.0195	0.168	0.018	0.0554	0.1804	0.1528	-0.07	0.2828	0.1325	0.0119	0.2238	-0.1421	0.0858	0.1678	0.0738	0.0875	0.0708	0.287	0.1305	0.2363	0.2026	0.0971	0.0655	0.1158	0.0078	0.1265	0.0621	0.0082	0.0978	0.086	0.0717	0.1242	0.1018	0.1663	0.112	0.1352	0.1398	0.1411	0.0043	0.0087	0.1474	0.1839	0.1222	0.0115	0.107	0.1516	0.0779
-3.8	0.0506	0.0903	0.0024	0.1922	0.0158	0.0053	0.1081	0.0993	-0.1376	0.1895	0.116	0.0124	0.2194	-0.1236	0.1062	0.1828	0.0886	0.1164	0.0985	0.2523	0.0746	0.1606	0.1192	0.0442	0.0448	0.052	0.0084	0.136	0.0664	0.0052	0.0799	0.0922	0.0696	0.1315	0.0392	0.1609	0.1145	0.1481	0.1067	0.1591	0.0103	0.0034	0.1538	0.1469	0.0985	0.0043	0.1162	0.166	0.1307
-3.7	0.037	0.1473	0.0143	0.1843	0.0411	0.0079	0.1182	0.1322	-0.2146	0.2177	0.1004	0.0617	0.1833	-0.0559	0.0905	0.1848	0.0785	0.2197	0.0907	0.2211	0.0833	0.2261	0.1546	0.0571	0.0532	0.044	0.0097	0.176	0.054	0.0281	0.1092	0.1267	0.064	0.1593	0.0326	0.1968	0.1215	0.1256	0.1557	0.1686	0.0374	0.008	0.1611	0.149	0.1237	0.0139	0.0891	0.1266	0.1726
-3.6	0.0281	0.094	0.0047	0.2301	0.051	0.0149	0.1718	0.1188	-0.1459	0.1283	0.0948	0.1445	0.1374	-0.0722	0.0841	0.2615	0.1227	0.2555	0.0824	0.238	0.0923	0.2255	0.1316	0.0544	0.0173	0.0135	0.0083	0.1284	0.0375	-0.1242	0.0997	0.4413	0.0398	0.1061	0.0361	0.1708	0.1474	0.1203	0.121	0.1223	0.0968	0.0035	0.1293	0.1436	0.1076	0.029	0.0837	0.1573	0.1234
-3.5	0.0209	0.0872	0.0051	0.2235	0.0504	0.0247	0.1618	0.1215	-0.1549	0.1164	0.0821	0.1023	0.143	-0.0715	0.0826	0.2237	0.0981	0.2085	0.0465	0.2135	0.0811	0.2317	0.097	0.0657	0.0161	0.0081	0.0034	0.068	0.0726	-0.1971	0.0657	0.2546	0.0394	0.1238	0.0507	0.1887	0.1585	0.1371	0.112	0.1411	0.121	0.0151	0.1307	0.1547	0.081	0.1295	0.0992	0.1099	0.1243
-3.4	0.042	0.1252	0.0099	0.1724	0.0335	0.0159	0.1856	0.1075	-0.2374	0.0781	0.0973	0.049	0.1357	-0.0782	0.0736	0.1273	0.0392	0.2245	0.0224	0.1073	0.1091	0.2763	0.0161	0.0261	0.0393	0.0331	0.0253	0.0632	0.117	-0.199	0.0781	-0.4177	0.0296	0.1322	0.108	0.1466	0.1936	0.1248	0.092	0.143	0.1277	0.0043	0.1595	0.1548	0.068	0.1073	0.1151	0.0802	0.0943
-3.3	0.0344	0.1326	0.0045	0.2061	0.0363	0.0059	0.1711	0.1946	-0.1894	0.0524	0.1093	0.0604	0.1589	-0.0868	0.0758	0.1437	0.0571	0.1513	0.0417	0.1098	0.1286	0.2989	0.0293	0.0667	0.0567	0.0233	0.0427	0.0733	0.0982	-0.1534	0.0832	0.4986	0.0145	0.1231	0.1066	0.1358	0.1398	0.124	0.1027	0.206	0.1269	0.0064	0.1017	0.1326	0.0905	0.1146	0.0829	0.1412	0.0986
-3.2	0.0948	0.1783	0.0069	0.2131	0.0068	0.0079	0.2392	0.147	-0.0641	0.0403	0.0908	0.059	0.1976	-0.0486	0.0842	0.1978	0.0427	0.231	0.0465	0.2297	0.1354	0.409	0.0111	0.1238	0.0536	0.1063	0.0522	0.0936	0.082	-0.1363	0.0936	0.0914	0.0347	0.1196	0.0618	0.1499	0.0843	0.1268	0.1497	0.2246	0.1575	0.0112	0.0813	0.128	0.1065	0.1225	0.0384	0.1654	0.0956
-3.1	0.0893	0.1297	0.0049	0.1982	0.0064	0.0065	0.2085	0.1225	-0.0292	0.0274	0.1139	0.0497	0.31	-0.0627	0.093	0.1937	0.059	0.0246	0.0761	0.2131	0.1142	0.3532	0.0104	0.0962	0.076	0.075	0.0345	0.0441	0.156	-0.1328	0.123	0.1233	0.0591	0.1847	0.0556	0.2225	0.1566	0.1779	0.1082	0.1966	0.1206	0.0113	0.109	0.0991	0.1187	0.1231	0.0693	0.163	0.1318
-3	0.0591	0.1021	0.0176	0.1927	0.0051	0.0048	0.1352	0.079	-0.0421	0.0134	0.0477	0.0754	0.1195	0.0213	0.0935	0.214	0.0893	0.2732	0.0835	0.241	0.0641	0.2075	0.0127	0.0173	0.0294	0.0055	0.0124	0.061	0.0967	0.0595	0.02	0.0581	0.0397	0.1088	0.0445	0.1283	0.083	0.1109	0.0749	0.1889	0.0516	0.0074	0.1311	0.1059	0.1538	0.1227	0.069	0.1492	0.0583
-2.9	0.092	0.1307	0.0004	0.1667	0.0116	0.0213	0.2138	0.1219	-0.1165	0.0305	0.0666	0.07	0.2126	0.0202	0.0883	0.1856	0.0876	0.255	0.0806	0.2242	0.1933	0.3459	0.0025	0.0438	0.0569	0.0065	0.0968	0.1733	0.1767	0.2064	0.0311	0.104	0.044	0.1831	0.0579	0.195	0.0935	0.1253	0.14	0.1941	0.1386	0.0027	0.1309	0.1009	0.1287	0.1063	0.0494	0.1168	0.0974
-2.8	0.0631	0.0753	0.0076	0.1697	0.0059	0.0043	0.2025	0.1398	-0.1411	0.0548	0.0525	0.079	0.1244	0.0024	0.1071	0.1714	0.1083	0.1609	0.0984	0.2044	0.0892	0.3598	0.0154	0.0839	0.0197	0.0173	0.0569	0.127	0.119	0.1297	0.0201	0.0542	0.0216	0.1168	0.1115	0.1244	0.0553	0.1018	0.1257	0.1826	0.1801	0.0183	0.1219	0.0988	0.1328	0.1209	0.1252	0.1136	0.0667
-2.7	0.055	0.1011	0.0141	0.1824	0.005	0.0062	0.2249	0.1605	-0.1955	0.0947	0.1056	0.08	0.2517	0.0398	0.098	0.1537	0.116	0.2246	0.0853	0.1981	0.0901	0.4272	0.0116	0.1394	0.0277	0.0184	0.0777	0.0945	0.2383	0.2299	0.0495	0.1553	0.0151	0.2471	0.1388	0.2508	0.135	0.2088	0.1536	0.2324	0.2246	0.0219	0.1923	0.118	0.1528	0.1371	0.1382	0.1131	0.123
-2.6	0.0211	0.0857	0.0123	0.1776	0.0053	0.0027	0.1358	0.0757	-0.1329	0.062	0.0379	0.1145	0.1398	0.0918	0.0735	0.1788	0.1318	0.2633	0.1385	0.169	0.0422	0.2138	0.011	0.0733	0.0036	0.0064	0.0793	0.1214	0.1273	0.0914	0.0207	0.0925	0.0122	0.0912	0.0727	0.1001	0.0625	0.0493	0.0909	0.1993	0.1144	0.0036	0.1207	0.133	0.1964	0.1392	0.0712	0.099	0.0757
-2.5	0.0239	0.0884	0.0322	0.1375	0.0133	0.0081	0.133	0.0825	-0.1155	0.0474	0.0345	0.105	0.1967	0.1506	0.0625	0.1437	0.1234	0.2307	0.1484	0.1659	0.0459	0.2117	0.0016	0.019	0.0047	0.0184	0.0731	0.1416	0.1418	0.0664	0.012	0.0938	0.0031	0.126	0.0858	0.1092	0.0609	0.0342	0.0802	0.2066	0.0855	0.0505	0.1223	0.1457	0.1721	0.1415	0.0524	0.1004	0.1452
-2.4	0.0621	0.1384	0.0407	0.1571	0.0251	0.0191	0.2012	0.1156	-0.2136	0.0623	0.0201	0.1202	0.1887	0.1315	0.0795	0.1361	0.0871	0.2164	0.1953	0.1545	0.0974	0.3762	0.0024	0.0276	0.001	0.0668	0.1049	0.1889	0.1349	0.1034	0.0065	0.103	0.0082	0.1216	0.0557	0.1086	0.0768	0.0369	0.1233	0.2761	0.1298	0.1585	0.1483	0.2243	0.2146	0.1997	0.1289	0.1275	0.0874
-2.3	0.0556	0.0741	0.029	0.1968	0.0262	0.0384	0.1153	0.0662	-0.1299	0.0081	0.0169	0.1264	0.2328	0.1273	0.1111	0.2228	0.0654	0.1959	0.1571	0.1397	0.0616	0.2117	0.0051	0.0148	0.0046	0.0288	0.0749	0.1426	0.1328	0.1824	0.0079	0.0757	0.0294	0.1655	0.0518	0.1107	0.0813	0.0333	0.0713	0.2752	0.0657	0.0912	0.1477	0.2336	0.1822	0.1759	0.1205	0.116	0.1115
-2.2	0.1173	0.0979	0.0081	0.1753	0.0056	-0.1154	0.2145	0.1525	-0.1949	-0.1446	0.0357	0.1001	0.3196	0.141	0.1136	0.1962	0.0637	0.1507	0.0759	0.1544	0.111	0.3582	0.0175	0.0419	0.0265	0.1043	0.1714	0.0766	0.1664	0.2265	0.013	0.1103	0.0503	0.2478	0.0525	0.1869	0.1407	0.0234	0.1267	0.1674	0.1606	0.1563	0.1135	0.1599	0.1215	0.1137	0.0876	0.0873	0.1563
-2.1	0.1057	0.0748	0.0674	0.1746	0.0086	-0.1254	0.1793	0.1448	-0.1597	-0.2084	0.0305	0.1374	0.2645	0.1217	0.1255	0.1861	0.0344	0.1675	0.0993	0.1807	0.0951	0.3017	0.0255	0.0577	0.0147	0.1101	0.128	0.1004	0.1289	0.1531	0.0011	0.098	0.0413	0.1875	0.0262	0.1449	0.1545	0.0114	0.1044	0.2006	0.1445	0.149	0.1375	0.1713	0.1967	0.1398	0.1437	0.119	0.1276
-2	0.0661	0.0547	0.106	0.1685	0.0104	-0.083	0.0982	0.0755	-0.0976	-0.1949	0.0088	0.1542	0.195	0.0713	0.0995	0.166	0.1411	0.2039	0.1019	0.1319	0.0757	0.202	-0.0473	0.0794	0.008	0.0444	0.0325	0.1443	0.0822	0.0548	0.0043	0.0547	0.005	0.087	0.0542	0.1087	0.1271	0.0142	0.0629	0.1765	0.067	0.1353	0.1323	0.176	0.2024	0.1519	0.1243	0.1307	0.0885
-1.9	0.11	0.1807	0.1007	0.1975	0.012	-0.2266	0.1898	0.1666	-0.0068	-0.4144	0.0347	0.1087	0.3253	0.1064	0.0852	0.1304	0.1227	0.1907	0.1152	0.1066	0.1347	0.3486	-0.246	0.1689	0.0427	0.0479	0.1181	0.1968	0.1007	0.1096	0.0195	0.1146	0.0157	0.1927	0.1086	0.2292	0.2544	0.0265	0.1016	0.1591	0.0945	0.2331	0.1198	0.1771	0.1376	0.1166	0.1434	0.1578	0.1522
-1.8	0.0819	0.1237	0.0927	0.171	0.0097	-0.246	0.1747	0.1407	0.1726	-0.345	0.0414	0.1365	0.1485	0.0192	0.0721	0.2011	0.1255	0.1834	0.1357	0.1358	0.1333	0.3359	-0.2107	0.091	0.0462	0.0302	0.1822	0.1947	0.0725	0.094	0.0142	0.05	0.01	0.1162	0.0842	0.135	0.1084	0.01	0.0725	0.1406	0.1003	0.1663	0.1145	0.1943	0.1063	0.1128	0.1102	0.1463	0.0825
-1.7	0.0735	0.1291	0.0694	0.162	0.0314	-0.2434	0.1697	0.1388	0.199	-0.3076	0.0574	0.1177	0.2326	0.0979	0.0669	0.215	0.118	0.1977	0.1509	0.1139	0.1343	0.344	-0.1906	0.0697	0.0251	0.0311	0.206	0.1611	0.1458	0.1476	0.0649	0.1356	0.0054	0.2216	0.0857	0.1797	0.2014	0.0056	0.0738	0.161	0.1096	0.1909	0.1295	0.1673	0.0628	0.1106	0.161	0.0894	0.126
-1.6	0.0316	0.0971	0.0732	0.1803	0.0513	-0.1125	0.1012	0.095	0.1426	-0.1041	0.0407	0.1462	0.1713	0.0933	0.0803	0.1966	0.1575	0.1598	0.1105	0.0566	0.0605	0.1925	-0.0723	0.029	0.0179	0.0189	0.1656	0.1668	0.1176	0.1209	0.0647	0.1179	0.0057	0.1896	0.048	0.1654	0.1912	0.0023	0.0609	0.1555	0.0704	0.1146	0.1196	0.1855	0.0354	0.103	0.157	0.0713	0.0892
-1.5	0.03	0.1108	0.0573	0.1897	0.0225	-0.1628	0.151	0.1025	0.2135	-0.1135	0.0226	0.1452	0.078	0.0504	0.0729	0.1988	0.1326	0.1631	0.1157	0.0945	0.0798	0.2183	0.0372	0.0318	0.005	0.0373	0.2052	0.1839	0.0743	0.0911	0.0439	0.0744	0.0092	0.0883	0.0896	0.1173	0.1224	0.0089	0.0948	0.1601	0.0872	0.0797	0.1373	0.1672	0.0238	0.0988	0.1602	0.1153	0.066
-1.4	0.0374	0.0825	0.0972	0.2247	0.0183	-0.1701	0.1644	0.144	0.1551	-0.2752	0.0244	0.2467	0.1506	0.1189	0.086	0.2795	0.1925	0.2072	0.1273	0.2627	0.0962	0.2258	0.0084	0.0523	0.0229	0.036	0.1086	0.1855	0.072	0.0753	0.0534	0.0607	0.0195	0.1133	0.0824	0.1748	0.098	0.0082	0.1017	0.1553	0.1145	0.1227	0.1723	0.183	0.0228	0.0869	0.1421	0.1025	0.0838
-1.3	0.0507	0.0915	0.0829	0.1615	0.0332	-0.1386	0.1656	0.1672	0.1101	-0.2865	0.0284	0.2158	0.1635	0.1022	0.0567	0.2003	0.1705	0.1752	0.1449	0.2331	0.072	0.2389	0.015	0.0538	0.0266	0.0335	0.1185	0.1106	0.0753	0.082	0.0521	0.0633	0.0583	0.1241	0.0818	0.1853	0.1062	0.0203	0.0809	0.1256	0.0878	0.1294	0.1819	0.1704	0.027	0.0639	0.1215	0.0751	0.086
-1.2	0.0862	0.0962	0.0751	0.1631	0.0616	-0.1633	0.2209	0.1808	0.1563	-0.2994	0.0228	0.1958	0.1167	0.0832	0.0528	0.2	0.1418	0.2124	0.1921	0.2834	0.0506	0.326	0.0585	0.0791	0.0147	0.0439	0.1865	0.1527	0.0923	0.1121	0.0337	0.1049	0.1197	0.1368	0.0746	0.1674	0.1456	0.0218	0.0407	0.1912	0.0867	0.1681	0.256	0.2343	0.0485	0.1427	0.1446	0.1345	0.086
-1.1	0.0623	0.0555	0.0682	0.1751	0.049	-0.1081	0.1017	0.1021	0.1264	-0.1205	0.041	0.1685	0.1887	0.1293	0.0613	0.2063	0.1309	0.2345	0.06	0.2777	0.0321	0.2444	0.068	0.078	0.0541	0.0573	0.0952	0.0961	0.1236	0.1812	0.0758	0.1032	0.1086	0.1822	0.0418	0.2392	0.212	0.0403	0.0321	0.1233	0.0762	0.115	0.0859	0.1202	0.031	0.0747	0.0869	0.0788	0.1308
-1	0.081	0.095	0.0493	0.1395	0.0049	-0.1291	0.1436	0.1453	0.1476	-0.1597	0.0662	0.1057	0.0866	0.0789	0.0582	0.1261	0.0728	0.1429	0.0876	0.1715	0.0433	0.2756	0.0903	0.0986	0.0365	0.0662	0.1029	0.1275	0.0488	0.0957	0.0304	0.0695	0.0825	0.1157	0.0636	0.1308	0.0807	0.0229	0.0604	0.1575	0.0847	0.1152	0.1079	0.1606	0.0476	0.09	0.1103	0.1088	0.0535
-0.9	0.064	0.0957	0.0832	0.1856	0.0078	-0.1241	0.1664	0.1271	0.1422	-0.2126	0.0767	0.2042	0.1188	0.0892	0.0726	0.2009	0.1797	0.1625	0.0987	0.2067	0.0509	0.2314	0.1195	0.105	0.0318	0.0396	0.0856	0.149	0.0742	0.0727	0.0399	0.0969	0.0913	0.1412	0.0552	0.1626	0.1099	0.0149	0.0524	0.1577	0.0776	0.0924	0.1381	0.1556	0.0619	0.081	0.0988	0.0959	0.0959
-0.8	0.0363	0.0696	0.0939	0.1629	0.0042	-0.1614	0.2685	0.1397	0.1495	-0.276	0.0843	0.1619	0.1153	0.079	0.0969	0.1905	0.1627	0.1663	0.0749	0.2057	0.1002	0.2902	0.1633	0.1591	0.0127	0.1036	0.154	0.1097	0.0505	0.0762	0.0445	0.0843	0.0736	0.1327	0.1199	0.1521	0.1531	0.0671	0.064	0.1519	0.1028	0.1314	0.1285	0.1677	0.0567	0.1042	0.0906	0.1148	0.0892
-0.7	0.0567	0.0361	0.0846	0.2194	0.0085	-0.1157	0.1952	0.1039	0.0944	-0.1614	0.1352	0.0894	0.1009	0.0458	0.096	0.2301	0.1317	0.1756	0.1006	0.212	0.0519	0.1568	0.0956	0.0625	0.0071	0.0633	0.0835	0.1457	0.0848	0.0888	0.0348	0.1255	0.1317	0.1938	0.0617	0.2219	0.2218	0.0781	0.0151	0.1424	0.0483	0.0605	0.1299	0.1553	0.0527	0.134	0.0804	0.1152	0.145
-0.6	0.1664	0.1064	0.1088	0.3079	0.036	-0.239	0.3599	0.1767	0.1488	-0.2523	0.0525	0.1126	0.017	0.0444	0.1095	0.2796	0.1653	0.2733	0.0956	0.3093	0.0963	0.2637	0.165	0.0971	0.008	0.0995	0.2021	0.1913	0.0435	0.0242	0.0172	0.0927	0.0921	0.1384	0.1235	0.1187	0.1234	0.0382	0.0162	0.1639	0.1057	0.0716	0.119	0.1558	0.0525	0.0729	0.068	0.1132	0.0811
-0.5	0.1634	0.1081	0.0612	0.2422	0.0592	-0.2017	0.2811	0.1559	0.1173	-0.1467	0.0765	0.1124	0.0256	0.0271	0.107	0.2155	0.1504	0.1709	0.1189	0.2529	0.0901	0.2135	0.1315	0.0881	0.0527	0.0593	0.1873	0.2117	0.1115	0.0618	0.0125	0.0893	0.057	0.2551	0.108	0.1939	0.162	0.1113	0.0108	0.1872	0.1019	0.0306	0.1287	0.1771	0.0724	0.0212	0.0863	0.1142	0.1643
-0.4	0.0903	0.0844	0.0714	0.2176	0.0475	-0.1046	0.1587	0.1017	0.075	-0.0132	0.0767	0.1208	0.0062	0.0123	0.111	0.2135	0.1577	0.1666	0.114	0.2417	0.0752	0.1454	0.1009	0.0764	0.0309	0.0172	0.1021	0.205	0.0672	0.0292	0.0054	0.0809	0.0494	0.1252	0.0769	0.1445	0.115	0.0701	0.0133	0.2011	0.0633	0.0382	0.1594	0.1663	0.0541	0.0101	0.1146	0.1133	0.0973
-0.3	0.1415	0.1059	0.0991	0.1798	0.0399	-0.1447	0.2238	0.1455	0.1435	0.1051	0.1616	0.1671	0.013	0.0026	0.112	0.2452	0.1501	0.1289	0.0979	0.26	0.1207	0.32	0.1319	0.1089	0.031	0.042	0.1765	0.2209	0.1267	0.1436	0.1053	0.1451	0.0719	0.2078	0.0846	0.3136	0.231	0.1173	0.0061	0.2066	0.08	0.1499	0.1712	0.1686	0.0426	0.011	0.0737	0.1273	0.1919
-0.2	0.109	0.0597	0.0904	0.1914	0.0484	-0.1546	0.203	0.1477	0.1134	0.1503	0.1352	0.1479	0.022	0.0236	0.1142	0.2416	0.1433	0.1314	0.0881	0.266	0.0584	0.2964	0.1327	0.1016	0.0121	0.124	0.1714	0.2425	0.1024	0.1559	0.1182	0.127	0.036	0.17	0.1683	0.2926	0.1719	0.0786	0.0146	0.2241	0.1094	0.0833	0.1809	0.1596	0.0325	0.0081	0.0808	0.139	0.1476
-0.1	0.1012	0.0459	0.0546	0.1606	0.0355	-0.1473	0.1796	0.2073	0.1155	0.1606	0.0829		0.033	0.0308	0.0683	0.1316	0.0992	0.1333	0.1234	0.1622	0.0431	0.3046	0.1321	0.0925	0.0035	0.1267	0.1812	0.2508	0.059	0.0736	0.0573	0.0762	0.0228	0.1201	0.1629	0.1978	0.0524	0.0391	0.0098	0.2465	0.1202	0.0514	0.1971	0.1439	0.0707	0.0513	0.0745	0.1141	0.0702
0	0.3022	1.0775	1.4349	0.2104	0.7913	-0.2658	0.213	0.6938	0.3236	0.047	0.6448		0.5526	0.5646	0.4275	0.2386	0.2915	0.3926	0.3481	0.1701	0.4945	0.3332	0.2356	0.2088	0.1766	0.1978	0.5954	0.3609	0.7517	0.3724	0.5371	0.3567	0.5781	0.5252	0.202	0.1255	0.5176	0.4859	0.4343	0.6367	0.3886	0.1853	0.555	0.1929	0.11	0.1922	0.1201	0.3553	0.211
0.1	0.4202	0.8214	1.3434	-0.3976	0.7755	-0.4077	0.1864	0.6613	0.3318	-0.0597	-0.3553		-0.1698	-0.3493	-0.3589	-0.3593	0.376	0.2568	-0.1173	-0.151	0.6181	0.3488	0.1948	0.372	0.1967	-0.3108	0.6583	-0.1565	-0.3642	-0.234	-0.2033	-0.263	-0.0889	0.1413	0.3129	-0.1265	-0.4028	-0.1618	0.6027	-0.2291	0.2824	-0.3671	-0.3003	-0.1148	-0.0866	-0.1743	-0.1901	-0.1097	0.2262
0.2	0.0162	-0.5329	-1.216	-0.2866	-1.0784	-0.1961	-0.1971	-0.181	-0.2976	-0.0498	-0.4142		-0.3807	-0.4432	-0.4787	-0.1287	0.1157	-0.1995	-0.2122	-0.2526	-0.1593	0.0799	-0.1425	-0.1765	-0.3182	-0.1763	0.3787	-0.398	-0.5464	-0.3414	-0.1623	-0.3837	-0.1714	-0.3602	0.1337	-0.4601	-0.4282	-0.41	0.1628	-0.2839	-0.2286	-0.2581	-0.3151	-0.2658	-0.2026	-0.253	-0.255	-0.182	-0.3309
0.3	0.5525	-0.5547	-0.3423	-0.5063	-0.4453	-0.1942	-0.4505	-0.5234	-0.4845	-0.3036	-0.3281		-0.308	-0.4886	-0.5195	-0.2989	-0.214	-0.315	-0.2976	-0.7324	-0.2346	-0.5228	-0.4589	-0.216	-0.3074	-0.2134	-0.5377	-0.5114	-0.5165	-0.3768	-0.1705	-0.346	-0.1421	-0.3412	-0.2721	-0.4649	-0.3693	-0.3967	0.0268	-0.3043	-0.5829	-0.4472	-0.3607	-0.3221	-0.2882	-0.3886	-0.4191	-0.2384	-0.3253
0.4	-0.567	-0.4486	-0.3664	-0.34	-0.3902	-0.2486	-0.4374	-0.489	-0.4808	-0.3738	-0.2711		-0.2812	-0.4276	-0.4405	-0.3079	-0.3085	-0.3777	-0.5042	-0.5401	-0.2243	-0.455	-0.4419	-0.2951	-0.3283	-0.1668	-0.4667	-0.3231	-0.418	-0.2838	-0.2354	-0.3044	-0.2081	-0.3762	-0.3251	-0.4662	-0.4245	-0.3894	0.0339	-0.364	-0.5903	-0.5005	-0.3593	-0.3542	-0.3604	-0.4863	-0.4953	-0.2512	-0.2546
0.5	-0.3936	-0.2648	-0.3456	-0.2731	-0.3675	-0.2337	-0.3136	-0.2241	-0.3557	-0.3004	-0.3164		-0.3043	-0.3712	-0.4119	-0.3577	-0.2746	-0.3806	-0.3142	-0.5044	-0.2229	-0.2788	-0.2733	-0.2791	-0.3973	-0.1864	-0.4029	-0.43	-0.378	-0.2458	-0.2432	-0.2903	-0.2537	-0.3563	-0.2624	-0.409	-0.4529	-0.4006	0.0062	-0.4283	-0.443	-0.3738	-0.4577	-0.3914	-0.3079	-0.4187	-0.3301	-0.1655	-0.2069
0.6	-0.4778	-0.2839	-0.2436	-0.317	-0.3708	-0.3224	-0.4148	-0.2466	-0.4539	-0.3921	-0.2854		-0.3799	-0.2709	-0.326	-0.4469	-0.3129	-0.2833	-0.2235	-0.3327	-0.3188	-0.3645	-0.3201	-0.3801	-0.3289	-0.3444	-0.5802	-0.4273	-0.4336	-0.2512	-0.2982	-0.3112	-0.3681	-0.3525	-0.3218	-0.3936	-0.3358	-0.3416	0.0609	-0.4111	-0.4825	-0.498	-0.5743	-0.3723	-0.2885	-0.3703	-0.3168	-0.1627	-0.1615
0.7	-0.4245	-0.218	-0.2208	-0.3695	-0.4018	-0.343	-0.4159	-0.2244	-0.4592	-0.4217	-0.3366		-0.3679	-0.2822	-0.3209	-0.4999	-0.4341	-0.2283	-0.3964	-0.2908	-0.3421	-0.383	-0.3105	-0.385	-0.3089	-0.4335	-0.5527	-0.4221	-0.4304	-0.3616	-0.2299	-0.2658	-0.3268	-0.3864	-0.3074	-0.4454	-0.3667	-0.3106	-0.171	-0.2879	-0.3577	-0.5114	-0.3642	-0.3275	-0.3156	-0.3175	-0.3237	-0.2359	-0.1714
0.8	-0.5304	-0.1344	-0.2728	-0.3894	-0.2711	-0.3503	-0.5194	-0.3145	-0.4163	-0.4877	-0.3078		-0.3548	-0.2819	-0.2988	-0.3887	-0.3986	-0.13	-0.3702	-0.3041	-0.3505	-0.474	-0.4307	-0.3613	-0.286	-0.3859	-0.5914	-0.3634	-0.3879	-0.4123	-0.2434	-0.2426	-0.3158	-0.3475	-0.4781	-0.397	-0.3454	-0.2887	-0.3388	-0.256	-0.414	-0.5948	-0.3536	-0.2939	-0.2741	-0.3248	-0.2914	-0.2003	-0.2012
0.9	-0.3658	-0.0434	-0.3594	-0.4418	-0.2176	-0.2226	-0.292	-0.271	-0.2616	-0.2727	-0.3292		-0.3121	-0.2052	-0.3352	-0.3289	-0.3596	-0.1491	-0.3369	-0.4271	-0.1616	-0.3342	-0.2353	-0.2368	-0.3183	-0.151	-0.2613	-0.3121	-0.3692	-0.3689	-0.3075	-0.3573	-0.2612	-0.346	-0.3942	-0.3762	-0.3562	-0.3178	-0.1701	-0.3092	-0.319	-0.3695	-0.3861	-0.3095	-0.3197	-0.3444	-0.3505	-0.1682	-0.2763
1	-0.7013	-0.0569	-0.4926	-0.4924	-0.2082	-0.4112	-0.5408	-0.5084	-0.466	-0.521	-0.2852		-0.2852	-0.1775	-0.3426	-0.2807	-0.3406	-0.2987	-0.3412	-0.5313	-0.2834	-0.6034	-0.4528	-0.4278	-0.322	-0.1988	-0.4572	-0.3103	-0.3759	-0.2949	-0.317	-0.3187	-0.2287	-0.2834	-0.6511	-0.3495	-0.3685	-0.299	-0.3249	-0.3422	-0.5687	-0.705	-0.389	-0.3211	-0.3491	-0.3776	-0.3896	-0.164	-0.253
1.1	-0.6206	-0.0485	-0.4961	-0.4807	-0.2233	-0.3475	-0.4659	-0.4003	-0.3749	-0.4701	-0.2555		-0.3768	-0.2293	-0.3152	-0.2979	-0.3291	-0.3498	-0.294	-0.5373	-0.2248	-0.4883	-0.3962	-0.3596	-0.2715	-0.1617	-0.4148	-0.2869	-0.4248	-0.2485	-0.2326	-0.367	-0.3273	-0.2038	-0.4828	-0.366	-0.3801	-0.3095	-0.2961	-0.317	-0.4862	-0.6092	-0.3484	-0.271	-0.3292	-0.3671	-0.2884	-0.1966	-0.2792
1.2	-0.4444	0.0357	-0.3678	-0.4128	-0.2946	-0.2426	-0.3262	-0.1749	-0.2	-0.3264	-0.2659		-0.3529	-0.2501	-0.2725	-0.3004	-0.3668	-0.298	-0.2573	-0.4749	-0.1109	-0.2998	-0.2664	-0.261	-0.2589	-0.1269	-0.331	-0.2893	-0.4267	-0.2158	-0.2386	-0.3785	-0.3361	-0.2163	-0.3187	-0.3994	-0.38	-0.301	-0.2091	-0.2973	-0.3525	-0.3845	-0.371	-0.2771	-0.2874	-0.3389	-0.2616	-0.2091	-0.304
1.3	-0.5098	0.0333	-0.2872	-0.3355	-0.2855	-0.289	-0.3906	-0.1733	-0.1906	-0.3864	-0.4019		-0.4479	-0.394	-0.3552	-0.3661	-0.4133	-0.2187	-0.2551	-0.4121	-0.1726	-0.3728	-0.3888	-0.2937	-0.2731	-0.1955	-0.4872	-0.3096	-0.5425	-0.4122	-0.3023	-0.3817	-0.4556	-0.3359	-0.4906	-0.6584	-0.552	-0.3377	-0.2243	-0.2519	-0.3377	-0.5102	-0.3535	-0.279	-0.2547	-0.269	-0.3001	-0.2417	-0.5728
1.4	-0.4538	-0.0504	-0.2657	-0.3474	-0.2853	-0.2818	-0.4343	-0.2028	-0.1767	-0.3841	-0.3435		-0.3442	-0.294	-0.2977	-0.3647	-0.3948	-0.2443	-0.43	-0.3551	-0.2491	-0.4053	-0.4522	-0.2994	-0.2234	-0.2454	-0.4991	-0.3773	-0.4013	-0.3781	-0.2515	-0.3288	-0.3904	-0.3026	-0.42	-0.5612	-0.4314	-0.2582	-0.2486	-0.2896	-0.2735	-0.5171	-0.3543	-0.3222	-0.3495	-0.2435	-0.363	-0.2731	-0.4817
1.5	-0.3079	-0.1257	-0.2995	-0.3289	-0.3422	-0.1874	-0.374	-0.1871	-0.1385	-0.2877	-0.2524		-0.1784	-0.1709	-0.2628	-0.3385	-0.3376	-0.2375	-0.4591	-0.3262	-0.2608	-0.3856	-0.314	-0.2489	-0.1422	-0.264	-0.3122	-0.3621	-0.2573	-0.2888	-0.1765	-0.205	-0.2594	-0.2449	-0.36	-0.306	-0.2274	-0.2092	-0.2411	-0.291	-0.1975	-0.466	-0.3902	-0.312	-0.3692	-0.2456	-0.3596	-0.3033	-0.2072
1.6	-0.3071	-0.1584	-0.3206	-0.3601	-0.2962	-0.165	-0.4044	-0.2314	-0.148	-0.2849	-0.3854		-0.213	-0.2645	-0.277	-0.3165	-0.3339	-0.2087	-0.3937	-0.3304	-0.2832	-0.4412	-0.2984	-0.2552	-0.1789	-0.2811	-0.2814	-0.3358	-0.3387	-0.3457	-0.2518	-0.2522	-0.354	-0.355	-0.3936	-0.3852	-0.2965	-0.343	-0.2517	-0.28	-0.2	-0.4446	-0.3956	-0.2566	-0.3687	-0.2078	-0.327	-0.261	-0.2417
1.7	-0.4268	-0.0678	-0.4381	-0.5223	-0.3648	-0.1754	-0.4445	-0.3874	-0.2922	-0.3306	-0.3263		-0.2124	-0.2498	-0.4395	-0.4677	-0.4179	-0.3651	-0.3539	-0.4761	-0.3094	-0.6088	-0.3251	-0.3622	-0.1602	-0.3357	-0.3881	-0.3535	-0.3285	-0.2681	-0.2661	-0.225	-0.3342	-0.2903	-0.5214	-0.3286	-0.2928	-0.2985	-0.4425	-0.3318	-0.3433	-0.3269	-0.3574	-0.2488	-0.4343	-0.2353	-0.3736	-0.2794	-0.2472
1.8	-0.267	0.0181	-0.4131	-0.4966	-0.3636	-0.1045	-0.2369	-0.2115	-0.2476	-0.2049	-0.284		-0.2555	-0.2758	-0.4681	-0.4657	-0.428	-0.3888	-0.2692	-0.4898	-0.1904	-0.298	-0.2418	-0.2009	-0.2055	-0.174	-0.2578	-0.4091	-0.3676	-0.2836	-0.285	-0.2204	-0.3457	-0.2901	-0.2922	-0.36	-0.2979	-0.3039	-0.2258	-0.3615	-0.2561	-0.2058	-0.3292	-0.2803	-0.362	-0.228	-0.347	-0.3159	-0.2936
1.9	-0.3736	0.0047	-0.2229	-0.2525	-0.2042	-0.1486	-0.3028	-0.2718	-0.3415	-0.2746	-0.2726		-0.2966	-0.2971	-0.2588	-0.2458	-0.2451	-0.2134	-0.2571	-0.2452	-0.2781	-0.3512	-0.3314	-0.2585	-0.2204	-0.2245	-0.355	-0.4313	-0.4019	-0.332	-0.3627	-0.2002	-0.3615	-0.3069	-0.4203	-0.397	-0.3074	-0.2887	-0.3043	-0.3625	-0.3595	-0.2577	-0.3708	-0.3359	-0.3866	-0.2439	-0.2992	-0.3509	-0.2957
2	-0.4543	0.0295	-0.2372	-0.2759	-0.1967	-0.1709	-0.411	-0.3307	-0.3077	-0.3001	-0.2389		-0.323	-0.2759	-0.2474	-0.2818	-0.252	-0.1746	-0.2739	-0.1783	-0.2732	-0.3477	-0.3345	-0.3196	-0.2112	-0.1463	-0.4951	-0.3906	-0.3773	-0.3339	-0.3271	-0.1753	-0.3434	-0.276	-0.4286	-0.3516	-0.2895	-0.2249	-0.3422	-0.3131	-0.3186	-0.2503	-0.3835	-0.3758	-0.2871	-0.2514	-0.28	-0.3318	-0.239
2.1	-0.4602	0.0818	-0.3242	-0.3569	-0.2259	-0.1813	-0.4814	-0.2786	-0.2788	-0.3094	-0.2389		-0.3357	-0.2918	-0.2997	-0.4066	-0.3202	-0.1887	-0.2533	-0.2403	-0.2778	-0.3531	-0.3549	-0.3226	-0.2605	-0.1542	-0.4689	-0.2827	-0.3689	-0.3479	-0.3051	-0.2043	-0.3718	-0.2832	-0.3783	-0.3586	-0.3239	-0.2048	-0.3285	-0.2671	-0.2953	-0.2527	-0.3127	-0.2748	-0.1135	-0.2218	-0.2466	-0.2954	-0.2271
2.2	-0.6723	0.1132	-0.3792	-0.3306	-0.3055	-0.2778	-0.4521	-0.3346	-0.3198	-0.4702	-0.2466		-0.3196	-0.287	-0.2649	-0.394	-0.3485	-0.1515	-0.2968	-0.2775	-0.2115	-0.4365	-0.3864	-0.3296	-0.247	-0.2391	-0.4162	-0.3042	-0.3406	-0.376	-0.256	-0.2216	-0.3035	-0.2445	-0.3444	-0.3151	-0.3062	-0.1821	-0.2773	-0.2859	-0.35	-0.3569	-0.3071	-0.2884	-0.1081	-0.2081	-0.2514	-0.3282	-0.2379
2.3	-0.542	0.1442	-0.5035	-0.48	-0.4689	-0.3355	-0.3679	-0.2276	-0.3079	-0.4954	-0.2602		-0.344	-0.2967	-0.3349	-0.4019	-0.4828	-0.2017	-0.2934	-0.4407	-0.1197	-0.3575	-0.2529	-0.2748	-0.2327	-0.2544	-0.4776	-0.3444	-0.3414	-0.3638	-0.286	-0.2463	-0.2881	-0.2349	-0.3538	-0.2881	-0.2854	-0.1425	-0.2373	-0.2612	-0.3303	-0.4332	-0.3222	-0.2675	-0.1724	-0.2187	-0.2686	-0.3106	-0.2414
2.4	-0.5432	0.1846	-0.2648	-0.3741	-0.2152	-0.3331	-0.3664	-0.2149	-0.3133	-0.4776	-0.32		-0.4214	-0.4347	-0.1748	-0.2126	-0.1852	-0.1579	-0.2558	-0.2549	-0.1012	-0.3412	-0.2363	-0.272	-0.2318	-0.2589	-0.4926	-0.3401	-0.4335	-0.4151	-0.2887	-0.3315	-0.3038	-0.3054	-0.3539	-0.3996	-0.2745	0.0069	-0.2356	-0.2584	-0.3403	-0.4445	-0.3216	-0.2166	-0.2233	-0.2467	-0.2957	-0.2911	-0.3278
2.5	-0.6182	0.2343	-0.3058	-0.4094	-0.2741	-0.3202	-0.4132	-0.2464	-0.3884	-0.4082	-0.2093		-0.2308	-0.2447	-0.2737	-0.2938	-0.2159	-0.1969	-0.2651	-0.4142	-0.0523	-0.3642	-0.2244	-0.3123	-0.0985	-0.2064	-0.5042	-0.3119	-0.2498	-0.2267	-0.1532	-0.2031	-0.1638	-0.2143	-0.3524	-0.2764	-0.158	0.0472	-0.2436	-0.2542	-0.3738	-0.4485	-0.309	-0.2147	-0.1778	-0.2395	-0.301	-0.3012	-0.2001
2.6	-0.6018	0.2136	-0.2651	-0.3528	-0.2749	-0.3166	-0.424	-0.2914	-0.405	-0.388	-0.2417		-0.2919	-0.2682	-0.2602	-0.3037	-0.2079	-0.1615	-0.589	-0.4332	-0.085	-0.3767	-0.2372	-0.3291	-0.1432	-0.19	-0.5075	-0.4573	-0.3083	-0.2547	-0.1927	-0.2423	-0.1912	-0.2986	-0.3589	-0.3894	-0.2091	0.086	-0.2601	-0.42	-0.3759	-0.4511	-0.3827	-0.3154	-0.297	-0.3447	-0.4059	-0.3524	-0.2595
2.7	-0.305	0.0884	-0.2444	-0.2999	-0.2529	-0.1908	-0.262	-0.1901	-0.2689	-0.2124	-0.2502		-0.2985	-0.2718	-0.284	-0.3415	-0.2384	-0.1908	-0.1836	-0.3573	-0.1414	-0.2468	-0.1733	-0.234	-0.204	-0.1207	-0.2924	-0.2624	-0.3317	-0.2633	-0.2434	-0.2503	-0.1864	-0.2353	-0.2354	-0.3924	-0.2164	0.1421	-0.1928	-0.2289	-0.2317	-0.2347	-0.1905	-0.1609	-0.2273	-0.2033	-0.2218	-0.1515	-0.2559
2.8	-0.3803	0.0381	-0.2901	-0.1123	-0.2374	-0.2592	-0.3468	-0.2392	-0.3738	-0.2945	-0.3212		-0.4375	-0.3134	-0.3029	-0.3125	-0.2843	-0.2336	-0.1873	-0.2705	-0.2128	-0.3378	-0.2404	-0.3107	-0.3267	-0.215	-0.3446	-0.3373	-0.4855	-0.3362	-0.3915	-0.3814	-0.3002	-0.3493	-0.3226	-0.5745	-0.3587	0.1549	-0.2657	-0.2339	-0.3217	-0.167	-0.2727	-0.2252	-0.3031	-0.3252	-0.327	-0.193	-0.3899
2.9	-0.357	-0.38	-0.2799	-0.0507	-0.2558	-0.0976	-0.3301	-0.2753	-0.3333	-0.3267	-0.1742		-0.186	0.0677	-0.2926	-0.3197	-0.3406	-0.2384	-0.2145	-0.2751	-0.1768	-0.4069	-0.3337	-0.2897	-0.1947	-0.196	-0.2824	-0.2863	-0.2579	-0.2043	-0.1794	-0.1869	-0.162	-0.1901	-0.2849	-0.2569	-0.2211	0.0287	-0.2336	-0.2392	-0.3546	0.1853	-0.2369	-0.2426	-0.2891	-0.3184	-0.2436	-0.2819	-0.1759
3	-0.3467	-0.451	-0.2493	0.2391	-0.2723	-0.0054	-0.318	-0.2853	-0.3291	-0.3615	-0.2679		-0.2492	0.0226	-0.2556	-0.2851	-0.3451	-0.232	-0.2785	0.0978	-0.1666	-0.4196	-0.3423	-0.2884	-0.3143	-0.1874	-0.2745	-0.3058	-0.3122	-0.3055	-0.243	-0.2112	-0.1959	-0.2583	-0.3089	-0.3055	-0.3149	0.064	-0.2321	-0.2825	-0.3565	0.2893	-0.2282	-0.2898	-0.2732	-0.3543	-0.2986	-0.3309	-0.2092
3.1	-0.3145	-0.3242	-0.2828	0.2594	-0.2826	0.0982	-0.3104	-0.2087	-0.2449	-0.3175	-0.217		-0.2421	0.0952	-0.2389	-0.2643	-0.3202	-0.2881	-0.3715	0.0076	-0.1578	-0.3721	-0.2569	-0.2233	-0.2983	-0.2541	-0.2784	-0.3025	-0.2335	-0.2601	-0.2138	-0.0649	-0.1495	-0.1473	-0.3547	-0.2639	-0.3436	0.081	-0.1703	-0.2336	-0.2547	0.3811	-0.2447	-0.2565	-0.2419	-0.3242	-0.292	-0.2728	-0.1473
3.2	-0.3239	-0.3009	-0.325	0.2721	-0.2923	0.127	-0.272	-0.181	-0.2039	-0.3041	-0.206		-0.2527	0.1151	-0.1877	-0.2409	-0.2627	-0.2212	-0.3495	0.1122	-0.1555	-0.3843	-0.2507	-0.226	-0.2612	-0.2336	-0.2589	-0.3143	-0.2603	-0.2619	-0.1934	-0.0175	-0.1432	-0.0771	-0.3155	-0.2839	-0.339	0.1054	-0.1819	-0.1988	-0.1678	0.4151	-0.2883	-0.2472	-0.2296	-0.3192	-0.3011	-0.2631	-0.1068
3.3	-0.3928	-0.2377	-0.3332	0.2801	-0.3156	0.1848	-0.2759	-0.1214	-0.2033	-0.2543	-0.2259		-0.231	0.2197	-0.1932	-0.2288	-0.26	-0.1778	-0.2968	0.1415	-0.1769	-0.4265	-0.2643	-0.239	-0.2415	-0.2344	-0.3456	-0.3514	-0.2473	-0.2898	-0.1846	0.1175	-0.1904	0.083	-0.3695	-0.2792	-0.3009	0.2356	-0.1705	-0.1932	-0.1223	0.3382	-0.2884	-0.2292	-0.2258	-0.2905	-0.3334	-0.3045	-0.1007
3.4	-0.3266	-0.091	-0.2665	0.2713	-0.2847	0.1444	-0.2011	-0.0046	-0.143	-0.0881	-0.2216		-0.1789	0.2262	-0.1979	-0.2876	-0.2739	-0.2195	-0.2752	0.2437	-0.177	-0.3177	-0.191	-0.2485	-0.2004	-0.212	-0.3543	-0.4086	-0.2455	-0.2792	-0.1884	0.1201	-0.1823	0.1314	-0.319	-0.2789	-0.2045	0.2336	-0.174	-0.205	0.015	0.2109	-0.2507	-0.2163	-0.2346	-0.2532	-0.3108	-0.2806	-0.1078
3.5	-0.4128	-0.0195	-0.2597	0.3183	-0.2734	0.2128	-0.3543	0.081	-0.2073	-0.0216	-0.2078		-0.2597	0.1975	-0.2231	-0.3284	-0.2748	-0.2248	-0.2243	0.2647	-0.2275	-0.4048	-0.2678	-0.3602	-0.1776	-0.3187	-0.4817	-0.346	-0.3097	-0.2839	-0.18	0.1246	-0.1611	0.1502	-0.457	-0.2821	-0.1324	0.1872	-0.2845	-0.2125	0.0513	0.3205	-0.4164	-0.1985	-0.1866	-0.226	-0.3242	-0.2967	-0.1405
3.6	0.3721	0.1225	-0.2255	0.2503	-0.1656	0.2023	-0.4218	0.1617	-0.2029	0.1335	-0.1974		-0.2573	0.1619	-0.1926	-0.2605	-0.1957	-0.1125	-0.2081	0.1978	-0.2255	-0.4322	-0.2473	-0.345	-0.1538	-0.3532	-0.4284	-0.2676	-0.3228	-0.2795	-0.1648	0.1601	-0.1667	0.1376	-0.4681	-0.2842	0.0727	0.2109	-0.3188	-0.2116	0.0575	0.326	-0.4313	-0.2073	-0.1872	-0.2001	-0.2848	-0.2972	-0.09
3.7	-0.2185	0.0838	-0.2425	0.2543	-0.1825		-0.2612	0.1278	-0.1109	0.1341	-0.146		-0.2341	0.157	-0.2686	-0.2817	-0.0949	-0.0153	-0.1986	0.2437	-0.1486	-0.2392	-0.1024	-0.195	-0.1737	-0.1876	-0.2062	-0.2579	-0.2873	-0.2962	-0.1897	0.1639	-0.2034	0.1039	-0.2584	-0.3108	0.0358	0.2546	-0.1995	-0.2436	0.0283	0.1947	-0.3117	-0.2366	-0.2576	-0.1491	-0.234	-0.2915	0.0109
3.8	-0.2889	0.0142	-0.2572	0.2297	-0.1071		-0.2574	0.0886	-0.0763	0.1121	-0.1361		-0.2361	0.1515	-0.3325	-0.2865	0.0445	0.1202	-0.2395	0.2631	-0.1633	-0.2038	-0.0434	-0.1944	-0.1713	-0.101	-0.1954	-0.1621	-0.3074	-0.3203	-0.1967	0.175	-0.2192	0.1004	-0.1969	-0.274	0.0739	0.2381	-0.201	-0.2715	0.0811	0.2349	-0.3076	-0.3281	-0.3265	-0.166	-0.2078	-0.2444	0.0493
3.9	-0.4104	0.0132	-0.2524	0.2019	0.0683		-0.3272	0.1136	-0.0224	0.1403	0.0781		-0.2289	0.1195	-0.2845	-0.1548	0.0765	0.1656	-0.1965	0.168	-0.208	-0.3083	-0.0204	-0.2681	-0.1514	-0.1321	-0.2994	-0.0209	-0.323	-0.3204	-0.2947	0.2223	-0.2188	0.1178	-0.2116	-0.2633	0.1347	0.3044	-0.288	-0.236	0.1727	0.357	-0.2801	-0.3101	-0.3136	-0.2153	-0.224	-0.2698	0.0821
4	-0.3767	0.0219	-0.2726	0.2158	0.1162		-0.2664	0.1078	0.0999	0.1072	0.0459		-0.2177	0.1371	-0.3291	-0.1542	0.1442	0.2073	0.0362	0.1939	-0.2013	-0.332	0.1005	-0.2606	-0.1219	-0.1469	-0.2974	0.2015	-0.3373	-0.2796	-0.2102	0.2361	-0.2199	0.1147	0.109	-0.1207	0.1774	0.2439	-0.2912	-0.1972	0.1912	0.3791	-0.2566	-0.2406	-0.2512	-0.1173	-0.2492	-0.2966	0.0823
4.1	-0.3785	0.0134	-0.3062	0.2202	0.1986		-0.2291	0.0996	0.2118	0.0983	0.0901		-0.2525	0.1499	-0.2987	-0.0872	0.1424	0.1998	0.0129	0.2483	-0.2091	-0.3108	0.1339	-0.2242	-0.1293	-0.1385	-0.281	0.2968	-0.3422	-0.244	-0.2266	0.2014	-0.2162	0.1161	0.0202	0.0735	0.1662	0.2087	-0.2777	-0.1749	0.1366	0.3155	-0.2474	-0.2172	-0.2203	-0.0788	-0.2757	-0.3009	0.0858
4.2	-0.4224	0.0152	-0.3111	0.2236	0.1827		-0.2221	0.1063	0.2387	0.1219	0.1134		-0.3514	0.1925	-0.2797	0.0335	0.143	0.1739	0.0878	0.2924	-0.1728	-0.2474	0.1246	-0.2034	-0.1459	-0.0988	-0.3332	0.2888	-0.1373	-0.2697	-0.2208	0.2171	-0.2225	0.1241	0.0703	0.024	0.1696	0.1715	-0.2046	-0.1363	0.1339	0.3279	-0.1959	-0.2334	-0.1834	-0.0643	-0.2443	-0.2839	0.0892
4.3	-0.403	0.0097	-0.2814	0.3144	0.1417		-0.138	0.1346	0.2165	0.1433	0.1195		-0.3914	0.2393	-0.2095	0.0712	0.146	0.1603	0.1433	0.2398	-0.1844	-0.2347	0.1233	-0.1892	-0.152	-0.0634	-0.3464	0.2382	-0.0192	-0.2708	-0.2058	0.2669	-0.2551	0.1556	0.1132	0.0913	0.1178	0.1731	-0.1853	-0.1392	0.1352	0.3581	-0.1851	-0.2242	-0.1924	-0.0966	-0.2674	-0.2393	0.1012
4.4	-0.4806	0.0094	-0.2354	0.3119	0.1325		-0.0309	0.177	0.2567	0.2369	0.1226		-0.3242	0.2595	-0.1799	0.1599	0.1153	0.1371	0.1898	0.22	-0.2174	-0.2465	0.1042	-0.1937	-0.1348	-0.1491	-0.4552	0.19	0.1972	-0.1824	-0.1874	0.2292	-0.2535	0.1228	0.1127	0.1039	0.0661	0.1473	-0.0551	-0.0465	0.1235	0.3931	-0.1398	-0.1461	-0.1336	0.0701	-0.2696	-0.2543	0.0972
4.5	-0.1628	0.0103	-0.2885	0.4596	0.1547		0.1077	0.0979	0.1504	0.1565	0.1267		-0.3399	0.3479	-0.1786	0.2171	0.1393	0.2512	0.1895	0.5144	-0.1349	-0.1495	0.0609	-0.0948	-0.1381	0.0352	-0.2882	0.1921	0.2247	-0.1768	-0.1956	0.2203	-0.2481	0.1453	0.1109	0.1308	0.1448	0.1485	0.1856	0.0719	0.1144	0.2273	-0.1048	-0.1048	-0.0866	0.2018	-0.221	-0.144	0.1031
4.6	-0.1614	0.03	-0.149	0.2328	0.07		0.2145	0.1177	0.2018	0.2021	0.1744		-0.2978	0.3589	-0.0048	0.0808	0.0761	0.1373	0.1833	0.3355	-0.2115	-0.2157	0.094	-0.0767	-0.2005	0.0259	-0.3671	0.1929	0.3133	-0.1861	-0.0927	0.2664	-0.291	0.1651	0.1784	0.1585	0.2296	0.1617	0.2756	0.0999	0.1473	0.2863	-0.0676	-0.0783	-0.1067	0.1994	-0.2454	-0.1217	0.0905
4.7	-0.1158	0.0377	-0.1151	0.3037	0.0755		0.1709	0.1643	0.1114	0.3118	0.1639		-0.1274	0.3401	0.1036	0.1364	0.0934	0.1736	0.1418	0.4238	-0.1873	-0.2341	0.0907	0.0777	-0.221	0.0954	-0.2617	0.188	0.3599	-0.0803	0.0314	0.2507	-0.232	0.045	0.1459	0.2004	0.2486	0.1721	0.2924	0.1186	0.1873	0.3607	0.0898	0.0582	-0.0591	0.1408	-0.2418	-0.0518	0.0741
4.8	0.0639	0.0392	0.0659	0.2985	0.0916		0.1694	0.185	0.0956	0.3915	0.1574		-0.0935	0.3691	0.1649	0.1486	0.0984	0.1875	0.1276	0.447	-0.1893	-0.2487	0.0546	0.1292	-0.2473	0.1306	-0.2377	0.1449	0.4043	-0.0258	0.0513	0.2514	-0.215	0.018	0.1598	0.2481	0.2325	0.1967	0.253	0.0939	0.186	0.3678	0.0912	0.1195	0.0203	0.1939	-0.1927	-0.0073	0.0482
4.9	0.0084	0.0119	0.0723	0.2443	0.0824		0.1546	0.1702	0.0313	0.402	0.2149		0.0197	0.266	0.1922	0.1173	0.0962	0.198	0.1257	0.3672	0.0793	-0.2718	0.0175	0.1633	-0.2645	0.1474	-0.0451	0.169	0.3913	0.1467	0.1197	0.1122	-0.1617	0.0214	0.1847	0.2575	0.1824	0.1712	0.23	0.0588	0.1932	0.3458	0.0992	0.1507	0.0264	0.2123	-0.1852	0.1294	0.0359
5	0.0923	0.0098	0.1365	0.2597	0.0892		0.1291	0.1308	0.0464	0.4179	0.2075		0.0471	0.2096	0.214	0.1087	0.1134	0.1999	0.1239	0.3513	0.0105	-0.3263	0.0037	0.1393	-0.2729	0.1158	0.1443	0.1612	0.4306	0.1665	0.116	0.0427	-0.1414	0.0353	0.1542	0.2434	0.1862	0.1575	0.2145	0.0447	0.0953	0.2282	0.1513	0.1604	0.0257	0.2276	-0.1476	0.213	0.073
5.1	0.1234	0.0093	0.246	0.2735	0.1316		0.12	0.1978	0.0527	0.3942	0.2589		0.2854	0.3159	0.2215	0.1183	0.1254	0.2266	0.1248	0.3894	0.0639	-0.3559	0.0023	0.1124	-0.2503	0.1236	0.2298	0.1328	0.5443	0.2114	0.1512	0.0064	-0.1717	-0.0286	0.1544	0.262	0.2764	0.1254	0.1877	0.0612	0.1284	0.2899	0.1597	0.1323	0.0861	0.228	-0.0411	0.2253	0.0885
5.2	0.0968	0.0078	0.1254	0.1469	0.1166		0.1315	0.2346	0.0667	0.3385	0.1691		0.1666	0.1893	0.1222	0.0935	0.0717	0.1533	0.1087	0.2211	0.1814	-0.39	0.0057	0.1208	-0.0969	0.1102	0.2019	0.1114	0.3634	0.1289	0.1084	-0.1164	-0.0772	-0.0996	0.1317	0.1092	0.1719	0.1112	0.2348	0.0794	0.1742	0.3087	0.1125	0.1118	0.0518	0.2083	-0.028	0.2079	0.0182
5.3	0.0931	0.0117	0.256	0.2975	0.3507		0.1411	0.2359	0.0912	0.3023	0.2387		0.1823	0.2266	0.2385	0.182	0.1126	0.3086	0.1038	0.4108	0.1726	-0.3359	0.0117	0.1197	-0.1172	0.092	0.2005	0.029	0.417	0.1543	0.1456	-0.1863	-0.0468	-0.1515	0.116	0.0974	0.2509	0.1522	0.2105	0.0712	0.1741	0.2702	0.1431	0.1018	0.0637	0.257	0.112	0.1681	0.0273
5.4	0.074	0.016	0.2491	0.2965	0.4188		0.2749	0.3378	0.1862	0.3761	0.3884		0.2668	0.363	0.19	0.2249	0.0687	0.2713	0.1104	0.3861	0.2498	-0.3111	0.0441	0.2682	-0.2087	0.1455	0.2992	0.0042	0.5204	0.1985	0.224	-0.3273	0.1028	-0.2315	0.1479	0.0815	0.3737	0.2192	0.3145	0.0703	0.2204	0.4275	0.0915	-0.0298	0.1096	0.2601	0.0839	0.1276	0.0847
5.5	0.0357	0.014	0.1782	0.1878	0.2444		0.2362	0.2862	0.181	0.3036	0.1677		0.1253	0.1422	0.1197	0.1712	0.076	0.1698	0.1077	0.1926	0.1943	-0.2247	-0.0947	0.2207	-0.0964	0.1222	0.2741	0.0057	0.2414	0.0658	0.1396	-0.1249	0.1616	-0.092	0.1171	0.0299	0.175	0.0339	0.2743	0.0881	0.1683	0.3381	0.0727	-0.0398	0.1107	0.2166	0.0897	0.1188	0.0827
5.6	-0.0692	0.0029	0.2313	0.2393	0.3472		0.1612	0.1769	0.1773	0.1728	0.2006		0.1609	0.1853	0.1722	0.2545	0.0882	0.2385	0.159	0.2735	0.1302	-0.1548	-0.13	0.1339	-0.0943	0.0128	0.2006	0.079	0.2969	0.1008	0.2084	-0.0994	0.2091	-0.1143	0.1031	0.0317	0.2378	0.0839	0.1783	0.1112	0.1144	0.2259	0.0975	0.0575	0.0797	0.094	0.0991	0.1014	0.0896
5.7	0.1101	0.0055	0.2308	0.2637	0.3249		0.2165	0.2363	0.2367	0.2048	0.1981		0.1775	0.2127	0.1924	0.2936	0.0783	0.2776	0.1765	0.2937	0.1746	-0.1963	-0.1683	0.1883	0.0355	0.0867	0.2467	0.1371	0.2975	0.1081	0.2432	0.0198	0.1901	-0.1191	0.1473	0.0059	0.2387	0.1159	0.2578	0.1409	0.1495	0.2984	0.1204	0.0393	0.101	0.1316	0.1137	0.1126	0.0822
5.8	0.1469	0.0074	0.2324	0.2526	0.2432		0.2392	0.2057	0.3435	0.1937	0.2055		0.1962	0.2435	0.1564	0.2739	0.112	0.3401	0.2035	0.3665	0.1008	-0.0808	-0.1984	0.2233	0.0542	0.0683	0.2237	0.1353	0.3657	0.1405	0.2316	0.0437	0.1507	-0.1385	0.164	0.0222	0.2646	0.1205	0.244	0.1529	0.0898	0.259	0.1254	0.0632	0.1547	0.203	0.1061	0.0625	0.1094
5.9	0.1856	0.0166	0.2808	0.2361	0.2542		0.246	0.2151	0.3679	0.2206	0.2052		0.1563	0.2159	0.217	0.2598	0.1119	0.2697	0.2296	0.3439	0.108	-0.0196	-0.2102	0.1841	0.0929	0.0371	0.2434	0.1063	0.3192	0.1279	0.2115	0.0663	0.1109	-0.1552	0.1416	0.0074	0.2122	0.1002	0.2202	0.1736	0.0681	0.2342	0.0935	0.0837	0.1908	0.2072	0.1054	0.0758	0.1149
6	0.2233	0.0298	0.2837	0.196	0.2289		0.2614	0.1661	0.3205	0.3042	0.1969		0.1992	0.2603	0.1946	0.2336	0.1331	0.214	0.2761	0.3327	0.21	0.1732	-0.1723	0.0299	0.1593	0.012	0.2938	0.1329	0.3056	0.1342	0.2319	0.1423	0.0933	-0.2062	0.116	0.0182	0.2043	0.1688	0.2345	0.2209	0.0281	0.1812	0.093	0.1276	0.1983	0.2377	0.111	0.1437	0.1086
6.1	0.2545	-0.0545	0.3473	0.3088	0.2516		0.2482	0.1612	0.258	0.2787	0.1937		0.2443	0.2642	0.2565	0.2839	0.2156	0.2144	0.2273	0.3751	0.2802	0.1496	-0.1414	0.0382	0.1624	0.0102	0.2812	0.1962	0.3719	0.1155	0.2431	0.1737	0.1132	-0.2604	0.1785	0.0452	0.216	0.1898	0.2285	0.2768	0.025	0.1805	0.0857	0.15	0.1521	0.1943	0.0315	0.1374	0.0821
6.2	0.2846	-0.0636	0.3184	0.2492	0.2457		0.2521	0.1562	0.2728	0.2841	0.2152		0.3428	0.3503	0.2323	0.3062	0.2082	0.2144	0.2398	0.3198	0.2913	0.1343	-0.2062	0.0172	0.1766	0.0731	0.3084	0.2096	0.517	0.1784	0.3051	0.2283	0.1175	-0.3797	0.2217	0.0338	0.2334	0.2816	0.2249	0.2991	0.0603	0.1815	0.0908	0.2055	0.1639	0.201	0.0132	0.1458	0.1338
6.3	0.4154	-0.1092	0.2847	0.2055	0.2123		0.3402	0.1719	0.316	0.3208	0.1829		0.3252	0.3102	0.2157	0.2008	0.17	0.2306	0.2534	0.1187	0.2329	0.1351	-0.3258	-0.3038	0.1423	0.1223	0.3245	0.2014	0.4752	0.1761	0.2722	0.203	0.0956	-0.3507	0.3483	0.0014	0.2037	0.2359	0.255	0.2513	0.1625	0.1606	0.1913	0.3003	0.099	0.2507	0.0162	0.1967	0.1486
6.4	0.3037	-0.0991	0.2829	0.1892	0.2048		0.1917	0.1157	0.1936	0.1952	0.1491		0.3346	0.3524	0.2281	0.209	0.1755	0.2583	0.2244	0.0691	0.0401	0.1036	-0.1879	-0.0577	0.127	0.0946	0.2464	0.1937	0.4943	0.2874	0.3051	0.2053	0.1172	-0.3419	0.2061	0.0022	0.256	0.2318	0.2024	0.2205	0.1074	0.0936	0.1904	0.2974	0.1267	0.2186	0.0015	0.2193	0.1744
6.5	0.5322	-0.2109	0.2412	0.1802	0.2413		0.2964	0.2402	0.2945	0.4166	0.1388		0.336	0.338	0.279	0.1887	0.1741	0.2516	0.2222	0.2151	0.03	0.2355	-0.3084	-0.0524	0.1162	0.1446	0.4954	0.2165	0.4736	0.3062	0.3093	0.1961	0.1212	-0.3244	0.3784	0.0273	0.2803	0.2297	0.3546	0.2444	0.2004	0.1647	0.167	0.3143	0.1713	0.2434	0.0135	0.2465	0.1659
6.6	0.4254	-0.177	0.2443	0.2173	0.2425		0.1874	0.1935	0.2126	0.3639	0.0769		0.305	0.2979	0.2383	0.1505	0.1658	0.2709	0.1776	0.2574	0.0196	0.2306	-0.2313	0.1053	0.1037	0.1079	0.4066	0.237	0.4043	0.3052	0.2847	0.2134	0.1337	-0.2784	0.3275	0.1896	0.3428	0.2042	0.2702	0.2302	0.1766	0.1205	0.1827	0.3291	0.1487	0.2187	0.0451	0.2383	0.2107
6.7	0.232	-0.0707	0.2915	0.2624	0.253		0.0339	0.1109	0.123	0.1986	0.0972		0.1897	0.1722	0.2658	0.2125	0.1624	0.3253	0.2138	0.2112	0.0173	0.1736	-0.1079	0.1585	0.05	0.063	0.2591	0.28	0.2673	0.2015	0.1723	0.1266	0.1275	-0.1805	0.2436	0.1121	0.2078	0.1384	0.1668	0.2513	0.1226	0.0433	0.2093	0.3106	0.1373	0.2622	0.0926	0.2672	0.1138
6.8	0.3833	-0.0713	0.2583	0.3125	0.311		0.1671	0.2411	0.2588	0.3992	0.1549		0.2255	0.1987	0.1802	0.1712	0.2138	0.3041	0.261	0.1813	0.0151	0.3253	-0.2292	0.2724	0.0955	0.1699	0.5506	0.2629	0.3206	0.2965	0.1505	0.1483	0.1247	-0.2017	0.4844	0.132	0.2165	0.1747	0.3168	0.2691	0.2353	0.0322	0.1753	0.3297	0.1223	0.2593	0.1299	0.2645	0.0825
6.9	0.2505	0.0462	0.2836	0.2656	0.3306		0.1562	0.1611	0.2318	0.2516	0.1332		0.2018	0.2085	0.1516	0.1297	0.2029	0.3163	0.2987	0.2726	0.0935	0.1758	-0.1369	0.1919	0.1017	0.1757	0.3097	0.2217	0.3029	0.2852	0.1652	0.1444	0.1282	-0.1817	0.2668	0.1811	0.1921	0.1699	0.1886	0.2433	0.0283	-0.078	0.1473	0.2729	0.1236	0.2803	0.122	0.2412	0.0698
7	0.2075	0.0614	0.2468	0.2268	0.2656		0.0463	0.121	0.2265	0.1899	0.1695		0.1714	0.2264	0.1557	0.1542	0.1619	0.2555	0.2132	0.2498	0.1265	0.1588	-0.0546	0.1332	0.1303	0.1525	0.22	0.095	0.3314	0.278	0.1601	0.1506	0.1507	-0.0483	0.1802	0.1546	0.2397	0.109	0.1325	0.258	0.0143	-0.1068	0.2037	0.25	0.0959	0.2223	0.0819	0.2593	0.0891
7.1	0.2222	0.0498	0.274	0.2107	0.249		0.0064	0.1157	0.2164	0.1545	0.1653		0.1767	0.2019	0.187	0.1676	0.1473	0.2343	0.2155	0.2494	0.121	0.1495	0.016	0.1042	0.1514	0.1558	0.1884	0.0849	0.3427	0.2847	0.1514	0.155	0.1772	0.0423	0.1734	0.1449	0.2813	0.0604	0.1568	0.2473	0.0106	-0.1044	0.2082	0.2523	0.1023	0.223	0.1437	0.2484	0.0929
7.2	0.4304	0.1228	0.2449	0.2515	0.1796		0.0719	0.3233	0.3803	0.2987	0.2113		0.1347	0.2173	0.2811	0.2332	0.1107	0.2402	0.27	0.2299	0.1703	0.2772	0.0221	0.193	0.1357	0.2828	0.3515	0.2064	0.331	0.279	0.1691	0.1315	0.2766	0.13	0.2652	0.1824	0.2819	0.0072	0.2564	0.2003	0.0071	-0.2231	0.1504	0.2185	0.0923	0.2908	0.0795	0.2309	0.1549
7.3	0.2384	0.0596	0.2245	0.2415	0.1431		0.2033	0.1719	0.1698	0.1536	0.155		0.19	0.2134	0.2385	0.231	0.1387	0.2159	0.2935	0.1766	0.0867	0.1634	0.0585	0.0665	0.1144	0.135	0.2311	0.2547	0.2788	0.2949	0.1467	0.1417	0.2854	0.1135	0.0955	0.0755	0.2558	0.0126	0.1454	0.1812	0.0212	-0.1193	0.191	0.2187	0.1069	0.3326	0.0839	0.2499	0.0966
7.4	0.3004	0.0698	0.2942	0.2195	0.1932		0.3003	0.2024	0.2236	0.2058	0.1891		0.1928	0.2301	0.1832	0.1829	0.182	0.233	0.2569	0.1923	0.1295	0.24	0.1597	0.064	0.1114	0.1353	0.3292	0.2744	0.2768	0.2992	0.1615	0.1839	0.2948	0.1023	0.2537	0.0401	0.279	0.0049	0.1648	0.1676	-0.1039	-0.2387	0.1795	0.2338	0.1398	0.2564	0.0936	0.2049	0.0728
7.5	0.322	0.0851	0.2785	0.2793	0.191		0.261	0.3327	0.2069	0.1916	0.1439		0.1696	0.2246	0.184	0.1964	0.2208	0.2271	0.2818	0.2312	0.1041	0.2588	0.1466	0.0477	0.1426	0.1082	0.3495	0.2068	0.286	0.3127	0.1419	0.1907	0.2518	0.091	0.1946	0.0301	0.2243	0.0028	0.1666	0.1769	-0.1436	-0.2358	0.1455	0.2431	0.1461	0.2505	0.0642	0.2069	0.0487
7.6	0.3563	0.0586	0.3885	0.3514	0.2735		0.1497	0.2153	0.2518	0.1555	0.2401		0.3287	0.2865	0.2761	0.3177	0.2512	0.3494	0.279	0.3588	-0.0748	0.2513	0.1222	0.0662	0.1996	0.0684	0.2896	0.2593	0.4659	0.4649	0.1772	0.2573	0.332	0.1465	0.2423	0.105	0.3307	0.0073	0.2444	0.2628	-0.1154	-0.2297	0.2011	0.3158	0.1326	0.2173	0.0692	0.2256	0.1136
7.7	0.3699	0.0215	0.3236	0.2563	0.2667		0.1308	0.252	0.2616	0.201	0.15		0.1824	0.1451	0.2283	0.2666	0.1761	0.3507	0.2656	0.3706	-0.0986	0.1991	0.1003	0.0778	0.1335	0.1146	0.2865	0.2677	0.2766	0.2564	0.1888	0.1254	0.1823	0.1153	0.1781	0.0935	0.1799	0.0025	0.1802	0.232	-0.0504	-0.117	0.1808	0.3254	0.1344	0.2268	0.0566	0.2541	0.1039
7.8	0.5236	-0.1576	0.1552	0.1239	0.1212		0.2598	0.2502	0.3811	0.2846	0.2533		0.3557	0.3176	0.1439	0.143	0.0902	0.2259	0.2712	0.1948	-0.1072	0.2849	0.1593	0.1382	0.261	0.1947	0.4605	0.2754	0.5054	0.378	0.2987	0.2149	0.3503	0.282	0.2829	0.2023	0.1221	0.0142	0.3078	0.2579	-0.2007	-0.0151	0.1324	0.3923	0.1159	0.2318	0.085	0.318	0.1272
7.9	0.2794	-0.1359		0.213	0.061		0.1626	0.0791	0.1913	0.1659	0.2088		0.2983	0.2802	0.2123	0.2802	0.1855	0.3116	0.2326	0.3654	0.0291	0.1389	0.0966	0.0702	0.2246	0.1405	0.2375	0.3181	0.4046	0.2841	0.2403	0.1904	0.2972	0.2597	0.1317	0.1834	0.1138	0.0034	0.1231	0.2423	-0.1973	0.0929	0.1538	0.3165	0.1172	0.258	0.134	0.3033	0.0718
8	0.3601	-0.1271		0.278	0.1445		0.2417	0.1654	0.2801	0.2329	0.1117		0.1822	0.1886	0.2555	0.1945	0.1729	0.2555	0.2422	0.3411	0.0207	0.2425	0.1565	0.1043	0.1318	0.1847	0.3913	0.305	0.2457	0.1638	0.1226	0.134	0.1625	0.1722	0.1792	0.1053	0.1379	0.0116	0.2014	0.2611	-0.1604	0.1196	0.1621	0.2744	0.1299	0.244	0.1442	0.2838	0.0204
8.1	0.4319	-0.1867		0.3531	0.2307		0.3337	0.2547	0.3861	0.2993	0.2047		0.2654	0.2698	0.3049	0.235	0.2295	0.2959	0.2584	0.4199	-0.0397	0.3574	0.1669	0.1919	0.2364	0.2759	0.4912	0.2827	0.3334	0.2709	0.195	0.1929	0.2407	0.1941	0.2572	0.2684	0.2229	0.0175	0.2725	0.2898	-0.2161	0.2606	0.1899	0.2655	0.2182	0.235	0.207	0.2783	0.0084
8.2	0.181	-0.1272		0.1864	0.1704		0.1726	0.0998	0.2176	0.1567	0.1409		0.1491	0.1563	0.1396	0.1303	0.1348	0.1614	0.2408	0.1952	-0.0257	0.199	0.0105	0.1203	0.1388	0.1025	0.2129	0.26	0.225	0.1509	0.1027	0.1627	0.1455	0.1205	0.1747	0.2049	0.1546	0.0156	0.1652	0.2117	-0.0821	0.1258	0.1741	0.2165	0.242	0.2345	0.2062	0.2523	0.1037
8.3	0.2189	-0.1332		0.2901	0.3156		0.2138	0.1355	0.2533	0.2206	0.1902		0.1835	0.2676	0.2147	0.227	0.1896	0.2718	0.1771	0.2128	-0.0835	0.2791	0.0039	0.1371	0.1684	0.1515	0.2857	0.231	0.2729	0.1996	0.1419	0.2561	0.2036	0.1309	0.2654	0.305	0.2182	-0.1077	0.2237	0.2358	-0.1319	0.153	0.2027	0.1945	0.2067	0.2972	0.1688	0.248	0.1796
8.4	0.2146	-0.0952		0.2634	0.3021		0.2351	0.153	0.2135	0.2497	0.1769		0.2125	0.2706	0.2127	0.2311	0.1934	0.2755	0.1858	0.2024	-0.1177	0.2931	0.0061	0.1164	0.213	0.1722	0.2745	0.2928	0.2495	0.2244	0.147	0.2435	0.2601	0.1323	0.2831	0.3415	0.2288	-0.1631	0.2418	0.2808	-0.0936	0.1329	0.223	0.2198	0.2065	0.3007	0.2096	0.2599	0.1252
8.5	0.2357	0.0058		0.0892	0.1734		0.265	0.1316	0.2259	0.2508	0.1699		0.2035	0.1877	0.135	0.1501	0.119	0.1675	0.1928	0.1637	-0.1401	0.3007	0.0058	0.1078	0.2481	0.1575	0.2016	0.2868	0.2451	0.2713	0.0742	0.2238	0.2483	0.1845	0.2333	0.2707	0.2219	-0.1988	0.199	0.2713	0.0209	0.1611	0.2759	0.208	0.2371	0.2697	0.1929	0.2132	0.0338
8.6	0.2814	0.0228		0.1785	0.3252		0.2622	0.1604	0.2436	0.2251	0.1772		0.1982	0.1749	0.2135	0.3228	0.216	0.3668	0.2211	0.3763	-0.1729	0.2762	0.0035	0.1219	0.207	0.1762	0.2245	0.2817	0.229	0.2768	0.0392	0.3976	0.2329	0.1882	0.2406	0.2614	0.2537	-0.144	0.2181	0.2248	0.0093	0.2056	0.2171	0.2494	0.2571	0.2581	0.1934	0.1787	0.0087
8.7	0.2605	0.0209		0.224	0.2581		0.2518	0.1813	0.2202	0.1764	0.2412		0.1998	0.1988	0.1949	0.1999	0.231	0.3438	0.2065	0.2602	-0.1829	0.328	0.0402	0.1341	0.1879	0.1682	0.2938	0.2486	0.3021	0.3586	0.0128	0.1848	0.212	0.1717	0.2875	0.2767	0.3203	-0.0242	0.2295	0.2618	0.022	0.1219	0.1848	0.2889	0.2162	0.284	0.232	0.1939	0.0043
8.8	0.2365	0.0333		0.1722	0.1873		0.2481	0.1698	0.2061	0.2025	0.1994		0.2025	0.2298	0.1447	0.1724	0.1525	0.1848	0.1881	0.2035	-0.2436	0.3537	0.0412	0.1195	0.1829	0.1641	0.2805	0.2128	0.2889	0.2893	0.0204	0.1959	0.2293	0.1636	0.3052	0.1785	0.2548	0.1339	0.1884	0.2111	0.0146	0.1705	0.2091	0.2766	0.1828	0.2125	0.1844	0.1929	0.002
8.9	0.2863	0.0646		0.1744	0.2913		0.3879	0.1436	0.2901	0.2731	0.1687		0.2277	0.2199	0.2074	0.2402	0.1899	0.2157	0.2783	0.3181	-0.1868	0.3519	0.0416	0.1559	0.1938	0.2112	0.3644	0.2055	0.3011	0.2491	0.0305	0.1965	0.2379	0.1935	0.3455	0.2085	0.2251	0.1839	0.2441	0.218	0.0741	0.1773	0.2078	0.3166	0.1718	0.2027	0.1956	0.2469	0.021
9	0.3524	0.0853		0.1743	0.2781		0.3405	0.1758	0.2141	0.2432	0.2044		0.1929	0.2105	0.2498	0.27	0.1597	0.2381	0.2969	0.2822	-0.2425	0.3281	0.2087	0.152	0.1743	0.2066	0.3118	0.2189	0.2358	0.2799	0.0024	0.2057	0.2498	0.188	0.2957	0.2138	0.2677	0.2064	0.2644	0.1789	0.1031	0.3481	0.2139	0.3877	0.16	0.1954	0.241	0.1811	0.0296
9.1	0.3487	0.0724		0.1233	0.1888		0.3267	0.2023	0.1995	0.2271	0.2714		0.32	0.2713	0.1703	0.1912	0.1427	0.1707	0.2923	0.2027	-0.2379	0.3225	0.267	0.1467	0.2652	0.2081	0.3027	0.2148	0.344	0.3551	0.0069	0.2646	0.388	0.2739	0.2835	0.2916	0.3516	0.1673	0.2613	0.1926	0.1174	0.321	0.2373	0.4142	0.1421	0.179	0.2169	0.1674	0.013
9.2	0.2191	0.0386		0.1966	0.2748		0.2102	0.1501	0.1334	0.1091	0.117		0.2006	0.105	0.2405	0.2858	0.1876	0.2065	0.2781	0.2987	-0.1283	0.1921	0.1655	0.0818	0.1881	0.1142	0.2493	0.119	0.2048	0.2509	0.0156	0.0741	0.2058	0.1924	0.1647	0.1819	0.1804	0.0245	0.1836	0.1796	0.0707	0.0499	0.2442	0.2875	0.1628	0.2213	0.1945	0.2064	0.0313
9.3	0.2898	0.0677		0.193	0.2305		0.3032	0.1898	0.1556	0.1543	0.297			0.209	0.2017	0.2087	0.2068	0.2286	0.2315	0.2492	-0.1062	0.287	0.1249	0.1091	0.3492	0.1474	0.3097	0.0387	0.4552	0.4301	0.0083	0.2095	0.3078	0.3711	0.2121	0.2797	0.334		0.235	0.1931	0.1031	0.0218	0.2531	0.2593	0.1654	0.2383	0.1949	0.217	0.1653
9.4	0.3142	0.1153		0.2027	0.2369		0.2496	0.2052	0.2033	0.171	0.2385			0.1784	0.212	0.2291	0.2039	0.2882	0.2444	0.2569	0.0662	0.3048	0.0427	0.1227	0.2445	0.1903	0.2736	-0.2392	0.3648	0.3278	0.0207	0.1968	0.2448	0.3067	0.2387	0.243	0.2765		0.2063	0.1767	0.1532	0.0252	0.2839	0.256	0.155	0.2208	0.2265	0.1995	0.1577
9.5	0.3047	0.1371		0.2112	0.2207		0.2695	0.187	0.1922	0.1815	0.1326			0.1144	0.2296	0.2441	0.1943	0.2558	0.2281	0.2941	0.0047	0.3254	0.0282	0.1244	0.1394	0.2026	0.3023	-0.2527	0.2237	0.2161	0.0149	0.115	0.1919	0.1884	0.2442	0.1819	0.1682		0.2295	0.1961	0.1332	0.0428	0.3133	0.2584	0.1312	0.1966	0.2319	0.2157	0.0923
9.6	0.2883	0.1068		0.249	0.2112		0.2549	0.2106	0.2086	0.2039	0.1763			0.1551	0.2371	0.2351	0.178	0.2315	0.2206	0.2478	0.1145	0.3576	0.0652	0.1314	0.1914	0.1769	0.2208	-0.3288	0.251	0.2625	0.0242	0.1294	0.2319	0.2203	0.2474	0.2469	0.222		0.2596	0.2173	0.1366	0.0296	0.2528	0.2516	0.1595	0.1831	0.2218	0.2098	0.0999
9.7	0.3084	0.0693		0.2271	0.2104		0.2707	0.1576	0.2489	0.1963	0.1906			0.143	0.2505	0.1934	0.1853	0.2352	0.2408	0.2022	0.1179	0.3009	0.0698	0.1292	0.2019	0.1537	0.2172	-0.3762	0.2363	0.215	0.0014	0.095	0.2104	0.2321	0.2075	0.2313	0.2194		0.2491	0.2293	0.1443	0.0077	0.257	0.2577	0.1831	0.2398	0.2006	0.1855	0.0887
9.8	0.3177	0.0755		0.2214	0.2204		0.251	0.1608	0.2638	0.1815	0.2061			0.1331	0.2396	0.1854	0.1884	0.2279	0.2281	0.2486	0.1149	0.2511	0.0789	0.1363	0.2067	0.1161	0.2999	-0.3498	0.2422	0.2236	0.0095	0.0871	0.1849	0.2837	0.1937	0.2564	0.2028		0.2144	0.2396	0.1735	0.0135	0.2505	0.2164	0.1846	0.2128	0.2161	0.1679	0.0955
9.9	0.3103	0.0554		0.2764	0.2982		0.2833	0.1701	0.2543	0.1973	0.1759			0.1059	0.3219	0.2466	0.2226	0.2913	0.1779	0.2818	0.135	0.2861	0.08	0.1784	0.2245	0.0915	0.2859	-0.2939	0.2176	0.1855	0.0075	0.086	0.2109	0.2909	0.2063	0.2802	0.213		0.2032	0.252	0.1335	0.0088	0.21	0.1809	0.1651	0.2589	0.1977	0.1568	0.1007
10	0.2825	0.0737		0.2592	0.2784		0.2165	0.1472	0.2423	0.2075	0.1799			0.1819	0.2616	0.214	0.2016	0.2467	0.1844	0.2237	0.1139	0.2855	0.0913	0.1999	0.1961	0.0753	0.1373	-0.3204	0.3171	0.2519	0.0076	0.0887	0.17	0.3033	0.2271	0.2902	0.2232		0.2022	0.2377	0.1306	0.0113	0.1889	0.2033	0.18	0.3226	0.2262	0.1626	0.1171
10.1	0.1952	0.101		0.2337	0.3233		0.2623	0.1258	0.2201	0.2091	0.2174			0.1534	0.2457	0.2238	0.21	0.2346	0.1379	0.2121	0.1094	0.2881	0.1001	0.1436	0.1931	0.242	0.2791	-0.3753	0.3736	0.2918	0.0649	0.119	0.2072	0.2838	0.2786	0.3011	0.2831		0.1834	0.2549	0.0829	0.0682	0.2038	0.2086	0.1907	0.3112	0.2112	0.1838	0.1055
10.2	0.2251	0.0899		0.2314	0.3132		0.256	0.1162	0.2226	0.2121	0.1269			0.1787	0.2487	0.2214	0.2095	0.2419	0.1282	0.2222	0.1076	0.3427	0.0884	0.1501	0.1715	0.1524	0.2724	-0.3503	0.3398	0.2202	-0.1131	0.0846	0.1808	0.1945	0.2648	0.2083	0.3008		0.1548	0.2678	0.0864	0.1323	0.1644	0.2033	0.1945	0.2561	0.1872	0.1938	0.1119
10.3	0.2416	0.0495		0.1913	0.1483		0.2298	0.1138	0.2457	0.2061	0.1745			0.2337	0.1669	0.1576	0.1592	0.1385	0.1629	0.1678	0.1305	0.3543	0.0594	0.1441	0.2081	0.1613	0.25	-0.3663	0.3187	0.2565	-0.1714	0.086	0.19	0.2577	0.2474	0.1986	0.2455		0.1818	0.2843	0.0808	0.1669	0.2096	0.2587	0.1393	0.253	0.2507	0.2125	0.1164
10.4	0.2201	0.049		0.2068	0.2226		0.2556	0.1228	0.2546	0.2342	0.217			0.2199	0.1508	0.2093	0.1943	0.2204	0.1939	0.2607	0.1205	0.3781	0.0395	0.1812	0.2109	0.1654	0.2556	-0.2716	0.3169	0.2867	-0.169	0.0956	0.1729	0.2683	0.3049	0.2123	0.2605		0.2459	0.2674	0.0528	0.1489	0.1844	0.2821	0.1193	0.261	0.2155	0.2265	0.1125
10.5	0.0932	0.0338		0.1732	0.1985		0.2493	0.1134	0.1984	0.2367	0.2083			0.2016	0.1281	0.1873	0.1552	0.2038	0.1951	0.2529	0.0739	0.2795	0.0092	0.1777	0.202	0.1887	0.3028	-0.2348	0.2746	0.3202	-0.1846	0.1163	0.1688	0.1992	0.2756	0.2006	0.2493		0.2038	0.2768	0.0589	0.091	0.1924	0.289	0.0919	0.2499	0.1949	0.2224	0.096
10.6	0.1273	0.0641		0.1919	0.1988		0.2738		0.2335	0.2351	0.1825			0.2027	0.1676	0.2533	0.2169	0.2035	0.1844	0.2674	0.068	0.2738	0.0225	0.2099	0.1807	0.1763	0.3039	-0.1983	0.2992	0.2978	-0.1752	0.1198	0.1683	0.1975	0.281	0.203	0.2367		0.2378	0.2365	0.055	0.0981	0.1703	0.2653	0.1763	0.2543	0.1838	0.2278	0.1023
10.7	0.2629	0.0621		0.2613	0.2223		0.3557		0.2532	0.2886	0.1653			0.1803	0.1979	0.2363	0.2162	0.2516	0.2428	0.2874	0.0609	0.2836	0.0009	0.2585	0.2342	0.1556	0.333	-0.1952	0.2998	0.2289	-0.1867	0.1527	0.1622	0.2204	0.2831	0.1501	0.2662		0.2644	0.2308	0.0513	0.1571	0.2082	0.2484	0.2085	0.2768	0.2068	0.2201	0.1193
10.8	0.2142	0.0589		0.1643	0.1741		0.3194		0.2187	0.252	0.1798			0.1578	0.1846	0.1719	0.1019	0.214	0.3053	0.1935	0.0536	0.2425	0.0046	0.2104	0.2381	0.149	0.301	-0.2816	0.2873	0.2281	-0.2162	0.1061	0.1579	0.2283	0.2403	0.1665	0.2238		0.221	0.2277	0.0317	0.1282	0.1649	0.174	0.1606	0.2599	0.1742	0.1968	0.1278
10.9	0.1238	0.0953		0.1574	0.1981		0.3679		0.2726	0.2964	0.2071			0.1617	0.1596	0.1988	0.1322	0.237	0.2838	0.2269	0.0426	0.3293	0.0132	0.2076	0.2321	0.2065	0.4199	-0.3064	0.218	0.2253	-0.2293	0.0997	0.1767	0.21	0.2075	0.1316	0.2464		0.3107	0.2293	0.0812	0.0921	0.1704	0.1747	0.1259	0.2697	0.1555	0.1972	0.1363
11	0.2315	0.1286		0.1625	0.2081		0.2683		0.2145	0.2841	0.1608			0.1532	0.1619	0.1991	0.1365	0.2024	0.2359	0.3062	0.1792	0.2913	0.0078	0.2336	0.2194	0.1817	0.3805	-0.2486	0.199	0.2582	-0.2239	0.0954	0.143	0.1878	0.3111	0.1297	0.2175		0.2842	0.2473	0.0684	0.1323	0.2226	0.2023	0.2041	0.2378	0.1188	0.2159	0.1513
11.1	0.2014	0.1268		0.1515	0.1778		0.2341		0.2135	0.2629	0.287			0.2454	0.181	0.2367	0.1699	0.2136	0.3085	0.3227	0.1398	0.335	0.0202	0.1527	0.3185	0.0629	0.3033	-0.2118	0.2893	0.396	-0.3393	0.1945	0.2853	0.2726	0.2043	0.4408	0.2892		0.3075	0.2402	0.1195	0.1114	0.2675	0.2099	0.2151	0.2351	0.1819	0.2157	0.2065
11.2	0.0936	0.0638		0.1804	0.1969		0.1938		0.1521	0.1963	0.2336			0.1975	0.1412	0.2363	0.1532	0.2055	0.2071	0.3078	0.0406	0.1898	0.0269	0.0942	0.2359	0.106	0.2265	-0.0295	0.2207	0.3091	-0.2782	0.1702	0.2296	0.2038	0.1363	0.4021	0.2656		0.1876	0.1863	0.0529	0.0882	0.1974	0.1889	0.1922	0.2108	0.175	0.2208	0.1995
11.3	0.103	0.0689		0.2586	0.2215		0.3023		0.3122	0.3749	0.1271			0.1073	0.1296	0.183	0.1628	0.1843	0.2563	0.2607	0.0919	0.3229	0.0555	0.1765	0.1215	0.1797	0.4558	0.1849	0.1203	0.1674	-0.11	0.0819	0.1113	0.1037	0.2869	0.236	0.1392		0.3265	0.174	0.1048	0.1397	0.1824	0.1479	0.1655	0.2786	0.1557	0.2585	0.1263
11.4	0.0737	0.0531		0.2402	0.2108		0.2195		0.2707	0.301	0.1701			0.115	0.1408	0.1872	0.1845	0.1723	0.256	0.2446	0.091	0.2592	0.0472	0.1507	0.1806	0.1298	0.3847	0.2278	0.1832	0.2458	-0.0926	0.0917	0.2047	0.1221	0.2298	0.2411	0.2015		0.2762	0.1938	0.0985	0.1108	0.1755	0.1674	0.1928	0.275	0.1526	0.2453	0.1057
11.5	0.0784	0.0377		0.1966	0.1486		0.1318		0.1739	0.1528	0.1644			0.1617	0.1921	0.1959	0.122	0.1689	0.191	0.216	0.0593	0.1449	0.0316	0.1017	0.1784	0.0471	0.2042	0.2281	0.2329	0.2402	-0.0762	0.0535	0.2142	0.1447	0.091	0.2513	0.2577		0.1875	0.1673	0.0649	0.069	0.2246	0.1774	0.1817	0.2272	0.191	0.2476	0.1331
11.6	0.1185	0.107		0.2175	0.1338		0.142		0.1991	0.195	0.1559			0.1009	0.2012	0.1789	0.1298	0.1568	0.2126	0.2026	0.0595	0.2355	0.0439	0.1301	0.1759	0.0519	0.2626	0.2259	0.2671	0.1965	0.0134	0.0883	0.2082	0.1637	0.0675	0.2034	0.2369		0.2234	0.1901	0.1002	0.0884	0.2012	0.1786	0.1735	0.2148	0.2208	0.2839	0.1247
11.7	0.1521	0.1479		0.2008	0.2261		0.1999		0.232	0.1844	0.174			0.1057	0.1718	0.2072	0.245	0.2043	0.1718	0.1913	0.0917	0.2586	0.0623	0.1653	0.1933	0.0419	0.2481	0.1902	0.3233	0.1591	0.0628	0.1019	0.2205	0.1564	0.0076	0.1738	0.2079		0.1385	0.1647	0.0931	0.1121		0.2311	0.1482	0.3183	0.1847	0.2513	0.1335
11.8	0.1544	0.2517		0.1368	0.1849		0.3395		0.3396	0.2509	0.1821			0.1468	0.1776	0.145	0.211	0.1764	0.1821	0.1988	0.147	0.3805	0.1142	0.2159	0.2155	0.0887	0.4306	0.1829	0.3741	0.1834	0.1509	0.1192	0.158	0.1915	0.0098	0.2007	0.1036		0.1232	0.2049	0.1187	0.1449		0.2838	0.1376	0.3585	0.2247	0.2539	0.1523
11.9	0.0508	0.0895		0.1488	0.1934		0.1988		0.1456	0.1756	0.1499			0.1961	0.1948	0.1452	0.2184	0.1939	0.1657	0.2183	0.0776	0.2252	0.0709	0.1194	0.1494	0.0171	0.1523	0.1493	0.312	0.2202	0.0967	0.1289	0.1375	0.1863	0.0207	0.2426	0.1541		0.0563	0.1892	0.0369	0.0628		0.276	0.1012	0.3022	0.1962	0.2353	0.1786
12	0.076	0.1724		0.2035	0.2093		0.2495		0.1909	0.2902	0.1657			0.2149	0.2502	0.2714	0.2188	0.2862	0.1681	0.2844	0.0785	0.2797	0.0762	0.1909	0.1406	-0.0923	0.2951	0.1339	0.3538	0.2144	0.1148	0.1218	0.1006	0.2225	0.0494	0.2354	0.1902		0.0208	0.2011	0.063	0.0087		0.3066	0.1323	0.2685	0.2159	0.2012	0.1837
12.1	0.1396	0.1678		0.1914	0.2271		0.2599		0.1959	0.2672	0.1724			0.1819	0.2515	0.2646	0.1894	0.2714	0.176	0.2805	0.0933	0.235	0.0793	0.1857	0.1366	-0.1198	0.3115	0.133	0.3464	0.3157	0.1246	0.1154	0.0868	0.2551	0.1546	0.2066	0.2548		0.013	0.2315	0.0656	0.0424		0.3263	0.1591	0.2787	0.2663	0.2129	0.2008
12.2	0.2364	0.1846		0.1883	0.2624		0.2095		0.2106	0.2182	0.1317			0.1227	0.1437	0.155	0.1795	0.2594	0.1977	0.2794	0.0874	0.2138	0.1192	0.1774	0.1005	-0.2093	0.2904	0.1287	0.2077	0.171	0.055	0.119	0.1348	0.1194	0.1269	0.1298	0.173		0.0404	0.2377	0.0096	0.0466		0.3646	0.1738	0.2328	0.2479	0.2102	0.1134
12.3	0.2374	0.1217		0.2487	0.2759		0.2897		0.2288	0.2136	0.1842			0.1549	0.135	0.1609	0.1583	0.2737	0.3345	0.2195	0.1027	0.2147	0.1165	0.1609	0.1451	-0.1971	0.2404	0.2358	0.3221	0.202	0.0584	0.1781	0.1778	0.148	0.0595	0.1592	0.2205		-0.1692	0.4065	0.0151	-0.0351		0.2934	0.2333	0.3424	0.3141	0.3343	0.1395
12.4	0.2049	0.1196		0.1473	0.2923		0.2876		0.2099	0.2054	0.1829			0.1625	0.132	0.1177	0.1467	0.2583	0.1995	0.2366	0.0909	0.1927	0.1099	0.1679	0.158	-0.1817	0.2092	0.1089	0.3681	0.2099	0.0667	0.3026	0.1615	0.1415	0.068	0.1641	0.2263		-0.165	0.1995	0.052	-0.0469		0.1587	0.0846	0.199	0.1432	0.1765	0.1317
12.5	0.2176	0.1404		0.1985	0.368		0.2261		0.1824	0.1941	0.187			0.1505	0.2262	0.2283	0.1973	0.3183	0.2801	0.4109	0.0917	0.2219	0.0755	0.2111	0.1081	-0.2304	0.164	0.1	0.3626	0.2695	0.0804	0.1519	0.1366	0.1323	0.1169	0.2712	0.261		-0.181	0.2449	0.0549	-0.0684		0.2095	0.141	0.2338	0.1578	0.2008	0.107
12.6	0.2246	0.1244		0.1402	0.1907		0.2328		0.1788	0.1731	0.1934			0.1713	0.1375	0.1497	0.1314	0.1814	0.2485	0.2178	0.1044	0.2205	0.0774	0.1917	0.1362	-0.1853	0.1143	0.1149	0.3103	0.286	0.0772	0.128	0.1555	0.122	0.1631	0.2713	0.2251		-0.1774	0.2347	0.0704	0.0628		0.2247	0.118	0.2488	0.1487	0.2176	0.1055
12.7	0.2657	0.1281		0.2923	0.321		0.2035		0.2007	0.1667	0.1279			0.1546	0.2629	0.1512	0.2055	0.3368	0.243	0.4283	0.1247	0.315	0.058	0.2057	0.1679	-0.1228	0.0037	0.1172	0.2652	0.299	0.0542	0.0562	0.2281	0.1137	0.2553	0.2957	0.1632		-0.049	0.2301	0.0643	0.0203		0.1907	0.0717	0.2246	0.1662	0.2124	0.109
12.8	0.3776	0.1799		0.2537	0.2662		0.2988		0.2692	0.2632	0.1634			0.1588	0.2151	0.0694	0.1547	0.2696	0.1627	0.3622	0.2034	0.4866	0.1265	0.3034	0.1534	-0.2001	0.0521	0.0565	0.2777	0.2588	0.0669	0.0895	0.2512	0.1185	0.2895	0.2731	0.1501		-0.0372	0.2494	0.0903	-0.0473		0.1947	0.0955	0.1827	0.2086	0.2326	0.1172
12.9	0.2542	0.1531		0.1566	0.2126		0.2887		0.1592	0.1817	0.1925			0.1431	0.1343	0.0812	0.0683	0.1502	0.1319	0.2069	0.2173	0.3241	0.1619	0.1964	0.199	0.0257	0.0229	0.0337	0.332	0.2775	0.0717	0.03	0.2245	0.0931	0.193	0.2414	0.2232		0.1731	0.2091	0.1197	-0.1538		0.1875	0.0974	0.164	0.192	0.2176	0.1077
13	0.1597	0.1132		0.1835	0.3111		0.1887		0.1484	0.191	0.1324			0.1105	0.1682	0.1595	0.0856	0.1841	0.181	0.2454	0.1343	0.1629	0.1007	0.1293	0.1604	0.0295	0.0096	0.0718	0.2677	0.2646	0.0653	0.0043	0.2083	0.1207	0.0887	0.2172	0.2336		0.1343	0.2487	0.042	-0.1102		0.1778	0.1432	0.1851	0.1879	0.2611	0.1128
13.1	0.2665	0.133		0.2019	0.286		0.2576		0.216	0.2797	0.1574			0.1467	0.1499	0.222	0.0826	0.1766	0.1742	0.154	0.1738	0.2537	0.1113	0.224	0.1552	0.0394	0.1776	0.0523	0.3097	0.2872	0.0668	0.0064	0.1927	0.1189	0.188	0.2374	0.254		0.2203	0.2022	0.0189	-0.1852		0.1539	0.1813	0.1824	0.136	0.2405	0.1438
13.2	0.1771	0.0795		0.2315	0.3174		0.134		0.1118	0.177	0.1455			0.2226	0.1467	0.254	0.0864	0.223	0.223	0.1448	0.1202	0.1427	0.0829	0.1319	0.1213	0.011	0.2403	0.0226	0.3034	0.2787	0.0845	0.0112	0.2502	0.1501	0.1262	0.206	0.2188		0.1459	0.1937	0.0105	-0.0991		0.1534	0.209	0.222	0.1426	0.2277	0.1169
13.3	0.242	0.1783		0.2005	0.2339		0.1702		0.2456	0.2616	0.1332			0.2125	0.1608	0.1857	0.0803	0.1572	0.2165	0.1282	0.0971	0.259	0.1729	0.1635	0.1456	0.0263	0.2154	0.0458	0.2976	0.2902	0.0766	0.0319	0.2319	0.1468	0.2378	0.198	0.2181		0.1406	0.1739	0.0038	0.026		0.1798	0.2027	0.2001	0.1263	0.2177	0.1139
13.4	0.2489	0.1649		0.1957	0.2172		0.2284		0.2672	0.1983	0.1193			0.1866	0.1587	0.1702	0.054	0.1685	0.1851	0.1509	0.1072	0.2769	0.2012	0.1497	0.1351	0.0181	0.1982	0.0311	0.2806	0.211	0.0744	0.1214	0.2404	0.1656	0.2321	0.1636	0.2326		0.1403	0.1522	0.004	0.0204		0.174	0.151	0.29	0.2012	0.1663	0.0996
13.5	0.2621	0.1392		0.2677	0.2222		0.2466		0.2148	0.2131	0.133			0.2179	0.2269	0.2127	0.0554	0.183	0.1886	0.2141	0.1263	0.249	0.2182	0.1295	0.1376	0.0026	0.2055	0.0123	0.2586	0.1909	0.0739	0.1252	0.2763	0.1668	0.2191	0.1748	0.2513		0.1449	0.1703	0.0031	0.029		0.1733	0.1847	0.2992	0.2069	0.1563	0.0986
13.6	0.2407	0.0826		0.242	0.232		0.2149		0.2142	0.2615	0.1255			0.2461	0.2126	0.1862	0.1691	0.1981	0.1416	0.2153	0.107	0.2348	0.2053	0.1507	0.1495	0.0108	0.2295	0.0369	0.2319	0.1867	0.0978	0.1125	0.2685	0.1603	0.215	0.2193	0.1899		0.1651	0.17	0.036	-0.0333		0.1525	0.2076	0.3214	0.1729	0.1373	0.1512
13.7	0.4079	0.0954		0.2478	0.2306		0.3569		0.3765	0.3904	0.1838			0.2185	0.2063	0.1945	0.1859	0.1999	0.234	0.2443	0.2335	0.3448	0.2882	0.2474	0.1744	0.004	0.3583	0.0283	0.2253	0.1631	0.1204	0.1391	0.2356	0.1644	0.3041	0.2599	0.15		0.3262	0.1974	0.1024	-0.0909		0.2518	0.2621	0.3274	0.1716	0.1301	0.1567
13.8	0.3688	0.1608		0.1701	0.1654		0.2744		0.2728	0.2333	0.1567			0.2163	0.1434	0.134	0.1197	0.1619	0.1551	0.1474	0.1417	0.2879	0.1746	0.1892	0.1638	0.0029	0.3137	0.0053	0.2409	0.2194	0.1	0.1543	0.2469	0.1533	0.3011	0.2683	0.1723		0.2275	0.1436	0.1825	-0.161		0.1462	0.1235	0.2053	0.1355	0.0771	0.1555
13.9	0.2342	0.0849		0.2105	0.1989		0.1448		0.1603	0.1217	0.189			0.1909	0.2065	0.1445	0.1406	0.2174	0.2312	0.1644	0.0976	0.1908	0.0934	0.108	0.2155	0.0002	0.2173	0.0353	0.3137	0.2214	0.1052	0.1062	0.2097	0.1863	0.1445	0.2344	0.168		0.1471	0.1889	0.1345	-0.0145		0.1907	0.1578	0.2566	0.1843	0.0965	0.1897
14	0.2954	0.1236		0.2119	0.2201		0.1981		0.1641	0.1728	0.2011			0.1804	0.2106	0.1216	0.1501	0.2009	0.2565	0.231	0.129	0.2626	0.0501	0.1933	0.2196	0.0179	0.2976	0.1069	0.2365	0.2087	0.1001	0.0868	0.2134	0.1718	0.1949	0.1871	0.1759		0.1895	0.1795	0.1156	0.1411		0.2067	0.1735	0.2964	0.157	0.094	0.174
14.1	0.3253	0.1022		0.2326	0.2634		0.1814		0.1395	0.1696	0.1203			0.1611	0.2333	0.1649	0.1326	0.1808	0.2259	0.2453	0.1394	0.3283	0.0549	0.1716	0.1207	0.0197	0.3136	0.1384	0.0747	0.1825	0.0726	0.0678	0.2123	0.1826	0.2137	0.2687	0.226		0.1621	0.197	0.1208	0.1888		0.1845	0.162	0.2378	0.1119	0.1322	0.1662
14.2	0.3426	0.0719		0.1803	0.2474		0.2118		0.1357	0.151	0.1097			0.1495	0.225	0.1773	0.1898	0.2349	0.2485	0.2594	0.1678	0.3205	0.1183	0.1867	0.1127	0.0331	0.3138	0.1422	0.0696	0.2218	0.0574	0.1087	0.2225	0.1487	0.2261	0.2689	0.2369		0.234	0.1921	0.1404	0.2134		0.1895	0.1399	0.2584	0.1272	0.1289	0.1876
14.3	0.4025	0.1399		0.1715	0.2814		0.2696		0.3341	0.2771	0.1523			0.1403	0.2205	0.1783	0.2073	0.2399	0.265	0.2886	0.2127	0.405	0.2145	0.2972	0.1579	-0.1141	0.4576	0.0833	-0.2575	0.2712	0.0909	0.1201	0.168	0.1031	0.3618	0.2906	0.2536		0.3112	0.1783	0.2136	0.2883		0.2924	0.1176	0.2367	0.12	0.1337	0.1134
14.4	0.3333	0.1486		0.1941	0.2788		0.2516		0.3051	0.2351	0.1657			0.1336	0.2094	0.1932	0.1335	0.1989	0.2693	0.2801	0.163	0.3407	0.171	0.2298		-0.1276	0.405	0.0203	-0.3295	0.2204	0.0947		0.2119	0.1621	0.3007	0.2515	0.2271		0.2387	0.2881	0.1919	0.2659		0.1199	0.119	0.2136	0.1114	0.1216	0.1601
14.5	0.1764	0.1005		0.1904	0.2964		0.1608		0.1657	0.1268	0.167			0.1028	0.1983	0.2083	0.1684	0.2103	0.2559	0.2302	0.0529	0.2072	0.1134	0.1037		-0.1198	0.198	0.0097	-0.3968	0.1986	0.085		0.2398	0.1572	0.1862	0.2405	0.2331		0.1435	0.3206	0.1337	0.1088		0.1395	0.0912	0.1953	0.1186	0.1396	0.1615
14.6	0.2522	0.1304		0.2534	0.2741		0.2312		0.2029	0.1465	0.1703			0.1093	0.1992	0.2311	0.1462	0.1895	0.2596	0.2526	0.0767	0.2779	0.1436	0.1599		-0.1953	0.2529	0.0584	-0.4563	0.2183	0.0693		0.206	0.1405	0.2677	0.2432	0.1957		0.1967	0.2899	0.202	0.1273		0.121	0.0149	0.2149	0.0714	0.1362	0.1514
14.7	0.2628	0.1472		0.2563	0.2513		0.1903		0.2405	0.1533	0.1517			0.139	0.1978	0.1835	0.1927	0.1981	0.2476	0.2465	0.1383	0.2541	0.1745	0.172		-0.2081	0.3381	-0.0756	-0.4045	0.2153	0.0753		0.184	0.143	0.2773	0.2029	0.1624		0.2133	0.2883	0.2075	0.1555		0.1442	0.0431	0.2602	0.0983	0.1387	0.1295
14.8	0.2528	0.168		0.2444	0.2633		0.1846		0.2352	0.1663	0.1529			0.1491	0.1869	0.1962	0.1863	0.1719	0.1912	0.1879	0.164	0.2717	0.1973	0.1527		-0.181	0.3707	-0.0729	-0.3765	0.2199	0.1184		0.1893	0.1737	0.2212	0.1829	0.2278		0.2052	0.3094	0.2257	0.2242		0.1649	0.128	0.2592	0.0769	0.1606	0.0384
14.9	0.249	0.1648		0.2406	0.259		0.2453		0.2267	0.1667	0.1381			0.1368	0.2288	0.1756	0.2595	0.1772	0.1563	0.181	0.1398	0.2409	0.2121	0.1671		-0.0673	0.3079	-0.1196	-0.3579	0.2447	0.158		0.1761	0.1855	0.2219	0.2047	0.2086		0.1856	0.2626	0.1943	0.2027		0.1732	0.1472	0.2539	0.0846	0.1378	0.0954
15	0.374	0.1335		0.2092	0.22		0.2697		0.2363	0.1831	0.1886			0.1732	0.2186	0.1549	0.2617	0.1791	0.1816	0.1869	0.1385	0.2598	0.1654	0.1299		-0.0982	0.2994	-0.2644	-0.3263	0.2263	0.119		0.1976	0.1712	0.2302	0.1731	0.1821		0.1954	0.2382	0.1871	0.1908		0.1654	0.1224	0.2585	0.0653	0.1991	0.1566
15.1	0.3643	0.1415		0.2462	0.151		0.2817		0.2457	0.178	0.1842			0.1501	0.2066	0.1593	0.2099	0.1373	0.157	0.1717	0.156	0.2605	0.1555	0.1257		-0.0774	0.2993	-0.2938	-0.3374	0.2085	0.0954		0.179	0.1645	0.2334	0.1629	0.1653		0.2105	0.2297	0.1958	0.2136		0.1371	0.0664	0.2328	0.0805	0.1934	0.1477
15.2		0.1668		0.2416	0.181		0.2351		0.2016	0.1994	0.1402			0.1129	0.227	0.1285	0.1357	0.1745	0.1558	0.2223	0.1185	0.3048	0.162	0.2028		0.0154	0.2998	-0.2476	-0.3081	0.1716	0.1128		0.1351	0.1914	0.2515	0.2063	0.1541		0.2642	0.2305	0.1822	0.1578		0.159	0.0226	0.2725	0.1596	0.1527	0.131
15.3		0.153		0.2323	0.1707		0.2411		0.2225	0.2342	0.172			0.152	0.2191	0.1754	0.1472	0.1788	0.1607	0.1975	0.1382	0.3055	0.1691	0.1973		0.0064	0.3076	-0.2457	-0.3088	0.171	0.1331		0.0074	0.1426	0.2517	0.1809	0.1511		0.2503	0.2054	0.1726	0.1548		0.1643	0.0874	0.3022	0.2148	0.1524	0.115
15.4		0.1703		0.2008	0.1709		0.2256		0.2089	0.2012	0.1406			0.1737	0.2327	0.2145	0.1491	0.2225	0.1789	0.2534	0.1061	0.2921	0.1489	0.1625		0.0556	0.3061	-0.2615	-0.3154	0.1861	0.1237		-0.1054	0.1413	0.2429	0.1541	0.1591		0.2188	0.1796	0.1747	0.1836		0.1725	0.0986	0.3339	0.1887	0.172	0.135
15.5		0.1589		0.1952	0.1663		0.1821		0.1999	0.2212	0.1304			0.1597	0.2554	0.2049	0.1681	0.2108	0.2543	0.2468	0.0631	0.2735	0.2031	0.2152		0.0651	0.3125	0.3231	-0.3533	0.1382	0.1334		-0.2052	0.152	0.1748	0.1525	0.2181		0.2548	0.2151	0.1583	0.1423		0.1875	0.1291	0.3883	0.165	0.2396	0.1321
15.6		0.1669		0.1711	0.2013		0.1989		0.2034	0.2091	0.118			0.1627	0.1862	0.1838	0.1772	0.1914	0.148	0.2504	0.0191	0.2532	0.1907	0.1911		0.0691	0.3203	0.1707	-0.3323	0.137	0.1256		-0.1754	0.1416	0.1793	0.2123	0.2162		0.2262	0.1042	0.147	0.1634		0.0795	0.111	0.2371	0.1115	0.0899	0.1436
15.7		0.1184		0.147	0.23		0.1863		0.1989	0.1956	0.1256			0.1784	0.1983	0.1645	0.1714	0.2372	0.2324	0.2444	0.0087	0.2683	0.1825	0.1156		0.0665	0.2875		-0.3261	0.1733	0.125		-0.2817	0.1412	0.154	0.2025	0.2107		0.2001	0.1412	0.1505	0.1302		0.1112	0.1475	0.2665	0.1459	0.1641	0.1593
15.8		0.1847		0.1604	0.2175		0.197		0.1582	0.2846	0.1218			0.1696	0.1623	0.2014	0.1756	0.2204	0.2887	0.2222	0.0202	0.21	0.1402	0.1383		0.0728	0.266		-0.2836	0.2345	0.0992		-0.2678	0.1873	0.1456	0.1614	0.2103		0.1728	0.1852	0.1707	0.1425		0.1722	0.1306	0.258	0.1684	0.2009	0.1366
15.9		0.173		0.1788	0.2157		0.1542		0.1508	0.2451	0.1905			0.2093	0.1262	0.1872	0.1876	0.2516	0.2347	0.2548	0.0254	0.1945	0.1269	0.1479		0.0937	0.2916		-0.3281	0.2492	0.0963		-0.2803	0.2284	0.1827	0.1779	0.2239		0.1609	0.2214	0.1158	0.1405		0.2196	0.1116	0.2227	0.1822	0.184	0.1469
16		0.1433		0.176	0.2539		0.2035		0.1889	0.2325	0.193			0.2179	0.1608	0.1243	0.1859	0.2912	0.2095	0.329	0.0356	0.1897	0.1016	0.1478		0.0794	0.2645		-0.3769	0.1983	0.1323		-0.2934	0.2073	0.1464	0.2175	0.2699		0.2003	0.1455	0.1112	0.1098		0.2328	0.1289	0.211	0.17	0.2006	0.16
16.1		0.1368		0.2015	0.2121		0.2328		0.225	0.2187	0.1718			0.1519	0.1499	0.1301	0.1115	0.2201	0.2659	0.272	-0.0769	0.2112	0.1342	0.1708		0.0889	0.2505		-0.2846	0.1974	0.0994		-0.1855	0.155	0.0735	0.1983	0.1831		0.217	0.17	0.1706	0.1228		0.219	0.1573	0.2285	0.1648	0.1959	0.0948
16.2		0.1583		0.2041	0.1817		0.1834		0.1869	0.1606	0.1659			0.1595	0.1271	0.1443	0.1223	0.1907	0.2406	0.2445	-0.2412	0.1973	0.0924	0.1467		0.0737	0.2852		-0.2812	0.1897	0.0142		-0.1652	0.1625	0.0957	0.2179	0.1969		0.2114	0.2188	0.1617	0.0875		0.1959	0.162	0.2216	0.1497	0.1943	0.1438
16.3		0.1332		0.1226	0.2619		0.1864		0.1923	0.2037	0.2146			0.1343	0.1776	0.1787	0.1966	0.1868	0.2294	0.2326	-0.3258	0.23	0.108	0.1565		0.0889	0.2752		-0.3131	0.1827	0.0363		-0.1577	0.1445	0.1433	0.2485	0.1919		0.2009	0.2877	0.1387	0.0766		0.1689		0.2278		0.1934	0.1532
16.4		0.0786		0.0997	0.21		0.2016		0.2709	0.2575	0.2236			0.2082	0.1349	0.1326	0.1517	0.1627	0.2264	0.1504	-0.3487	0.2557	0.1057	0.2624		0.1416	0.3373		-0.4066	0.2787	0.0733		-0.101	0.2091	0.2351	0.2801	0.203		0.2619	0.2991	0.0988	0.051		0.1966		0.2265		0.2344	0.1655
16.5		0.146		0.0983	0.1457		0.1726		0.2932	0.2842	0.1311			0.1672	0.1108	0.1229	0.1221	0.1429	0.1971	0.0797	-0.2655	0.2611	0.1393	0.2305		0.1517	0.3078		-0.2313	0.1407	0.0311		-0.0591	0.1308	0.2075	0.1883	0.1169		0.2408	0.2787	0.1749	0.1145		0.2007		0.1975		0.2197	0.079
16.6		0.1997		0.1846	0.1322		0.1905		0.3539	0.3389	0.1655			0.2386	0.1822	0.1944	0.1744	0.2269	0.1858	0.0549	-0.2906	0.3122	0.1886	0.2694		0.1858	0.3996		-0.3139	0.1723	0.0329		-0.065	0.1436	0.2732	0.2279	0.0968		0.3033	0.2739	0.2042	0.1419		0.1913		0.1501		0.207	0.1077
16.7		0.1177		0.1721	0.1657		0.0929		0.1957	0.1876	0.1756			0.2094	0.2	0.1379	0.0967	0.1923	0.2007	0.1342	-0.1448	0.179	0.1169	0.134		0.075	0.2431		-0.3168	0.1615	0.0648		0.0299	0.1285	0.1894	0.1716	0.0515		0.175	0.3146	0.0977	0.0681		0.2006		0.1951		0.2497	0.1001
16.8		0.1145		0.2239	0.168		0.1083		0.1835	0.1962	0.2243			0.2323	0.1397	0.1228	0.015	0.1737	0.1232	0.2035	-0.1649	0.2196	0.1025	0.102		0.0158	0.2		-0.4196	0.1952	0.1191		0.0028	0.1858	0.196	0.2254	0.1828		0.1581	0.2368	0.0381	0.0995		0.1539		0.1524		0.2282	0.1682
16.9		0.2422		0.2381	0.1332		0.1646		0.3068	0.3877	0.2159			0.2129	0.1657	0.2186	0.0692	0.3254	0.1526	0.2257	-0.273	0.3969	0.1533	0.2215		0.0188	0.3749		-0.3992	0.2052	0.1399		0.0066	0.1624	0.3653	0.216	0.1388		0.3123	0.254	0.0667	0.1878		0.1837		0.228		0.2346	0.1722
17		0.2378		0.1922	0.0917		0.1403		0.3102	0.3884	0.2559			0.2565	0.1369	0.1885	0.1066	0.276	0.1337	0.1929	-0.2177	0.3628	0.1287	0.2492		0.031	0.3942		-0.417	0.2808	0.2124		0.0474	0.1701	0.3746	0.2325	0.1026		0.3079	0.2726	0.0872	0.1914		0.1952		0.2411		0.2132	0.1948
17.1		0.1019		0.1274	0.0448		0.0943		0.1747	0.1971	0.1257			0.1428	0.096	0.0904	0.1216	0.1782	0.1432	0.1643	-0.0787	0.1962	0.0744	0.1346		0.0205	0.2231		-0.1391	0.1659	0.1221		0.0828	0.0808	0.2022	0.1193	-0.0379		0.1451	0.2557	0.0389	0.1189		0.1753		0.2505		0.2282	0.1002
17.2		0.1698		0.2003	0.0769		0.1201		0.2413	0.294	0.1506			0.1593	0.1412	0.1167	0.088	0.2401	0.1349	0.2329	-0.1668	0.314	0.1409	0.1746		0.024	0.3398		-0.0766	0.1555	0.0984		0.1409	0.0921	0.273	0.158	-0.0559		0.1902	0.2163	0.0263	0.1419		0.1909		0.3018		0.2139	0.0919
17.3		0.1755		0.2717	0.0148		0.0975		0.249	0.3013	0.2878			0.2616	0.209	0.1713	0.1128	0.2082	0.1638	0.2759	-0.2399	0.3076	0.1421	0.1802		0.0266	0.3466		-0.1058	0.2999	0.1687		0.327	0.1745	0.2642	0.2463	0.1228		0.1792	0.2377	0.0185	0.1357		0.1906		0.2839		0.1823	0.1812
17.4		0.1689		0.2759	0.1121		0.0885		0.26	0.3184	0.2871			0.2356	0.1924	0.1847	0.1505	0.1923	0.2496	0.2379	-0.286	0.299	0.1325	0.2002		0.0298	0.3893		-0.0201	0.2998	0.2217		0.3661	0.1759	0.2686	0.2083	0.1242		0.1666	0.2106	0.0154	0.123		0.2332		0.2544		0.1734	0.1881
17.5		0.1543		0.2522	0.1339		0.0948		0.2372	0.329	0.1642			0.1164	0.181	0.2255	0.1675	0.198	0.2341	0.2612	0.2162	0.3028	0.141	0.187		0.024	0.3967		0.0653	0.1523	0.1533		0.1779	0.0852	0.2642	0.0999	0.0519		0.18	0.1938	0.0322	0.1303		0.2775		0.2837		0.1972	0.0783
17.6		0.0885		0.1784	0.0524		0.0656		0.1436	0.25	0.2409			0.1625	0.1704	0.2258	0.1674	0.1143	0.2062	0.2505	0.0367	0.2145	0.1014	0.1262		0.0109	0.2594		0.1499	0.2161	0.1808		0.1816	0.1146	0.1917	0.181	0.1218		0.1367	0.2391	0.0443	0.1069		0.257		0.23		0.1826	0.1164
17.7		0.1325		0.1812	0.035		0.069		0.2112	0.2879	0.2368			0.1807	0.188	0.2013	0.1531	0.0798	0.2347	0.234	0.003	0.282	0.1055	0.15		0.0113	0.2801		0.1485	0.2343	0.1722		0.1821	0.1266	0.2402	0.1876	0.1369		0.1766	0.2481	-0.0701	0.1197		0.2348		0.2561		0.2142	0.1189
17.8		0.1789		0.1604	0.0277		0.2053		0.312	0.365	0.1398			0.1202	0.1454	0.1292	0.1027	0.0108	0.2194	0.1978	0.0417	0.3528	0.1741	0.201		0.0309	0.3737		0.0959	0.1643	0.0882		0.1133	0.0868	0.2684	0.0904	0.0774		0.2991	0.2437	-0.1281	0.1893		0.2236		0.2457		0.2116	0.0441
17.9		0.159		0.239	0.0133		0.1822		0.278	0.3098	0.2728			0.2538	0.2006	0.185	0.1347	0.0155	0.2146	0.2843	0.0276	0.2822	0.1707	0.18		0.033	0.3105		0.184	0.3637	0.1625		0.1671	0.1915	0.2449	0.2701	0.171		0.259	0.2623	-0.1108	0.1703		0.2739		0.2618		0.2357	0.1023
18		0.1097		0.2618	0.0843		0.0618		0.1604	0.1613	0.1894			0.2096	0.1729	0.2474	0.1438	0.0269	0.2106	0.2653	0.0359	0.1777	0.1347	0.0843		0.049	0.2127		0.1074	0.1931	0.1206		0.1185	0.14	0.1387	0.2869	0.1962		0.1423	0.253	-0.0462	0.1192		0.2668		0.2426		0.2092	0.0846
18.1		0.1204		0.2019	0.0568		0.0823		0.2172	0.2001	0.1449			0.1382	0.1441	0.2307	0.0886	0.0224	0.2057	0.2483	0.0942	0.2604	0.188	0.1204		0.099	0.2711		0.0973	0.1505	0.1055		0.1148	0.1268	0.1813	0.2275	0.1668		0.1817	0.3305	-0.0662	0.1518		0.2395		0.2323		0.1575	0.0743
18.2		0.1644		0.3373	0.0415		0.133		0.2209	0.1912	0.1422			0.0991	0.2184	0.251	0.2386	0.0594	0.1924	0.3255	0.0937	0.2946	0.1599	0.1653		0.1637	0.311		0.0988	0.1268	0.1337		0.099	0.1316	0.1819	0.2315	0.1172		0.2151	0.2737	-0.0694	0.1732		0.206		0.2186		0.1435	0.062
18.3		0.1908		0.2548	0.0568		0.1737		0.3439	0.342	0.1781			0.1481	0.145	0.2006	0.1907	0.0469	0.2042	0.2401	0.1852	0.3453	0.2243	0.2347		0.1961	0.4384		0.1409	0.1471	0.1594		0.1141	0.1642	0.3072	0.2827	0.1389		0.3281	0.2784	0.0511	0.2204		0.2167		0.2062		0.1854	0.0724
18.4		0.1886		0.2306	0.1007		0.1629		0.2956	0.3302	0.1836			0.2127	0.1669	0.2105	0.182	0.0526	0.1653	0.2123	0.1721	0.2731	0.1854	0.1948		0.1612	0.3529		0.1781	0.1961	0.1212		0.1125	0.167	0.2819	0.2445	0.1749		0.2682	0.3239	0.0372	0.1574		0.2238		0.2066		0.2052	0.0717
18.5		0.0856		0.2241	0.0865		0.1315		0.1663	0.2129	0.1874			0.2182	0.1973	0.214	0.2081	0.101	0.1618	0.2071	0.0935	0.1591	0.106	0.1259		0.1047	0.2359		0.1864	0.2051	0.1254		0.1304	0.1864	0.1811	0.23	0.1939		0.1714	0.2735	0.0139	0.1126		0.2061		0.1953		0.2249	0.0622
18.6		0.1209		0.154	0.0105		0.2282		0.2234	0.2502	0.2153			0.1664	0.1477	0.1172	0.1555	0.1533	0.1058	0.1458	0.101	0.1956	0.1287	0.1744		0.1252	0.282		0.1512	0.2345	0.1577		0.1069	0.1528	0.2157	0.2357	0.1751		0.228	0.2815	0.0978	0.2443		0.1828		0.1981		0.255	0.0601
18.7		0.1547		0.244	0.0532		0.2559		0.1996	0.2268	0.1893			0.1307	0.1675	0.1876	0.1939	0.177	0.1076	0.2374	0.0992	0.2456	0.1313	0.1834		0.0935	0.3048		0.17	0.1682	0.184		0.1025	0.1581	0.1862	0.2599	0.1728		0.2233	0.2937	0.2268	0.2156		0.1959		0.2162		0.2664	0.0768
18.8		0.1741		0.2011	0.0659		0.2482		0.2136	0.2526	0.1704			0.1544	0.1337	0.1887	0.1678	0.1607	0.1174	0.2384	0.0936	0.2322	0.1471	0.1774		0.0887	0.3042		0.1871	0.2029	0.2149		0.115	0.1609	0.2464	0.2261	0.217		0.2328	0.2644	0.1907	0.2076		0.1393		0.1912		0.2549	0.0577
18.9		0.1056		0.1942	-0.07		0.2047		0.1603	0.183	0.1853			0.1489	0.2068	0.2155	0.171	0.1672	0.1399	0.228	0.082	0.2689	0.1459	0.2304		0.1092	0.2942		0.22	0.2422	0.2303		0.1175	0.1692	0.2023	0.2399	0.2379		0.1931	0.2702	0.1487	0.1633		0.1702		0.2564		0.2231	0.0784
19		0.081		0.2319	-0.1168		0.239		0.1643	0.1629	0.1564			0.1169	0.2197	0.2334	0.2079	0.1426	0.1375	0.2219	0.0702	0.2878	0.1395	0.2023		0.1173	0.2842		0.2207	0.2087	0.1765		0.0951	0.108	0.173	0.2115	0.1959		0.1865	0.2703	0.1809	0.185		0.2138		0.2798		0.2003	0.0111
19.1		0.1413		0.2196	-0.2612		0.2861		0.1874	0.225	0.1643			0.1242	0.2314	0.2252	0.1726	0.1348	0.1776	0.3348	0.0643	0.3061	0.1406	0.2184		0.1386	0.3337		0.2499	0.2051	0.1806		0.1119	0.1105	0.2359	0.2158	0.1964		0.1667	0.2298	0.2344	0.1875		0.1864		0.257		0.1753	0.0237
19.2		0.1045		0.201	-0.2133		0.2517		0.1939	0.227	0.1742			0.1441	0.2111	0.1371	0.1746	0.1411	0.2069	0.2815	0.059	0.2868	0.1621	0.1658		0.1065	0.2582		0.2146	0.2288	0.1635		0.1384	0.1742	0.2082	0.2343	0.2033		0.1579	0.1764	0.1929	0.194		0.1315		0.2949		0.1819	-0.0446
19.3		0.1721		0.1843	-0.2331		0.3561		0.2341	0.3514	0.1335			0.1638	0.2139	0.1654	0.1675	0.1837	0.2256	0.2419	0.0717	0.3672	0.2519	0.2863		0.1836	0.3671		0.19	0.2319	0.2349		0.1493	0.1689	0.3249	0.2382	0.2261		0.2335	0.2247	0.2513	0.2915		0.14		0.2646		0.1788	-0.0212
19.4		0.1122		0.2351	-0.3088		0.2964		0.1436	0.3054	0.1447			0.1765	0.2475	0.2062	0.0607	0.2052	0.2193	0.1485	0.1237	0.2649	0.1858	0.2355		0.1597	0.3104		0.242	0.2644	0.2135		0.144	0.1847	0.2748	0.2817	0.2292		0.1663	0.2903	0.2311	0.249		0.1606		0.2803		0.2099	-0.0476
19.5		0.0398		0.2358	-0.2983		0.1988		0.1211	0.1763	0.2209			0.1998	0.2406	0.2172	0.051	0.1936	0.2172	0.0971	0.0696	0.1963	0.11	0.1084		0.1389	0.1818		0.4242	0.3969	0.1751		0.1737	0.2602	0.1746	0.4708	0.3541		0.0912	0.2657	0.143	0.1952		0.0919		0.1989		0.1724	-0.1367
19.6		0.1086		0.2251	-0.2695		0.3595		0.2786	0.3306	0.1974			0.1587	0.2009	0.1981	0.2577	0.1468	0.2172	0.2331	0.0984	0.341	0.2236	0.1755		0.2241	0.3184		0.3685	0.3086	0.1664		0.1426	0.2246	0.2424	0.3473	0.3152		0.2837	0.264	0.2193	0.2954		0.0391		0.2212		0.2011	-0.1117
19.7		0.0873		0.2273	-0.2367		0.315		0.2392	0.2601	0.0881			0.087	0.1861	0.2022	0.251	0.1528	0.2357	0.3395	0.104	0.2737	0.2041	0.1724		0.176	0.2619		0.1914	0.1937	0.1285		0.0588	0.145	0.1724	0.1322	0.2332		0.2369	0.3179	0.1708	0.2499		0.0242		0.2444		0.2318	-0.0713
19.8		0.0442		0.3145	-0.3184		0.177		0.1766	0.1682	0.1528			0.1822	0.3401	0.2688	0.2497	0.2794	0.2492	0.467	0.1047	0.1858	0.1479	0.15		0.0832	0.1891		0.2727	0.3526	0.1808		0.11	0.2654	0.1289	0.2987	0.4361		0.145	0.3151	0.1301	0.1551		0.0429		0.2523		0.2158	-0.1454
19.9		0.0338		0.2588	-0.2864		0.3088		0.2633	0.2441	0.1006			0.1019	0.2781	0.2425	0.161	0.2351	0.2969	0.3473	0.1991	0.3369	0.2613	0.1363		0.1234	0.3165		0.1781	0.1081	0.0566		0.1185	0.107	0.1847	0.178	0.2648		0.2184	0.3467	0.158	0.2544		-0.1238		0.2374		0.1923	-0.0762
20		0.0151		0.144	-0.166		0.2066		0.1765	0.1766	0.1294			0.1737	0.1401	0.1555	0.0684	0.1337	0.3052	0.1571	0.1196	0.2343	0.1842	0.1006		0.0984	0.2421		0.2264	0.1783	0.1537		0.1456	0.1743	0.1441	0.2188	0.3255		0.1683	0.3237	0.079	0.1417		-0.1364		0.2196		0.1795	-0.0499
20.1		0.0354		0.1788	-0.2066		0.3157		0.209	0.2466	0.114			0.1804	0.1676	0.196	0.1056	0.2005	0.2279	0.1959	0.1335	0.304	0.2359	0.125		0.1591	0.3082		0.2509	0.1382	0.1843		0.1622	0.1848	0.1788	0.2204	0.3426		0.2394	0.3312	0.1219	0.1468		-0.1695		0.2047		0.1846	-0.065
20.2		0.0286		0.2055	-0.2381		0.3317		0.1823	0.2535	0.225			0.2568	0.1958	0.1989	0.1426	0.2225	0.2368	0.1571	0.1204	0.2661	0.2244	0.1294		0.0762	0.3187		0.366	0.1754	0.1633		0.2231	0.1929	0.2134	0.2707	0.4713		0.2206	0.3258	0.1558	0.134		-0.2631		0.2043		0.1652	-0.1448
20.3		0.0045		0.1698	-0.274		0.4046		0.2692	0.2865	0.1309			0.1559	0.1873	0.2744	0.1863	0.188	0.2	0.1766	0.2099	0.3631	0.2254	0.2671		0.1983	0.41		0.2203	0.1854	0.1284		0.1493	0.1229	0.3793	0.2003	0.2542		0.2964	0.3151	0.2092	0.1014		-0.2442		0.1842		0.2016	-0.0696
20.4		0.022		0.1392	-0.201		0.3172		0.2249	0.224	0.1731			0.1867	0.1587	0.3215	0.168	0.1609	0.1915	0.2187	0.1643	0.2957	0.1775	0.2332		0.1851	0.3175		0.2631	0.2621	0.1717		0.1644	0.1624	0.316	0.2381	0.3219		0.247	0.2927	0.1652	0.0607		-0.1857		0.1699		0.2166	-0.0871
20.5		-0.0737		0.2231	-0.1683		0.1933		0.1477	0.071	0.1196			0.1666	0.1739	0.28	0.182	0.1549	0.1661	0.1683	0.1008	0.1771	0.1135	0.1344		0.0991	0.2139		0.2301	0.2014	0.133		0.1993	0.1711	0.1511	0.2009	0.2644		0.1688	0.2863	0.09	0.0241		-0.1789		0.1856		0.211	-0.0513
20.6		-0.1775		0.2226	-0.1918		0.3274		0.2158	0.1934	0.117			0.1634	0.1708	0.2323	0.201	0.1527	0.1787	0.1776	0.1674	0.3226	0.1314	0.2497		0.071	0.2537		0.2267	0.168	0.0893		0.1953	0.1919	0.2151	0.1986	0.3182		0.2511	0.3224	0.1679	0.0271		-0.2194		0.2348		0.1782	-0.0339
20.7		-0.1738		0.1841	-0.1667		0.2974		0.1665	0.245	0.1142			0.151	0.1431	0.1266	0.1465	0.1492	0.1549	0.2297	0.1971	0.3047	0.0762	0.2305		0.0656	0.376		0.1907	0.2456	0.1569		0.1394	0.1643	0.2874	0.2437	0.3156		0.2455	0.3037	0.1393	-0.087		-0.2336		0.2194		0.152	-0.1053
20.8		-0.1675		0.218	-0.1886		0.368		0.233	0.2816	0.1279			0.1193	0.1379	0.1592	0.1701	0.1876	0.1782	0.252	0.2115	0.3489	0.1102	0.2621		0.0731	0.4314		0.2053	0.1978	0.168		0.0913	0.1452	0.342	0.2652	0.2917		0.3116	0.2455	0.1576	-0.1452		-0.2721		0.2929		0.1457	-0.1258
20.9		-0.056		0.2413	-0.3126		0.1927		0.158	0.1414	0.1742			0.1372	0.1887	0.2333	0.2295	0.232	0.1716	0.2597	0.0842	0.169	0.0807	0.1458		0.0036	0.2254		0.2114	0.1924	0.2594		0.136	0.1515	0.1568	0.3148	0.279		0.1689	0.2402	0.0664	-0.1195		-0.2914		0.2482		0.1318	-0.1644
21		-0.0619		0.223	-0.3336		0.1576		0.132	0.1317	0.1656			0.1557	0.1484	0.2203	0.1494	0.2364	0.1845	0.2637	0.0885	0.1614	0.0732	0.1571		0.0274	0.2289		0.2732	0.2187	0.1004		0.1142	0.1244	0.1586	0.2782	0.2275		0.1498	0.2892	0.041	-0.1274		-0.3737		0.2729		0.1525	-0.1354
21.1		-0.2168		0.1916	-0.2568		0.2802		0.1576	0.2	0.171			0.1537	0.133	0.2122	0.1313	0.2597	0.2079	0.2645	0.1386	0.1785	0.0589	0.2112		-0.0833	0.2935		0.245	0.2254	0.0803		0.1486	0.1339	0.2439	0.2496	0.2129		0.1901	0.265	0.1383	-0.0069		-0.3577		0.1885		0.145	-0.1325
21.2		-0.2207		0.2483	-0.2159		0.28		0.2144	0.2308	0.1575			0.1462	0.1073	0.2741	0.1544	0.2175	0.2008	0.2499	0.1078	0.1723	0.0719	0.207		-0.1416	0.2865		0.2994	0.2068			0.1882	0.1397	0.2146	0.2398	0.1813		0.1733	0.2366	0.1387	0.0335		-0.2911		0.1772		0.1399	-0.1289
21.3		-0.0976		0.341	-0.2521		0.2069		0.251	0.2537	0.2041			0.1769	0.1622	0.3892	0.2365	0.3066	0.2292	0.3665	0.1061	0.2051	0.0588	0.1626		-0.2291	0.2641		0.3942	0.296			0.1969	0.1999	0.14	0.2888	0.2265		0.1885	0.2828	0.186	0.1515		-0.2415		0.1325		0.157	-0.1125
21.4		0.0277		0.1422	0.0091		0.1619		0.2464	0.1923	0.1966			0.1577	0.0906	0.1386	0.1335	0.1519	0.2175	0.1971	0.1423	0.2339	0.0812	0.1861		-0.1018	0.3276		0.3041	0.2574			0.1453	0.2073	0.1253	0.2432	0.2012		0.2504	0.2608	0.1825	0.1771		-0.2245		0.1609		0.1549	-0.0811
21.5		0.0075		0.2287	0.0647		0.2321		0.2073	0.1748	0.1515			0.1254	0.1752	0.3751	0.2527	0.2716	0.3968	0.3131	0.155	0.2248	0.0865	0.1887		-0.1376	0.3152		0.1958	0.1658			0.1014	0.1706	0.1237	0.1922	0.134		0.2105	0.4512	0.1812	0.1964		-0.3797		0.3332		0.2577	-0.0321
21.6		0.0545		0.1749	0.0912		0.2099		0.2192	0.1801	0.1839			0.1597	0.1724	0.3417	0.2042	0.2249	0.3583	0.2771	0.1525	0.1995	0.0728	0.2013		-0.3173	0.2298		0.255	0.1718			0.1355	0.2256	0.1498	0.1852	0.1847		0.1681	0.3795	0.135	0.2212		-0.3543		0.2908		0.2185	0.1254
21.7		0.1062		0.1291	0.1317		0.2388		0.2111	0.1869	0.1743			0.1823	0.2533	0.3284	0.2304	0.1984	0.2017	0.3053	0.12	0.2178	0.0533	0.2159		-0.3425	0.2555		0.2644	0.1807			0.1121	0.227	0.1075	0.2075	0.2005		0.2127	0.2396	0.1572	0.1935		-0.2433		0.1638		0.1485	0.1638
21.8		0.1435		0.1891	0.0808		0.1837		0.1756	0.1713	0.1741			0.2309	0.2229	0.2702	0.2704	0.1785	0.2925	0.1855	0.1079	0.2348	0.0622	0.184		-0.2489	0.2278		0.2818	0.2088			0.1318	0.257	0.1115	0.2327	0.2715		0.2002	0.3118	0.1876	0.1871		-0.2833		0.1831		0.1888	0.1828
21.9		0.1932		0.2033	0.0614		0.3347		0.3266	0.2557	0.1431			0.2092	0.2102	0.2746	0.1833	0.2164	0.2554	0.2629	0.2071	0.3163	0.0991	0.2852		-0.3202	0.363		0.2682	0.2047			0.1119	0.2291	0.1287	0.2035	0.3162		0.2999	0.299	0.2399	0.2682		-0.2632		0.1889		0.1781	0.1449
22		0.0785		0.1475	0.0645		0.1211		0.1535	0.1353	0.1314			0.1896	0.1258	0.2022	0.1204	0.1901	0.2449	0.1448	0.1105	0.1769	0.0263	0.1334		-0.0923	0.1723		0.3077	0.1858			0.1541	0.2062	0.1155	0.1963	0.2954		0.1845	0.2819	0.1387	0.1267		-0.2164		0.1793		0.2014	0.1346
22.1		0.1189		0.2082	0.1423		0.308		0.2981	0.2348	0.1626			0.2092	0.1953	0.3482	0.245	0.2724	0.3495	0.2847	0.1847	0.3541	0.0809	0.2404		-0.1576	0.2922		0.2857	0.1845			0.1687	0.2127	0.2619	0.2179	0.2234		0.3512	0.3965	0.2712	0.2658		-0.2496		0.239		0.3157	0.1082
22.2		0.141		0.1425	0.0743		0.3414		0.2986	0.2614	0.1471			0.21	0.1243	0.1632	0.1472	0.1129	0.1608	0.1839	0.18	0.3676	0.1011	0.2211		-0.159	0.2869		0.2506	0.1876			0.1248	0.1965	0.2457	0.1956	0.1665		0.323	0.1747	0.257	0.2751		0.0216		0.1875		0.1893	0.106
22.3		0.0838		0.2725	0.1089		0.1604		0.1441	0.1831	0.1625			0.2197	0.2514	0.3233	0.215	0.211	0.1626	0.3395	0.1053	0.185	0.0434	0.1101		-0.0764	0.1647		0.2651	0.1749			0.1726	0.2043	0.0791	0.2317	0.1847		0.1341	0.1966	0.1266	0.1554		0.0033		0.2318		0.2505	0.1
22.4		0.0735		0.136	0.0903		0.1934		0.1675	0.2208	0.1549			0.2375	0.1524	0.1804	0.1063	0.1302	0.173	0.1755	0.1578	0.1553	0.0003	0.1507		-0.0409	0.1644		0.2681	0.2161			0.1719	0.2079	0.0544	0.2117	0.1537		0.146	0.1968	0.1068	0.2063		0.0053		0.2415		0.2321	0.0838
22.5		0.1087		0.3231	0.0973		0.2433		0.2525	0.2876	0.1764			0.2121	0.3883	0.4014	0.2145	0.2123	0.1069	0.3816	0.2019	0.1762	0.0028	0.1996		0.0347	0.1712		0.2465	0.2181			0.2137	0.1963	0.0528	0.269	0.212		0.2313	0.2381	0.1218	0.227		0.081		0.266		0.2279	0.0904
22.6		0.0887		0.2487	0.069		0.2049		0.2089	0.2674	0.1546			0.1811	0.3001	0.3519	0.1674	0.1888	0.1164	0.353	0.169	0.1927	0.0247	0.1936		0.023	0.1553		0.2876	0.2181			0.1821	0.1642	0.0776	0.2573	0.2381		0.2567	0.2164	0.1194	0.1571		0.0873		0.2262		0.2022	0.0991
22.7		0.0673		0.1794	0.0507		0.2758		0.1303	0.2275	0.1776			0.1918	0.1236	0.2037	0.1066	0.1045	0.1135	0.198	0.1604	0.169	0.0169	0.2144		0.0112	0.1497		0.3084	0.2145			0.1841	0.177	0.1631	0.2646	0.2701		0.2312	0.2193	0.1053	0.1625		0.0889		0.1969		0.1911	0.1156
22.8		0.0535		0.2516	0.0987		0.2854		0.1583	0.2081	0.1716			0.1612	0.1495	0.2793	0.1329	0.1255	0.2035	0.236	0.1342	0.1867	0.008	0.2026		0.0287	0.1843		0.2567	0.1608			0.2035	0.1456	0.1952	0.3033	0.267		0.2127	0.2244	0.1569	0.1394		0.0838		0.2072		0.1807	0.0969
22.9		0.0617		0.2147	0.1311		0.2379		0.1639	0.1896	0.1868			0.146	0.1855	0.41	0.1808	0.1802	0.283	0.2463	0.1757	0.1981	0.0211	0.1739		0.0604	0.2034		0.2666	0.1825			0.2	0.1305	0.1954	0.2871	0.2674		0.2192	0.4051	0.1458	0.1573		0.1365		0.2896		0.2891	0.1029
23		0.0698		0.2014	0.1377		0.2366		0.1436	0.2147	0.1778			0.1926	0.2244	0.3709	0.1847	0.2397	0.1554	0.2528	0.1698	0.2022	0.0453	0.2005		0.0736	0.1966		0.2655	0.2201			0.1501	0.1562	0.2303	0.2576	0.2799		0.2253	0.2224	0.1528	0.1837		0.0562		0.1662		0.1511	0.1027
23.1		0.1105		0.233	0.1355		0.235		0.1567	0.1996	0.1782			0.2372	0.2192	0.3421	0.1812	0.2558	0.218	0.2334	0.1518	0.202	0.0835	0.1972		0.1024	0.2937		0.2182	0.2391			0.1374	0.1741	0.1799	0.2532	0.3079		0.2265	0.347	0.1538	0.1874		0.08		0.213		0.1977	0.1214
23.2		0.0773		0.1426	0.0884		0.22		0.1972	0.2207	0.1785			0.2583	0.1433	0.2006	0.1247	0.1266	0.2256	0.1078	0.1785	0.2321	0.0748	0.2152		0.1121	0.323		0.1912	0.202			0.1371	0.1892	0.1616	0.1861	0.2414		0.2262	0.3336	0.1607	0.1721		0.1043		0.1868		0.1861	0.0796
23.3		0.0617		0.2445	0.163		0.2351		0.1928	0.2084	0.1576			0.2376	0.3145	0.4004	0.2678	0.1917	0.2106	0.2362	0.1525	0.2334	0.0564	0.2236		0.087	0.2791		0.1902	0.2046			0.1355	0.1777	0.1327	0.1816	0.2474		0.2322	0.2729	0.1024	0.1808		0.1069		0.2208		0.2153	0.0557
23.4		0.0791		0.1126	0.0978		0.292		0.2225	0.2693	0.1677			0.2974	0.14	0.2096	0.1039	0.1118	0.2878	0.1769		0.2073	0.0695	0.1588		0.0824	0.1992		0.2537	0.2773			0.1538	0.2556	0.1368	0.2326	0.2756		0.2273	0.2814	0.0688	0.2062		0.1195		0.179		0.2139	0.0617
23.5		0.0778		0.1988	0.1473		0.3176		0.2386	0.2699	0.1605			0.2018	0.2229	0.377	0.2306	0.175	0.2714	0.2582		0.249	0.1016	0.178		0.1037	0.2297		0.2794	0.1901			0.1455	0.2141	0.1644	0.2367	0.2027		0.2206	0.2436	0.1058	0.2038		0.1095		0.1848		0.1962	0.0505
23.6		0.0623		0.1227	0.1112		0.3301		0.2263	0.2106	0.1741			0.2103	0.1182	0.2292	0.13	0.1275	0.2355	0.1468		0.2009	0.1437	0.1892		0.0438	0.2483		0.2747	0.2141			0.1492	0.2238	0.1691	0.2225	0.2014		0.2458	0.2273	0.1235	0.2079		0.0787		0.1921		0.1481	0.0583
23.7		0.0585		0.167	0.1445		0.345		0.282	0.2616	0.2065			0.248	0.1762	0.2897	0.1841	0.1995	0.2153	0.174		0.2036	0.142	0.2248		0.0482	0.2775		0.2182	0.1938			0.1537	0.2509	0.1766	0.1522	0.2749		0.2545	0.2436	0.1524	0.213		0.2615		0.169		0.1804	0.0617
23.8		0.0978		0.1593	0.1297		0.3759		0.3149	0.2582	0.1993			0.2342	0.2018	0.2456	0.1385	0.1534	0.2153	0.2723		0.2414	0.1583	0.2272		0.0618	0.2998		0.2399	0.1721			0.1481	0.2298	0.181	0.1833	0.2437		0.2648	0.3146	0.1626	0.2655		0.0542		0.1832		0.1983	0.0712
23.9		0.0828		0.1674	0.1246		0.212		0.1814	0.119	0.1653			0.2346	0.1939	0.2667	0.1106	0.1489	0.2305	0.2864		0.1396	0.1117	0.1264		0.0389	0.164		0.2385	0.2107			0.1341	0.1918	0.0985	0.2236	0.2592		0.1423	0.2525	0.0701	0.1806		0.0574		0.2077		0.1904	0.0805
24		0.0507		0.1935	0.1685		0.2026		0.1604	0.1118	0.1645			0.2461	0.1833	0.2659	0.1717	0.1251	0.1944	0.2662		0.1261	0.1132	0.1127		0.0383	0.1481		0.2047	0.2275			0.1115	0.1475	0.0978	0.2024	0.2604		0.1295	0.233	0.071	0.1728		0.1719		0.2484		0.2474	0.0687
24.1		0.0622		0.1744	0.1809		0.2747		0.19	0.135	0.1766			0.2053	0.1736	0.2587	0.1588	0.1205	0.2175	0.257		0.1781	0.1427	0.1295		0.0546	0.2117		0.1387	0.2126			0.0119	0.1915	0.1444	0.2371	0.2747		0.1699	0.375	0.1174	0.2417		-0.1415		0.3223		0.3481	0.0463
24.2		0.0445		0.1878	0.1537		0.2495		0.2189	0.1699	0.1726			0.1909	0.237	0.2198	0.2081	0.1558	0.155	0.2629		0.1956	0.1376	0.1617		0.0533	0.2283		0.0693	0.1571			0.0044	0.2061	0.1733	0.2566	0.2954		0.1481	0.2313	0.1477	0.2866		0.1348		0.246		0.2212	0.0293
24.3		0.055		0.246	0.2345		0.1753		0.2761	0.1813	0.1296			0.1587	0.3378	0.4235	0.3218	0.2923	0.1303	0.3272		0.1209	0.1692	0.1469		0.0458	0.216		0.0279	0.1498			0.0057	0.2289	0.158	0.3055	0.2524		0.1108	0.1843	0.1198	0.2641		0.1251		0.159		0.1527	0.0224
24.4		0.0907		0.221	0.1617		0.1862		0.2617	0.151	0.1242			0.1827	0.2704	0.345	0.1028	0.3148	0.1389	0.2722		0.1138	0.1453	0.1381		0.0357	0.2378		0.0047	0.1781			0.1815	0.2787	0.1116	0.2867	0.2679		0.1746	0.201	0.1112	0.2083		0.0359		0.1361		0.1395	0.0094
24.5		0.1714		0.1049	0.103		0.2139		0.2175	0.1882	0.1426			0.1827	0.1553	0.2117	0.0761	0.1579	0.1997	0.1727		0.1365	0.1192	0.0988		0.1022	0.2682		0.0536	0.1725			0.2353	0.2221	0.0346	0.3065	0.2445		0.2358	0.2736	0.0762	0.2298		0.0448		0.1764		0.1897	0.0099
24.6		0.0901		0.19	0.1186		0.2959		0.345	0.24	0.1135			0.2197	0.2809	0.3383	0.1674	0.2413	0.192	0.2569		0.0614	0.1802	0.1375		0.1389	0.349		0.2037	0.2123			0.1377	0.2002	0.1328	0.2414	0.2041		0.2434	0.3199	0.0665	0.2924		0.0506		0.2099		0.1625	0.0102
24.7		0.1214		0.1437	0.0177		0.3076		0.3091	0.2729	0.1356			0.1841	0.1492	0.2254	0.1121	0.1409	0.1746	0.1172		0.093	0.1837	0.2099		0.1451	0.3533		0.1913	0.2297			0.1075	0.178	0.1674	0.2266	0.2218		0.2185	0.3277	0.1411	0.2964		0.0748		0.1884		0.1384	0.0063
24.8		0.0954		0.1933	0.0144		0.206		0.1933	0.2091	0.1381			0.1698	0.2082	0.3228	0.1502	0.1513	0.1944	0.1493		0.1284	0.1414	0.1829		0.0881	0.2756		0.309	0.22			0.0761	0.1826	0.1464	0.2239	0.1766		0.1637	0.3047	0.1736	0.1925		0.0784		0.2142		0.1755	0.0371
24.9		0.0537		0.205	0.0183		0.141		0.1508	0.1519	0.0949			0.1642	0.2485	0.3279	0.1268	0.1444	0.2141	0.1759		0.1253	0.1234	0.1257		0.0619	0.2018		0.2749	0.169			0.1075	0.178	0.1209	0.1875	0.1375		0.1558	0.35	0.1174	0.1386		0.0889		0.2068		0.1836	0.0725
25		0.0715		0.2356	0.0185		0.2276		0.2791	0.2218	0.1025			0.134	0.2732	0.2515	0.1924	0.1668	0.1718	0.1792		0.1565	0.2267	0.1467		0.1129	0.2854		0.2751	0.1392			0.1603	0.217	0.1519	0.2206	0.178		0.2418	0.2759	0.1522	0.1841		0.1207		0.203		0.2128	0.1359
25.1		0.0488		0.3359	-0.0837		0.2016		0.1723	0.1186	0.0923			0.1855	0.2812	0.3703	0.2527	0.2459	0.2397	0.3008		0.1455	0.1292	0.1273		0.0947	0.1418		0.2708	0.1369			0.1227	0.1942	0.1309	0.1771	0.1973		0.144	0.3091	0.1284	0.1443		0.2038		0.1964		0.2222	0.1222
25.2		0.0729		0.2548	-0.113		0.285		0.2095	0.1845	0.1288			0.2404	0.2331	0.3253	0.2078	0.223	0.2496	0.2483		0.1651	0.1108	0.142		0.1158	0.2451		0.3787	0.204			0.1986	0.2875	0.1812	0.2169	0.3441		0.1612	0.2747	0.1415	0.1869		0.2291		0.1722		0.2232	0.1688
25.3		0.1279		0.2415	-0.2616		0.3569		0.2874	0.2474	0.0812			0.1388	0.2648	0.3254	0.1844	0.2522	0.2394	0.2532		0.2127	0.206	0.2127		0.1184	0.3107		0.1566	0.0569			0.0987	0.1158	0.1764	0.1279	0.1491		0.2204	0.2381	0.1517	0.2103		0.1601		0.1886		0.2029	0.0749
25.4		0.0624		0.2985	-0.3543		0.2022		0.2029	0.1881	0.0787			0.2149	0.3415	0.4058	0.2167	0.3073	0.2381	0.3205		0.1374	0.1394	0.1592		0.1228	0.1736		0.25	0.0959			0.1755	0.1778	0.1177	0.1628	0.2382		0.1023	0.2541	0.1099	0.1407		0.1708		0.1706		0.2003	0.1271
25.5		0.0536		0.1585	-0.2015		0.2501		0.2221	0.2214	0.0575			0.1807	0.1908	0.2148	0.107	0.1695	0.2642	0.2008		0.1662	0.1717	0.1862		0.1538	0.2188		0.2654	0.0772			0.1789	0.1871	0.1572	0.1686	0.2495		0.1304	0.2562	0.1573	0.1514		0.1842		0.2283		0.2055	0.1517
25.6		0.0429		0.1801	-0.2489		0.21		0.1791	0.2022	0.0461			0.1698	0.3008	0.295	0.2139	0.242	0.2147	0.3405		0.1389	0.1517	0.1522		0.1156	0.2049		0.3016	0.1174			0.2023	0.1503	0.1374	0.1644	0.1989		0.1259	0.2363	0.1359	0.1298		0.1442		0.2414		0.1911	0.1403
25.7		0.0786		0.1911	-0.2212				0.3112	0.2189	0.0757			0.1587	0.3081	0.3017	0.2447	0.2348	0.2001	0.3417		0.2594	0.2589	0.2306		0.1251	0.2686		0.2715	0.1883			0.1722	0.1429	0.1927	0.1787	0.2004		0.0379	0.2159	0.1437	0.263		0.1483		0.2463		0.2282	0.1481
25.8		0.0602		0.1443	-0.1215				0.2087	0.1271	0.1096			0.1327	0.1852	0.2032	0.1692	0.1221	0.1983	0.2265		0.1789	0.1051	0.131		0.0997	0.2214		0.1788	0.2031			0.2155	0.1692	0.1869	0.2505	0.187		0.0073	0.2296	0.0976	0.1865		0.1261		0.2032		0.2	0.1196
25.9		0.0537		0.1794	-0.1764				0.2374	0.1497	0.0702			0.1437	0.2288	0.2845	0.2255	0.139	0.1764	0.2792		0.1977	0.097	0.1384		0.1226	0.2275		0.2966	0.1975			0.1674	0.1803	0.2037	0.2576	0.1485		0.0002	0.2466	0.1175	0.2227		0.0992		0.2178		0.2012	0.0923
26		0.0393		0.1386	-0.0155				0.1973	0.1359	0.1032			0.1463	0.1941	0.2552	0.2055	0.1579	0.1453	0.2254		0.1788	0.1046	0.1186		0.1069	0.1901		0.2687	0.2497			0.187	0.2326	0.1349	0.25	0.1498		0.0072	0.2165	0.1124	0.2226		0.1332		0.1617		0.2322	0.0997
26.1		0.0449		0.1087	0.1013				0.2073	0.1581	0.0596			0.1339	0.1787	0.2728	0.2436	0.1454	0.1409	0.2328		0.1802	0.1309	0.1333		0.0979	0.2615		0.2771	0.2373			0.2012	0.2348	0.1506	0.2139	0.1069		0.0002	0.2303	0.1451	0.2804		0.1126		0.1655		0.2175	0.1349
26.2		0.0396		0.1245	0.1969				0.2002	0.1479	0.0244			0.1362	0.2146	0.2506	0.2635	0.1324	0.1816	0.1988		0.1658	0.1217	0.1196		0.1048	0.2545		0.2339	0.1726			0.1847	0.2439	0.0893	0.2268	0.0994		0.0286	0.3317	0.1497	0.185		0.1574		0.173		0.1955	0.1325
26.3		0.071		0.1838	0.1523				0.1906	0.1533	0.0563			0.1402	0.2273	0.2488	0.2869	0.1503	0.1876	0.2085		0.1965	0.1151	0.1015		0.1017	0.2229		0.1743	0.1565			0.2048	0.2302	0.1009	0.2271	0.1618		-0.1009	0.3509	0.1614	0.1749		0.1376		0.1878		0.1668	0.1198
26.4		0.0499		0.1496	0.0884				0.3317	0.2794	0.0608			0.1959	0.2113	0.2956	0.2189	0.1417		0.1836		0.2947	0.139	0.2247		0.0909	0.3582		0.1467	0.1898			0.1903	0.2578	0.168	0.2408	0.1673		-0.2328	0.324	0.1722	0.3095		0.1371		0.2087		0.1533	0.1122
26.5		0.0168		0.1642	0.0414				0.276	0.1993	0.1116			0.1513	0.194	0.3067	0.2163	0.1705		0.1782		0.2603	0.1252	0.1898		0.0916	0.3224		0.0009	0.2041			0.1472	0.2268	0.152	0.223	0.1596		-0.1853	0.3362	0.1272	0.2855		0.1439		0.2188		0.1657	0.1012
26.6		0.0464		0.219	0.0774				0.2917	0.1728	0.1232			0.1817	0.2057	0.2557	0.2104	0.231		0.1287		0.2869	0.1129	0.1895		0.1515	0.3461		-0.0665	0.1952			0.1398	0.1979	0.1342	0.2095	0.1409		-0.0815	0.3199	0.1696	0.2116		0.1283		0.2192		0.1646	0.0898
26.7		0.0728		0.219	0.1099				0.3074	0.2073	0.1439			0.1562	0.2014	0.1855	0.2121	0.2187		0.1838		0.2839	0.1267	0.1795		0.1445	0.3388		-0.2063	0.1922			0.1587	0.207	0.1461	0.159	0.148		-0.0715	0.2608	0.1814	0.1904		0.0786		0.1789		0.1689	0.0776
26.8		0.0927		0.2225	0.1135				0.1611	0.182	0.1166			0.157	0.2006	0.2498	0.2152	0.2601		0.2184		0.151	0.0886	0.0989		0.0554	0.1716		-0.3076	0.1518			0.1588	0.2262	0.1484	0.1941	0.1621		-0.0919	0.2771	0.1503	0.1073		0.0825		0.1805		0.185	0.1142
26.9		0.2027		0.3343	0.0802				0.2901	0.3106	0.1293			0.1693	0.2902	0.3838	0.3285	0.269		0.2056		0.2574	0.1348	0.1764		0.073	0.3382		-0.321	0.1525			0.154	0.2175	0.2359	0.1825	0.1158		-0.1388	0.3063	0.2708	0.1909		0.1246		0.1835		0.2116	0.1123
27				0.1655	0.022				0.2696	0.2224	0.1541			0.1611	0.1703	0.2282	0.1695	0.1263		0.078		0.0384	0.1802	0.136		0.079			-0.412	0.1687			0.1649	0.2288	0.2097	0.163	0.1059		-0.0193	0.2946	0.1535	0.145		0.1674		0.1705		0.1845	0.0976
27.1				0.1582	0.0408				0.3124	0.2695	0.1573			0.212	0.1354	0.1857	0.1145	0.1324		0.1107		0.0897	0.2344	0.2009		0.0929			-0.471	0.163			0.1546	0.2283	0.2126	0.1853	0.1034		-0.0419	0.2549	0.1653	0.1674		0.1269		0.1658		0.1472	0.1338
27.2				0.2213	0.1038				0.2251	0.1399	0.1425			0.239	0.2581	0.2687	0.1944	0.2051		0.2973		0.1637	0.1541	0.1838		0.0689			-0.4125	0.1651			0.1132	0.1338	0.1349	0.1261	0.1467		-0.077	0.2325	0.1264	0.15		0.1427		0.1368		0.1588	0.1369
27.3				0.1241	0.0492				0.1904	0.0725	0.1387			0.2721	0.1303	0.1174	0.1545	0.0618		0.1118		0.1303	0.0995	0.1395		0.0627			-0.3901	0.1501			0.1014	0.1422	0.1256	0.1381	0.1664		-0.0989	0.2861	0.1089	0.1412		0.1031		0.2391		0.2075	0.1141
27.4				0.233	0.0683				0.2648	0.1597	0.1283			0.2069	0.224	0.1897	0.2261	0.0377		0.242		0.2213	0.1565	0.1863		0.0835			-0.3522	0.2046			0.0523	0.128	0.2045	0.158	0.205		-0.2461	0.294	0.1968	0.1503		0.1086		0.2548		0.2143	0.0593
27.5				0.224	0.0612				0.2743	0.163	0.1593			0.2032	0.2252	0.2225	0.2034	0.0321		0.2848		0.2811	0.1469	0.1938		0.0329			-0.3401	0.1739			0.0601	0.1205	0.1941	0.1768	0.1613		-0.246	0.2503	0.1719	0.1203		0.1354		0.2036		0.1962	0.0986
27.6				0.1916	0.0782				0.2777	0.1675	0.1456			0.1752	0.2241	0.2996	0.2428	0.0486		0.2775		0.2953	0.1378	0.2123		0.0335			-0.3526	0.1522			0.0547	0.1208	0.2089	0.1887	0.1838		-0.2501	0.2793	0.1815	0.1436		0.1561		0.1926		0.2328	0.1092
27.7				0.2072	0.0855				0.3393	0.2167	0.1523			0.1668	0.23	0.3059	0.2318	0.0504		0.2419		0.2688	0.1379	0.1972		0.0229			-0.3789	0.1153			-0.1829	0.193	0.2338	0.212	0.1392		-0.2828	0.3138	0.2202	0.1603		0.1602		0.2074		0.2008	0.1226
27.8				0.1373	0.0361				0.3492	0.215	0.1554			0.1821	0.1568	0.2183	0.1072	0.0254		0.0954		0.2578	0.1354	0.2054		0.0207			-0.3659	0.1653			-0.1543	0.1851	0.2263	0.23	0.1202		-0.2904	0.3495	0.2113	0.1308		0.1863		0.1541		0.1545	0.1142
27.9				0.1726	0.0342				0.2801	0.1665	0.1488			0.1997	0.2103	0.3054	0.1669	0.0253		0.1495		0.2494	0.1565	0.2358		0.0294			-0.3541	0.235			-0.097	0.2051	0.2084	0.2527	0.1762		-0.3076	0.3796	0.1781	0.0733		0.1814		0.1734		0.1656	0.1055
28				0.1685	0.0333				0.2879	0.1674	0.1598			0.1746	0.2105	0.2711	0.1861	0.0393		0.1607		0.228	0.1607	0.2288		0.0289			-0.3501	0.2084			-0.0738	0.1773	0.2103	0.1898	0.2367		-0.297	0.3256	0.1622	0.082		0.1651		0.2048		0.1624	0.1001
28.1				0.154	0.0483				0.1773	0.1306	0.1539			0.1663	0.1665	0.2714	0.1757	0.1026		0.2455		0.1076	0.0801	0.1233		0.0264			-0.3379	0.2738			0.0084	0.1756	0.0993	0.1705	0.2405		-0.1475	0.3035	0.0933	0.0367		0.1881		0.2029		0.1491	0.0969
28.2				0.2468	0.0806				0.2195	0.176	0.1618			0.1303	0.2402	0.3762	0.2333	0.1813		0.2274		0.1558	0.0933	0.1594		0.0421			-0.3571	0.3038			0.0128	0.1349	0.1114	0.1489	0.203		-0.1865	0.3195	0.1358	0.0497		0.1731		0.1945		0.1098	0.1166
28.3				0.1355	0.0435				0.2517	0.155	0.1603			0.1873	0.1519	0.1969	0.131	0.0612		0.1339		0.1909	0.0846	0.1675		0.0364			-0.3773	0.2859			0.0127	0.1303	0.1081	0.1237	0.1682		-0.1148	0.272	0.151	0.0704		0.2711		0.2144		0.1517	0.0965
28.4				0.168	0.0399				0.2504	0.1216	0.1496			0.1075	0.181	0.2316	0.165	0.0864		0.1463		0.2336	0.1085	0.1488		0.0166			-0.3847	0.2772			0.0501	0.1388	0.1161	0.1066	0.1455		0.0298	0.2404	0.1488	0.0192		0.1385		0.1903		0.1601	0.0937
28.5				0.2175	0.0301				0.1835	0.1391	0.131			0.089	0.1669	0.217	0.2112	0.1182		0.1754		0.2285	0.1565	0.1752		0.0289			-0.3608	0.3568			0.0987	0.1421	0.1487	0.0951	0.2089		0.0883	0.2357	0.1377	0.0121		0.1642		0.1709		0.1071	0.1061
28.6				0.1746	0.0521				0.2362	0.2293	0.1722			0.0411	0.1628	0.2272	0.1934	0.12		0.1711		0.306	0.2076	0.2523		0.0493			-0.3149	0.2252			0.0285	0.1665	0.189	0.1342	0.1712		0.1956	0.2572	0.1927	0.0427		0.1547		0.1794		0.1154	0.1035
28.7				0.2747	0.074				0.1989	0.1626	0.1511			0.055	0.2504	0.2552	0.3082	0.2363		0.2807		0.185	0.1324	0.1633		0.048			-0.2907	0.2268			0.0354	0.1547	0.0784	0.1644	0.181		0.1945	0.2643	0.1158	0.0134		0.1911		0.1738		0.1421	0.058
28.8				0.2201	0.1272				0.1326	0.1309	0.1516			0.0838	0.2167	0.2693	0.2169	0.1641		0.266		0.1539	0.1077	0.1351		0.0404			-0.3131	0.1835			0.0927	0.1291	0.0662	0.1685	0.1853		0.1367	0.2474	0.0934	0.0163		0.1811		0.1687		0.1656	0.1101
28.9				0.2018	0.1061				0.1052	0.1421	0.1131			0.0948	0.2113	0.279	0.2286	0.1045		0.1224		0.1671	0.0869	0.145		0.0404			-0.2788	0.1584			0.1046	0.1346	0.0808	0.1408	0.1725		0.1177	0.2361	0.107	0.036		0.2039		0.1346		0.1864	0.1231
29				0.2068	0.1029				0.2963	0.2964	0.0671			0.1057	0.2291	0.2948	0.2182	0.0955		0.1124		0.2857	0.167	0.2715		0.1068			-0.2748	0.1048			0.0929	0.1398	0.1686	0.1586	0.1783		0.1702	0.2532	0.2009	0.1087		0.1922		0.1737		0.2	0.0792
29.1				0.1202	0.0728				0.2902	0.257	0.1003			0.0941	0.1424	0.1882	0.1153	0.0429		0.1198		0.2291	0.1521	0.2361		0.1046			-0.2277	0.1285			0.0559	0.1545	0.1387	0.1424	0.1491		0.1245	0.1965	0.1614	0.1089		0.1344		0.1805		0.1926	0.0708
29.2				0.1099	0.105				0.2975	0.243	0.1066			0.1207	0.1697	0.2403	0.1515	0.0593		0.1538		0.2367	0.1887	0.2205		0.1135			-0.0342	0.1399			0.054	0.1302	0.1615	0.1411	0.1069		0.1177	0.2603	0.1316	0.1149		0.1688		0.1695		0.2074	0.1138
29.3				0.0872	0.1175				0.182	0.1395	0.1377			0.1411	0.1715	0.1919	0.177	0.0531		0.182		0.186	0.069	0.0941		0.0918			0.1163	0.17			-0.2671	0.1101	0.1125	0.1235	0.1494		0.0562	0.3009	0.1016	0.0674		0.2109		0.1843		0.2008	0.1207
29.4				0.1331	0.0927				0.183	0.1397	0.1262			0.1596	0.1473	0.145	0.1879	0.0609		0.2136		0.1593	0.0826	0.0934		0.1079			0.1401	0.1741			-0.289	0.1035	0.1204	0.1495	0.1707		0.0578	0.2628	0.0993	0.0836		0.183		0.1629		0.1656	0.1312
29.5				0.1721	0.1025				0.2231	0.1878	0.1479			0.1547	0.1801	0.1975	0.2007	0.0814		0.2472		0.1915	0.0935	0.1236		0.1133			0.1817	0.1668			-0.2439	0.0981	0.1222	0.141	0.1789		0.1001	0.2498	0.1261	0.1208		0.2123		0.1888		0.1788	0.0912
29.6				0.2066	0.1426				0.2334	0.169	0.1233			0.1456	0.1497	0.1833	0.1935	0.131		0.2748		0.218	0.0991	0.139		0.1125			0.1971	0.1816			-0.2148	0.0829	0.1672	0.1493	0.1635		0.1556	0.3143	0.1814	0.1107		0.2941		0.1324		0.1935	0.0986
29.7				0.1363	0.1399				0.1535	0.1505	0.1496			0.1126	0.124	0.1708	0.1544	0.1374		0.2244		0.2445	0.0815	0.1359		0.1128			0.1856	0.2069			-0.2401	0.0992	0.1919	0.1777	0.1293		0.1317	0.2967	0.194	0.1187		0.2239		0.1418		0.1987	0.0651
29.8				0.1031	0.1387				0.1897	0.153	0.1508			0.1107	0.2232	0.2531	0.1807	0.1264		0.288		0.2545	0.1114	0.2043		0.1055			0.193	0.2293			-0.2723	0.1394	0.1714	0.2167	0.1686		0.1568	0.294	0.2199	0.1313		0.1705		0.1463		0.2306	0.0751
29.9				0.2316	0.1521				0.1742	0.1334	0.1354			0.0465	0.2872	0.3683	0.2217	0.2224		0.3849		0.2405	0.1789	0.1687		0.108			0.162	0.1915			-0.2067	0.1478	0.1236	0.2134	0.1718		0.148	0.2991	0.1807	0.1493		0.1936		0.1404		0.2527	0.0857
30				0.1913	0.1326				0.209	0.1523	0.1384			0.0459	0.2322	0.3059	0.182	0.2049		0.3032		0.2594	0.1898	0.1838		0.1023			0.1494	0.2059			-0.1947	0.1333	0.1353	0.2389	0.163		0.1442	0.2324	0.1872	0.1521		0.1831		0.1283		0.2344	0.1013
[truncated: 557 more columns]

## Sheet: Figure 1c
	wild type
[truncated: 2 more rows]
[truncated: 1,481 more columns]

## Sheet: Figure 1d
	wild type
[truncated: 2 more rows]
[truncated: 1,480 more columns]

## Sheet: Figure 1e
wild type	flp-18	tdc-1
100	100	100
99.5899	100	93.3333
100	90	100
93.75	100	100
90	86.6667	100
87.5	100	100
100	77.2201	81.8182
[truncated: 24 more rows]
