# Supplementary material for: Co-transmission of neuropeptides and monoamines choreograph the C. elegans escape response
Source: PLoS Genet. 2022 Mar 3;18(3):e1010091. doi: 10.1371/journal.pgen.1010091 (PMC8932558; doi:10.1371/journal.pgen.1010091)
Supplement: S1 Data — The compressed folder contains 11 excel files each corresponding to a figure which is specified in the filename. Excel files are broken down into multiple sheets, each containing the data for an individual panel of a figure. (ZIP) [file pgen.1010091.s006.zip › Figure 2 Data.xlsx]

## Sheet: Figure 2c
N2	flp-18	FLP-18(+++)
90.434	96.3661	130.042
104.572	95.393	152.448
93.9731	94.8886	115.904
97.1643	89.0643	137.056
89.4095	95.8943	143.625
91.098	86.2895	138.193
93.6048	100.221	104.603
94.3199	95.2603	133.176
84.5047	91.0654	126.687
84.7706	100.438	109.568
88.6387	92.6635	111.018
81.0515	99.5137	124.373
87.9245	90.4125	132.98
98.1496	99.2527	103.068
89.7075	98.8443	116.104
84.4304	87.9048	138.006
86.4594	105.093	127.033
99.655	97.5205	130.882
80.8323	111.45	125.625
98.3664	102.778	140.142
91.165	105.916	149.153
95.0991	105.937	130.336
96.4901	93.5323	127.01
83.1235	96.7407	133.206
104.125	99.9999	129.81
103.849	87.9572	131.846
89.6127	97.7973	120.177
91.2629	85.6804	134.888
72.5518		128.343
91.9548		111.607
107.929		133.249
90.1581
84.7764
97.0483
96.7947
90.2824
93.6957
98.7702

## Sheet: Figure 2d
N2	flp-18	FLP-18(+++)
0.0999	0.0529	0.075
0.1431	0.0679	0.0755
0.1274	0.0921	0.0688
0.0837	0.0637	0.1006
0.0966	0.1404	0.1259
0.0965	0.1093	0.12
0.1043	0.0939	0.1213
0.0787	0.053	0.1109
0.0434	0.078	0.1223
0.0765	0.0582	0.1134
0.1108	0.0467	0.1007
0.0856	0.0429	0.086
0.0683	0.1282	0.0819
0.0524	0.0708	0.1143
0.1225	0.094	0.1207
0.1412	0.1067	0.0699

## Sheet: Figure 2e
N2	flp-18	FLP-18(+++)
27.8	28.8	30.9
26.9	30	30.8
27.1	28.9	32.4
28.7	31.7	32
26.7	28.2	34.2
28.5	26.8	36.4
28.6	28	34
28.6	32.6	36.7
30.8	27.9	34.9
30.5	26.3	34.3
28	28.1	31.3
29	30	32.6
30.2	26	33.1
30.9	26.7	33.7
29.7	25.9	34
28.3	29.3	33.9

## Sheet: Figure 2f
N2	flp-18	FLP-18(+++)
2.47662	3.26679	9.00223
1.72089	3.4188	8.71035
3.12085	3.53342	9.11681
4.05728	5.43307	7.26676
3.303	0.677083	4.94717
3.4761	2.46321	4.66297
4.62885	3.96825	3.48112
5.5914	3.39098	5.21309
7.26667	4.513	4.40705
7.17847	6.68663	4.48295
2.3622	6.65074	3.90335
3.7001	7.77202	6.39767
3.89954	1.23023	6.97587
5.01319	2.82051	4.46802
2.68318	4.78747	8.23529
2.26537	5.92133	6.12577
