# Supplementary material for: Co-transmission of neuropeptides and monoamines choreograph the C. elegans escape response
Source: PLoS Genet. 2022 Mar 3;18(3):e1010091. doi: 10.1371/journal.pgen.1010091 (PMC8932558; doi:10.1371/journal.pgen.1010091)
Supplement: S1 Data — The compressed folder contains 11 excel files each corresponding to a figure which is specified in the filename. Excel files are broken down into multiple sheets, each containing the data for an individual panel of a figure. (ZIP) [file pgen.1010091.s006.zip › Figure 3 Data.xlsx]

## Sheet: Figure 3b
N2	flp-18	flp-18; FLP-18(+)	FLP-18(+++)
5	10	30	70
5	0	10	55
5	10	5	50
0	0	0	75
5	5	10	75
5	0	0	45
20	10	15	90
0	5	5	65
20	10	10	65
15	5		85
5	0
0	10
15	5
5	5
5	0
0	5
15

## Sheet: Figure 3c
N2	flp-18	FLP-18(+++)
73.484	85.046	75.964
74.055	76.014	103.835
71.565	76.452	84.261
77.234	82.235	85.365
103.392	78.081	72.846
73.789	74.318	82.807
77.106	58.377	78.357
60.828	92.154	87.852
70.364	79.452	88.657
81.523	68.385	91.286
78.818	64.343	87.243
69.204	76.43	90.719
75.303	19.894	88.668
77.811	62.965	77.651
67.291	50.252	70.633
76.671	59.415	96.927
83.29	69.341	80.574
85.815	57.622	94.123
90	87.737	78.456
70.56	49.399	90.69
82.76	43.781	92.779
66.275	58.655	89.53
74.745	64.654	87.129
65.908	46.146	83.263
69.462	63.352	86.878
77.174	19.894	70.875
67.543	43.781	84.289
90	47.49	94.861
78.891	81.506	72.077
81.543	42.73	84.898
88.835		94.189
70.423		69.163
68.678		89.801
77.207		85.478
83.739		76.321
74.13		76.875
58.79		85.456
46.403		80.336
67.166		82.108
71.68		80.895
52.803		98.973
58.861		101.31
69.053		80.981
84.859		79.765
57.031		73.301
54.866		81.656
51.483		57.095
70.272		67.665
51.71		86.634
49.44		63.925
63.295		75.881
26.509		111.326
		73.474
		66.801
		77.681
		101.845
		56.008
		48.691

## Sheet: Figure 3d
N2	flp-18	flp-18; FLP-18(+)	FLP-18(+++)
60	20	60	80
55	35	60	75
45	45	60	90
60	40	65	70
60	45	55	55
60	25	55	80
55	25	60	80
60	35	70	75
50	50	55	55
60	50		60
65	35
50	40
70	45
50	35
50	45
60	25
60

## Sheet: Figure 3e
N2	flp-18	flp-18; FLP-18(+)	FLP-18(+++)
25	75	16	0
18	71	16	6
22	33	25	5
16	62	23	7
25	55	27	10
25	80	29	12.5
45	60	25	18.75
25	42	16	13
10	50	9	0
25	40		0
46	42
20	62.5
25	33
30	75
10	22
0	40
16

## Sheet: Figure 3f
N2	flp-18	npr-1	npr-4	npr-5
50	40	65	25	15
55	20	70	35	25
55	25	50	45	40
70	40	70	38	20
60	15	40	40	45
55	15	65	55	25
60	25	70	40	35
55	5	40	65	15
50	20	50	40	25
55	20	60	50	10
55	30	60	25	30
50	15	50	70	20
70	30		40	35
50	25		55	5
70	30			80
55	15			65
40	30			55
65	45			45
45	45			70
60	45			45
75	30			85

## Sheet: Figure 3g
N2	flp-18	npr-1	npr-4	npr-5
0	62	7.6	16	57
27	25	21	14	50
9	65	20	33	100
14	50	28	25	40
0	20	0	0	0
9	16	7.6	0	50
25	0	0	12	0
18	50	12.5	33	40
30	33	0	23	0
9	35	25	25	33
27	55	8.3	10	80
10	45	20	20	50
21	55		21	0
10	20		50	33
0	41			50
10	57			14
12.5	55			5
15	42			68
35	50			69
25	50			36
13	28			88
