# Supplementary material for: Co-transmission of neuropeptides and monoamines choreograph the C. elegans escape response
Source: PLoS Genet. 2022 Mar 3;18(3):e1010091. doi: 10.1371/journal.pgen.1010091 (PMC8932558; doi:10.1371/journal.pgen.1010091)
Supplement: S1 Data — The compressed folder contains 11 excel files each corresponding to a figure which is specified in the filename. Excel files are broken down into multiple sheets, each containing the data for an individual panel of a figure. (ZIP) [file pgen.1010091.s006.zip › Figure 4 Data.xlsx]

## Sheet: Figure 4c
Time (min)	Velocity			Stimulus
0.004267	0	0	0
0.008483	0	0	0
0.012717	0	0	0
0.017033	0	0	0
0.021383	0	0	0
0.025617	0	0	0
0.02985	0	0	0
0.03415	0	0	0
0.038367	0	0	0
0.042667	0	0	0
0.045833	0	0	0
0.050033	0	0	0
0.054533	0.2095	0	0
0.058633	0.2769	0	0
0.0629	0.3291	0	0
0.0672	0.2818	0	0
0.071533	0.2492	0.2281	0
0.075783	0.2252	0.2008	0
0.080183	0.2515	0.2058	0
0.0843	0.2522	0.1738	0
0.0875	0.2276	0.1639	0
0.091783	0.2464	0.1433	0.2524
0.095983	0.2322	0.1715	0.224
0.100333	0.2305	0.2358	0.2188
0.104617	0.2252	0.1537	0.1979
0.108883	0.191	0.1594	0.1777
0.11305	0.2172	0.1694	0.1774
0.117433	0.2146	0.1484	0.1887
0.1217	0.1878	0.1653	0.2066
0.12595	0.2034	0.1804	0.1935
0.129183	0.2106	0.1995	0.1506
0.1335	0.1994	0.1899	0.124
0.137883	0.1907	0.1388	0.1859
0.142033	0.1889	0.1266	0.1631
0.146333	0.1729	0.1619	0.1293
0.15065	0.1549	0.1387	0.1871
0.154917	0.1728	0.1542	0.2004
0.15915	0.1935	0.1476	0.1213
0.163283	0.2365	0.3692	0.1049
0.166667	0.3124	0.4597	0.2848
0.17095	0.3571	0.3817	0.3208
0.175217	0.3967	0.267	0.3512
0.17945	0.2787	0.323	0.3342
0.183733	0.3431	0.3484	0.3922
0.188167	0.264	0.3482	0.3548
0.19225	0.3273	0.2453	0.289
0.1965	0.3385	0.3668	0.2996
0.200767	0.2563	0.3363	0.2773
0.204167	0.2977	0.2355	0.1024
0.208367	0.2348	0.2983	0.1496
0.21255	0.2016	0.2467	0.1152
0.2169	0.2097	0.1961	0.1187
0.22125	0.2337	0.206	0.1116
0.225417	0.2045	0.2022	0.1595
0.22965	0.1736	0.1647	0.2104
0.235917	0.1683	0.1732	0.2933
0.238183	0.1921	0.1809	0.3273
0.242517	0.1927	0.1492	0.3237
0.2467	0.1608	0.1837	0.3082
0.251067	0.1866	0.2329	0.2399
0.2543	0.1743	0.1893	0.1629
0.258567	0.1906	0.191	0.2501
0.262733	0.1806	0.2241	0.2267
0.267067	0.1844	0.242	0.2118
0.271283	0.1677	0.3078	0.2095
0.275567	0.1317	0.2567	0.2226
0.2798	0.177	0.2376	0.2063
0.28415	0.1689	0.2111	0.183
0.288483	0.1821	0.2419	0.1822
0.291667	0.2366	0.2328	0.1789
0.296967	0.158	0.188	0.2007
0.3001	0.1897	0.2073	0.1466
0.30445	0.2097	0.2641	0.1836
0.308733	0.1856	0.1915	0.1989
0.31305	0.1799	0.1903	0.1889
0.317283	0.1922	0.2349	0.2127
0.321583	0.1713	0.2378	0.233
0.325733	0.161	0.2404	0.2542
0.33005	0.1525	0.2405	0.2538
0.33335	0.1563	0.2396	0.2516
0.337517	0.1715	0.2288	0.2006
0.342083	0.1406	0.2286	0.2195
0.346	0.1625	0.2253	0.1982
0.350483	0.1124	0.2517	0.1988
0.3547	0.1664	0.1872	0.1993
0.358867	0.1611	0.22	0.2199
0.3631	0.1478	0.176	0.2045
0.367467	0.1524	0.2008	0.2253
0.371733	0.1335	0.2098	0.2087
0.376	0.1602	0.2085	0.2315
0.3792	0.1304	0.2091	0.1949
0.38345	0.1437	0.2275	0.2192
0.387733	0.1639	0.2239	0.2046
0.39205	0.1812	0.2103	0.2294
0.396467	0.1786	0.2037	0.2364
0.40065	0.1599	0.2113	0.2162
0.404867	0.1536	0.2216	0.1895
0.4091	0.1549	0.2024	0.1796
0.41335	0.1912	0.1998	0.1721
0.41675	0.11	0.1943	0.1515
0.4209	0.1735	0.2007	0.1624
0.425167	0.1609	0.2068	0.1798
0.429433	0.1538	0.1994	0.1697
0.4337	0.157	0.1977	0.1851
0.438	0.1737	0.2058	0.19
0.442233	0.1874	0.1987	0.1949
0.446517	0.12	0.1929	0.2152
0.45085	0.1767	0.1985	0.2084
0.455083	0.1571	0.197	0.1927
0.459383	0.126	0.1887	0.1871
0.46255	0.13	0.1922	0.1796
0.466983	0.1703	0.1934	0.1886
0.471117	0.1801	0.176	0.1767
0.4753	0.201	0.1705	0.206
0.479633	0.1614	0.2051	0.2069
0.483917	0.1682	0.1611	0.1996
0.4882	0.1655	0.1885	0.195
0.49185	0.1724	0.1967	0.2178
0.49675	0.1742	0.1956	0.2139
0.501067	0.1677	0.1999	0.1923
0.504217	0.1596	0.1876	0.1689
0.5085	0.1647	0.2272	0.1551
0.512633	0.1594	0.1905	0.1763
0.516933	0.1517	0.2027	0.1739
0.52105	0.1636	0.1991	0.1537
0.526117	0.1652	0.2032	0.145
0.529467	0.1681	0.1989	0.1548
0.533583	0.1936	0.1979	0.1379
0.537783	0.1492	0.2051	0.1575
0.542067	0.1698	0.1993	0.1569
0.546417	0.1591	0.2014	0.1754
0.5506	0.1784	0.1952	0.1719
0.554867	0.1721	0.1706	0.1697
0.559133	0.1755	0.186	0.1747
0.5636	0.1673	0.1472	0.1615
0.567033	0.1326	0.1927	0.168
0.5713	0.1801	0.1874	0.1698
0.575333	0.1808	0.1775	0.1876
0.5803	0.1735	0.166	0.2066
0.58635	0.1871	0.1832	0.2173
0.58805	0.1824	0.1439	0.1936
0.592567	0.1733	0.1717	0.1786
0.596533	0.1684	0.1873	0.1971
0.602	0.1664	0.193	0.201
0.605267	0.1849	0.215	0.1981
0.608433	0.154	0.1391	0.1636
0.61385	0.1614	0.1904	0.1658
0.616917	0.1821	0.1705	0.1588
0.6211	0.173	0.1807	0.177
0.6255	0.1343	0.17	0.1615
0.629767	0.1771	0.2035	0.1702
0.634117	0.1851	0.1425	0.1823
0.638317	0.1941	0.1718	0.1834
0.642567	0.1605	0.1925	0.174
0.646833	0.2008	0.1447	0.1622
0.651233	0.194	0.1432	0.1794
0.654333	0.1859	0.1607	0.1961
0.659517	0.1913	0.1337	0.1939
0.662983	0.1775	0.1676	0.1723
0.66825	0.169	0.1933	0.177
0.67245	0.1553	0.1332	0.1643
0.676817	0.1567	0.1544	0.2
0.680067	0.1721	0.175	0.1998
0.68435	0.1618	0.1285	0.1882
0.687633	0.1613	0.1948	0.1793
0.69175	0.137	0.1442	0.1868
0.696017	0.1686	0.1768	0.1702
0.701267	0.1673	0.178	0.1752
0.705717	0.1995	0.2021	0.1784
0.70895	0.1572	0.1392	0.1868
0.713183	0.172	0.1624	0.1997
0.71745	0.1747	0.1207	0.2047
0.721583	0.1696	0.1998	0.1672
0.726933	0.17	0.1425	0.1608
0.730233	0.2139	0.1983	0.161
0.73445	0.13	0.1859	0.1615
0.738767	0.1607	0.1963	0.158
0.74195	0.1798	0.1797	0.1659
0.746183	0.1322	0.2216	0.1387
0.750417	0.1538	0.1614	0.1392
0.7548	0.1923	0.2117	0.1653
0.760233	0.1374	0.201	0.1828
0.763417	0.17	0.1981	0.1779
0.768683	0.1924	0.1986	0.1796
0.77185	0.1504	0.236	0.1923
0.776	0.1405	0.182	0.2219
0.7795	0.1618	0.1936	0.2156
0.7835	0.1583	0.1762	0.212
0.787833	0.1708	0.1939	0.2119
0.7923	0.1644	0.1504	0.2139
0.79645	0.1745	0.1857	0.1938
0.800767	0.1668	0.1426	0.1961
0.805	0.1935	0.1942	0.186
0.809267	0.1181	0.2382	0.1566
0.813633	0.196	0.1884	0.1459
0.8167	0.1278	0.2381	0.1505
0.821017	0.1534	0.1897	0.1787
0.82635	0.1677	0.142	0.1731
0.829617	0.163	0.1951	0.1709
0.8339	0.1701	0.1602	0.1778
0.838267	0.1745	0.1755	0.1642
0.84235	0.1654	0.1448	0.1532
0.846667	0.1624	0.2003	0.1518
0.851917	0.175	0.1713	0.1441
0.855133	0.1184	0.1725	0.1495
0.858583	0.1656	0.1383	0.1643
0.863817	0.1735	0.1374	0.1973
0.867	0.1264	0.1717	0.1861
0.8723	0.1676	0.2004	0.1836
0.875517	0.165	0.1871	0.1831
0.880717	0.1443	0.1404	0.1848
0.884	0.149	0.1899	0.1732
0.889367	0.1332	0.181	0.1678
0.892567	0.157	0.1678	0.1492
0.895967	0.1493	0.1835	0.1538
0.90125	0.1533	0.1417	0.164
0.904317	0.1528	0.1637	0.1714
0.908567	0.1419	0.1948	0.1585
0.91295	0.1427	0.1344	0.1687
0.917267	0.1366	0.2121	0.1611
0.921483	0.1595	0.1587	0.1576
0.92575	0.1672	0.1346	0.165
0.93005	0.1648	0.1786	0.1645
0.935267	0.1601	0.1836	0.1696
0.938533	0.1283	0.206	0.1755
0.941733	0.1476	0.1904	0.1723
0.94585	0.1519	0.1471	0.1906
0.9503	0.165	0.1819	0.179
0.954533	0.1881	0.1782	0.178
0.959867	0.121	0.1472	0.1751
0.963067	0.1603	0.1359	0.1533
0.967433	0.147	0.1583	0.1328
0.9716	0.1609	0.1216	0.151
0.975933	0.1588	0.1294	0.1357
0.979217	0.1145	0.1646	0.1128
0.984617	0.1244	0.1528	0.1216
0.988717	0.0818	0.1203	0.0994
0.991917	0.1176	0.1406	0.1196
0.996283	0.1013	0.1466	0.1054
1.00148	0.1325	0.1596	0.1061
1.00578	0.1391	0.1312	0.1031
1.00903	0.1449	0.1096	0.1011
1.01333	0.151	0.1218	0.1026
1.01772	0.1612	0.1206	0.132
1.02107	0.125	0.1068	0.1417
1.02513	0.1338	0.1088	0.1375
1.03038	0.1144	0.1196	0.1262
1.03358	0.1633	0.1006	0.0992
1.03892	0.1674	0.1152	0.0932
1.04222	0.1653	0.1252	0.0927
1.04647	0.16	0.1278	0.0879
1.05073	0.1473	0.1102	0.1121
1.05507	0.1497	0.1395	0.1234
1.05833	0.1646	0.137	0.1236
1.0625	0.1093	0.1265	0.1135
1.06672	0.1807	0.1328	0.1274
1.07105	0.1228	0.1465	0.1258
1.07535	0.181	0.1213	0.1251
1.08072	0.1817	0.1479	0.1148
1.08405	0.1698	0.1361	0.1208
1.08817	0.176	0.1031	0.1222
1.09355	0.1707	0.1432	0.1196
1.09662	0.1625	0.1436	0.1264
1.10098	0.1662	0.1385	0.1364
1.10522	0.1667	0.1543	0.1284
1.10842	0.1665	0.1397	0.1328
1.11265	0.1649	0.1167	0.1482
1.11695	0.1628	0.1656	0.1515
1.12123	0.1705	0.1547	0.1571
1.1266	0.1998	0.1228	0.1356
1.1299	0.1367	0.1474	0.1403
1.13495	0.169	0.1337	0.139
1.1384	0.1567	0.1261	0.1628
1.14267	0.1615	0.1208	0.1266
1.14682	0.1697	0.127	0.1232
1.15007	0.1785	0.1276	0.1297
1.15538	0.1667	0.1231	0.1246
1.15863	0.1605	0.1671	0.1028
1.16295	0.1521	0.1355	0.0928
1.16845	0.1535	0.1439	0.1045
1.17155	0.1605	0.1285	0.1235
1.1758	0.1482	0.1227	0.1507
1.18005	0.1615	0.1671	0.1231
1.18425	0.1568	0.1589	0.1256
1.18855	0.1649	0.1031	0.1649
1.19275	0.1609	0.1136	0.1364
1.19715	0.1566	0.1408	0.135
1.20045	0.1641	0.151	0.1081
1.20567	0.199	0.0915	0.1208
1.20992	0.1758	0.119	0.1015
1.21313	0.1518	0.1728	0.1068
1.21833	0.16	0.1263	0.121
1.22165	0.1907	0.1047	0.1094
1.22598	0.182	0.12	0.1006
1.22917	0.1494	0.1392	0.111
1.23443	0.1714	0.1921	0.1133
1.23763	0.1802	0.1194	0.122
1.24198	0.1222	0.1595	0.1305
1.24622	0.1541	0.1245	0.1333
1.25048	0.1674	0.1403	0.1353
1.25473	0.1713	0.1566	0.1223
1.25895	0.1758	0.12	0.1227
1.26337	0.1632	0.1708	0.1238
1.2676	0.1619	0.1159	0.1062
1.27193	0.198	0.1466	0.1149
1.275	0.171	0.1343	0.1231
1.27948	0.1891	0.1221	0.1323
1.28463	0.1735	0.1208	0.1407
1.28793	0.1757	0.1243	0.1384
1.29225	0.1743	0.1176	0.1375
1.29637	0.1774	0.1808	0.1266
1.30178	0.1687	0.1558	0.1292
1.30507	0.1322	0.1285	0.1322
1.31018	0.1731	0.1347	0.1562
1.31362	0.1727	0.1469	0.1279
1.31803	0.1529	0.1668	0.1373
1.32107	0.163	0.1397	0.1329
1.32538	0.1918	0.1586	0.1251
1.33057	0.121	0.1764	0.1259
1.33382	0.1446	0.1176	0.1189
1.33808	0.1494	0.1556	0.1205
1.3424	0.1414	0.151	0.1019
1.34662	0.1639	0.1434	0.1121
1.35102	0.1509	0.1454	0.1053
1.35518	0.1535	0.1683	0.1225
1.35952	0.1627	0.1278	0.132
1.36272	0.1542	0.1172	0.1329
1.36812	0.1436	0.151	0.1516
1.37243	0.1335	0.1847	0.1555
1.37555	0.1613	0.1321	0.1391
1.38073	0.1566	0.1922	0.1359
1.38417	0.1604	0.1239	0.1214
1.38827	0.1653	0.1594	0.1056
1.39267	0.1593	0.1525	0.091
1.39583	0.1979	0.1585	0.078
1.40012	0.1323	0.1585	0.1053
1.40428	0.1489	0.1499	0.0895
1.40868	0.1553	0.1264	0.1004
1.41298	0.1331	0.1503	0.1099
1.41822	0.1299	0.1675	0.0926
1.42163	0.155	0.157	0.104
1.42573	0.1754	0.1569	0.0815
1.43	0.1337	0.1585	0.0967
1.43423	0.1732	0.1437	0.0759
1.43765	0.1614	0.1417	0.0716
1.44188	0.1585	0.1484	0.0904
1.44607	0.1684	0.1262	0.0917
1.45028	0.134	0.1623	0.0944
1.45453	0.1424	0.1669	0.0793
1.45873	0.1729	0.2074	0.0871
1.4631	0.1564	0.1352	0.087
1.4674	0.1627	0.1524	0.0954
1.47265	0.1738	0.1367	0.1014
1.476	0.1696	0.1417	0.0949
1.47923	0.1701	0.1572	0.1037
1.48352	0.1769	0.156	0.108
1.48763	0.1413	0.1389	0.1098
1.49195	0.1323	0.1749	0.1073
1.49632	0.1568	0.115	0.1228
1.50055	0.1422	0.1653	0.1222
1.50478	0.1578	0.144	0.115
1.50903	0.1598	0.1673	0.1098
1.51325	0.1978	0.1676	0.1014
1.51862	0.1511	0.1291	0.1125
1.52175	0.1656	0.1689	0.1183
1.52517	0.153	0.1283	0.1183
1.52945	0.1358	0.1259	0.1215
1.53368	0.1789	0.1789	0.1256
1.53792	0.1569	0.1381	0.1296
1.54223	0.1616	0.1585	0.1229
1.54742	0.132	0.135	0.1219
1.55063	0.1757	0.144	0.1353
1.55503	0.1241	0.1473	0.1354
1.56042	0.1596	0.1545	0.1275
1.56355	0.1426	0.1671	0.1307
1.56673	0.1833	0.1944	0.1174
1.57112	0.1521	0.1538	0.1162
1.57633	0.1141	0.1285	0.1268
1.5798	0.1419	0.1527	0.1194
1.58393	0.1482	0.1638	0.1168
1.58813	0.148	0.1616	0.1326
1.5924	0.1549	0.1559	0.1433
1.5977	0.1461	0.161	0.1323
1.60202	0.1872	0.1485	0.1338
1.60517	0.1259	0.1508	0.124
1.60845	0.1741	0.1364	0.1107
1.61263	0.1607	0.1912	0.131
1.61817	0.1212	0.1458	0.1404
1.6213	0.168	0.1666	0.1346
1.62553	0.1703	0.1633	0.1285
1.63095	0.1594	0.214	0.1243
1.63413	0.1901	0.1607	0.1031
1.63833	0.149	0.1496	0.0988
1.6437	0.1482	0.157	0.1148
1.6459	0.184	0.1551	0.1208
1.65007	0.1551	0.166	0.1063
1.65542	0.1767	0.1604	0.1086
1.65868	0.158	0.1317	0.1392
1.66395	0.1621	0.1657	0.1322
1.66822	0.1574	0.1699	0.1122
1.67142	0.1113	0.18	0.1024
1.67578	0.1288	0.1241	0.1002
1.68007	0.133	0.1467	0.0993
1.68433	0.1193	0.1813	0.0984
1.68752	0.1071	0.1541	0.0968
1.69183	0.1371	0.1657	0.0994
1.69607	0.1053	0.1675	0.1297
1.70127	0.0837	0.1262	0.1275
1.7056	0.1293	0.1722	0.1146
1.70995	0.1309	0.1525	0.0972
1.71428	0.1539	0.1405	0.0819
1.71748	0.1426	0.1455	0.0945
1.72275	0.1356	0.1351	0.1032
1.72583	0.1281	0.1029	0.0993
1.73037	0.1255	0.1158	0.0967
1.7334	0.127	0.127	0.101
1.73783	0.1626	0.1368	0.11
1.74295	0.1489	0.1275	0.1056
1.74632	0.1421	0.128	0.0972
1.75158	0.1579	0.1016	0.097
1.75483	0.1442	0.1124	0.0806
1.76013	0.1457	0.1365	0.0907
1.76327	0.114	0.1421	0.1079
1.76762	0.1737	0.115	0.1169
1.77198	0.1564	0.131	0.093
1.77508	0.1534	0.138	0.0846
1.77943	0.144	0.1233	0.0963
1.78365	0.1562	0.1323	0.0984
1.78913	0.1422	0.1497	0.1124
1.79228	0.1587	0.1312	0.1216
1.79647	0.1498	0.1659	0.1269
1.8008	0.1525	0.1407	0.1289
1.80613	0.1618	0.1565	0.1165
1.80938	0.1539	0.1452	0.1234
1.81255	0.1123	0.1518	0.1442
1.81783	0.1642	0.1488	0.1286
1.821	0.1341	0.1118	0.1514
1.82522	0.1664	0.1624	0.1373
1.8296	0.1635	0.1273	0.1134
1.83398	0.128	0.1485	0.12
1.83828	0.1406	0.1523	0.1043
1.84238	0.1492	0.1138	0.0903
1.84767	0.1411	0.124	0.0997
1.85102	0.1466	0.1317	0.1071
1.85542	0.1834	0.1239	0.1126
1.85838	0.1583	0.1392	0.1032
1.86275	0.1727	0.1429	0.1039
1.86803	0.158	0.102	0.1089
1.87233	0.1633	0.1458	0.1203
1.87565	0.16	0.1015	0.1244
1.87982	0.1408	0.1454	0.1162
1.8842	0.1596	0.1329	0.1218
1.88838	0.1371	0.1174	0.107
1.89268	0.1919	0.1768	0.1104
1.89587	0.1662	0.121	0.1059
1.9001	0.1633	0.1442	0.1072
1.90433	0.1225	0.1474	0.1195
1.9086	0.1503	0.1492	0.1234
1.91293	0.1567	0.1358	0.1095
1.91718	0.1403	0.131	0.1014
1.92253	0.1538	0.1425	0.0996
1.92578	0.1587	0.1138	0.1013
1.9301	0.1384	0.1164	0.1101
1.93437	0.1546	0.1589	0.1236
1.93845	0.1749	0.1493	0.1163
1.94282	0.1564	0.1475	0.1078
1.9461	0.1172	0.1346	0.1115
1.95038	0.1366	0.167	0.1169
1.95472	0.1335	0.1218	0.1082
1.95997	0.182	0.1299	0.1037
1.96317	0.1595	0.1416	0.0891
1.96743	0.1631	0.1383	0.1077
1.97275	0.2026	0.1387	0.1005
1.97592	0.1546	0.134	0.1066
1.97923	0.1616	0.1267	0.0962
1.98337	0.1425	0.1609	0.0918
1.98872	0.1615	0.1297	0.0776
1.99192	0.1538	0.1323	0.0877
1.99623	0.1754	0.1852	0.0894
2.0005	0.1554	0.164	0.09
2.0048	0.1329	0.1634	0.0939
2.0091	0.1634	0.1457	0.1119
2.01333	0.1495	0.1466	0.1078
2.01763	0.1673	0.1631	0.0919
2.02087	0.1367	0.1194	0.1121
2.02512	0.1211	0.1679	0.1044
2.02932	0.1138	0.1065	0.0936
2.03465	0.1278	0.1171	0.0959
2.03783	0.1281	0.1387	0.0936
2.04318	0.1728	0.1064	0.0991
2.04748	0.1334	0.1019	0.0976
2.05182	0.1451	0.0971	0.096
2.05497	0.1515	0.1024	0.0951
2.05915	0.1531	0.1173	0.0924
2.06257	0.1887	0.1157	0.084
2.06678	0.1569	0.1165	0.0999
2.07098	0.1642	0.1173	0.1066
2.07532	0.1232	0.1132	0.1022
2.07967	0.1513	0.1441	0.1028
2.08397	0.2068	0.1258	0.0945
2.08822	0.1727	0.1324	0.0955
2.09243	0.1391	0.1252	0.1007
2.09672	0.1717	0.1107	0.0927
2.10103	0.1653	0.1227	0.1082
2.10525	0.1863	0.1237	0.0994
2.10957	0.1286	0.1324	0.1015
2.11278	0.1776	0.1228	0.0716
2.11698	0.1526	0.1669	0.0768
2.12132	0.1626	0.1289	0.0808
2.1256	0.1661	0.1563	0.0852
2.12988	0.1304	0.1513	0.0712
2.1351	0.1452	0.1494	0.0636
2.13833	0.1636	0.1476	0.0807
2.1426	0.1948	0.1201	0.0962
2.14588	0.1305	0.1928	0.0947
2.15128	0.1938	0.1612	0.1057
2.15428	0.1151	0.1324	0.0991
2.15867	0.1513	0.2038	0.1035
2.16293	0.1943	0.3284	0.1261
2.16723	0.3159	0.3039	0.4249
2.1715	0.3909	0.3458	0.4055
2.17573	0.3787	0.2487	0.3601
2.17998	0.4127	0.3787	0.2963
2.1842	0.3258	0.2739	0.2659
2.18862	0.3019	0.2689	0.2654
2.19283	0.2714	0.2192	0.2492
2.19613	0.2695	0.2321	0.2187
2.20038	0.2727	0.2297	0.1927
2.20467	0.3155	0.2141	0.1824
2.20988	0.2427	0.2146	0.1556
2.21312	0.1919	0.202	0.1623
2.21883	0.184	0.2254	0.18
2.22173	0.1735	0.1711	0.1712
2.22608	0.1397	0.209	0.1793
2.22925	0.1438	0.1887	0.1986
2.23352	0.1701	0.214	0.1966
2.23773	0.1597	0.1897	0.2376
2.24205	0.1612	0.1629	0.2201
2.24632	0.1485	0.2127	0.2306
2.25058	0.1673	0.2412	0.2153
2.25487	0.1796	0.2279	0.1952
2.25915	0.1335	0.1803	0.181
2.2634	0.1096	0.2237	0.1912
2.2687	0.1349	0.2337	0.1813
2.27198	0.1485	0.2522	0.1753
2.27513	0.1578	0.2441	0.1732
2.27957	0.1298	0.2292	0.1771
2.28368	0.1394	0.2962	0.1674
2.28793	0.1978	0.1804	0.1733
2.29345	0.1407	0.1888	0.1606
2.29657	0.1343	0.1828	0.1522
2.30078	0.1338	0.2439	0.18
2.30607	0.1278	0.2142	0.1646
2.30927	0.1564	0.1981	0.1727
2.31357	0.13	0.1833	0.1874
2.31688	0.1626	0.1912	0.1578
2.32112	0.1683	0.2091	0.1669
2.32538	0.1289	0.2187	0.1754
2.32962	0.1611	0.1663	0.1951
2.33487	0.1347	0.2425	0.1942
2.3381	0.1673	0.2174	0.1785
2.34257	0.1306	0.1651	0.1872
2.34672	0.1617	0.1853	0.1937
2.35112	0.1552	0.1996	0.1858
2.35523	0.1419	0.2046	0.1878
2.35948	0.2169	0.1833	0.1605
2.36372	0.143	0.2159	0.1812
2.36807	0.149	0.2	0.1782
2.37138	0.188	0.1665	0.1841
2.37667	0.1548	0.2268	0.1644
2.38103	0.2028	0.2103	0.1586
2.38415	0.1731	0.18	0.1706
2.38842	0.1996	0.2119	0.1626
2.39378	0.1889	0.2003	0.1562
2.39585	0.1626	0.2009	0.151
2.40038	0.1964	0.1575	0.152
2.4054	0.178	0.2372	0.1591
2.40962	0.1832	0.2064	0.1645
2.41295	0.1868	0.1882	0.17
2.41827	0.1894	0.1735	0.1852
2.4215	0.2034	0.1861	0.1843
2.42682	0.1435	0.1805	0.1603
2.43107	0.21	0.2019	0.1691
2.43438	0.1322	0.1581	0.1847
2.4386	0.177	0.1691	0.1833
2.44178	0.1912	0.1791	0.1785
2.44697	0.1386	0.198	0.1743
2.4504	0.1923	0.1866	0.1626
2.45472	0.1562	0.1608	0.1737
2.45885	0.1749	0.2091	0.1746
2.46315	0.1722	0.1642	0.1825
2.46748	0.1336	0.1793	0.1895
2.47175	0.1666	0.1755	0.1837
2.4759	0.1901	0.206	0.186
2.47917	0.1905	0.1539	0.1762
2.48338	0.2038	0.1407	0.1753
2.48772	0.1822	0.1845	0.1537
2.49198	0.158	0.155	0.1581
2.49638	0.1722	0.172	0.1519
2.5006	0.1651	0.1495	0.1555
2.50473	0.1952	0.1476	0.172
2.51012	0.2251	0.1487	0.1489
2.51352	0.1786	0.1472	0.1294
2.51773	0.1638	0.1674	0.134
2.52087	0.1421	0.1724	0.1548
2.52503	0.1799	0.1859	0.1582
2.52933	0.18	0.182	0.1484
2.53473	0.2143	0.1362	0.1431
2.53797	0.1745	0.1448	0.1524
2.54223	0.1653	0.1851	0.1413
2.5464	0.1573	0.172	0.1481
2.5508	0.168	0.1577	0.1457
2.55505	0.1808	0.1653	0.1408
2.56038	0.1732	0.1878	0.1444
2.56272	0.2066	0.1534	0.1341
2.56778	0.2083	0.1505	0.1294
2.57205	0.18	0.1587	0.1289
2.5764	0.171	0.1391	0.1502
2.57962	0.1767	0.139	0.1712
2.58503	0.1349	0.1739	0.1629
2.58828	0.1671	0.1742	0.1525
2.5935	0.1665	0.1585	0.1607
2.59672	0.1498	0.156	0.1468
2.60098	0.1584	0.1709	0.1588
2.60527	0.1557	0.121	0.1588
2.60947	0.1454	0.1417	0.1555
2.61267	0.1467	0.1639	0.1678
2.61707	0.1534	0.1438	0.1809
2.62133	0.2009	0.154	0.1931
2.6257	0.1739	0.1716	0.1864
2.6299	0.1768	0.1437	0.182
2.63413	0.1669	0.1623	0.1899
2.63932	0.178	0.1639	0.1995
2.64265	0.1338	0.1635	0.1797
2.64698	0.1956	0.1808	0.1864
2.65012	0.1488	0.1765	0.1893
2.6545	0.2107	0.181	0.1789
2.65975	0.1754	0.145	0.1742
2.6631	0.1651	0.1754	0.1729
2.66723	0.1595	0.1882	0.1815
2.6714	0.1517	0.1435	0.1796
2.67572	0.1716	0.2108	0.1829
2.67998	0.1683	0.169	0.1644
2.68435	0.1983	0.1809	0.1512
2.68862	0.1449	0.1843	0.148
2.69285	0.1345	0.1869	0.1599
2.69605	0.1797	0.1758	0.1504
2.70142	0.168	0.2165	0.1641
2.70457	0.1434	0.1797	0.1614
2.7099	0.1512	0.2128	0.1753
2.7132	0.186	0.1755	0.2002
2.7174	0.1372	0.2261	0.1978
2.72173	0.1453	0.1901	0.1809
2.7251	0.1607	0.1842	0.1657
2.72918	0.1753	0.1521	0.1706
2.73442	0.1752	0.1888	0.1666
2.73875	0.1481	0.1937	0.1497
2.74198	0.1922	0.2092	0.1558
2.74638	0.2047	0.1437	0.1775
2.75058	0.2146	0.2369	0.1638
2.75485	0.1566	0.1406	0.1675
2.75915	0.1285	0.1655	0.1444
2.76332	0.1821	0.1611	0.1285
2.76667	0.1606	0.1826	0.1242
2.77087	0.1615	0.184	0.1358
2.77523	0.1747	0.1804	0.1395
2.7794	0.1703	0.2004	0.1315
2.78372	0.1432	0.1854	0.1479
2.78792	0.1566	0.1879	0.1477
2.79225	0.1519	0.133	0.1601
2.79658	0.1481	0.1713	0.1584
2.80077	0.1393	0.1703	0.168
2.80497	0.189	0.1764	0.1521
2.80932	0.1622	0.1848	0.1547
2.81267	0.1506	0.2285	0.152
2.81675	0.1499	0.1602	0.1496
2.8222	0.1872	0.1369	0.1632
2.8265	0.1549	0.176	0.1716
2.82957	0.1782	0.167	0.1451
2.83397	0.1614	0.1606	0.1282
2.83825	0.1762	0.1727	0.1187
2.84245	0.1424	0.1574	0.1213
2.84677	0.1762	0.1843	0.1396
2.85107	0.1978	0.1459	0.1405
2.85527	0.1894	0.1632	0.1383
2.85858	0.1817	0.1602	0.1367
2.86277	0.2178	0.1642	0.1318
2.86705	0.1356	0.1614	0.1491
2.87128	0.2193	0.1467	0.1558
2.87565	0.1466	0.1777	0.1524
2.8799	0.1776	0.162	0.1569
2.88407	0.1914	0.1632	0.156
2.88842	0.2187	0.1642	0.1631
2.89265	0.2019	0.1497	0.1391
2.89698	0.1385	0.1479	0.1197
2.90018	0.2333	0.1322	0.1202
2.9044	0.1862	0.1409	0.1304
2.90868	0.1705	0.1418	0.1378
2.91288	0.2128	0.1212	0.1209
2.91732	0.1916	0.1706	0.1238
2.92155	0.1315	0.1652	0.1361
2.92693	0.1714	0.1247	0.1333
2.93105	0.1346	0.1431	0.1332
2.93445	0.1735	0.1334	0.1436
2.93757	0.1827	0.1431	0.1659
2.94288	0.1669	0.1462	0.1613
2.94712	0.1837	0.1704	0.1816
2.95037	0.1421	0.1402	0.1696
2.95607	0.1759	0.1585	0.1608
2.95893	0.1725	0.1615	0.1626
2.96312	0.1729	0.1644	0.1559
2.96755	0.1682	0.16	0.1464
2.97173	0.1614	0.1794	0.1604
2.97595	0.2064	0.1493	0.1563
2.98025	0.1653	0.146	0.142
2.98455	0.1295	0.1549	0.128
2.98772	0.1998	0.1614	0.1251
2.992	0.1383	0.1486	0.1227
2.99638	0.2164	0.1376	0.1037
3.00058	0.1573	0.1751	0.1265
3.00588	0.1804	0.162	0.1362
3.00895	0.1528	0.1521	0.1191
3.01357	0.1713	0.1525	0.1003
3.01762	0.195	0.1432	0.1117
3.02193	0.1635	0.1468	0.1329
3.02515	0.1809	0.1831	0.131
3.02952	0.1653	0.1556	0.1223
3.03468	0.1477	0.1405	0.1077
3.0389	0.1912	0.169	0.1001
3.0434	0.183	0.1416	0.1056
3.04665	0.1716	0.1273	0.1021
3.05087	0.1859	0.1297	0.1174
3.05612	0.181	0.1367	0.0956
3.05925	0.1488	0.1287	0.092
3.06252	0.1528	0.1384	0.1032
3.06692	0.1672	0.1493	0.1083
3.07092	0.1682	0.137	0.0991
3.07533	0.1597	0.1564	0.1012
3.0797	0.189	0.1384	0.103
3.08383	0.1705	0.1429	0.108
3.08845	0.1741	0.1441	0.1108
3.09262	0.1739	0.1513	0.1154
3.0968	0.1818	0.1637	0.0961
3.10093	0.1809	0.1384	0.1133
3.1042	0.1405	0.1592	0.1218
3.10965	0.1726	0.1795	0.1078
3.11278	0.1575	0.1419	0.1223
3.117	0.1805	0.1695	0.118
3.12132	0.1342	0.1595	0.1068
3.12658	0.165	0.1428	0.1188
3.1298	0.1952	0.1621	0.1277
3.13408	0.1478	0.145	0.1259
3.13842	0.154	0.172	0.1047
3.14263	0.1406	0.1441	0.1114
3.14593	0.1625	0.1852	0.1174
3.15015	0.1631	0.1546	0.112
3.15433	0.1675	0.17	0.1202
3.15975	0.1686	0.1433	0.1019
3.16297	0.1186	0.1306	0.1091
3.16828	0.1662	0.1579	0.1134
3.17163	0.1619	0.1496	0.1092
3.1768	0.1269	0.1579	0.0904
3.18012	0.1995	0.1633	0.1022
3.18437	0.1606	0.151	0.1112
3.18862	0.1681	0.1838	0.1078
3.19188	0.1758	0.1589	0.138
3.19612	0.1489	0.1551	0.1255
3.20137	0.1728	0.1554	0.1139
3.20478	0.165	0.1544	0.1087
3.20988	0.1377	0.1792	0.1145
3.21317	0.1593	0.1587	0.1152
3.21753	0.1759	0.151	0.1225
3.22175	0.1445	0.1495	0.1322
3.22597	0.1238	0.1405	0.1353
3.22923	0.1577	0.117	0.1343
3.23355	0.1387	0.1733	0.1281
3.23888	0.1645	0.1455	0.1241
3.24298	0.1564	0.1354	0.1362
3.24623	0.1426	0.1554	0.1282
3.25063	0.1712	0.173	0.1279
3.25485	0.1241	0.1305	0.1258
3.26012	0.1584	0.1598	0.1239
3.26335	0.2198	0.1324	0.1414
3.26667	0.1602	0.1511	0.1214
3.27198	0.1504	0.158	0.1333
3.27517	0.1615	0.167	0.1241
3.27937	0.122	0.153	0.1376
3.2837	0.1576	0.1499	0.1307
3.28805	0.1168	0.1546	0.1399
3.2923	0.1755	0.1416	0.1373
3.29657	0.1594	0.1595	0.1358
3.3009	0.1437	0.1912	0.131
3.30508	0.1511	0.1233	0.1048
3.30835	0.1214	0.1392	0.1116
3.31263	0.161	0.1958	0.1126
3.31788	0.1487	0.1706	0.105
3.32108	0.1097	0.1488	0.1135
3.32535	0.1382	0.1597	0.1116
3.33062	0.1405	0.1429	0.1179
3.33382	0.1651	0.1601	0.101
3.33927	0.1626	0.1625	0.1155
3.34348	0.1171	0.1275	0.1331
3.34683	0.1718	0.1505	0.1257
3.35097	0.1417	0.161	0.1225
3.35422	0.1364	0.1354	0.1469
3.35852	0.1151	0.15	0.1438
3.36277	0.0994	0.1492	0.1155
3.36707	0.1264	0.1654	0.1157
3.37135	0.1301	0.1826	0.1136
3.37563	0.1579	0.1356	0.1282
3.37978	0.1414	0.1466	0.1349
3.38513	0.1459	0.127	0.1254
3.38852	0.138	0.1349	0.1204
3.39168	0.1257	0.1563	0.1026
3.39595	0.1238	0.1171	0.1092
3.40122	0.1914	0.1887	0.1063
3.40447	0.1181	0.1228	0.1037
3.4087	0.1886	0.1939	0.099
3.41398	0.1435	0.1169	0.0973
3.4172	0.1604	0.1314	0.1001
3.4215	0.1638	0.1177	0.0996
3.42578	0.145	0.107	0.1064
3.43007	0.1342	0.1694	0.0926
3.43438	0.1671	0.1411	0.112
3.43752	0.1286	0.1339	0.1101
3.44187	0.1212	0.1461	0.1217
3.44607	0.1316	0.1099	0.1134
3.4504	0.1487	0.1806	0.1166
3.45467	0.1489	0.1183	0.1255
3.45897	0.1482	0.1509	0.1313
3.46328	0.1377	0.1479	0.1129
3.46755	0.1582	0.145	0.1184
3.4718	0.1518	0.1537	0.1334
3.47597	0.1479	0.1605	0.1494
3.47918	0.1587	0.156	0.1367
3.48345	0.1288	0.1644	0.1315
3.4888	0.1605	0.1636	0.106
3.49197	0.1634	0.1223	0.1302
3.49635	0.1631	0.1295	0.1405
3.50163	0.1654	0.16	0.1118
3.50585	0.1438	0.1351	0.1226
3.50927	0.1418	0.1414	0.107
3.51347	0.1494	0.1317	0.1006
3.51773	0.1848	0.1338	0.1057
3.52235	0.1607	0.1186	0.1238
3.52518	0.199	0.1117	0.1189
3.52952	0.1522	0.1177	0.1072
3.53382	0.1608	0.1588	0.0993
3.5391	0.139	0.1576	0.0678
3.54225	0.1769	0.1464	0.0713
3.5476	0.1427	0.1405	0.0863
3.55075	0.189	0.1291	0.1252
3.5551	0.1446	0.1313	0.1101
3.55838	0.1668	0.1308	0.083
3.56362	0.1726	0.0981	0.0932
3.5678	0.1823	0.1351	0.0862
3.57113	0.1406	0.1438	0.0926
3.57537	0.1793	0.1391	0.1127
3.57963	0.1873	0.1361	0.0973
3.58502	0.1938	0.1175	0.0979
3.5881	0.1701	0.1312	0.0859
3.5935	0.1625	0.112	0.0736
3.59778	0.176	0.1103	0.1125
3.601	0.1834	0.117	0.0998
3.60525	0.1669	0.1098	0.0918
3.60945	0.125	0.1244	0.0903
3.61275	0.1518	0.1199	0.0842
3.61703	0.1625	0.1416	0.0887
3.62233	0.1503	0.1226	0.1084
3.62562	0.1623	0.0915	0.1176
3.62977	0.1706	0.1451	0.133
3.6341	0.1164	0.1273	0.1225
3.63837	0.1762	0.1369	0.0996
3.64268	0.144	0.1658	0.089
3.64583	0.1703	0.1554	0.1166
3.65013	0.1909	0.1371	0.1134
3.6544	0.2014	0.1314	0.1139
3.6586	0.145	0.1038	0.1046
3.66297	0.155	0.1065	0.1059
3.66727	0.1169	0.1141	0.1082
3.67147	0.1536	0.1212	0.1025
3.67572	0.1706	0.1257	0.109
3.67988	0.1829	0.1246	0.1131
3.68432	0.1255	0.1153	0.121
3.68752	0.1872	0.0975	0.1164
3.6918	0.1665	0.1273	0.1134
3.69607	0.1312	0.1024	0.1151
3.70032	0.1899	0.1324	0.1087
3.70462	0.1546	0.1297	0.1175
3.70888	0.1467	0.1077	0.1248
3.71318	0.1633	0.1478	0.123
3.71743	0.1532	0.1364	0.0974
3.72172	0.1498	0.1356	0.0836
3.72593	0.1668	0.1207	0.0869
3.7302	0.1718	0.1519	0.0971
3.7334	0.1562	0.1283	0.095
3.73775	0.1369	0.1359	0.097
3.74198	0.1518	0.1335	0.1089
3.74633	0.1422	0.1304	0.0992
3.75052	0.1899	0.1441	0.1061
3.7549	0.1495	0.1278	0.1132
3.76015	0.1822	0.1448	0.0979
3.76338	0.1658	0.1356	0.0844
3.7681	0.1612	0.1449	0.0975
3.77208	0.1491	0.1407	0.0913
3.77515	0.1634	0.1545	0.096
3.78043	0.1573	0.167	0.1037
3.7837	0.1405	0.1448	0.1146
3.78802	0.1844	0.1457	0.1039
3.79218	0.1853	0.1366	0.1061
3.79665	0.1559	0.1348	0.1001
3.80068	0.117	0.1318	0.0972
3.80502	0.1543	0.1309	0.1097
3.8093	0.1575	0.1262	0.1205
3.81365	0.1545	0.1293	0.123
3.81673	0.1552	0.1622	0.1151
3.82108	0.1236	0.1558	0.1123
3.8253	0.1753	0.1623	0.1017
3.82952	0.1273	0.1473	0.1072
3.83392	0.1565	0.1364	0.1223
3.83815	0.1514	0.1461	0.1011
3.84248	0.1556	0.1332	0.1168
3.84665	0.1319	0.1645	0.1224
3.85108	0.1151	0.1397	0.121
3.8542	0.1534	0.1607	0.1078
3.85838	0.1588	0.174	0.1017
3.86375	0.1663	0.1276	0.1186
3.86712	0.1623	0.162	0.123
3.87143	0.1635	0.1633	0.1285
3.87542	0.1521	0.1614	0.1032
3.87978	0.1345	0.141	0.0933
3.88405	0.157	0.173	0.0863
3.8876	0.1667	0.143	0.0989
3.8917	0.1671	0.1585	0.1021
3.89583	0.1402	0.1634	0.1062
3.90018	0.1417	0.1714	0.0946
3.90445	0.1571	0.1318	0.0938
3.90877	0.1368	0.1336	0.0961
3.91297	0.1537	0.1824	0.1013
3.91837	0.1506	0.1547	0.1129
3.92197	0.1224	0.1548	0.1272
3.92578	0.1609	0.1389	0.1167
3.92998	0.1167	0.1515	0.0997
3.93425	0.1359	0.1652	0.0901
3.93752	0.1494	0.125	0.0974
3.94188	0.1658	0.1498	0.0915
3.94707	0.1182	0.1289	0.0795
3.95138	0.1833	0.1224	0.0831
3.95465	0.1359	0.1322	0.0908
3.95883	0.1916	0.1177	0.0842
3.96312	0.1574	0.1072	0.0765
3.96742	0.1384	0.1176	0.0929
3.97167	0.106	0.1347	0.1052
3.97602	0.1539	0.1277	0.1038
3.98028	0.1311	0.1249	0.1046
3.98342	0.1458	0.1313	0.1006
3.98772	0.2026	0.1394	0.0939
3.99202	0.1458	0.1412	0.0926
3.99625	0.1598	0.1258	0.1004
4.00048	0.1453	0.1238	0.094
4.00475	0.1563	0.1169	0.1053
4.00908	0.1128	0.1224	0.1027
4.01335	0.1583	0.1381	0.0997
4.01765	0.1506	0.1496	0.0887
4.02187	0.1632	0.1487	0.078
4.02508	0.111	0.1449	0.0914
4.0294	0.1517	0.1387	0.0941
4.03353	0.1816	0.1474	0.1019
4.03793	0.1765	0.1427	0.1084
4.04222	0.1427	0.1656	0.1006
4.04653	0.1226	0.1495	0.0992
4.05073	0.1973	0.1592	0.1069
4.05503	0.1273	0.1344	0.1222
4.0593	0.16	0.1596	0.1099
4.06255	0.1282	0.1407	0.1106
4.06687	0.1359	0.1364	0.1116
4.07103	0.1576	0.1315	0.1141
4.07552	0.1723	0.1212	0.1352
4.0795	0.1638	0.1289	0.1209
4.08387	0.1496	0.1354	0.1294
4.08813	0.1402	0.1524	0.1219
4.09245	0.145	0.127	0.1287
4.09663	0.1393	0.1216	0.1263
4.10098	0.1308	0.1322	0.1113
4.1042	0.1755	0.1113	0.1091
4.10847	0.1407	0.0921	0.1156
4.11272	0.132	0.1296	0.1127
4.11697	0.1854	0.1229	0.1011
4.12123	0.1644	0.1154	0.1141
4.1255	0.1146	0.1284	0.1147
4.12977	0.2036	0.1345	0.1087
4.13415	0.1268	0.137	0.1119
4.13832	0.1626	0.1463	0.1019
4.14267	0.1827	0.1487	0.105
4.14682	0.2097	0.1512	0.1138
4.15015	0.1477	0.1236	0.1002
4.15438	0.1611	0.119	0.0943
4.15867	0.1463	0.1576	0.1048
4.16398	0.1342	0.2814	0.2334
4.16713	0.3227	0.3583	0.4145
4.17142	0.3329	0.3375	0.3659
4.17578	0.3746	0.3362	0.3268
4.18008	0.3313	0.3131	0.3085
4.18437	0.3054	0.3202	0.2896
4.18753	0.2908	0.2844	0.2772
4.19177	0.3169	0.2472	0.2843
4.19602	0.271	0.2571	0.2685
4.20037	0.2157	0.2294	0.2895
4.2046	0.2315	0.2346	0.2841
4.20995	0.1552	0.2038	0.2865
4.2131	0.1886	0.1838	0.2233
4.21738	0.1562	0.1898	0.1906
4.22172	0.1437	0.2004	0.2134
4.22602	0.1861	0.1761	0.1858
4.2292	0.1851	0.2007	0.1908
4.23352	0.1307	0.1981	0.1776
4.23772	0.1653	0.193	0.2011
4.24198	0.1562	0.1873	0.2142
4.24638	0.1482	0.2209	0.2088
4.25055	0.1868	0.1849	0.206
4.25478	0.156	0.2297	0.2015
4.25905	0.1987	0.2096	0.197
4.26328	0.2237	0.2316	0.1972
4.26765	0.1728	0.1867	0.1868
4.27085	0.1598	0.2235	0.2142
4.27523	0.1709	0.1881	0.2336
4.27945	0.1655	0.1817	0.2414
4.28372	0.171	0.1913	0.228
4.28802	0.138	0.2381	0.2168
4.2923	0.1339	0.1945	0.2114
4.2976	0.1982	0.2464	0.2151
4.30082	0.1406	0.226	0.2133
4.3061	0.1837	0.1994	0.2008
4.30952	0.2123	0.2118	0.2143
4.31255	0.1636	0.1951	0.1983
4.31675	0.1641	0.1845	0.2058
4.32117	0.2045	0.1708	0.1957
4.32533	0.1756	0.1833	0.199
4.32958	0.1975	0.1769	0.2082
4.3339	0.1894	0.1902	0.2135
4.3381	0.2002	0.1767	0.1807
4.34248	0.1644	0.1844	0.1963
4.34673	0.1733	0.189	0.1833
4.35005	0.2377	0.1539	0.1975
4.3542	0.2021	0.2286	0.1761
4.35847	0.1412	0.1611	0.1775
4.36272	0.1833	0.1968	0.1871
4.367	0.1747	0.1792	0.1778
4.37128	0.1705	0.145	0.1875
4.37558	0.1349	0.1632	0.196
4.37977	0.1511	0.1938	0.2006
4.38398	0.1427	0.1678	0.1832
4.38838	0.2033	0.2038	0.1776
4.3919	0.1806	0.1911	0.195
4.39597	0.154	0.2076	0.2013
4.40008	0.2042	0.1706	0.1913
4.4043	0.2041	0.1792	0.1933
4.4087	0.1943	0.1656	0.1962
4.41298	0.1627	0.1679	0.1734
4.41723	0.1444	0.1622	0.182
4.42155	0.166	0.1582	0.182
4.42682	0.1897	0.1478	0.1649
4.43003	0.1752	0.1465	0.1723
4.4343	0.1858	0.1408	0.1764
4.4375	0.2251	0.1472	0.1982
4.44183	0.2043	0.1568	0.197
4.44612	0.1597	0.1448	0.1865
4.4513	0.2038	0.1557	0.1944
4.45462	0.1613	0.1487	0.1919
4.45895	0.2169	0.146	0.2041
4.46322	0.1882	0.1528	0.1784
4.46755	0.1704	0.1696	0.1665
4.47175	0.2359	0.1542	0.1965
4.47602	0.1916	0.1457	0.202
4.47923	0.1484	0.1273	0.1941
4.48353	0.2063	0.141	0.2088
4.48778	0.1894	0.174	0.2216
4.49203	0.2308	0.1397	0.2082
4.49737	0.1557	0.1367	0.2263
4.50053	0.1989	0.1298	0.1968
4.50483	0.1975	0.1675	0.1936
4.50915	0.1923	0.1431	0.1928
4.5134	0.1901	0.1359	0.1983
4.51765	0.1873	0.1613	0.2082
4.52093	0.2004	0.1691	0.2072
4.52507	0.1839	0.1599	0.2058
4.5295	0.1712	0.1499	0.2189
4.53372	0.1485	0.1637	0.2149
4.538	0.2016	0.1461	0.2019
4.54223	0.1958	0.1618	0.1856
4.54657	0.1506	0.148	0.1482
4.55082	0.2261	0.1635	0.1875
4.55502	0.1476	0.1247	0.1661
4.55943	0.2295	0.154	0.1596
4.56255	0.1945	0.1223	0.1733
4.56695	0.1595	0.1365	0.188
4.57108	0.157	0.1925	0.2105
4.57537	0.158	0.1752	0.2159
4.57952	0.1808	0.1726	0.1941
4.58388	0.1526	0.1502	0.1858
4.58818	0.2251	0.1439	0.2017
4.5925	0.1735	0.1732	0.1798
4.59767	0.165	0.158	0.1658
4.60098	0.1895	0.1457	0.1894
4.60422	0.187	0.1457	0.1808
4.60855	0.1738	0.1405	0.1757
4.61273	0.2157	0.1381	0.1599
4.61695	0.1522	0.1492	0.1511
4.62118	0.1247	0.1633	0.1703
4.62557	0.1872	0.1577	0.1625
4.62982	0.1356	0.135	0.1758
4.63412	0.14	0.1596	0.1933
4.63843	0.1685	0.1361	0.176
4.64268	0.1573	0.1887	0.1643
4.64692	0.1778	0.1624	0.1678
4.6501	0.1432	0.1576	0.1862
4.65447	0.1747	0.1565	0.1721
4.65875	0.1795	0.1427	0.1702
4.66297	0.1664	0.1413	0.1693
4.66713	0.1347	0.1457	0.1711
4.67148	0.2152	0.1556	0.1534
4.6758	0.146	0.1534	0.1832
4.68003	0.1757	0.1652	0.1823
4.68437	0.1622	0.1559	0.1822
4.68758	0.166	0.1556	0.1857
4.69183	0.1825	0.132	0.1978
4.696	0.225	0.1464	0.201
4.70038	0.1429	0.1335	0.194
4.70463	0.183	0.1283	0.2045
4.70895	0.1919	0.1073	0.2016
4.71313	0.1713	0.1143	0.1934
4.71737	0.1691	0.1158	0.1922
4.72175	0.162	0.1067	0.1923
4.72593	0.1341	0.1217	0.1836
4.72918	0.1929	0.1307	0.1823
4.73353	0.1385	0.1476	0.1919
4.73773	0.1791	0.1505	0.1893
4.74198	0.1735	0.1466	0.1863
4.74628	0.1683	0.1393	0.2012
4.75058	0.1611	0.1553	0.1865
4.75493	0.1693	0.1431	0.1753
4.75903	0.2061	0.1501	0.1497
4.76353	0.1959	0.1365	0.1573
4.76667	0.1604	0.1357	0.153
4.7709	0.186	0.1362	0.1468
4.77517	0.1936	0.1592	0.1532
4.77947	0.1842	0.1475	0.1635
4.78367	0.2293	0.1891	0.1785
4.7879	0.1464	0.1602	0.1933
4.79223	0.1373	0.1802	0.1667
4.79648	0.1905	0.174	0.1688
4.80077	0.1397	0.1655	0.1616
4.80495	0.2088	0.1482	0.1664
4.80935	0.1632	0.1585	0.1812
4.81253	0.146	0.1711	0.208
4.81688	0.1733	0.161	0.1816
4.82108	0.1736	0.1651	0.1706
4.82535	0.1678	0.1534	0.1528
4.8296	0.1775	0.1878	0.1464
4.83382	0.1979	0.1512	0.1637
4.83825	0.1328	0.1127	0.1546
4.84238	0.1333	0.1413	0.1501
4.84687	0.2194	0.1117	0.161
4.851	0.1514	0.156	0.1581
4.8542	0.1523	0.1423	0.1691
4.85835	0.1476	0.1422	0.1568
4.86273	0.1294	0.1314	0.168
4.86697	0.1564	0.1607	0.1701
4.87127	0.1312	0.1375	0.1691
4.87547	0.1868	0.1766	0.1761
4.87987	0.1726	0.157	0.1663
4.88413	0.1271	0.1457	0.1679
4.88843	0.1718	0.1682	0.1633
4.89268	0.1774	0.1633	0.1692
4.89592	0.1614	0.1416	0.1765
4.90013	0.179	0.1547	0.1781
4.90435	0.1833	0.1411	0.1743
4.90868	0.1733	0.1449	0.162
4.91297	0.1708	0.1348	0.156
4.9173	0.1731	0.1353	0.1583
4.92148	0.1417	0.1423	0.1435
4.92578	0.1738	0.1742	0.1665
4.93008	0.1527	0.1469	0.163
4.93333	0.1781	0.1698	0.1719
4.93755	0.1381	0.1436	0.169
4.94185	0.1873	0.1505	0.1415
4.94607	0.1712	0.1407	0.1488
4.95037	0.18	0.1702	0.1373
4.95463	0.1812	0.1785	0.1204
4.95893	0.22	0.1592	0.1331
4.96318	0.1766	0.1763	0.1298
4.96755	0.1772	0.1721	0.1279
4.9716	0.1591	0.1567	0.1271
4.975	0.1805	0.1626	0.1324
4.97933	0.2116	0.1539	0.1528
4.98362	0.1679	0.136	0.1644
4.98775	0.1446	0.1558	0.1296
4.99198	0.1776	0.1524	0.1135
4.99635	0.1791	0.136	0.1148
5.00065	0.1735	0.1385	0.1502
5.00482	0.1404	0.1155	0.1454
5.0092	0.1972	0.1134	0.1186
5.01342	0.184	0.1299	0.1249
5.01668	0.1706	0.1165	0.1267
5.02193	0.1717	0.1275	0.1436
5.0252	0.1771	0.1224	0.1199
5.02943	0.1662	0.1392	0.1145
5.03378	0.1277	0.141	0.1008
5.03802	0.1775	0.1117	0.1139
5.04232	0.1769	0.123	0.1099
5.0465	0.1816	0.1257	0.1202
5.05083	0.1619	0.1244	0.1382
5.05518	0.1695	0.1252	0.1305
5.05933	0.1717	0.0988	0.1269
5.06257	0.1666	0.1367	0.1366
5.06683	0.1602	0.1153	0.1039
5.07107	0.1503	0.152	0.1147
5.07537	0.1187	0.1232	0.0998
5.0797	0.1327	0.1362	0.1169
5.08393	0.1252	0.1181	0.1282
5.08815	0.1563	0.1041	0.1266
5.0924	0.1507	0.1651	0.1187
5.09675	0.1247	0.1496	0.1097
5.10103	0.197	0.1558	0.1255
5.1053	0.1614	0.1497	0.1131
5.10857	0.1793	0.1576	0.1184
5.11278	0.1321	0.1579	0.1243
5.117	0.2029	0.1418	0.1179
5.12137	0.1125	0.167	0.1108
5.12565	0.1309	0.1396	0.1054
5.12992	0.1706	0.1421	0.0958
5.13402	0.184	0.129	0.0999
5.13837	0.1937	0.1356	0.1064
5.14267	0.1273	0.1616	0.1025
5.14588	0.1529	0.1374	0.1143
5.15027	0.1594	0.148	0.1346
5.1545	0.1514	0.1292	0.1155
5.15885	0.1627	0.138	0.1078
5.16298	0.1321	0.128	0.116
5.16738	0.1458	0.128	0.1372
5.1715	0.1502	0.1268	0.1415
5.1758	0.1733	0.1329	0.1278
5.17918	0.1075	0.146	0.1231
5.18333	0.138	0.1463	0.1279
5.18863	0.1575	0.1638	0.1387
5.19182	0.1655	0.1543	0.1343
5.19613	0.1624	0.1477	0.1365
5.20037	0.1517	0.1274	0.122
5.20487	0.196	0.1665	0.1167
5.21003	0.1844	0.1493	0.1276
5.2133	0.1951	0.1336	0.1271
5.21852	0.1744	0.1019	0.1192
5.22177	0.1792	0.1441	0.1291
5.22598	0.1382	0.1207	0.1398
5.2303	0.1765	0.1326	0.1345
5.23347	0.1726	0.142	0.1384
5.23777	0.2234	0.1422	0.1483
5.24205	0.1625	0.146	0.1482
5.24637	0.1645	0.1528	0.1435
5.2506	0.1441	0.1373	0.1624
5.25482	0.1183	0.1562	0.1458
5.25918	0.1155	0.1301	0.1473
5.26372	0.1094	0.1428	0.1624
5.2678	0.1429	0.1542	0.1446
5.27193	0.154	0.1536	0.1361
5.27507	0.1678	0.1608	0.1336
5.27942	0.1423	0.1507	0.1308
5.28368	0.0926	0.145	0.1286
5.28802	0.1154	0.1185	0.1423
5.29218	0.1235	0.1404	0.1529
5.29655	0.1195	0.1541	0.1446
5.30073	0.1438	0.142	0.1371
5.30513	0.1329	0.1211	0.1387
5.3094	0.1894	0.0947	0.1406
5.31363	0.2204	0.1328	0.1293
5.31803	0.1748	0.1398	0.1267
5.32115	0.1789	0.137	0.1317
5.32552	0.1392	0.1432	0.1324
5.32953	0.1895	0.1409	0.1093
5.33395	0.2103	0.1316	0.1182
5.33825	0.1655	0.131	0.1156
5.3427	0.2192	0.1109	0.1067
5.34677	0.1357	0.142	0.1195
5.35007	0.1899	0.1248	0.117
5.35428	0.1737	0.1315	0.1246
5.35852	0.1581	0.1272	0.1241
5.36275	0.1355	0.1344	0.123
5.36708	0.1748	0.1345	0.1416
5.3714	0.175	0.1074	0.1381
5.37565	0.1532	0.1555	0.1141
5.37983	0.1557	0.1338	0.1157
5.38408	0.1281	0.1429	0.1221
5.3885	0.1738	0.1316	0.1227
5.39268	0.1681	0.1188	0.1302
5.39597	0.1512	0.134	0.126
5.40037	0.1519	0.1059	0.1242
5.4045	0.153	0.1365	0.1417
5.4088	0.1521	0.116	0.1374
5.41298	0.1645	0.1524	0.1565
5.41732	0.1664	0.1389	0.1633
5.42262	0.158	0.1415	0.16
5.42583	0.1974	0.1438	0.1695
5.43007	0.1419	0.1405	0.1666
5.4345	0.1664	0.1331	0.1389
5.43858	0.1802	0.1394	0.132
5.44188	0.1907	0.1504	0.1255
5.44615	0.1745	0.1463	0.1246
5.45043	0.1427	0.1529	0.1159
5.45457	0.1386	0.1405	0.1267
5.45892	0.1703	0.1508	0.1203
5.46322	0.1264	0.1268	0.1102
5.46752	0.1547	0.1268	0.116
5.47178	0.1516	0.1221	0.1018
5.47507	0.1739	0.136	0.0839
5.47918	0.1834	0.1204	0.1182
5.48345	0.1435	0.1277	0.1293
5.48785	0.1836	0.1233	0.1173
5.49202	0.1709	0.1184	0.1198
5.4974	0.135	0.1211	0.1273
5.50062	0.1783	0.1112	0.1244
5.50495	0.1652	0.1246	0.1272
5.5091	0.1702	0.1214	0.1242
5.51448	0.1222	0.1213	0.1318
5.51765	0.202	0.1173	0.1167
5.52093	0.1593	0.1675	0.1221
5.52513	0.1469	0.1331	0.1217
5.52948	0.147	0.1281	0.1338
5.5337	0.1446	0.1453	0.1321
5.53812	0.1242	0.1205	0.1201
5.54225	0.1553	0.1427	0.1077
5.54653	0.2052	0.1383	0.1208
5.5507	0.1505	0.1407	0.1157
5.55513	0.1732	0.1393	0.1191
5.55935	0.1758	0.1365	0.1169
5.56263	0.1643	0.1463	0.13
5.56682	0.1342	0.1405	0.1333
5.57117	0.1903	0.1587	0.1435
5.57537	0.153	0.1469	0.1374
5.57963	0.1441	0.1325	0.1308
5.58393	0.1509	0.1611	0.1337
5.58822	0.1859	0.1333	0.1426
5.59255	0.1629	0.1384	0.1199
5.59673	0.1772	0.1359	0.1095
5.60002	0.1534	0.1127	0.1379
5.60425	0.137	0.1588	0.1446
5.6085	0.1748	0.1081	0.157
5.61277	0.2019	0.1409	0.1475
5.61705	0.1765	0.1215	0.1424
5.62133	0.1738	0.1309	0.1209
5.62562	0.162	0.1304	0.1238
5.62987	0.1276	0.1303	0.1198
5.63418	0.166	0.1339	0.1142
5.6384	0.1646	0.1213	0.0948
5.64272	0.2067	0.1228	0.1062
5.64595	0.1591	0.1323	0.1027
5.6502	0.1597	0.1252	0.1142
5.65443	0.1646	0.1427	0.1175
5.65875	0.1297	0.1462	0.1213
5.66297	0.164	0.1169	0.1432
5.66722	0.1716	0.1412	0.1252
5.67148	0.1364	0.131	0.1233
5.67588	0.184	0.1456	0.1185
5.68115	0.1642	0.1278	0.1286
5.68335	0.1858	0.1705	0.1256
5.68757	0.1468	0.1099	0.1288
5.69185	0.135	0.1284	0.121
5.6961	0.115	0.1632	0.115
5.70047	0.1489	0.1399	0.1116
5.70467	0.1657	0.1106	0.105
5.70892	0.1352	0.1416	0.1038
5.71352	0.1674	0.1343	0.0666
5.71753	0.1926	0.1313	0.0708
5.72178	0.1325	0.1244	0.0952
5.725	0.1727	0.1316	0.091
5.72925	0.1611	0.1337	0.1048
5.73362	0.1562	0.1294	0.1081
5.73773	0.1489	0.1445	0.1104
5.74202	0.1608	0.1207	0.105
5.74748	0.1596	0.1417	0.1039
5.7508	0.1359	0.1074	0.0961
5.75488	0.1496	0.1097	0.1017
5.75918	0.1381	0.1182	0.1035
5.7634	0.1738	0.1145	0.1288
5.7681	0.1656	0.0987	0.1164
5.77112	0.1708	0.1179	0.1198
5.7763	0.1332	0.0972	0.1201
5.77957	0.1722	0.1279	0.1281
5.78485	0.2164	0.1174	0.1108
5.7881	0.1785	0.1218	0.1129
5.79337	0.1745	0.1585	0.1113
5.7966	0.1705	0.1166	0.1138
5.80083	0.1212	0.088	0.1263
5.80508	0.1602	0.1021	0.1175
5.80842	0.1692	0.1425	0.1051
5.81262	0.1396	0.1194	0.123
5.81788	0.1735	0.0932	0.1216
5.82113	0.1322	0.115	0.1235
5.82547	0.1467	0.156	0.1283
5.82978	0.1517	0.1182	0.1084
5.83408	0.1754	0.111	0.1301
5.83898	0.1207	0.1013	0.123
5.84362	0.1615	0.1213	0.1362
5.84695	0.1564	0.1177	0.1335
5.85102	0.1578	0.0996	0.1188
5.85522	0.1537	0.1515	0.1123
5.85857	0.145	0.0983	0.11
5.86285	0.1549	0.14	0.1163
5.86812	0.135	0.1306	0.1273
5.87138	0.1494	0.1312	0.1327
5.87557	0.1275	0.1211	0.1181
5.87988	0.1751	0.1572	0.1182
5.8841	0.2051	0.1164	0.1372
5.88843	0.1786	0.144	0.1107
5.89167	0.1653	0.1596	0.0999
5.89592	0.1487	0.1077	0.1181
5.90022	0.1797	0.1235	0.1203
5.90443	0.162	0.1064	0.1129
5.90872	0.1649	0.1167	0.101
5.91305	0.137	0.1192	0.0942
5.91718	0.1602	0.1245	0.1088
5.92163	0.1776	0.1651	0.1113
5.92585	0.136	0.1088	0.1152
5.93022	0.1701	0.117	0.1141
5.93432	0.146	0.135	0.1012
5.93758	0.1767	0.1547	0.1005
5.94187	0.1524	0.1101	0.1044
5.9461	0.1569	0.1513	0.105
5.95037	0.1229	0.1104	0.0964
5.95468	0.1618	0.1539	0.1039
5.95898	0.1192	0.0918	0.1172
5.96432	0.1782	0.0985	0.1137
5.96757	0.1028	0.0929	0.0923
5.9718	0.1652	0.1029	0.1004
5.97597	0.1481	0.1227	0.1051
5.97928	0.184	0.0999	0.1192
5.98348	0.132	0.118	0.1107
5.98785	0.1332	0.1348	0.122
5.99203	0.111	0.0987	0.1278
5.99742	0.1405	0.0926	0.1129
6.00062	0.1508	0.1228	0.1132
6.00487	0.1391	0.1374	0.1247
6.0102	0.1237	0.1229	0.1342
6.01348	0.1369	0.093	0.1247
6.0167	0.1702	0.1247	0.1126
6.02095	0.1411	0.0954	0.0953
6.02518	0.1292	0.0852	0.0979
6.02952	0.117	0.0876	0.1151
6.03377	0.1412	0.0735	0.1194
6.03812	0.1682	0.0941	0.1053
6.0423	0.1605	0.1352	0.109
6.04732	0.1416	0.1184	0.1365
6.05088	0.1092	0.0886	0.1366
6.05508	0.1418	0.1084	0.1207
6.05835	0.1236	0.1066	0.1177
6.06263	0.1547	0.1434	0.1478
6.06688	0.1295	0.0914	0.1409
6.07113	0.117	0.0927	0.1156
6.07543	0.1181	0.097	0.1045
6.07975	0.1133	0.1156	0.1085
6.08395	0.1429	0.117	0.0854
6.08822	0.1201	0.113	0.1012
6.09247	0.1827	0.1135	0.1004
6.09665	0.1148	0.1016	0.1062
6.10002	0.1589	0.1678	0.1083
6.10425	0.1237	0.0962	0.1117
6.10868	0.1359	0.1343	0.1218
6.1128	0.1599	0.1024	0.1127
6.11705	0.1527	0.1278	0.1059
6.12135	0.1203	0.1282	0.082
6.1256	0.1584	0.1405	0.082
6.12993	0.1363	0.1198	0.0946
6.13418	0.1339	0.1164	0.1099
6.13845	0.1526	0.1045	0.1012
6.14262	0.1693	0.0998	0.1078
6.14592	0.1386	0.1234	0.1087
6.15028	0.184	0.1357	0.1096
6.15447	0.1195	0.1114	0.1102
6.1587	0.1742	0.1901	0.0945
6.16295	0.1541	0.286	0.2761
6.16727	0.3409	0.2632	0.4681
6.17157	0.3724	0.3909	0.3831
6.1758	0.3209	0.2607	0.3368
6.18017	0.3369	0.2971	0.3117
6.18438	0.3239	0.2958	0.2898
6.18758	0.2213	0.2671	0.2725
6.19182	0.269	0.1909	0.2619
6.19618	0.2074	0.2828	0.239
6.20038	0.2426	0.2367	0.2428
6.20573	0.2217	0.2123	0.2423
6.20882	0.2141	0.2034	0.2305
6.21323	0.194	0.1598	0.2073
6.21752	0.1979	0.1552	0.1966
6.22278	0.184	0.1409	0.1644
6.22503	0.1611	0.1458	0.1602
6.22928	0.164	0.2136	0.1785
6.23345	0.1611	0.128	0.188
6.23768	0.1553	0.1835	0.1911
6.24208	0.1548	0.1792	0.1797
6.2464	0.1406	0.1866	0.1634
6.25062	0.1731	0.1784	0.1623
6.25483	0.2047	0.1995	0.1755
6.2592	0.1997	0.1816	0.1627
6.26343	0.1758	0.1723	0.1677
6.26772	0.1598	0.2265	0.1681
6.27095	0.1993	0.1625	0.1616
6.27522	0.1698	0.1585	0.1597
6.27953	0.1769	0.2621	0.1622
6.28373	0.1325	0.1937	0.1691
6.28808	0.1653	0.1991	0.1847
6.29233	0.2	0.1864	0.1712
6.29658	0.1368	0.1857	0.1718
6.30083	0.1234	0.1766	0.1684
6.30505	0.1213	0.2436	0.1732
6.30838	0.1565	0.1537	0.1547
6.31255	0.1664	0.1769	0.1786
6.31697	0.1834	0.1659	0.1808
6.32112	0.2032	0.1832	0.1795
6.32543	0.188	0.1622	0.1794
6.32963	0.1494	0.1749	0.1905
6.33395	0.2118	0.1481	0.1777
6.33828	0.1526	0.1422	0.2031
6.34248	0.1883	0.1991	0.2245
6.34673	0.1908	0.144	0.2017
6.35107	0.1922	0.1563	0.1724
6.35427	0.1882	0.2015	0.1674
6.35858	0.1778	0.1538	0.1587
6.3628	0.1271	0.1699	0.1447
6.36717	0.1483	0.1632	0.1546
6.37138	0.1974	0.2045	0.1783
6.37572	0.1634	0.1382	0.174
6.37988	0.1844	0.1564	0.187
6.38432	0.1752	0.1413	0.1949
6.3884	0.1912	0.1603	0.1839
6.39168	0.1737	0.1353	0.1821
6.39597	0.1675	0.1207	0.1818
6.40017	0.1728	0.1431	0.1814
6.40463	0.2247	0.1463	0.1866
6.40993	0.1587	0.1368	0.1842
6.41303	0.1654	0.1335	0.2085
6.41728	0.1556	0.1288	0.1882
6.42155	0.1919	0.1499	0.2028
6.42588	0.181	0.1195	0.1956
6.4301	0.1775	0.1738	0.1868
6.43335	0.1921	0.1541	0.191
6.43758	0.1491	0.1622	0.1996
6.4419	0.1913	0.1243	0.1946
6.44612	0.1905	0.1072	0.2045
6.45042	0.1793	0.1358	0.2081
6.45472	0.2343	0.1504	0.1911
6.45897	0.1514	0.1614	0.1886
6.4632	0.1665	0.125	0.1873
6.4675	0.1485	0.1842	0.1775
6.47175	0.1856	0.1242	0.1956
6.47607	0.1969	0.1411	0.1861
6.47923	0.155	0.1873	0.1755
6.48357	0.1771	0.1577	0.1872
6.48797	0.2003	0.1481	0.1842
6.49205	0.1558	0.1366	0.1916
6.49633	0.1661	0.1059	0.1798
6.50057	0.1758	0.1618	0.198
6.5049	0.22	0.1269	0.1775
6.50915	0.1917	0.1078	0.1699
6.51342	0.1467	0.1657	0.1646
6.51773	0.172	0.1472	0.1646
6.52097	0.1415	0.1496	0.1608
6.52523	0.2175	0.135	0.1712
6.52952	0.1459	0.1583	0.1695
6.53377	0.1823	0.1699	0.1746
6.53807	0.1853	0.1791	0.1774
6.54227	0.1684	0.1528	0.1679
6.54655	0.1753	0.1505	0.1723
6.55083	0.1814	0.1291	0.1549
6.55512	0.1416	0.1459	0.1603
6.5594	0.1637	0.1363	0.1662
6.56257	0.1872	0.1325	0.1701
6.56677	0.1729	0.1477	0.1531
6.57117	0.2128	0.1761	0.1423
6.57538	0.1646	0.1382	0.1573
6.57963	0.1972	0.177	0.1597
6.58388	0.1542	0.1692	0.1694
6.5882	0.2124	0.1469	0.1719
6.59252	0.208	0.1717	0.1655
6.59678	0.1628	0.1526	0.1554
6.601	0.1506	0.1628	0.1814
6.60425	0.1667	0.1377	0.1687
6.60858	0.153	0.1872	0.1665
6.61275	0.229	0.1588	0.1601
6.61713	0.1826	0.1895	0.1615
6.62132	0.1547	0.1678	0.1651
6.62667	0.1625	0.1559	0.159
6.6299	0.1854	0.1965	0.168
6.6342	0.2092	0.1511	0.1649
6.63838	0.1715	0.1571	0.1723
6.64273	0.1572	0.1504	0.1774
6.64595	0.1902	0.1433	0.1726
6.6502	0.1445	0.1655	0.1592
6.65437	0.2067	0.1761	0.1654
6.65877	0.139	0.1696	0.1618
6.66295	0.2022	0.155	0.1706
6.66745	0.1545	0.1707	0.175
6.67263	0.1694	0.167	0.1642
6.67588	0.2335	0.1419	0.1705
6.67963	0.1643	0.1386	0.1655
6.68437	0.1503	0.1486	0.1611
6.6886	0.1886	0.1112	0.1749
6.692	0.1586	0.1447	0.1873
6.69613	0.186	0.1249	0.1744
6.70045	0.1918	0.1103	0.1823
6.70418	0.1925	0.1625	0.1719
6.70898	0.1831	0.15	0.1706
6.71322	0.1906	0.1265	0.1803
6.7175	0.1758	0.1195	0.1678
6.72175	0.1736	0.1391	0.1838
6.72503	0.1866	0.1482	0.1758
6.73078	0.1879	0.1394	0.1784
6.73445	0.1479	0.1576	0.1774
6.73803	0.1908	0.159	0.1711
6.74192	0.175	0.125	0.168
6.74637	0.1972	0.1342	0.1646
6.75178	0.2127	0.1698	0.1707
6.75497	0.1705	0.1439	0.1737
6.7593	0.1647	0.1196	0.1922
6.76353	0.1277	0.1483	0.1869
6.76673	0.1819	0.1292	0.1837
6.77197	0.1643	0.1494	0.1759
6.77632	0.1712	0.1478	0.1948
6.77952	0.1408	0.1825	0.1814
6.7848	0.1924	0.1463	0.1788
6.78922	0.1377	0.1262	0.1768
6.7924	0.1858	0.1356	0.1706
6.79765	0.1515	0.1332	0.1788
6.80098	0.1715	0.1136	0.1726
6.80507	0.1731	0.1556	0.1586
6.8085	0.1808	0.1331	0.1571
6.8126	0.1924	0.1607	0.1407
6.81702	0.1396	0.1604	0.1339
6.82132	0.1473	0.1375	0.1576
6.82563	0.1283	0.1328	0.1361
6.83077	0.2009	0.1257	0.1414
6.83415	0.1592	0.1481	0.1424
6.83755	0.1662	0.1576	0.1526
6.84258	0.1714	0.1664	0.1554
6.84587	0.175	0.1255	0.1782
6.85127	0.1657	0.1307	0.1654
6.85533	0.1467	0.1087	0.1465
6.85925	0.1831	0.0968	0.1526
6.86288	0.1743	0.1277	0.1449
6.86813	0.1925	0.1112	0.1532
6.87142	0.133	0.1061	0.1689
6.87668	0.1662	0.1174	0.1595
6.8811	0.1722	0.0961	0.1407
6.88435	0.1473	0.1012	0.1318
6.88867	0.1657	0.1057	0.1372
6.89272	0.1638	0.1095	0.1587
6.89598	0.1324	0.1482	0.1673
6.90033	0.19	0.0994	0.1567
6.90452	0.1576	0.1482	0.143
6.90885	0.1241	0.1155	0.1442
6.91302	0.1655	0.1289	0.1434
6.9175	0.1604	0.1088	0.1396
6.92268	0.1921	0.1371	0.1253
6.9259	0.1167	0.1519	0.1184
6.93025	0.165	0.1483	0.1163
6.9334	0.1845	0.1388	0.1176
6.93865	0.1439	0.1402	0.1138
6.94208	0.1605	0.1809	0.1079
6.9463	0.2027	0.1253	0.118
6.95067	0.16	0.1632	0.1272
6.9558	0.1614	0.1009	0.1373
6.95895	0.1712	0.1044	0.1445
6.96327	0.1877	0.1585	0.1412
6.96863	0.1329	0.129	0.1492
6.97193	0.1574	0.1469	0.1356
6.97507	0.1558	0.1234	0.1261
6.97942	0.1554	0.172	0.1343
6.98358	0.1553	0.1202	0.149
6.98883	0.1323	0.1094	0.1398
6.99215	0.1841	0.129	0.1269
6.99733	0.16	0.1441	0.1247
7.00075	0.1671	0.1246	0.14
7.00495	0.1442	0.1121	0.1374
7.0092	0.1449	0.1061	0.1347
7.0134	0.1534	0.145	0.1573
7.01675	0.1763	0.126	0.1558
7.02088	0.1287	0.1201	0.1603
7.02528	0.1617	0.1685	0.1521
7.02953	0.1558	0.1152	0.1547
7.03385	0.1465	0.1458	0.1554
7.03908	0.2139	0.1346	0.1572
7.04228	0.1483	0.1621	0.1455
7.04658	0.166	0.1461	0.1423
7.05095	0.1685	0.1361	0.1561
7.05528	0.1207	0.1274	0.1701
7.05835	0.1495	0.1433	0.1711
7.06267	0.1632	0.1224	0.1619
7.06693	0.1192	0.1056	0.1605
7.07122	0.16	0.1485	0.1546
7.0755	0.1739	0.145	0.1515
7.07972	0.1607	0.1531	0.1615
7.08393	0.1395	0.1461	0.1503
7.0893	0.1782	0.1209	0.1488
7.09373	0.1138	0.1183	0.1564
7.09678	0.157	0.0986	0.1463
7.10008	0.1848	0.1327	0.1285
7.10435	0.1442	0.1545	0.1334
7.10857	0.1386	0.1434	0.1267
7.11277	0.1781	0.1423	0.1256
7.11717	0.1458	0.1355	0.1611
7.12145	0.1438	0.1057	0.1597
7.1256	0.1516	0.1542	0.1627
7.12995	0.1238	0.1244	0.155
7.13428	0.1457	0.1166	0.1609
7.1386	0.1459	0.1269	0.1511
7.14272	0.1505	0.1774	0.1516
7.14603	0.1403	0.1347	0.1731
7.15023	0.1594	0.1402	0.1621
7.15453	0.1623	0.1379	0.1448
7.15997	0.1431	0.1863	0.1499
7.16305	0.1317	0.139	0.1572
7.16748	0.1326	0.1384	0.1304
7.17168	0.1483	0.1392	0.1244
7.17585	0.1688	0.1328	0.1351
7.1801	0.1556	0.1404	0.1407
7.18337	0.1622	0.1473	0.1462
7.1876	0.1757	0.1567	0.1449
7.19302	0.148	0.1407	0.1508
7.19617	0.1168	0.1332	0.1489
7.20043	0.1694	0.12	0.1552
7.2047	0.1342	0.1453	0.1702
7.21002	0.1647	0.1226	0.1661
7.21442	0.1106	0.144	0.1702
7.21757	0.1289	0.1296	0.1735
7.22188	0.2067	0.1133	0.177
7.225	0.1437	0.1037	0.1717
7.22942	0.1815	0.1498	0.1674
7.23472	0.1522	0.147	0.1722
7.23792	0.1104	0.1535	0.1588
7.2421	0.1399	0.1594	0.1555
7.2465	0.1137	0.1446	0.1402
7.25073	0.1603	0.1527	0.1395
7.25438	0.1324	0.1436	0.135
7.25848	0.1396	0.1114	0.1283
7.26295	0.138	0.0945	0.1501
7.26708	0.1485	0.0958	0.1522
7.27125	0.1588	0.0998	0.1422
7.27567	0.137	0.0852	0.1214
7.2796	0.1996	0.08	0.1183
7.28388	0.1611	0.096	0.1391
7.288	0.1142	0.1003	0.1505
7.29238	0.1397	0.0881	0.1547
7.29662	0.1176	0.1186	0.1451
7.30093	0.1591	0.1105	0.1427
7.30515	0.1321	0.116	0.1394
7.30933	0.158	0.1324	0.1631
7.31253	0.1561	0.106	0.1472
7.31682	0.1595	0.1032	0.1371
7.32117	0.1568	0.1365	0.1302
7.32545	0.1314	0.1144	0.1339
7.32962	0.1421	0.1267	0.1306
7.33385	0.1085	0.1133	0.1462
7.33823	0.105	0.1177	0.146
7.3425	0.1626	0.1027	0.1501
7.34672	0.1035	0.1174	0.1646
7.35095	0.1278	0.1201	0.1509
7.3542	0.1302	0.0972	0.1466
7.35848	0.1431	0.1654	0.1473
7.3628	0.1495	0.1299	0.1369
7.36707	0.1453	0.1186	0.1331
7.37132	0.1201	0.0941	0.1329
7.3756	0.1151	0.1195	0.1236
7.37988	0.118	0.0986	0.1364
7.38422	0.1637	0.1128	0.1322
7.38847	0.0935	0.1088	0.1189
7.39267	0.1284	0.1457	0.1276
7.39697	0.1255	0.0905	0.138
7.40017	0.1479	0.1472	0.1239
7.40445	0.1398	0.0956	0.1197
7.40875	0.1095	0.1079	0.1379
7.41422	0.1483	0.1165	0.1242
7.41733	0.1781	0.1124	0.1301
7.42158	0.1237	0.1464	0.12
7.42577	0.1567	0.1041	0.1333
7.43015	0.1562	0.1475	0.1133
7.4344	0.1251	0.0961	0.1238
7.4376	0.1805	0.11	0.1121
7.44188	0.1553	0.1236	0.135
7.44612	0.1953	0.1252	0.1358
7.4504	0.1207	0.105	0.1364
7.45465	0.1533	0.1319	0.1413
7.45898	0.1848	0.1252	0.1318
7.46322	0.1442	0.1567	0.1312
7.4675	0.1181	0.1174	0.132
7.47175	0.1436	0.1055	0.1263
7.47608	0.1465	0.1311	0.1293
7.48012	0.1607	0.1045	0.1227
7.48352	0.162	0.1199	0.1173
7.48777	0.1596	0.1084	0.1341
7.49212	0.1706	0.113	0.1242
7.49635	0.1352	0.1107	0.1371
7.50063	0.1744	0.1253	0.1166
7.50487	0.1158	0.0793	0.1127
7.50917	0.154	0.1086	0.1343
7.5134	0.1605	0.1241	0.1431
7.5176	0.1478	0.1299	0.1461
7.52088	0.1165	0.0984	0.1451
7.52523	0.1157	0.118	0.146
7.52947	0.1613	0.1304	0.1469
7.53368	0.1897	0.1141	0.1512
7.538	0.1451	0.1462	0.139
7.54233	0.1722	0.1047	0.1283
7.54662	0.1302	0.1369	0.1312
7.55088	0.1587	0.1233	0.1361
7.5551	0.1793	0.0951	0.1413
7.55835	0.1489	0.1437	0.1249
7.56365	0.1552	0.0948	0.127
7.56683	0.1505	0.1553	0.1221
7.5711	0.1025	0.1237	0.1254
7.5754	0.1242	0.1538	0.1388
7.57957	0.139	0.1083	0.1416
7.58395	0.1059	0.1398	0.1416
7.58818	0.1393	0.1375	0.1436
7.59253	0.1394	0.1419	0.1433
7.59683	0.1094	0.1257	0.1262
7.60003	0.1627	0.1023	0.121
7.6043	0.1097	0.1327	0.1273
7.60852	0.1385	0.1324	0.1338
7.61282	0.102	0.1329	0.1364
7.61707	0.1293	0.1215	0.1273
7.62135	0.0964	0.1219	0.1198
7.6257	0.1364	0.1177	0.1249
7.62983	0.1799	0.0991	0.137
7.63418	0.1461	0.1054	0.1343
7.63843	0.1261	0.1026	0.1416
7.64268	0.1438	0.1548	0.1279
7.64592	0.1559	0.1346	0.138
7.6502	0.1001	0.134	0.144
7.65452	0.1791	0.1416	0.1091
7.6588	0.1271	0.1357	0.1036
7.66302	0.1191	0.1389	0.1062
7.66735	0.1387	0.1411	0.1206
7.67157	0.1455	0.1032	0.1119
7.67585	0.1374	0.144	0.1218
7.68012	0.1359	0.1223	0.1195
7.68333	0.1232	0.1581	0.1106
7.6876	0.1483	0.1217	0.1059
7.69177	0.1724	0.1331	0.1369
7.69613	0.116	0.1292	0.1385
7.70042	0.1516	0.1392	0.1325
7.70465	0.1527	0.1155	0.1298
7.70892	0.1462	0.135	0.1323
7.71322	0.188	0.1369	0.1129
7.71752	0.1179	0.1677	0.1301
7.7218	0.1364	0.1342	0.1175
7.725	0.1189	0.131	0.1176
7.72933	0.1526	0.1141	0.1257
7.73357	0.156	0.1257	0.1289
7.73777	0.1253	0.131	0.1287
7.7421	0.1473	0.1407	0.1302
7.74642	0.1406	0.1182	0.1302
7.75065	0.1368	0.1436	0.1112
7.75488	0.1589	0.1249	0.0874
7.7592	0.1544	0.1264	0.0918
7.76345	0.1191	0.1339	0.1096
7.76773	0.1358	0.1128	0.109
7.77092	0.1528	0.142	0.1373
7.77518	0.14	0.1178	0.1003
7.77945	0.1395	0.1414	0.104
7.7839	0.1869	0.1536	0.1024
7.78803	0.1376	0.1496	0.1156
7.79227	0.1419	0.1575	0.1169
7.79657	0.1563	0.1538	0.1167
7.80095	0.156	0.1238	0.1355
7.80512	0.1612	0.1493	0.1134
7.8094	0.1428	0.1309	0.1214
7.81255	0.143	0.1352	0.1079
7.81688	0.1418	0.1496	0.1148
7.82117	0.1213	0.1218	0.1195
7.82547	0.1867	0.1133	0.1226
7.82963	0.1239	0.1142	0.1279
7.83388	0.1695	0.1544	0.1367
7.83823	0.1472	0.1301	0.1412
7.84248	0.1641	0.1276	0.1414
7.84683	0.1243	0.1094	0.1331
7.85	0.1369	0.1005	0.1204
7.8543	0.19	0.0773	0.1235
7.8585	0.1281	0.1054	0.1246
7.86287	0.1354	0.1051	0.1137
7.86708	0.115	0.1175	0.1261
7.87137	0.1295	0.1157	0.1247
7.87563	0.1241	0.0865	0.1078
7.87987	0.1388	0.0979	0.1105
7.88425	0.1501	0.1005	0.1124
7.88847	0.1589	0.1105	0.1259
7.89272	0.1562	0.1178	0.1102
7.89583	0.1983	0.0987	0.1256
7.90022	0.1263	0.0884	0.1104
7.90448	0.1635	0.1063	0.1185
7.90875	0.1888	0.0949	0.1191
7.913	0.1536	0.1091	0.1233
7.9173	0.1551	0.1063	0.1033
7.92158	0.13	0.1126	0.1163
7.92582	0.1242	0.1398	0.1147
7.93017	0.1798	0.1047	0.1114
7.93338	0.1153	0.1316	0.1083
7.93763	0.1495	0.1298	0.1024
7.94188	0.1751	0.1331	0.0888
7.94603	0.1612	0.1361	0.1049
7.9505	0.1547	0.1274	0.1036
7.95472	0.1332	0.0913	0.1239
7.95902	0.1556	0.1038	0.1231
7.9632	0.1144	0.114	0.1154
7.96758	0.1668	0.1262	0.1033
7.9718	0.1437	0.1139	0.1083
7.97503	0.1387	0.1328	0.1139
7.97927	0.1965	0.1017	0.1179
7.98352	0.1279	0.1215	0.1198
7.9878	0.1309	0.1336	0.1218
7.99208	0.1562	0.129	0.1141
7.99637	0.1176	0.1201	0.0919
8.00067	0.17	0.1068	0.0911
8.00495	0.1363	0.1074	0.1013
8.00918	0.1488	0.1207	0.1103
8.01337	0.1322	0.1021	0.1029
8.01772	0.1356	0.1007	0.0774
8.02097	0.1262	0.1249	0.0739
8.02525	0.1177	0.121	0.0831
8.02953	0.1455	0.1257	0.1014
8.03375	0.1376	0.1152	0.1013
8.038	0.146	0.1357	0.1121
8.04232	0.1817	0.1311	0.1116
8.04658	0.1443	0.1319	0.1143
8.05083	0.1568	0.1345	0.1003
8.05545	0.1572	0.1065	0.0999
8.05937	0.1225	0.1482	0.1065
8.0626	0.1798	0.0902	0.106
8.06687	0.1164	0.0959	0.1179
8.0712	0.1505	0.0817	0.1046
8.07545	0.111	0.1051	0.1044
8.07965	0.1492	0.1299	0.115
8.08393	0.1428	0.1127	0.1129
8.08827	0.1598	0.1112	0.1164
8.09248	0.1242	0.1136	0.1139
8.09678	0.1674	0.1113	0.1219
8.10102	0.1392	0.1212	0.1105
8.10425	0.1528	0.1076	0.1121
8.10852	0.1799	0.0952	0.1148
8.11282	0.1438	0.1192	0.1112
8.11708	0.1379	0.1236	0.1362
8.12135	0.1478	0.1246	0.125
8.12563	0.1533	0.1351	0.1264
8.12992	0.1371	0.1092	0.1249
8.13422	0.1119	0.1101	0.1184
8.13848	0.117	0.1296	0.1224
8.1427	0.1261	0.1187	0.1232
8.1459	0.1515	0.1298	0.1263
8.15015	0.1814	0.1012	0.1094
8.15457	0.119	0.1364	0.1282
8.15873	0.1541	0.2284	0.1231
8.16312	0.1607	0.3192	0.1771
8.1672	0.2268	0.3164	0.371
8.17158	0.3678	0.2558	0.3905
8.17587	0.3715	0.2783	0.3318
8.1802	0.2344	0.3927	0.3146
8.18337	0.3065	0.2726	0.2874
8.1876	0.3753	0.2773	0.2632
8.19197	0.2398	0.2167	0.2709
8.19618	0.2495	0.2365	0.2781
8.2005	0.2133	0.2851	0.2629
8.2047	0.2267	0.1996	0.2439
8.20898	0.2219	0.2017	0.2402
8.21262	0.1667	0.179	0.2318
8.21682	0.1736	0.1271	0.2104
8.22177	0.2048	0.1552	0.1906
8.22608	0.1165	0.1257	0.1664
8.22927	0.1559	0.1434	0.1716
8.23355	0.1563	0.1446	0.147
8.23788	0.1607	0.1405	0.1535
8.24212	0.1528	0.1658	0.1854
8.24635	0.1203	0.1998	0.1848
8.2507	0.1914	0.1573	0.1723
8.255	0.1691	0.1678	0.1642
8.25923	0.1645	0.1792	0.2021
8.26345	0.1395	0.1805	0.1895
8.2678	0.1563	0.1856	0.1717
8.27097	0.2215	0.1333	0.1628
8.2752	0.1383	0.1505	0.1735
8.2795	0.154	0.1296	0.1653
8.28368	0.1657	0.1243	0.1842
8.28805	0.1254	0.1549	0.1965
8.29238	0.1886	0.1243	0.1774
8.29667	0.1504	0.1545	0.1927
8.30088	0.1376	0.1107	0.1872
8.30467	0.163	0.1775	0.1885
8.3094	0.1571	0.1431	0.1852
8.31262	0.1586	0.1583	0.1856
8.31695	0.1549	0.1173	0.2147
8.3212	0.1344	0.0959	0.2122
8.32557	0.2164	0.1351	0.199
8.3297	0.1705	0.1236	0.1908
[truncated: 26,793 more rows]

## Sheet: Figure 4d
Control	Tap 1hr	Tap 2hr
0.881655	0.556382	0.513136
1.28947	0.668682	0.266682
1.90305	0.453848	0.375727
0.226459	0.745176	0.201116
0.621483	0.145083	0.819577
2.10021	1.19786	0.209951
0.617531	0.772844	0.501511
0.360149	0.458458	0.68705
1.45567	1.30724	1.04278
0.61905	0.337811	0.807719
0.735642	1.75638	0.423582
0.524966	0.523952	0.494956
1.89345	1.25797	0.532265
1.13956	1.59963	0.220611
0.43149	0.489848	0.277386
1.20018	0.618725	1.14016
0.331077	1.58601	0.911644
1.43345	1.28962	0.532265
0.383249	0.72758	0.657576
1.29526	0.612074	0.530739
1.05922	1.88793	0.321207
1.30203	0.633437	1.24365
1.65116	0.651703	0.639312
0.544557	0.726935	1.13395
0.913622	0.834985	0.4326
1.1805	1.46378	0.181895
0.786378		1.00902
0.912074		0.588235
0.735294		0.476471
0.398762		1.07245
1.38297		0.604954
1.6904		0.569659
		0.963777
		0.427864
		1.22601

## Sheet: Figure 4e
Control	Tap 1hr	Tap 2hr
0.587322	0.177891	0.217987
1.38275	0.194268	0.233799
1.27319	0.334039	0.489905
0.549767	0.562474	0.23154
0.656219	0.303826	0.178173
1.44572	1.24919	0.013836
0.593816	0.284908	0.197656
1.51122	0.593595	0.244247
1.12116	0.9759	0.333475
1.00099	0.215253	0.203304
0.864972	1.16144	0.971938
0.938263	0.375702	0.06999
1.54969	0.586992	0.519643
0.55794	1.26444	0.431826
0.983823	0.24361	0.892044
0.983163	0.475109	0.798944
0.758777	0.192373	0.90723
1.11464	0.484425	0.421261
1.33403	0.468588	0.242324
0.549636	0.075645	0.259913
0.312547	1.01203	0.469985
1.15284	0.935647	0.52262
1.05642	0.398054	0.261776
1.72111	0.580924	0.452751
0.152759	0.793904	0.258981
0.748371	1.2911	0.207278
0.702102		0.585502
0.954007		0.361333
0.928303		0.245295
0.509685		0.198292
1.48793		0.124116
2.51685		0.073442
		0.741761
		0.626457
		0.86808

## Sheet: Figure 4f
Control	Tap 1hr	Tap 2hr
1.17401	0.538597	1.54247
1.11573	2.54353	1.64023
0.563036	1.10351	1.08001
0.090236	1.91188	0.690871
0.751968	1.362	3.61603
1.45224	0.506638	0.139114
0.48032	1.02832	0.47656
2.37246	0.477684	0.418282
1.96767	1.10205	2.35272
1.19759	1.43209	1.22665
1.00265	2.29385	0.887817
0.387937	1.49288	-0.08203
1.738	0.446803	0.882027
0.791315	4.94668	0.382147
0.252835	0.730574	1.26996
0.662002	0.447349	2.21086
1.7589	3.74582	0.952473
1.61656	1.90995	0.076236
0.888889	1.62527	1.1725
0.790123	0.598257	0.238199
1.01235	1.38273	0.797386
0.964415	0.580032	2.54757
0.33406	2.13629	0.583878
0.634713	0.561807	0.685548
0.948494	0.091918	-0.02033
1.11331	3.43899	0.283224
0.047544		1.07044
0.25832		0.477021
1.36926		-0.06339
0.641046		1.10618
1.28922		0.295563
2.33281		0.160856
		0.320919
		0.7813
		1.22742
