# Supplementary material for: Co-transmission of neuropeptides and monoamines choreograph the C. elegans escape response
Source: PLoS Genet. 2022 Mar 3;18(3):e1010091. doi: 10.1371/journal.pgen.1010091 (PMC8932558; doi:10.1371/journal.pgen.1010091)
Supplement: S1 Data — The compressed folder contains 11 excel files each corresponding to a figure which is specified in the filename. Excel files are broken down into multiple sheets, each containing the data for an individual panel of a figure. (ZIP) [file pgen.1010091.s006.zip › Figure 5 Data.xlsx]

## Sheet: Figure 5a
N2	FLP-18(+++)	npr-4; FLP-18(+++)	npr-5; FLP-18(+++)	npr-1; FLP-18(+++)
32.2191	38.6952	30.0429	28.1143	33.5048
27.9	35.4762	35.3905	27.6238	31.1191
27.4143	31.8	33.681	27	31.1762
30.4381	36.4095	33.0238	28.6809	33.7762
26.8191	36.5429	36.7238	26.8	34.4095
27.5571	32.8857	36.8	24.9762	29.3048
30.4143	30.3	36.8381	30.2476	33.4524
25.4809	31.5048	34.7429	31.5238	33.3905
26.0333	35.0333	32.9905	26.5429	29.9048
27.9333	37.7714	32.6143	31.281	38.4667
28.7286	36.8524	35.8333	29.7857	36.1333
25.5095	38.9095	33.5286	25.9238	32.4095
26.7524	35.4476	32.919	27.3952	31.6333
28.6	35.9905	30.8905	26.4	30.1714
27.5476	37.2381	31.6476	28.8381	34.4762
27.3857	36.0333	30.9809	26.719	35.248
26.9905	42.4095	32.6524	25.8143	34.076
29.1667	32.9667	33.6667	26.3905	37.638
31.5619	39.7952	36.0857	25.9381	33.819
30.1809	37.3238	33.3762	29.6286	32.857
26.3762	37.4809	34.7191	26.9571	35.314
29.5762	30.8095	31.8143	28.5143	32.79
28.7	32.0476	33.6524	28.4905	31.757
25.5095	36.1905	31.7095
30.5095	36.8333	33.3714
29.2238	33.2809	39.1952
30.8238	32.5143	32.7143
31.2238	35.4619
33.5952	33.5381
29.0191	32.9286
27.5952	30.8286
30.1095	31.2714
28.8429	29.0048
29.5095
29.2857
28.5857
28.5524
28.8429
29.1191
28.1476
27.9857
29.3952
27.1286
24.9762
28.61
28.852

## Sheet: Figure 5b
N2	FLP-18(+++)	npr-4; FLP-18(+++)	npr-5; FLP-18(+++)	npr-1; FLP-18(+++)
39.0238	42.6905	45.7809	32.7429	47.5476
31.781	43.7333	45.0095	33.319	46.3905
32.6333	43.2048	38.9571	31.5905	45.8143
33.8571	43.3857	41.8048	30.7619	47.8048
31.3714	42.0476	45.3714	31.6286	47.2619
35.5191	40.3952	41.9619	29.8952	39.6619
33.5905	44.9	38.7619	31.7048	44.9476
32.4667	48.6952	39.5143	34.5952	43.2048
36.0857	46.319	38.1191	33.1619	38.8476
30.3191	44.9143	39.6524	34.9619	40.6571
32.7571	41.1143	36.0048	30.6238	46.2238
33.3381	42.2381	42.4476	32.5952	47.5048
31.5667	46.4524	45.3809	35.5191	43.2524
33.2857	47.5	44.3762	33.1238	44.9333
38.0619	41.8333	40.9857	30.6429	41.4667
34.1619	44.4143	40.0524	30.8667	48.952
31.4905	44.6952	41.8048	32.3286	46.748
32.8619	42.9095	41.8286	32.4286	49.195
32.0143	43.8333	46.2762	31.9476	45.638
37.6429	47.7952	45.8762	32.7429	40.038
34.3714	43.3	48.1	35.1524	44.462
34.9048	49.7667	46.6048	31.3619	45.333
35.6095	42.0476	41.8286	31.715	42.262
32.1048	45.3857	50.7143
37.8333	47.9286	40.6191
38.7714	46.6333	44.965
37.5619	46.7286	47.595
38.9905	47.8476
37.5095	43.4048
35.6857	50.0619
37.7667	46.1191
37.7905	42.8571
42.4714	43.1048
41.3048
39.2714
40.4381
40.5048
39.6333
40.1905
39.8095
38.5
38.5429
38.7286
39.4952
38.286
39.343

## Sheet: Figure 5c
N2	FLP-18(+++)	npr-4; FLP-18(+++)	npr-5; FLP-18(+++)	npr-1; FLP-18(+++)
5	55	65	10	80
4.7	65	40	5	90
10	60	65	5	75
0	50	65	5	75
10	80	75	10	55
15	70	45	5	40
0	65	55	10	50
0	60	70	0	40
0	55	70	0	55
0	40	60	10	55
20				60
10				75
10
10
5
0
5
0
10
10
10
0

## Sheet: Figure 5d
N2	FLP-18(+++)	npr-4; FLP-18(+++)	npr-5; FLP-18(+++)	npr-1; FLP-18(+++)
55	75	85	70	75
61.9	75	85	55	95
70	75	70	35	60
55	80	65	50	70
60	85	75	40	75
55	85	70	70	60
70	85	85	45	65
65	70	65	40	90
60	80	70	55	70
45	65	80	50	85
55				80
50				75
60
60
65
50
70
45
45
35
55
50

## Sheet: Figure 5e
N2	FLP-18(+++)	npr-4; FLP-18(+++)	npr-5; FLP-18(+++)	npr-1; FLP-18(+++)
9	0	5.8	71.4	6
18.7	6	0	54	10.5
35.7	13	7	28	0
10	6.2	7	80	14
0	5.8	26	37.5	0
30	0	0	64	0
35.7	5.8	0	77	0
38.4	0	23	75	11
41	12.5	7.1	81	21
44	30	25	80	0
18				0
0				0
8.3
33
7.6
20
35
33
25
42
27
0

## Sheet: Figure 5f
N2	FLP-18(+++)	npr-4; FLP-18(+++)	npr-5; FLP-18(+++)	npr-1; FLP-18(+++)
1.87538	5.53769	6.85894	3.79124	2.34399
2.73578	7.10576	6.56222	4.55729	2.06592
3.52964	4.70958	3.19444	4.16398	1.61017
3.20076	4.62489	4.64481	4.05714	3.65535
2.96204	6.4257	4.96175	5.62799	4.0131
3.1295	6.30631	5.78231	5.63043	2.97168
4.3406	6.48219	8.22838	6.29689	2.45217
3.75162	7.4017	9.98367	4.77855	3.26689
3.16628	10.4933	10.3141	7.72479	2.55527
3.79094	7.25776	7.91235	3.72376	3.415
6.37108	6.75106	7.02555	3.67437	2.91843
6.80029	8.01409	7.78699	3.75693	4.33884
7.56501	7.49814	7.89744	4.4578	2.7162
7.99376	6.8	4.36808	5.46084	2.61097
3.69869	8.03571	3.9794	4.7138	2.75008
3.86327	4.5584	6.88048	5.88235	2.22623
3.82716	5.29267	7.52124	5.06861	3.8503
4.51977	4.64286	7.73941	2.26155	3.49908
4.90534	7.20222	4.45215	2.31602	3.79096
4.10596	6.44901	10.3976	3.20039	2.38095
4.32839	5.72139	8.26667	2.6767	3.80676
4.54035	3.41652	7.39803	3.43879	4.0932
2.7139	7.18039	8.11922	2.83603	4.08859
3.20597	4.98783	6.27306
4.07614	4.7242	7.57695
4.63917	8.08638	7.64988
3.01092	6.43623	9.30376
2.35457	7.37018
1.63899	7.3286
2.79691	4.59236
2.66667	4.12294
2.77438	3.96396
2.26415	3.4678
2.34604
2.4683
2.76258
2.637
1.80708
1.94699
2.27631
2.30159
1.93535
2.23475
1.75777
5.41755
4.999
