# Supplementary material for: Co-transmission of neuropeptides and monoamines choreograph the C. elegans escape response
Source: PLoS Genet. 2022 Mar 3;18(3):e1010091. doi: 10.1371/journal.pgen.1010091 (PMC8932558; doi:10.1371/journal.pgen.1010091)
Supplement: S1 Data — The compressed folder contains 11 excel files each corresponding to a figure which is specified in the filename. Excel files are broken down into multiple sheets, each containing the data for an individual panel of a figure. (ZIP) [file pgen.1010091.s006.zip › Figure 6 Data.xlsx]

## Sheet: Figure 6a
Time (sec)	wild type
-29.9	0.1686	0.2836	0.2262	0.044	0.1395	0.1376	-0.3597	0.1162	0.0208	0.2375	0.1105	0.039	0.1158	0.2084	0.1895	0.1897	0.314	0.0648	0.1292	0.1631	-0.2782	0.1325	0.1825	0.0178	0.0739	0.2748	0.1963	-0.1859	0.1067	0.2818	0.1408	0.0813	0.0441	-0.1243	-0.0555	0.0916	0.1229	0.053	0.1587	0.2184	0.0357	-0.4465	0.0916	0.0321	0.2251	0.1662	0.181	0.1895	0.1464
-29.8	0.2147	0.3198	0.2266	0.0376	0.1363	0.2666	-0.3288	0.2368	0.0857	0.0977	0.1684	0.1522	0.0528	0.2306	0.242	0.1796	0.23	0.0424	0.1281	0.2059	-0.2788	0.0898	0.1872	0.0095	0.0623	0.2382	0.194	-0.2631	0.0286	0.1722	0.2277	0.0013	0.0819	0.0509	-0.144	0.134	0.1695	0.0631	0.1284	0.1888	0.1888	-0.2523	0.1205	0.0898	0.2132	0.3141	0.1245	0.1355	0.2146
-29.7	0.2247	0.2059	0.2377	0.0634	0.1135	0.2007	-0.1721	0.2051	0.2	0.1212	0.1698	0.1741	0.0766	0.2264	0.2737	0.2298	0.2353	0.0564	0.1506	0.2098	-0.286	0.1059	0.2797	0.0173	0.0175	0.1597	0.1035	-0.3169	0.1404	0.2367	0.1191	0.0113	0.1527	0.0283	-0.1539	0.2001	0.171	0.0729	0.0392	0.1828	0.199	-0.2526	0.1044	0.0983	0.2417	0.2604	0.1117	0.1715	0.2307
-29.6	0.2649	0.3692	0.1418	0.0146	0.1256	0.1032	-0.3286	0.2023	0.082	0.2818	0.1616	0.086	0.1022	0.1792	0.2778	0.1732	0.1495	0.0757	0.1245	0.196	-0.1879	0.0755	0.1871	0.0032	0.025	0.2139	0.1145	-0.2559	0.1703	0.3239	0.1202	0.0261	0.1177	0.0529	-0.1988	0.1532	0.1201	0.1099	0.0502	0.1793	0.1334	-0.3446	0.0704	0.0883	0.2187	0.1744	0.1007	0.3446	0.0972
-29.5	0.2403	0.1643	0.2157	0.0087	0.1448	0.1627	-0.1772	0.1657	0.153	0.2783	0.1609	0.0321	0.0932	0.2795	0.2867	0.1088	0.2052	0.0476	0.0608	0.1271	-0.4227	0.1396	0.1899	0.0772	0.0546	0.0971	0.2248	-0.2469	0.1819	0.2182	0.2028	0.1521	0.094	0.0782	-0.1858	0.1011	0.0493	0.0583	0.1087	0.0832	0.1623	-0.3771	0.1031	0.1178	0.2622	0.1775	0.0639	0.283	0.1932
-29.4	0.2428	0.2032	0.0915	0.0368	0.163	0.2489	-0.3488	0.142	0.1344	0.1497	0.1322	0.0567	0.1269	0.1462	0.2771	0.1782	0.3081	0.0788	0.1075	0.1588	-0.1718	0.1266	0.1952	0.0386	0.1007	0.118	0.2664	-0.3321	0.1324	0.393	0.136	0.2013	0.0885	0.1243	-0.2235	0.1304	0.1182	0.0655	0.1327	0.1839	0.151	-0.3665	0.0923	0.1744	0.2505	0.3039	0.1328	0.1542	0.1446
-29.3	0.2505	0.3246	0.1577	0.0758	0.1661	0.1313	-0.2267	0.1135	0.1581	0.216	0.123	0.039	0.2712	0.1943	0.2594	0.3001	0.1826	0.0843	0.0821	0.1057	-0.1659	0.0631	0.1874	0.028	0.1259	0.1122	0.2596	-0.5013	0.1054	0.3092	0.2222	0.1462	0.1228	0.1391	-0.2537	0.1288	0.0803	0.0745	0.0662	0.1701	0.1518	-0.3687	0.073	0.1441	0.1526	0.1308	0.1866	0.2561	0.1126
-29.2	0.2613	0.1971	0.1563	0.0767	0.1137	0.1782	-0.2837	0.1534	0.1362	0.2267	0.2015	0.0316	0.1548	0.1999	0.2777	0.2603	0.3263	0.0712	0.093	0.077	-0.1166	0.0852	0.1521	0.0316	0.0921	0.214	0.1221	-0.2654	0.0677	0.1462	0.1823	0.1839	0.1679	0.1577	-0.1928	0.069	0.1138	0.0619	0.0636	0.0973	0.1781	-0.348	0.0707	0.0674	0.2111	0.1924	0.1554	0.2253	0.2808
-29.1	0.2117	0.2442	0.1736	0.1395	0.2075	0.1797	-0.2596	0.0856	0.202	0.267	0.1266	0.0506	0.3259	0.2469	0.2274	0.1852	0.195	0.0586	0.0858	0.0491	0.0029	0.0949	0.1124	0.032	0.0878	0.3202	0.1757	-0.2451	0.039	0.2392	0.2594	0.1157	0.1047	0.1655	-0.4099	0.0605	0.1077	0.0542	0.0847	0.1339	0.2083	-0.3563	0.0321	0.0777	0.2061	0.2285	0.1536	0.2187	0.265
-29	0.1449	0.2368	0.1191	0.1363	0.1953	0.1519	-0.357	0.0623	0.1159	0.1506	0.1622	0.1202	0.2642	0.1543	0.2698	0.286	0.2099	0.0576	0.0403	0.0354	0.0073	0.0963	0.1938	0.0623	0.0868	0.1771	0.3123	-0.4705	0.0569	0.1187	0.3092	0.1637	0.148	0.1072	-0.3277	0.0326	0.0905	0.0888	0.1669	0.1402	0.1199	-0.3357	0.0898	0.0526	0.2038	0.2107	0.1206	0.1469	0.2342
-28.9	0.2052	0.3396	0.16	0.1135	0.0698	0.1415	-0.1985	0.091	0.161	0.1944	0.2831	0.1163	0.1523	0.1853	0.2018	0.2453	0.2305	0.0837	0.07	0.0366	0.0142	0.1115	0.1991	0.0804	0.1788	0.207	0.1816	-0.2479	0.1506	0.1315	0.1512	0.1229	0.1475	0.1386	-0.2852	0.0559	0.1452	0.0512	0.1355	0.1423	0.1898	-0.3357	0.0983	0.0576	0.2045	0.177	0.1413	0.2667	0.2391
-28.8	0.3229	0.2493	0.1608	0.1256	0.0267	0.1345	-0.3308	0.0951	0.1576	0.1977	0.2448	0.047	0.245	0.3009	0.2506	0.1592	0.2324	0.1117	0.0657	0.0826	0.1305	0.1174	0.1939	0.0515	0.0999	0.1857	0.2423	-0.2937	0.1201	0.274	0.0992	0.1592	0.1568	0.1864	-0.2784	0.0138	0.2015	0.0898	0.1202	0.0503	0.2121	-0.3458	0.0883	0.0421	0.345	0.1892	0.1662	0.2639	0.2635
-28.7	0.2723	0.3067	0.1514	0.1448	0.0323	0.128	-0.3679	0.0568	0.1406	0.2174	0.1289	0.0594	0.2163	0.2605	0.2629	0.3195	0.2524	0.0591	0.0317	0.0578	0.0853	0.1047	0.1942	0.0389	0.1055	0.2033	0.2493	-0.3636	0.1703	0.2307	0.0722	0.1614	0.187	0.0786	-0.1682	0.0606	0.0471	0.0727	0.1005	0.059	0.2632	-0.2826	0.1178	0.0541	0.2838	0.1518	0.1923	0.1509	0.319
-28.6	0.1658	0.2835	0.1736	0.163	0.0334	0.1379	-0.3797	0.0562	0.0242	0.3283	0.275	0.0322	0.2987	0.18	0.2667	0.3139	0.316	0.1355	0.0145	0.0908	0.1097	0.1676	0.1453	0.0732	0.186	0.202	0.2447	-0.163	0.2124	0.1178	0.0934	0.1485	0.102	0.1083	-0.238	0.0247	0.0451	0.0475	0.0652	0.072	0.2296	-0.3743	0.1744	0.0826	0.1526	0.1682	0.1372	0.2439	0.1609
-28.5	0.1951	0.4357	0.1766	0.1661	0.1071	0.1268	-0.2551	0.1184	0.1143	0.1552	0.1744	0.0096	0.316	0.2431	0.2813	0.1607	0.2182	0.1456	0.0124	0.1505	0.1269	0.172	0.2718	0.0469	0.0859	0.2047	0.2192	-0.2058	0.2176	0.125	0.0903	0.1462	0.0614	0.1331	-0.0515	0.0178	0.0596	0.0491	0.174	0.0975	0.2231	-0.2017	0.1441	0.0534	0.1659	0.2154	0.1758	0.243	0.2317
-28.4	0.2066	0.3681	0.1309	0.1137	0.083	0.1406	-0.4603	0.0427	0.1402	0.0955	0.2407	0.0183	0.2704	0.1886	0.2911	0.1819	0.2586	0.1377	0.0176	0.1297	0.2047	0.1542	0.2098	0.026	0.1396	0.1963	0.2133	-0.3047	0.1612	0.1505	0.0774	0.0641	0.2267	0.1165	0.1323	0.0187	0.0567	0.0431	0.0536	0.0621	0.2419	-0.2485	0.0674	0.0008	0.2672	0.2234	0.1557	0.1695	0.2701
-28.3	0.3012	0.2003	0.2081	0.2075	0.1475	0.2134	-0.1506	0.1219	0.1696	0.2511	0.1865	0.0543	0.2709	0.2527	0.3241	0.2194	0.2337	0.1131	-0.1038	0.0668	0.1737	0.1409	0.113	0.0118	0.1132	0.1585	0.1837	-0.1424	0.2127	0.1532	0.0758	0.1519	0.2553	0.0514	0.1959	0.0411	0.095	0.0287	0.0541	0.0212	0.2217	-0.2844	0.0777	0.016	0.2217	0.2199	0.1865	0.3059	0.1557
-28.2	0.204	0.2767	0.0985	0.1953	0.1049	0.2078	-0.1438	0.2332	0.1293	0.1516	0.1563	-0.0709	0.2503	0.2484	0.3128	0.2139	0.3662	0.1157	-0.1087	0.0887	0.0986	0.1398	0.1545	0.0522	0.1905	0.2435	0.1796	-0.2407	0.2034	0.1107	0.0744	0.1222	0.1038	0.0418	0.1755	0.0803	0.0975	0.0177	0.0559	0.0629	0.1635	-0.2955	0.0526	0.0749	0.1482	0.144	0.173	0.1721	0.131
-28.1	0.2824	0.3735	0.2136	0.0698	0.1391	0.2117	-0.0473	0.1808	0.1569	0.1677	0.2063	-0.1249	0.2954	0.2524	0.1649	0.2115	0.1908	0.1389	-0.3339	0.0353	0.0988	0.1255	0.2018	-0.1028	0.1539	0.1612	0.2662	-0.1479	0.418	0.0608	0.0671	0.0992	0.1197	0.0425	0.1855	0.0763	0.1229	0.0224	0.08	-0.1066	0.1393	-0.3209	0.0576	0.0883	0.2074	0.2029	0.1862	0.1834	0.1485
-28	0.2761	0.2038	0.1882	0.0267	0.1596	0.1624	0.1241	0.0644	0.0979	0.2115	0.1863	-0.1806	0.365	0.265	0.3048	0.3113	0.2366	0.123	-0.3061	0.0383	0.1576	0.1256	0.1961	-0.214	0.1079	0.2154	0.3206	-0.3004	0.3982	0.1273	0.116	0.1124	0.127	0.0497	0.1579	0.068	0.1166	0.0248	0.0636	-0.1355	0.2065	-0.3658	0.0421	0.1017	0.1757	0.2436	0.202	0.1954	0.1133
-27.9	0.2426	0.2209	0.1171	0.0323	0.1075	0.0902	0.1072	0.0981	0.1641	0.2294	0.1353	-0.2954	0.1996	0.3067	0.2729	0.2564	0.2369	0.0202	-0.2972	0.0186	0.0644	0.0828	0.1352	-0.2044	0.1415	0.3623	0.2314	-0.3068	0.2212	0.1417	0.1129	0.0711	0.2286	0.0731	0.1124	0.0614	0.1075	0.0115	0.0788	-0.1849	0.1294	-0.3703	0.0541	0.0998	0.1744	0.3005	0.2589	0.1622	0.1968
-27.8	0.3371	0.2057	0.153	0.0334	0.1475	0.0898	0.1499	0.1426	0.1624	0.2524	0.1772	-0.2719	0.2715	0.2923	0.2699	0.2695	0.2232	0.0259	-0.1986	0.0074	0.1185	0.071	0.159	-0.1956	0.1241	0.2471	0.1948	-0.2342	0.2602	0.1007	0.1123	0.0846	0.1903	0.081	0.1046	0.0472	0.0977	0.0416	0.0752	-0.2299	0.2117	-0.3541	0.0826	0.0755	0.2886	0.1762	0.2587	0.1548	0.2765
-27.7	0.1927	0.2773	0.1305	0.1071	0.1632	0.1555	0.144	0.198	0.1201	0.1296	0.1806	-0.2715	0.2566	0.1609	0.1378	0.1911	0.1704	0.0658	-0.2826	0.0063	0.1293	0.1246	0.1296	-0.1582	0.173	0.1442	0.1787	-0.1982	0.2669	0.0845	0.0974	0.041	0.1117	0.025	0.1302	0.0266	0.0892	0.0436	0.1531	-0.2298	0.2753	-0.3554	0.0534	0.1223	0.1621	0.1253	0.1236	0.1995	0.1953
-27.6	0.1538	0.1824	0.1183	0.083	0.1029	0.188	0.1065	0.1834	0.1272	0.1854	0.1983	-0.3497	0.3245	0.3042	0.2984	0.3915	0.2213	0.0741	-0.2886	0.012	0.1128	0.0837	0.1703	-0.1994	0.1006	0.2004	0.1628	-0.3362	0.2604	0.028	0.1575	0.0024	0.1539	0.0068	0.1469	0.007	0.0721	0.0255	0.1384	-0.3825	0.1588	-0.2182	0.0008	0.0921	0.189	0.1561	0.204	0.2192	0.1196
-27.5	0.3304	0.3218	0.1431	0.1475	0.0756	0.1012	0.1325	0.1311	0.0633	0.3596	0.1923	-0.2907	0.2892	0.1662	0.3502	0.3206	0.1331	0.0499	-0.3122	0.0071	0.0346	0.2176	0.1384	-0.2033	0.2102	0.2156	0.311	-0.3421	0.2735	0.0554	0.131	0.0441	0.1688	0.0145	0.086	0.0093	0.0934	0.0151	0.0661	-0.2998	0.3426	-0.4662	0.016	0.0631	0.1972	0.2663	0.1293	0.1368	0.1922
-27.4	0.1734	0.2752	0.1263	0.1049	0.1638	0.1051	0.0962	0.2023	0.0672	0.1832	0.2506	-0.2796	0.2956	0.2897	0.21	0.1583	0.1379	0.0545	-0.297	0.0034	0.0443	0.1999	0.1058	-0.1416	0.1879	0.2936	0.1886	-0.3804	0.3617	0.0775	0.1681	0.0819	0.2381	0.0146	0.1247	0.0084	0.1061	0.006	0.0992	-0.3051	0.2054	-0.4079	0.0749	0.0667	0.1797	0.1495	0.1728	0.168	0.1173
-27.3	0.1837	0.1932	0.1142	0.1391	0.1337	0.1017	0.0794	0.1237	0.1133	0.1687	0.1013	-0.3383	0.1921	0.1938	0.1676	0.314	0.1073	0.0408	-0.2674	0.0138	0.0341	0.1052	0.1589	-0.2307	0.1399	0.1889	0.218	-0.3886	0.2361	0.1204	0.146	0.1527	0.1925	0.0178	0.1371	0.0093	0.1402	0.0125	0.1213	-0.1884	0.2595	-0.2937	0.0883	0.0569	0.1857	0.1439	0.263	0.1638	0.0978
-27.2	0.2619	0.2338	0.0577	0.1596	0.1526	0.1741	0.1027	0.1258	0.1237	0.1627	0.1445	-0.3866	0.3553	0.2397	0.1188	0.23	0.0284	0.0599	-0.3274	0.0111	0.0265	0.1707	0.2095	-0.1004	0.3215	0.2648	0.2791	-0.3408	0.3188	0.0841	0.1374	0.1177	0.1114	0.0303	0.1279	0.0122	0.1069	0.0169	0.1147	-0.1514	0.2449	-0.3651	0.1017	0.0836	0.1631	0.1482	0.2145	0.2748	0.0926
-27.1	0.2364	0.2395	0.0658	0.1075	0.1456	0.1474	0.0887	0.0994	0.1157	0.1915	0.1657	-0.2471	0.3326	0.2734	0.0882	0.2353	-0.1095	0.0397	-0.3162	0.0377	0.0748	0.108	0.0924	-0.1016	0.1268	0.2555	0.1908	-0.3875	0.333	0.0909	0.2387	0.094	0.1705	0.0929	0.1201	0.0071	0.1246	0.0834	0.0976	0.0446	0.2353	-0.3235	0.0998	0.0145	0.1578	0.143	0.1976	0.155	0.1715
-27	0.3063	0.2528	0.0394	0.1475	0.1446	0.1134	0.0947	0.1311	0.1499	0.3148	0.1742	-0.3335	0.1812	0.3804	0.0647	0.1495	-0.0816	0.0659	-0.4528	0.0507	0.0713	0.1527	0.0926	0.0602	0.1956	0.2813	0.3534	-0.2636	0.3594	0.0809	0.1978	0.0885	0.1726	0.144	0.1459	0.0084	0.1372	0.0877	0.085	0.0556	0.3259	-0.3202	0.0755	0.0556	0.1692	0.133	0.1874	0.1585	0.125
-26.9	0.1829	0.3442	0.071	0.1632	0.1006	0.0938	0.1279	0.1588	0.1298	0.1685	0.1593	-0.3481	0.3017	0.1703	0.0736	0.2052	-0.1216	0.0894	-0.3864	0.0662	0.0275	0.1376	0.2105	0.0017	0.2003	0.4006	0.3056	-0.1776	0.3596	0.0755	0.1579	0.1228	0.2063	0.075	0.0844	-0.0767	0.1334	0.0548	0.0324	-0.1776	0.2161	-0.1976	0.1223	0.075	0.1341	0.1361	0.195	0.212	0.157
-26.8	0.2794	0.2184	0.1445	0.1029	0.1326	0.1209	0.0938	0.1608	0.1413	0.1453	0.1634	-0.3488	0.1623	0.2938	0.0125	0.3081	-0.2911	0.0582	-0.2302	0.1524	0.0739	0.1446	0.2278	0.0769	0.1723	0.1848	0.2969	-0.037	0.3406	0.0475	0.1809	0.1679	0.2058	0.1129	0.1626	-0.2214	0.0926	0.0672	0.0434	-0.2684	0.2968	-0.2631	0.0921	0.0922	0.2273	0.1685	0.2359	0.2021	0.1624
-26.7	0.4091	0.1575	0.119	0.0756	0.1247	0.096	0.1034	0.1442	0.1489	0.1772	0.2005	-0.3087	0.1815	0.2289	0.0102	0.1826	-0.3817	0.037	-0.4085	0.1325	0.0694	0.2158	0.1525	0.0955	0.1406	0.1618	0.3513	0.0741	0.3586	0.053	0.148	0.1047	0.2311	0.0897	0.1353	-0.248	0.2099	0.0596	0.0352	-0.2322	0.2873	-0.2542	0.0631	0.1613	0.1352	0.1171	0.1218	0.266	0.1701
-26.6	0.239	0.2208	0.0734	0.1638	0.203	0.092	0.1117	0.1763	0.1071	0.1738	0.1694	-0.3278	0.2655	0.2268	0.0174	0.3263	-0.5747	0.0631	-0.0889	0.1571	0.0677	0.1344	0.1023	0.2454	0.121	0.3181	0.2361	0.2388	0.3459	0.014	0.1595	0.148	0.1775	0.1166	0.1058	-0.1723	0.1672	0.0471	0.0626	-0.2751	0.3138	-0.0893	0.0667	0.1704	0.2368	0.116	0.247	0.2559	0.1627
-26.5	0.2229	0.2272	0.077	0.1337	0.1805	0.1131	0.0763	0.1698	0.1419	0.1738	0.2732	-0.1782	0.2499	0.156	0.0263	0.195	-0.3157	0.1658	0.0555	0.1738	0.0926	0.1994	0.0803	0.1114	0.1883	0.166	0.1896	0.255	0.3653	0.0051	0.1597	0.1475	0.0437	0.1464	0.1392	-0.2374	0.1121	0.0284	0.093	-0.2845	0.2829	0.1239	0.0569	0.0996	0.1627	0.2047	0.2121	0.2473	0.1955
-26.4	0.3036	0.1307	0.0494	0.1526	0.1204	0.1242	0.1064	0.2002	0.1464	0.2307	0.2373	-0.3318	0.2364	0.3039	-0.0417	0.2099	-0.3672	0.1649	0.002	0.0168	0.1029	0.2	0.1489	0.1403	0.1983	0.1444	0.1128	0.2765	0.3173	0.0111	0.1806	0.1568	0.0193	0.1104	0.1312	-0.2997	0.1581	0.0159	0.0802	-0.2353	0.2166	0.1728	0.0836	0.1162	0.1716	0.2132	0.1551	0.2377	0.1964
-26.3	0.2717	0.0255	0.0092	0.1456	0.1823	0.1086	0.0937	0.1203	0.1476	0.1514	0.1555	-0.3052	0.2514	0.1735	-0.1589	0.2305	-0.3295	0.1776	0.0197	0.0257	0.1162	0.163	0.1362	0.1582	0.1717	0.2247	0.1574	0.138	0.4457	-0.1618	0.2039	0.187	0.0233	0.0838	0.1596	-0.1478	0.0862	0.0289	0.0756	-0.1883	0.1784	0.2629	0.0145	0.0682	0.2065	0.1587	0.1473	0.2352	0.1267
-26.2	0.3505	0.0111	0.0378	0.1446	0.1024	0.1337	0.103	0.1162	0.1467	0.1756	0.2191	-0.1832	0.2653	0.2383	-0.2674	0.2324	-0.303	0.1739	0.0426	0.0405	0.0477	0.1972	0.2382	0.1481	0.1573	0.2199	0.1579	0.0503	0.2704	-0.15	0.2011	0.102	0.028	0.0342	0.1331	-0.2239	0.0725	0.0241	0.0494	0.0519	0.1752	0.2089	0.0556	0.0999	0.2097	0.1929	0.254	0.222	0.28
-26.1	0.1959	0.0124	0.044	0.1006	0.1407	0.1761	0.1064	0.1841	0.123	0.1668	0.2131	-0.2799	0.2827	0.1704	-0.0978	0.2524	-0.3435	0.0744	0.0601	0.0427	0.0421	0.2529	0.2589	0.1361	0.2033	0.2279	0.1691	0.0379	0.5252	-0.2001	0.1576	0.0614	0.0077	0.0395	0.0793	-0.1709	0.0909	0.007	0.0282	0.0348	0.0482	0.1933	0.075	0.1057	0.193	0.1957	0.2179	0.2898	0.2516
-26	0.1772	0.0327	0.0376	0.1326	0.1572	0.1032	0.1041	0.1943	0.1713	0.1445	0.2072	-0.2723	0.2417	0.2183	-0.1071	0.316	-0.4282	0.1047	0.0364	0.0582	0.0055	0.226	0.1495	0.0865	0.1403	0.1699	0.1852	0.0815	0.4618	-0.3578	0.2579	0.2267	0.0107	0.0393	0.0818	-0.0771	0.1026	0.0134	0.0165	0.0004	0.032	0.1034	0.0922	0.093	0.1662	0.209	0.1392	0.1772	0.1512
-25.9	0.244	-0.2276	0.0634	0.1247	0.1607	0.1384	0.0936	0.1412	0.1803	0.134	0.2453	-0.4068	0.2349	0.1421	-0.0663	0.2182	-0.2718	0.1333	0.1218	0.0441	0.0025	0.2701	0.2988	0.0394	0.1693	0.2574	0.1863	0.0599	0.2566	-0.1875	0.2956	0.2553	0.0458	0.0264	0.0813	0.0533	0.1156	0.0081	0.0261	0.0142	0.1402	0.1055	0.1613	0.1104	0.3141	0.1975	0.2852	0.2438	0.2148
-25.8	0.2194	-0.2352	0.0146	0.203	0.1469	0.1263	0.1112	0.162	0.1192	0.1578	0.1383	-0.3428	0.2204	0.2014	-0.0847	0.2586	-0.5725	0.1573	0.0946	0.0428	0.0241	0.1359	0.137	0.0177	0.262	0.3446	0.1496	0.0792	0.4206	-0.2338	0.1935	0.1038	-0.0873	0.0138	0.1714	0.0017	0.1257	0.005	0.001	0.0242	0.1525	0.0686	0.1704	0.1169	0.2604	0.1872	0.2569	0.2467	0.1234
-25.7	0.2022	-0.2058	0.0087	0.1805	0.1512	0.2062	0.0762	0.1389	0.1501	0.1239	0.1988	-0.2026	0.224	0.2056	-0.1956	0.2337	-0.2254	0.1487	0.1433	0.0217	0.0133	0.118	0.2499	0.0172	0.2043	0.1748	0.207	0.1366	0.2456	-0.2083	0.157	0.1197	-0.1261	0.0127	0.1627	0.0335	0.1174	0.0127	0.0074	0.0663	0.0821	0.0009	0.0996	0.1104	0.1744	0.1845	0.2469	0.2824	0.0974
-25.6	0.2095	-0.1285	0.0368	0.1204	0.1824	0.1696	0.0748	0.1691	0.1356	0.0982	0.1946	-0.2843	0.3094	0.2045	-0.2903	0.3662	-0.2305	0.0634	0.1992	0.0116	0.0177	0.2687	0.2053	0.0166	0.2283	0.1811	0.2099	0.1418	0.3158	-0.2079	0.2339	0.127	-0.1924	0.0688	0.0937	0.0299	0.1068	0.0145	0.0366	0.0814	0.2279	0.0552	0.1162	0.1922	0.1775	0.27	0.1988	0.303	0.0567
-25.5	0.1477	-0.1279	0.0758	0.1823	0.2405	0.1044	0.0791	0.1803	0.2033	0.1839	0.1938	-0.2923	0.1977	0.2507	-0.2778	0.1908	-0.0731	0.1292	0.2314	0.0194	0.0154	0.252	0.0905	0.0197	0.2431	0.2385	0.2334	0.1328	0.2986	-0.1878	0.4837	0.2286	-0.2078	0.1057	0.163	0.0269	0.1013	0.0665	0.0023	0.0895	0.1946	0.0664	0.0682	0.2032	0.3039	0.224	0.2392	0.1899	0.0123
-25.4	0.2072	-0.1381	0.0767	0.1024	0.1571	0.1642	0.1608	0.1449	0.2153	0.1157	0.3029	-0.4342	0.2929	0.1562	-0.1349	0.2366	0.0948	0.1281	0.2583	-0.0221	0.0211	0.1688	0.1885	0.0211	0.1737	0.2557	0.1026	0.1182	0.2994	-0.2455	0.5036	0.1903	-0.2769	0.0969	0.1513	0.0498	0.0995	-0.085	0.058	0.1689	0.098	0.0459	0.0999	0.1245	0.1308	0.2634	0.2219	0.294	0.0227
-25.3	0.1929	-0.0721	0.1395	0.1407	0.1999	0.1942	0.1929	0.1015	0.1965	0.2021	0.2601	-0.3662	0.294	0.1511	-0.1103	0.2369	0.0769	0.1506	0.3493	-0.028	0.0339	0.2478	0.2145	0.0817	0.2203	0.2902	0.2123	0.1099	0.407	-0.1767	0.3312	0.1117	-0.2289	0.0407	0.1608	0.0871	0.1067	-0.3097	0.0734	0.0776	0.1108	0.0397	0.1057	0.2193	0.1924	0.1405	0.1769	0.1661	0.1642
-25.2	0.1705	-0.0679	0.1363	0.1572	0.1552	0.2271	0.1949	0.0906	0.1881	0.0869	0.2038	-0.2264	0.2766	0.2292	0.0846	0.2232	0.1067	0.1245	0.1578	-0.166	0.0199	0.2056	0.1313	0.0883	0.1385	0.1803	0.2372	0.0866	0.233	-0.2311	0.2569	0.1539	-0.2411	0.1095	0.172	0.1136	0.114	-0.5114	0.0948	0.0929	0.1333	0.0007	0.093	0.1413	0.2285	0.1697	0.2317	0.2713	0.0366
-25.1	0.2214	-0.2226	0.1135	0.1607	0.1232	0.1176	0.2201	0.1212	0.2009	0.0285	0.3401	-0.3143	0.3054	0.245	0.004	0.1704	0.156	0.0608	0.1569	-0.1807	0.019	0.114	0.2248	0.0974	0.2071	0.1881	0.1826	0.166	0.2954	-0.3481	0.2021	0.1688	-0.1655	0.2039	0.2678	0.1433	0.2306	-0.4517	0.1388	0.0813	0.1577	0.0116	0.1104	0.2024	0.2107	0.2155	0.2212	0.2913	0.01
-25	0.2195	-0.2706	0.1256	0.1469	0.1796	0.1765	0.2284	0.1789	0.2522	0.035	0.1798	-0.3038	0.3094	0.2477	0.0352	0.2213	0.1254	0.1075	0.0901	-0.1768	0.0117	0.1518	0.1711	0.0465	0.1602	0.2374	0.1129	0.1514	0.2782	-0.2106	0.1602	0.2381	-0.1879	0.2104	0.2119	0.1179	0.1134	-0.2963	0.1488	0.0847	0.2042	0.0084	0.1169	0.1472	0.177	0.2168	0.119	0.3105	0.1019
-24.9	0.2659	-0.4761	0.1448	0.1512	0.2045	0.1864	0.2187	0.0747	0.2697	0.0812	0.2207	-0.2735	0.2469	0.3715	0.0425	0.1331	0.1397	0.0821	0.0961	-0.1916	0.0124	0.2411	0.2159	0.0752	0.1744	0.213	0.1189	0.1707	0.3068	-0.2656	0.1186	0.1925	-0.2771	0.1704	0.1293	0.1095	0.1184	-0.2644	0.1248	0.047	0.2712	0.006	0.1104	0.1423	0.1892	0.26	0.2029	0.3282	0.2426
-24.8	0.2836	-0.405	0.163	0.1824	0.1161	0.1943	0.2322	0.0679	0.1654	0.0867	0.2825	-0.2707	0.2287	0.2933	0.0279	0.1379	0.2103	0.093	0.0893	-0.1361	0.0322	0.14	0.2948	0.059	0.1685	0.1388	0.1963	0.1646	0.3334	-0.2633	0.1248	0.1114	-0.1618	0.0574	0.1633	0.0921	0.1257	-0.1096	0.073	0.04	0.2763	0.0024	0.1922	0.0854	0.1518	0.239	0.1895	0.1922	0.2385
-24.7	0.3198	-0.2735	0.1661	0.2405	0.2312	0.0984	0.1689	0.0477	0.2928	0.0859	0.2418	-0.1113	0.2651	0.3003	0.0047	0.1073	0.1809	0.0858	0.1207	-0.1515	0.0281	0.1647	0.2544	0.0484	0.1032	0.0888	0.1672	0.1518	0.3574	0.3144	0.1643	0.1705	-0.1871	0.0593	0.1348	0.1206	0.119	-0.146	0.1084	0.0461	0.2706	0.0026	0.2032	0.1276	0.1682	0.2245	0.1355	0.1464	0.0531
-24.6	0.2059	-0.4551	0.1137	0.1571	0.2053	0.1046	0.3061	0.0167	0.2442	0.1215	0.1845	-0.0153	0.1734	0.3073	0.0112	0.0284	0.075	0.0403	0.21	0.0607	0.0201	0.2673	0.1544	0.0422	0.1449	0.0261	0.1977	0.145	0.3496	0.1199	0.2701	0.1726	-0.3705	0.1384	0.1358	0.09	0.0973	0.0501	0.1143	0.0487	0.2741	0.0139	0.1245	0.148	0.2154	0.2036	0.1715	0.2146	0.0386
-24.5	0.3692	-0.1998	0.2075	0.1999	0.0859	0.1278	0.2854	0.0066	0.2416	0.1048	0.2628	0.1179	0.3208	0.1895	0.108	-0.1095	0.0574	0.07	0.1168	0.0328	0.0191	0.1999	0.1751	0.0108	0.1357	0.07	0.2095	0.0869	0.4501	0.0183	0.1638	0.2063	-0.3932	0.1359	0.1124	0.0823	0.0813	0.0087	0.0953	0.0335	0.2911	0.0358	0.2193	0.1753	0.2234	0.311	0.3446	0.2307	0.0331
-24.4	0.1643	-0.2221	0.1953	0.1552	0.2235	0.1566	0.2873	0.0093	0.1597	0.1414	0.1695	0.1994	0.2701	0.242	0.0788	-0.0816	0.0674	0.0657	0.1354	0.0451	0.012	0.217	0.1962	0.0135	0.1548	0.1623	0.0945	0.2239	0.2477	0.0256	0.1195	0.2058	-0.2376	0.1828	0.072	0.1108	0.0847	0.0011	0.088	0.0321	0.181	-0.1135	0.1413	0.206	0.2199	0.1866	0.283	0.0972	0.029
-24.3	0.2032	-0.5189	0.0698	0.1232	0.128	0.1747	0.1919	0.0041	0.2964	0.1241	0.2177	0.2191	0.152	0.2737	0.0929	-0.1216	0.0671	0.0317	0.114	0.0517	0.023	0.3013	0.1752	0.0089	0.2415	0.164	0.1315	0.2131	0.2399	0.0415	0.1835	0.2311	-0.4692	0.2071	0.112	0.1201	0.0743	0.0024	0.0609	0.0539	0.3406	-0.0902	0.2024	0.2227	0.144	0.2482	0.1542	0.1932	0.122
-24.2	0.3246	-0.466	0.0267	0.1796	0.1185	0.1789	0.3479	0.0403	0.2967	0.1689	0.1895	0.2078	0.2387	0.2778	0.1	-0.2911	0.0873	0.0145	0.0931	0.0534	0.0153	0.3156	0.1848	0.0097	0.2034	0.203	0.1701	0.3036	0.363	0.2617	0.1626	0.1775	-0.3569	0.1323	0.1346	0.1026	0.1266	0.0026	0.0666	0.0623	0.3682	-0.1334	0.1472	0.2079	0.2029	0.2267	0.2561	0.1446	0.1594
-24.1	0.1971	-0.3044	0.0323	0.2045	0.1539	0.1588	0.328	0.0095	0.2215	0.1595	0.2178	0.1346	0.266	0.2867	0.1219	-0.3817	0.0854	0.0124	0.0679	0.1288	0.0145	0.1865	0.1209	0.0038	0.2039	0.1771	0.1344	0.3263	0.2665	0.1803	0.21	0.0437	-0.3193	0.1147	0.1099	0.0953	0.0966	0.0057	0.0933	0.0423	0.2515	-0.1604	0.1423	0.2733	0.2436	0.2387	0.2253	0.1126	0.1923
-24	0.2442	-0.3433	0.0334	0.1161	0.1638	0.2314	0.1887	-0.2407	0.2301	0.1299	0.3038	0.1163	0.2927	0.2771	0.063	-0.5747	0.0799	0.0176	0.0611	0.1377	0.0339	0.3454	0.2093	-0.0796	0.2112	0.164	0.1153	0.2154	0.1951	0.284	0.3453	0.0193	-0.1647	0.0898	0.1441	0.0513	0.148	0.017	0.0604	0.0471	0.2216	-0.1808	0.0854	0.1096	0.3005	0.35	0.2187	0.2808	0.2055
-23.9	0.2368	-0.3308	0.1071	0.2312	0.1807	0.1745	0.1412	-0.2758	0.1769	0.1683	0.1901	0.1042	0.1542	0.2594	0.0635	-0.3157	0.0786	-0.1038	0.0644	0.245	0.0649	0.3693	0.0387	-0.2127	0.2247	0.1789	0.1242	0.2965	0.4205	0.2188	0.1031	0.0233	-0.2495	0.0986	0.1002	0.0804	0.1038	0.0231	0.0618	0.0439	0.2296	-0.2115	0.1276	0.2107	0.1762	0.3629	0.1469	0.265	0.1002
-23.8	0.3396	-0.362	0.083	0.2053	0.1684	0.293	0.107	-0.1596	0.1476	0.2295	0.2374	0.1026	0.191	0.2777	0.105	-0.3672	0.0399	-0.1087	0.1085	0.0753	0.0518	0.2486	0.1083	-0.3119	0.2219	0.3165	0.0893	0.3707	0.3643	0.1404	0.1983	0.028	-0.4631	0.1208	0.1147	0.0753	0.0775	0.0264	0.0845	0.0473	0.2389	-0.2689	0.148	0.1761	0.1253	0.1936	0.2667	0.2342	0.1036
-23.7	0.2493	-0.4003	0.1475	0.0859	0.1766	0.2405	0.1333	-0.1335	0.1648	0.1201	0.2281	0.0563	0.1699	0.2274	0.1187	-0.3295	0.0492	-0.3339	0.0449	0.0725	0.0565	0.2048	0.0803	-0.3396	0.2325	0.1805	0.0975	0.4035	0.1779	0.2279	0.3469	0.0077	-0.3897	0.1336	0.1733	0.0729	0.1195	0.0392	0.0547	0.0483	0.1742	-0.3031	0.1753	0.1181	0.1561	0.1577	0.2639	0.2391	0.1396
-23.6	0.3067	-0.2585	0.1049	0.2235	0.1937	0.1513	0.1666	-0.1841	0.2698	0.1332	0.2197	0.0849	0.1631	0.2698	0.1274	-0.303	0.0577	-0.3061	0.0657	0.1075	0.0741	0.1895	0.0709	-0.3225	0.241	0.3236	0.1062	0.591	0.2303	0.0941	0.1395	0.0107	-0.2229	0.1075	0.1729	0.0878	0.1444	0.0369	0.0033	0.0554	0.1566	-0.3206	0.206	0.1482	0.2663	0.2107	0.1509	0.2635	0.2314
-23.5	0.2835	-0.3386	0.1391	0.128	0.2042	0.196	0.2156	-0.2372	0.1511	0.1479	0.2252	0.0778	0.1903	0.2018	0.0675	-0.3435	0.0596	-0.2972	0.0218	0.111	0.0417	0.1923	0.0981	-0.2752	0.1475	0.1572	0.0358	0.4933	0.0498	0.1328	0.2144	0.0458	-0.2737	0.1577	0.1252	0.1095	0.1791	0.0039	0.0049	0.0597	0.2528	-0.4244	0.2227	0.0924	0.1495	0.206	0.2439	0.319	0.0892
-23.4	0.4357	-0.4018	0.1596	0.1185	0.1863	0.3232	0.1238	-0.3213	0.1763	0.2132	0.2167	0.066	0.1954	0.2506	0.1293	-0.4282	0.0628	-0.1986	0.0116	0.087	0.056	0.15	0.1404	-0.2685	0.2536	0.2442	0.0057	0.4548	-0.1506	0.1301	0.16	-0.0873	-0.2006	0.168	0.1576	0.0966	0.0839	0.0011	0.006	0.0829	0.2135	-0.2394	0.2079	0.0699	0.1439	0.2095	0.243	0.1609	0.1008
-23.3	0.3681	-0.3318	0.1075	0.1539	0.1506	0.2904	0.1657	-0.1828	0.1902	0.1365	0.2102	0.0731	0.1256	0.2629	0.1632	-0.2718	0.1093	-0.2826	0.004	0.0914	0.0446	0.1633	0.1397	-0.1469	0.1695	0.358	0.0228	0.3557	-0.2599	0.1018	0.284	-0.1261	0.1069	0.1042	0.1103	0.1604	0.0944	0.0139	0.0185	0.045	0.2829	-0.3105	0.2733	0.1003	0.1482	0.311	0.1695	0.2317	0.0933
-23.2	0.2003	-0.335	0.1475	0.1638	0.2034	0.3255	0.1516	-0.2469	0.2634	0.212	0.2259	0.0733	0.1225	0.2667	0.1536	-0.5725	0.0465	-0.2886	0.0242	0.0433	0.0475	0.2491	0.1524	-0.0871	0.3295	0.1925	0.0288	0.2642	-0.4534	0.063	0.3025	-0.1924	0.0554	0.0935	0.0389	0.0941	0.0647	0.017	0.0729	0.097	0.3252	-0.3121	0.1096	0.0697	0.143	0.1583	0.3059	0.2701	0.0789
-23.1	0.2767	-0.2029	0.1632	0.1807	0.2467	0.1332	0.263	-0.3702	0.229	0.1591	0.2739	0.0351	0.1481	0.2813	0.1234	-0.2254	0.0689	-0.3122	0.0021	0.0332	0.0537	0.1902	0.1153	0.0763	0.2816	0.2288	0.0045	0.2713	-0.4726	0.0625	0.1735	-0.2078	0.0634	0.1493	0.0283	0.1033	0.0213	0.0142	0.1211	0.0922	0.1651	-0.3307	0.2107	0.0548	0.133	0.1368	0.1721	0.1557	0.0505
-23	0.3735	-0.2361	0.1029	0.1684	0.0902	0.1229	0.2353	-0.2478	0.1485	0.1222	0.1853	0.033	0.1716	0.2911	0.0751	-0.2305	0.0503	-0.297	0.0156	0.0204	0.0128	0.2399	0.1586	0.0064	0.1525	0.2081	-0.0859	0.3546	-0.4686	0.0637	0.1253	-0.2769	0.1433	0.2648	0.0314	0.0531	0.0576	0.0126	0.0839	0.0799	0.1719	-0.3086	0.1761	0.0279	0.1361	0.1803	0.1834	0.131	0.0539
-22.9	0.2038	-0.2036	0.0756	0.1766	0.1425	0.1636	0.1389	-0.2819	0.2204	0.141	0.2395	0.0512	0.1728	0.3241	0.0699	-0.0731	0.0189	-0.2674	0.0283	0.0152	0.006	0.3031	0.1316	0.0141	0.2068	0.2549	-0.1859	0.4412	-0.4451	0.0469	0.1557	-0.2289	0.2805	0.2185	0.0276	0.1271	0.0654	0.0053	0.1119	0.0741	0.3542	-0.3198	0.1181	0.0622	0.1685	0.1935	0.1954	0.1485	0.1322
-22.8	0.2209	-0.2291	0.1638	0.1937	0.1618	0.2682	0.2228	-0.2535	0.1424	0.149	0.3338	0.0452	0.1153	0.3128	0.0857	0.0948	0.029	-0.3274	-0.1218	-0.1539	0.0288	0.1857	0.185	0.0173	0.2233	0.2177	-0.2631	0.2877	-0.434	0.0456	0.1426	-0.2411	0.2104	0.125	0.0168	0.1596	0.0929	0.0145	0.1746	0.1033	0.1102	-0.3264	0.1482	0.0636	0.1171	0.1943	0.1622	0.1133	0.1579
-22.7	0.2057	-0.1488	0.1337	0.2042	0.1485	0.1813	0.1637	-0.1865	0.1871	0.2006	0.2701	0.0367	0.1368	0.1649	0.1452	0.0769	0.0303	-0.3162	-0.2979	-0.2337	0.0139	0.1992	0.1199	0.0431	0.3029	0.263	-0.3169	0.364	-0.252	0.0451	0.2231	-0.1655	0.1134	0.1262	0.0384	0.1229	0.0938	0.0207	0.0825	0.0904	0.3213	-0.3801	0.0924	0.0234	0.116	0.3464	0.1548	0.1968	0.1105
-22.6	0.2773	-0.1423	0.1526	0.1863	0.1675	0.2202	0.2044	-0.2502	0.1895	0.3043	0.1961	0.0227	0.0743	0.3048	0.0891	0.1067	0.041	-0.4528	-0.2568	-0.2782	0.0056	0.3608	0.209	0.0693	0.2445	0.237	-0.2559	0.3497	-0.4759	0.0139	0.2313	-0.1879	0.2221	0.1519	0.0391	0.1695	0.0978	0.0135	0.0644	0.0688	0.2104	-0.3529	0.0699	0.0031	0.2047	0.3005	0.1995	0.2765	0.085
-22.5	0.1824	-0.2332	0.1456	0.1506	0.1872	0.3236	0.1724	-0.1372	0.2108	0.2054	0.2446	0.0327	0.1534	0.2729	0.1347	0.156	0.0031	-0.3864	-0.1598	-0.2788	0.0057	0.1585	0.1637	0.03	0.1469	0.3334	-0.2469	0.419	-0.4861	0.0121	0.1324	-0.2771	0.0963	0.1742	0.0549	0.171	0.0712	0.0093	0.0636	0.1276	0.2012	-0.3219	0.1003	0.0378	0.2132	0.2761	0.2192	0.1953	0.0695
-22.4	0.3218	-0.2273	0.1446	0.2034	0.1587	0.1785	0.2311	-0.1527	0.1212	0.1449	0.2207	0.032	0.1527	0.2699	0.1327	0.1254	0.0076	-0.2302	-0.1728	-0.286	0.0135	0.3179	0.0937	0.0376	0.2221	0.2708	-0.3321	0.4173	-0.3152	0.0248	0.1028	-0.1618	0.1057	0.1369	0.008	0.1201	0.0726	0.0241	0.0941	0.1041	0.399	-0.2892	0.0697	-0.1054	0.1587	0.2776	0.1368	0.1196	0.1007
-22.3	0.2752	-0.1979	0.1006	0.2467	0.1714	0.2642	0.1153	-0.0762	0.1548	0.195	0.2517	0.0732	0.1519	0.1378	0.1508	0.1397	0.0172	-0.4085	-0.199	-0.1879	0.0024	0.1683	0.1431	0.0413	0.2869	0.1894	-0.5013	0.5395	-0.2857	0.0487	0.0187	-0.1871	0.113	0.1258	0.061	0.0493	0.0741	0.0053	0.1199	0.0569	0.3353	-0.2632	0.0548	-0.1552	0.1929	0.3225	0.168	0.1922	0.0564
-22.2	0.1932	-0.2186	0.1326	0.0902	0.2066	0.2517	0.1276	0.122	0.1537	0.1763	0.1455	0.1104	0.141	0.2984	0.1694	0.2103	0.0204	-0.0889	-0.1924	-0.4227	0.0129	0.1486	0.1929	0.111	0.2446	0.2394	-0.2654	0.285	-0.2968	0.0322	0.0214	-0.3705	0.1286	0.1244	0.0652	0.1182	0.1465	0.0062	0.2186	0.0913	0.2944	-0.2568	0.0279	-0.3428	0.1957	0.3201	0.1638	0.1173	0.0243
-22.1	0.2338	-0.3599	0.1247	0.1425	0.1014	0.2148	0.1771	0.1399	0.1193	0.2299	0.2099	0.1851	0.1088	0.3502	0.174	0.1809	0.0089	0.0555	-0.1807	-0.1718	0.0213	0.2411	0.1922	0.1236	0.1624	0.3212	-0.2451	0.5068	-0.3138	0.0228	-0.0638	-0.3932	0.1062	0.1463	0.0436	0.0803	0.1199	0.0308	0.2062	0.124	0.2883	-0.2906	0.0622	-0.1714	0.209	0.2032	0.2748	0.0978	0.015
-22	0.2395	-0.2454	0.203	0.1618	0.1331	0.1964	0.1362	0.1622	0.1449	0.2918	0.2205	0.1159	0.1004	0.21	0.1514	0.075	0.0528	0.002	-0.3115	-0.1659	0.0188	0.2061	0.256	0.1333	0.2389	0.1657	-0.4705	0.4021	-0.2373	0.0324	-0.1292	-0.2376	0.1071	0.108	0.0047	0.1138	0.159	-0.1453	0.1269	0.0702	0.2419	-0.2987	0.0636	-0.2152	0.1975	0.2758	0.155	0.0926	0.0178
-21.9	0.2528	-0.3342	0.1805	0.1485	0.0941	0.2131	0.1769	0.173	0.2031	0.3088	0.2276	0.1696	0.0449	0.1676	0.1415	0.0574	0.0111	0.0197	-0.1707	-0.1166	0.003	0.2369	0.2066	0.1533	0.219	0.2408	-0.2479	0.2064	-0.2296	0.0282	-0.3013	-0.4692	0.0992	0.1018	0.0064	0.1077	0.097	-0.0921	0.1212	0.0993	0.2814	-0.3492	0.0234	-0.2163	0.1872	0.2821	0.1585	0.1715	0.0252
-21.8	0.3442	-0.3566	0.1204	0.1675	0.122	0.223	0.3095	0.1212	0.1093	0.2193	0.3325	0.2921	0.0453	0.1188	0.1462	0.0674	0.0039	0.0426	-0.301	0.0029	0.0031	0.2372	0.205	0.1595	0.2331	0.2312	-0.2937	0.2734	-0.4244	0.0419	-0.297	-0.3569	0.1394	0.1898	0.1221	0.0905	0.1007	0.0293	0.1221	0.0826	0.2291	-0.3395	0.0031	-0.2027	0.1845	0.3884	0.212	0.125	0.0824
-21.7	0.2184	-0.3732	0.1823	0.1872	0.1865	0.2588	0.2305	0.0517	0.1181	0.255	0.1663	0.2652	0.0863	0.0882	0.137	0.0671	-0.0461	0.0601	-0.327	0.0073	0.0191	0.2156	0.133	0.1217	0.1489	0.3069	-0.3636	0.3072	-0.363	0.0395	-0.2479	-0.3193	0.0779	0.1438	0.1737	0.1452	0.1286	0.0041	0.1247	0.1045	0.2101	-0.3078	0.0378	-0.2586	0.27	0.2564	0.2021	0.157	0.1104
-21.6	0.1575	-0.3396	0.1024	0.1587	0.1798	0.2262	0.176	0.046	0.1811	0.291	0.1361	0.1792	0.1793	0.0647	0.1456	0.0873	-0.1574	0.0364	-0.284	0.0142	0.0137	0.2566	0.1599	0.1055	0.2164	0.176	-0.163	0.4201	-0.4154	0.0151	-0.1441	-0.1647	0.1671	0.1895	0.2184	0.2015	0.0968	0.0388	0.0985	0.0666	0.1894	-0.3001	-0.1054	-0.213	0.224	0.1875	0.266	0.1624	0.0575
-21.5	0.2208	-0.3653	0.1407	0.1714	0.2575	0.153	0.3429	0.0206	0.1191	0.1628	0.2828	0.2406	0.185	0.0736	0.1523	0.0854	-0.2247	0.1218	-0.2178	0.1305	0.0093	0.1932	0.2253	0.106	0.2257	0.2837	-0.2058	0.3582	-0.4959	0.0032	-0.111	-0.2495	0.1258	0.2355	0.1161	0.0471	0.1166	-0.1901	0.0964	0.0708	0.1996	-0.4036	-0.1552	-0.2706	0.2634	0.1648	0.2559	0.1701	0.0868
-21.4	0.2272	-0.1026	0.1572	0.2066	0.1568	0.1787	0.2843	0.0274	0.0573	0.2263	0.1585	0.2767	0.1797	0.0125	0.1162	0.0799	-0.1443	0.0946	-0.1054	0.0853	0.0216	0.1481	0.1824	0.1512	0.2354	0.2445	-0.3047	0.246	-0.268	0.0009	-0.105	-0.4631	0.0327	0.1207	0.1509	0.0451	0.1713	-0.1219	0.1255	0.0751	0.2098	-0.2318	-0.3428	-0.2003	0.1405	0.3547	0.2473	0.1627	0.1278
-21.3	0.1307	0.0482	0.1607	0.1014	0.2063	0.2245	0.1286	0.0226	0.1034	0.3059	0.1403	0.2825	0.1249	0.0102	0.1624	0.0786	-0.1142	0.1433	0.0649	0.1097	0.009	0.1332	0.2758	0.2116	0.1847	0.1948	-0.1424	0.3231	-0.2439	0.0142	0.0813	-0.3897	0.0415	0.1108	0.2455	0.0596	0.1766	-0.0626	0.0882	0.0934	0.2251	-0.2757	-0.1714	-0.3877	0.1697	0.1677	0.2377	0.1955	0.0932
-21.2	0.0255	0.0209	0.1469	0.1331	0.2	0.1902	0.1518	0.0069	0.1987	0.1542	0.2303	0.273	0.1498	0.0174	0.2436	0.0399	0.0095	0.1992	0.0195	0.1269	0.023	0.1745	0.1881	0.1943	0.1763	0.2224	-0.2407	0.3364	-0.3338	0.0177	0.0013	-0.2229	0.0507	0.1125	0.2085	0.0567	0.1905	-0.0845	0.0836	0.1425	0.2809	-0.3098	-0.2152	-0.2292	0.2155	0.2652	0.2352	0.1964	0.1709
-21.1	0.0111	0.0258	0.1512	0.0941	0.1296	0.1887	0.2209	0.0075	0.1166	0.218	0.2329	0.1497	0.1471	0.0263	0.1535	0.0492	0.0387	0.2314	0.2329	0.2047	0.0272	0.1825	0.1314	0.2662	0.3184	0.2399	-0.1479	0.375	-0.0099	0.0866	0.0113	-0.2737	0.0637	0.0705	0.1245	0.095	0.1532	0.082	0.1087	0.0828	0.2191	-0.1781	-0.2163	-0.2771	0.2168	0.2874	0.222	0.1267	0.2316
-21	0.0124	0.0187	0.1824	0.122	0.1299	0.2196	0.169	0.0109	0.1442	0.1503	0.2329	0.2006	0.1955	-0.0417	0.2012	0.0577	0.0438	0.2583	0.2489	0.1737	0.0075	0.1872	0.1705	0.1229	0.2541	0.246	-0.3004	0.2938	0.2011	0.0886	0.0261	-0.2006	0.0559	0.1202	0.2241	0.0975	0.1309	0.0221	0.0833	0.1209	0.2167	-0.1003	-0.2027	-0.2026	0.26	0.2409	0.2898	0.28	0.1621
-20.9	0.0327	0.0327	0.2405	0.1865	0.0991	0.2054	0.2201	0.0208	0.1562	0.1999	0.1542	0.302	0.176	-0.1589	0.2011	0.0596	0.0358	0.3493	0.1326	0.0986	0.0323	0.2797	0.2579	0.1469	0.2639	0.3291	-0.3068	0.1591	0.1437	0.0882	0.1521	0.1069	0.0423	0.1202	0.1136	0.1229	0.1924	0.0007	0.0904	0.1361	0.2697	-0.2612	-0.2586	-0.1363	0.239	0.1483	0.1772	0.2516	0.1467
-20.8	-0.2276	0.0251	0.1571	0.1798	0.1368	0.3087	0.1922	0.0857	0.1972	0.199	0.2097	0.2662	0.1882	-0.2674	0.2605	0.0628	0.0645	0.1578	0.1631	0.0988	-0.0955	0.1871	0.1157	0.1401	0.2701	0.2965	-0.2342	0.2838	0.1255	0.161	0.2013	0.0554	0.0754	0.1895	0.1071	0.1166	0.1327	0.045	0.1664	0.1399	0.2711	-0.2958	-0.213	-0.1115	0.2245	0.3001	0.2438	0.1512	0.1285
-20.7	-0.2352	0.0484	0.1999	0.2575	0.1632	0.2696	0.2288	0.2	0.1599	0.1286	0.3138	0.1491	0.1901	-0.0978	0.17	0.1093	0.0699	0.1569	0.2059	0.1576	-0.0885	0.1899	0.1913	0.1589	0.1707	0.1699	-0.1982	0.2648	0.1902	0.1258	0.1462	0.0634	0.0774	0.1738	0.058	0.1075	0.1762	0.003	0.0466	0.1039	0.137	-0.2307	-0.2706	0.0166	0.2036	0.2589	0.2467	0.2148	0.1336
-20.6	-0.2058	0.1031	0.1552	0.1568	0.1687	0.1584	0.2039	0.082	0.1477	0.2874	0.1426	0.2762	0.2036	-0.1071	0.0515	0.0465	0.0648	0.0901	0.2098	0.0644	-0.177	0.1952	0.1575	0.1703	0.2238	0.2165	-0.3362	0.1935	0.1451	0.1209	0.1839	0.1433	0.0319	0.1009	0.006	0.0977	0.2356	0.0305	0.0558	0.0617	0.0814	-0.3947	-0.2003	0.0179	0.311	0.1685	0.2824	0.1234	0.1585
-20.5	-0.1285	0.0611	0.1232	0.2063	0.1474	0.1942	0.2136	0.153	0.1111	0.2688	0.1444	0.1665	0.2225	-0.0663	0.137	0.0689	0.0424	0.0961	0.196	0.1185	-0.3535	0.1874	0.1242	0.2153	0.2061	0.2187	-0.3421	0.2146	0.0902	0.1246	0.1157	0.2805	0.0351	0.0728	-0.101	0.0892	0.2146	0.1587	0.039	0.1018	0.1666	-0.3609	-0.3877	-0.0576	0.1866	0.2283	0.303	0.0974	0.1391
-20.4	-0.1279	0.0523	0.1796	0.2	0.1487	0.2622	0.2012	0.1344	0.1121	0.1674	0.2116	0.1953	0.1262	-0.0847	0.1674	0.0503	0.0564	0.0893	0.1271	0.1293	-0.1792	0.1521	0.1717	0.1802	0.2357	0.2778	-0.3804	0.3729	0.0612	0.0688	0.1637	0.2104	0.0563	0.139	-0.167	0.0721	0.2008	0.1284	0.043	0.1554	0.1653	-0.2457	-0.2292	-0.1615	0.2482	0.2192	0.1899	0.0567	0.1317
-20.3	-0.1381	0.0396	0.2045	0.1296	0.0989	0.1512	0.2137	0.1581	0.1527	0.2894	0.2182	0.3098	0.1618	-0.1956	0.2323	0.0189	0.0757	0.1207	0.1588	0.1128	-0.2061	0.1124	0.1465	0.1171	0.2357	0.2459	-0.3886	0.3118	0.0649	0.0539	0.1229	0.1134	0.0323	0.1522	-0.2427	0.0934	0.2394	0.0392	0.0419	0.1209	0.2154	-0.3237	-0.2771	-0.3324	0.2267	0.3608	0.294	0.0123	0.1098
-20.2	-0.0721	0.0697	0.1161	0.1299	0.1486	0.1745	0.2766	0.1362	0.1168	0.135	0.2155	0.2483	0.1791	-0.2903	0.1321	0.029	0.0476	0.21	0.1057	0.0346	-0.208	0.1938	0.1518	0.1269	0.144	0.2469	-0.3408	0.1693	0.0853	0.0674	0.1592	0.2221	0.0363	0.1176	-0.3565	0.1061	0.1556	0.0502	0.0204	0.1162	0.2215	-0.3798	-0.2026	-0.1217	0.2387	0.359	0.1661	0.0227	0.1716
-20.1	-0.0679	0.1481	0.2312	0.0991	0.1322	0.1941	0.17	0.202	0.1779	0.1101	0.1232	0.166	0.1586	-0.2778	0.1444	0.0303	0.0788	0.1168	0.077	0.0443	-0.2753	0.1991	0.1447	0.0818	0.1856	0.1596	-0.3875	0.2258	0.0588	0.0765	0.1614	0.0963	0.0618	0.1129	-0.2413	0.1402	0.1507	0.1087	0.0166	0.1157	0.1365	-0.2208	-0.1363	-0.0616	0.35	0.1795	0.2713	0.1642	0.1683
-20	-0.2226	0.0857	0.2053	0.1368	0.1957	0.1593	0.237	0.1159	0.1854	0.2809	0.1161	0.2296	0.1626	-0.1349	0.1281	0.041	0.0843	0.1354	0.0491	0.0341	-0.1926	0.1939	0.164	0.0292	0.3087	0.1942	-0.2636	0.2798	0.0683	0.0724	0.1485	0.1057	0.0827	0.1311	-0.4315	0.1069	0.213	0.1327	0.0197	0.1125	0.2966	-0.4265	-0.1115	0.0119	0.3629	0.1754	0.2913	0.0366	0.1595
-19.9	-0.2706	0.1105	0.0859	0.1632	0.1295	0.159	0.2419	0.161	0.1656	0.2409	0.1661	0.2137	0.1481	-0.1103	0.1563	0.0031	0.0712	0.114	0.0354	0.0265	-0.1096	0.1942	0.115	0.0302	0.1769	0.3211	-0.1776	0.2859	0.0912	0.1969	0.1462	0.113	0.0832	0.1214	-0.2583	0.1246	0.116	0.0662	0.0251	0.1373	0.2558	-0.3673	0.0166	0.0233	0.1936	0.2419	0.3105	0.01	0.1433
-19.8	-0.4761	0.1356	0.2235	0.1687	0.183	0.2827	0.2754	0.1576	0.1896	0.1575	0.2493	0.3293	0.1995	0.0846	0.0932	0.0076	0.0586	0.0931	0.0366	0.0748	-0.1476	0.1453	0.1822	0.0283	0.2037	0.145	-0.037	0.2537	0.1277	0.1046	0.0641	0.1286	0.1158	0.0397	-0.1502	0.1372	0.1338	0.0636	-0.0587	0.1231	0.1477	-0.3517	0.0179	0.0509	0.1577	0.2357	0.3282	0.1019	0.1126
-19.7	-0.405	0.2006	0.128	0.1474	0.1961	0.2228	0.2936	0.1406	0.1151	0.216	0.2488	0.1683	0.1709	0.004	0.0966	0.0172	0.0576	0.0679	0.0826	0.0713	-0.1456	0.2718	0.1673	0.028	0.2274	0.2055	0.0741	0.2455	0.165	0.19	0.1519	0.1062	0.1198	0.0229	-0.1635	0.1334	0.1281	0.0847	-0.134	0.1402	0.2051	-0.2066	-0.0576	0.0566	0.2107	0.2058	0.1922	0.2426	0.2033
-19.6	-0.2735	0.098	0.1185	0.1487	0.1511	0.0399	0.1473	0.0242	0.1078	0.2376	0.2137	0.363	0.0906	0.0352	0.1305	0.0204	0.0837	0.0611	0.0578	0.0275	-0.2477	0.2098	0.1575	0.035	0.2316	0.3101	0.2388	0.1913	0.2345	0.1769	0.1222	0.1071	0.1387	0.0081	-0.1792	0.0926	0.1257	0.1669	-0.1557	0.1433	0.293	-0.2679	-0.1615	0.0561	0.206	0.2132	0.1464	0.2385	0.0841
-19.5	-0.4551	0.1538	0.1539	0.0989	0.1621	0.025	0.1869	0.1143	0.0822	0.2412	0.1331	0.263	0.0865	0.0425	0.1242	0.0089	0.1117	0.0644	0.0908	0.0739	-0.1584	0.113	0.1822	0.0131	0.2119	0.1832	0.255	0.1999	0.3417	0.1138	0.0992	0.0992	0.1788	0.017	-0.2593	0.2099	0.1507	0.1355	-0.1727	0.0875	0.2869	-0.2703	-0.3324	0.0857	0.2095	0.2331	0.2146	0.0531	0.132
-19.4	-0.1998	0.1271	0.1638	0.1486	0.215	0.035	0.2637	0.1402	0.0673	0.2672	0.1699	0.1591	0.1238	0.0279	0.1259	0.0528	0.0591	0.1085	0.1505	0.0694	-0.3757	0.1545	0.2106	0.0163	0.199	0.2944	0.2765	0.1581	0.3038	0.145	0.1124	0.1394	0.1803	-0.1907	-0.2475	0.1672	0.1707	0.1202	-0.239	0.0769	0.1393	-0.286	-0.1217	0.0511	0.311	0.2226	0.2307	0.0386	0.1249
-19.3	-0.2221	0.1163	0.1807	0.1322	0.2333	0.0431	0.3157	0.1696	0.0672	0.1762	0.1646	0.2367	0.1431	0.0047	0.119	0.0111	0.1355	0.0449	0.1297	0.0677	-0.3295	0.2018	0.2091	0.0181	0.2251	0.1847	0.138	0.2192	0.2898	0.0985	0.0711	0.0779	0.1813	-0.257	-0.1838	0.1121	0.1289	0.1005	-0.2429	0.1179	0.2092	-0.4628	-0.0616	0.0102	0.1583	0.2691	0.0972	0.0331	0.1596
-19.2	-0.5189	0.2238	0.1684	0.1957	0.2312	0.0505	0.1333	0.1293	0.0904	0.2029	0.1366	0.2489	0.16	0.0112	0.1149	0.0039	0.1456	0.0657	0.0668	0.0926	-0.1326	0.1961	0.2245	0.0161	0.2266	0.203	0.0503	0.1915	0.2985	0.1191	0.0846	0.1671	0.2194	-0.3741	-0.2915	0.1581	0.1184	0.0652	-0.1903	0.1539	0.2469	-0.2371	0.0119	0.0598	0.1368	0.2556	0.1932	0.029	0.2019
-19.1	-0.466	0.1242	0.1766	0.1295	0.2297	0.0138	0.1911	0.1569	0.0785	0.2593	0.1426	0.3159	0.1691	0.108	0.1878	-0.0461	0.1377	0.0218	0.0887	0.1029	-0.2185	0.1352	0.1185	0.0183	0.2349	0.2472	0.0379	0.2776	0.3107	0.0944	0.041	0.1258	0.2568	-0.2952	-0.246	0.0862	0.1105	0.174	-0.2929	0.1393	0.187	-0.308	0.0233	-0.143	0.1803	0.2591	0.1446	0.122	0.1563
-19	-0.3044	0.1414	0.1937	0.183	0.2608	0.0545	0.2138	0.0979	0.138	0.2775	0.1613	0.2824	0.1527	0.0788	0.1237	-0.1574	0.1131	0.0116	0.0353	0.1162	0.0652	0.159	0.2522	0.0334	0.283	0.1764	0.0815	0.3274	0.2809	0.0857	0.0024	0.0327	0.3752	-0.1241	-0.2599	0.0725	0.1008	0.0536	-0.2584	0.1045	0.119	-0.301	0.0509	-0.2424	0.1935	0.2152	0.1126	0.1594	0.1653
-18.9	-0.3433	0.1287	0.2042	0.1961	0.3377	0.0249	0.2263	0.1641	0.1333	0.2857	0.1507	0.1866	0.1021	0.0929	0.2503	-0.2247	0.1157	0.004	0.0383	0.0477	0.035	0.1296	0.2311	0.0459	0.1876	0.3473	0.0599	0.3232	0.2438	0.129	0.0441	0.0415	0.2899	-0.1132	-0.2399	0.0909	0.1567	0.0541	-0.238	0.1593	0.1146	-0.4682	0.0566	-0.3361	0.1943	0.2275	0.2808	0.1923	0.1613
-18.8	-0.3308	0.1165	0.1863	0.1511	0.1728	0.0286	0.2145	0.1624	0.1471	0.2117	0.1348	0.2393	0.0928	0.1	0.216	-0.1443	0.1389	0.0242	0.0186	0.0421	0.0702	0.1703	0.2475	0.0353	0.1255	0.3029	0.0792	0.1633	0.4302	0.071	0.0819	0.0507	0.1392	0.0674	-0.3011	0.1026	0.1753	0.0559	-0.255	0.1779	0.1675	-0.3988	0.0561	-0.3275	0.3464	0.2231	0.265	0.2055	0.1112
-18.7	-0.362	0.0859	0.1506	0.1621	0.2136	0.0327	0.2095	0.1201	0.1494	0.2865	0.2093	0.1898	0.1434	0.1219	0.1192	-0.1142	0.123	0.0021	0.0074	0.0055	0.1045	0.1384	0.1844	0.0568	0.1116	0.2112	0.1366	0.2202	0.4098	0.0427	0.1527	0.0637	0.2423	0.0204	-0.2072	0.1156	0.1793	0.08	-0.2599	0.1722	0.2128	-0.2504	0.0857	-0.2931	0.3005	0.2102	0.2342	0.1002	0.1182
-18.6	-0.4003	0.0818	0.2034	0.215	0.1863	0.0322	0.2113	0.1272	0.1495	0.2846	0.1207	0.1967	0.1712	0.063	0.1489	0.0095	0.0202	0.0156	0.0063	0.0025	0.1111	0.1058	0.2256	0.0781	0.135	0.3582	0.1418	0.3128	0.4422	0.0371	0.1177	0.0559	0.0689	0.0146	-0.2847	0.1257	0.1568	0.0636	-0.2139	0.1691	0.1806	-0.3517	0.0511	-0.4342	0.2761	0.1902	0.2391	0.1036	0.1567
-18.5	-0.2585	0.0909	0.2467	0.2333	0.1787	0.0058	0.2506	0.0633	0.1681	0.3122	0.2166	0.2057	0.2183	0.0635	0.1235	0.0387	0.0259	0.0283	0.012	0.0241	0.1123	0.1589	0.1891	0.114	0.262	0.1869	0.1328	0.3401	0.4377	0.0743	0.094	0.0423	0.0945	0.0887	-0.4272	0.1174	0.1523	0.0788	-0.1661	0.0902	0.1478	-0.2542	0.0102	-0.2355	0.2776	0.2318	0.2635	0.1396	0.1631
-18.4	-0.3386	0.0955	0.0902	0.2312	0.1622	0.0184	0.2394	0.0672	0.1767	0.26	0.0921	0.2768	0.0757	0.105	0.0821	0.0438	0.0658	-0.1218	0.0071	0.0133	0.0569	0.2095	0.202	0.0955	0.1322	0.173	0.1182	0.3237	0.2333	0.087	0.0885	0.0754	0.1015	-0.2512	-0.3435	0.1068	0.137	0.0752	-0.2408	0.1743	0.3323	-0.2432	0.0598	-0.283	0.3225	0.2021	0.319	0.2314	0.2418
-18.3	-0.4018	0.0754	0.1425	0.2297	0.1598	0.0026	0.256	0.1133	0.1975	0.2569	0.0721	0.1707	0.1185	0.1187	0.1159	0.0358	0.0741	-0.2979	0.0034	0.0177	0.0574	0.0924	0.166	0.0947	0.1261	0.3115	0.1099	0.2773	0.4339	0.1545	0.1228	0.0774	0.1183	-0.1983	-0.1767	0.1013	0.1524	0.1531	-0.2217	0.1543	0.3317	-0.2432	-0.143	-0.2824	0.3201	0.2232	0.1609	0.0892	0.224
-18.2	-0.3318	0.0778	0.1618	0.2608	0.156	0.047	0.2681	0.1237	0.208	0.2596	0.1684	0.2206	0.1422	0.1274	0.077	0.0645	0.0499	-0.2568	0.0138	0.0154	0.0983	0.0926	0.3373	0.1233	0.1477	0.2785	0.0866	0.2788	0.3642	0.171	0.1679	0.0319	0.0695	-0.1834	-0.2238	0.0995	0.1712	0.1384	-0.1955	0.0861	0.207	-0.2385	-0.2424	-0.2662	0.2032	0.2336	0.2317	0.1008	0.1522
-18.1	-0.335	0.0468	0.1485	0.3377	0.1469	0.1818	0.2735	0.1157	0.1343	0.2442	0.1655	0.3422	0.2511	0.0675	0.0856	0.0699	0.0545	-0.1598	0.0111	0.0211	0.0957	0.2105	0.2989	0.1222	0.0479	0.2278	0.166	0.1646	0.2304	0.2592	0.1047	0.0351	0.0847	-0.1422	-0.2809	0.1067	0.1589	0.0661	-0.1782	0.1055	0.1807	-0.248	-0.3361	-0.1176	0.2758	0.1517	0.2701	0.0933	0.2282
-18	-0.2029	0.0709	0.1675	0.1728	0.1498	0.1865	0.2098	0.1499	0.1576	0.2109	0.1783	0.2919	0.2589	0.1293	0.1022	0.0648	0.0408	-0.1728	0.0377	0.0339	0.0463	0.2278	0.2684	0.1201	0.0971	0.2755	0.1514	0.3154	0.2542	0.2917	0.148	0.0563	0.0876	-0.0555	-0.2631	0.114	0.2528	0.0992	0.038	0.0992	0.19	-0.2911	-0.3275	-0.0179	0.2821	0.1611	0.1557	0.0789	0.1553
-17.9	-0.2361	0.1034	0.1872	0.2136	0.1037	0.0895	0.2721	0.1298	0.2683	0.2278	0.1497	0.1759	0.2861	0.1632	0.127	0.0424	0.0599	-0.199	0.0507	0.0199	0.0295	0.1525	0.2469	0.1236	0.0854	0.2636	0.1707	0.2476	0.369	0.284	0.1475	0.0323	0.1113	-0.144	-0.2417	0.2306	0.1143	0.1213	0.0318	0.1185	0.385	-0.2739	-0.2931	0.098	0.3884	0.2898	0.131	0.0505	0.1745
-17.8	-0.2036	0.1172	0.1587	0.1863	0.1643	0.0729	0.2906	0.1413	0.1885	0.2569	0.2098	0.1974	0.2275	0.1536	0.1407	0.0564	0.0397	-0.1924	0.0662	0.019	0.0627	0.1023	0.1496	0.1227	0.0643	0.2736	0.1646	0.3272	0.3778	0.1282	0.1568	0.0363	0.1039	-0.1539	-0.2338	0.1134	0.1259	0.1147	0.0677	0.0994	0.3541	-0.2679	-0.4342	0.2032	0.2564	0.2952	0.1485	0.0539	0.2147
-17.7	-0.2291	0.0995	0.1714	0.1787	0.2112	0.0742	0.1811	0.1489	0.2565	0.1499	0.1814	0.2026	0.1455	0.1234	0.2066	0.0757	0.0659	-0.1807	0.1524	0.0117	0.1138	0.0803	0.2025	0.1024	0.0675	0.3197	0.1518	0.2124	0.2462	0.0959	0.187	0.0618	0.0969	-0.1988	-0.2092	0.1184	0.1291	0.0976	0.0541	0.1707	0.3581	-0.2907	-0.2355	0.1921	0.1875	0.1467	0.1133	0.1322	0.2219
-17.6	-0.1488	0.2337	0.2066	0.1622	0.2168	0.0335	0.2704	0.1071	0.1833	0.2137	0.2685	0.2009	0.255	0.0751	0.2971	0.0476	0.0894	-0.3115	0.1325	0.0124	0.0802	0.1489	0.2269	0.1462	0.0519	0.181	0.145	0.1841	0.3202	0.1689	0.102	0.0827	0.1665	-0.1858	-0.1954	0.1257	0.1721	0.085	0.0497	0.0877	0.362	-0.2736	-0.283	0.1626	0.1648	0.1267	0.1968	0.1579	0.1268
-17.5	-0.1423	0.2575	0.1014	0.1598	0.2314	0.0538	0.2583	0.1419	0.2745	0.2333	0.2492	0.243	0.2445	0.0699	0.1921	0.0788	0.0582	-0.1707	0.1571	0.0322	0.0828	0.1362	0.1926	0.1446	0.063	0.2305	0.0869	0.372	0.317	0.1512	0.0614	0.0832	0.1493	-0.2235	-0.2378	0.119	0.1885	0.0324	0.0745	0.1051	0.2317	-0.261	-0.2824	0.2147	0.3547	0.1637	0.2765	0.1105	0.2109
-17.4	-0.2332	0.1649	0.1331	0.156	0.2253	0.0974	0.3538	0.1464	0.232	0.2326	0.2748	0.2347	0.1527	0.0857	0.2652	0.0843	0.037	-0.301	0.1738	0.0281	0.1011	0.2382	0.1579	0.1091	0.0415	0.2492	0.2239	0.3169	0.3441	0.1531	0.2267	0.1158	0.1526	-0.2537	-0.4062	0.0973	0.2618	0.0434	0.089	0.1131	0.4277	-0.2468	-0.2662	0.0824	0.1677	0.2498	0.1953	0.085	0.1636
-17.3	-0.2273	0.2149	0.0941	0.1469	0.1975	0.0857	0.2865	0.1476	0.1212	0.1953	0.2418	0.235	0.1734	0.1452	0.2185	0.0712	0.0631	-0.327	0.0168	0.0201	0.084	0.2589	0.2457	0.1096	0.0465	0.247	0.2131	0.1752	0.2932	0.1612	0.2553	0.1198	0.1302	-0.1928	-0.3469	0.0813	0.2326	0.0352	0.1	0.0999	0.1877	-0.2397	-0.1176	0.1119	0.2652	0.2038	0.1196	0.0695	0.1149
-17.2	-0.1979	0.1828	0.122	0.1498	0.1956	0.052	0.1853	0.1467	0.2005	0.2735	0.1439	0.2045	0.2051	0.0891	0.1881	0.0586	0.1658	-0.284	0.0257	0.0191	0.0932	0.1495	0.165	0.0882	0.0498	0.2466	0.3036	0.24	0.2717	0.1066	0.1038	0.1387	0.1201	-0.4099	-0.2051	0.0847	0.1666	0.0626	0.159	0.1048	0.3103	-0.297	-0.0179	0.126	0.2874	0.1927	0.1922	0.1007	0.1703
-17.1	-0.2186	0.2384	0.1865	0.1037	0.223	0.0529	0.2148	0.123	0.2119	0.1764	0.1841	0.2267	0.1588	0.1347	0.1966	0.0576	0.1649	-0.2178	0.0405	0.012	0.0627	0.2988	0.2058	0.1227	0.049	0.19	0.3263	0.2762	0.3373	0.1252	0.1197	0.1788	0.0864	-0.3277	-0.3847	0.0743	0.2912	0.093	0.1072	0.1212	0.2374	-0.286	0.098	0.117	0.2409	0.1953	0.1173	0.0564	0.1733
-17	-0.3599	0.1822	0.1798	0.1643	0.226	0.0241	0.2187	0.1713	0.3053	0.2235	0.2503	0.3679	0.2896	0.1327	0.1693	0.0837	0.1776	-0.1054	0.0427	0.023	0.0159	0.137	0.1866	0.1284	0.0507	0.2611	0.2154	0.2648	0.3751	0.1238	0.127	0.1803	0.1162	-0.2852	-0.2054	0.1266	0.2633	0.0802	0.0348	0.0902	0.1535	-0.357	0.2032	0.1014	0.1483	0.2162	0.0978	0.0243	0.1885
-16.9	-0.2454	0.2172	0.2575	0.2112	0.2164	0.0072	0.2823	0.1803	0.1765	0.2269	0.1536	0.3242	0.2338	0.1508	0.1787	0.1117	0.1739	0.0649	0.0582	0.0153	0.0144	0.2499	0.1781	0.1043	0.0325	0.2482	0.2965	0.299	0.0394	0.2163	0.2286	0.1813	0.1106	-0.2784	-0.2585	0.0966	0.1448	0.0756	0.0168	0.0915	0.3077	-0.3484	0.1921	0.0729	0.3001	0.236	0.0926	0.015	0.1692
-16.8	-0.3342	0.2912	0.1568	0.2168	0.164	0.0019	0.1702	0.1192	0.2216	0.2837	0.202	0.1906	0.2184	0.1694	0.2568	0.0591	0.0744	0.0195	0.0441	0.0145	0.0098	0.2053	0.1583	0.1127	0.0754	0.2184	0.3707	0.1816	0.0391	0.249	0.1903	0.2194	0.14	-0.1682	-0.2266	0.148	0.1877	0.0494	0.0205	0.1068	0.2829	-0.3316	0.1626	0.0629	0.2589	0.1357	0.1715	0.0178	0.151
-16.7	-0.3566	0.2106	0.2063	0.2314	0.1559	0.0035	0.2365	0.1501	0.2026	0.2339	0.1996	0.3652	0.1007	0.174	0.2465	0.1355	0.1047	0.2329	0.0428	0.0339	0.0266	0.0905	0.2418	0.1602	0.1132	0.2471	0.4035	0.2422	0.1977	0.1656	0.1117	0.2568	0.1554	-0.238	0.0391	0.1038	0.2654	0.0282	0.0403	0.1168	0.1756	-0.3289	0.2147	0.0618	0.1685	0.2318	0.125	0.0252	0.1754
-16.6	-0.3732	0.288	0.2	0.2253	0.1697	0.0167	0.212	0.1356	0.2884	0.2163	0.2073	0.1511	0.1458	0.1514	0.2279	0.1456	0.1333	0.2489	0.0217	0.0649	0.0158	0.1885	0.1111	0.2061	0.1092	0.2378	0.591	0.2837	0.1876	0.1747	0.1539	0.3752	0.1606	-0.0515	0.0539	0.0775	0.1537	0.0165	0.0615	0.1132	0.3245	-0.1841	0.0824	0.025	0.2283	0.1305	0.157	0.0824	0.1964
-16.5	-0.3396	0.2669	0.1296	0.1975	0.1733	0.072	0.3278	0.2033	0.1521	0.1313	0.1427	0.2034	0.1616	0.1415	0.229	0.1377	0.1573	0.1326	0.0116	0.0518	0.0297	0.2145	0.1358	0.1774	0.0744	0.1978	0.4933	0.1843	0.0157	0.1785	0.1688	0.2899	0.1602	0.1323	0.071	0.1195	0.2954	0.0261	0.0579	0.1388	0.2598	-0.3206	0.1119	0.0344	0.2192	0.081	0.1624	0.1104	0.176
-16.4	-0.3653	0.2318	0.1299	0.1956	0.1357	0.1148	0.1961	0.2153	0.1421	0.1829	0.2358	0.2201	0.1742	0.1462	0.2036	0.1131	0.1487	0.1631	0.0194	0.0565	-0.0452	0.1313	0.1118	0.1027	0.0552	0.1836	0.4548	0.0525	-0.1089	0.1086	0.2381	0.1392	0.1772	0.1959	0.0657	0.1444	0.2671	0.001	0.061	0.1682	0.3261	-0.2756	0.126	0.0501	0.3608	0.0671	0.1701	0.0575	0.2129
-16.3	-0.1026	0.2937	0.0991	0.223	0.1471	0.1598	0.1737	0.1965	0.1765	0.3353	0.2058	0.242	0.2614	0.137	0.1685	0.1157	0.0634	0.2059	-0.0221	0.0741	-0.0778	0.2248	0.1128	0.1001	0.0695	0.1779	0.3557	0.1113	-0.1747	0.1926	0.1925	0.2423	0.2504	0.1755	0.1303	0.1791	0.2921	0.0074	0.0581	0.1338	0.4636	-0.1929	0.117	0.0439	0.359	0.2069	0.1627	0.0868	0.2059
-16.2	0.0482	0.2513	0.1368	0.226	0.1526	0.1253	0.2441	0.1881	0.2241	0.1612	0.1634	0.16	0.1599	0.1456	0.1849	0.1389	0.1292	0.2098	-0.028	0.0417	-0.235	0.1711	0.2194	0.0704	0.0698	0.1797	0.2642	-0.2024	-0.4183	0.2102	0.1114	0.0689	0.2369	0.1855	0.1059	0.0839	0.1538	0.0366	0.0408	0.07	0.4003	-0.2534	0.1014	0.0068	0.1795	0.1207	0.1955	0.1278	0.1507
-16.1	0.0209	0.222	0.1632	0.2164	0.1708	0.2275	0.2863	0.2009	0.2255	0.2182	0.1623	0.2151	0.201	0.1523	0.2305	0.123	0.1281	0.196	-0.166	0.056	-0.2423	0.2159	0.1339	0.1248	0.1121	0.2314	0.2713	-0.31	-0.4072	0.2342	0.1705	0.0945	0.2799	0.1579	0.0884	0.0944	0.2023	0.0023	0.0174	0.05	0.2548	-0.261	0.0729	0.0004	0.1754	0.2133	0.1964	0.0932	0.12
-16	0.0258	0.2139	0.1687	0.164	0.2646	0.1893	0.2508	0.2522	0.1965	0.2203	0.1531	0.2116	0.1964	0.1162	0.244	0.0202	0.1506	0.1271	-0.1807	0.0446	-0.2965	0.2948	0.1659	0.1065	0.0816	0.1745	0.3546	-0.5239	-0.4251	0.279	0.1726	0.1015	0.1498	0.1124	0.1474	0.0647	0.2172	0.058	0.0181	0.08	0.3386	-0.2379	0.0629	0.0197	0.2419	0.2327	0.1267	0.1709	0.1129
-15.9	0.0187	0.1607	0.1474	0.1559	0.0989	0.119	0.2429	0.2697	0.2087	0.322	0.154	0.234	0.2943	0.1624	0.3491	0.0259	0.1245	0.1588	-0.1768	0.0475	-0.2929	0.2544	0.1761	0.0589	0.1036	0.2046	0.4412	-0.4649	-0.4305	0.2785	0.2063	0.1183	0.3612	0.1046	0.1454	0.0213	0.1659	0.0734	0.0199	0.0889	0.4006	-0.2326	0.0618	0.0467	0.2357	0.1887	0.28	0.2316	0.155
-15.8	0.0327	0.1508	0.1487	0.1697	0.1592	0.1334	0.2578	0.1654	0.34	0.2345	0.2747	0.1936	0.2609	0.2436	0.2969	0.0658	0.0608	0.1057	-0.1916	0.0537	-0.2811	0.1544	0.1918	0.0389	0.202	0.1929	0.2877	-0.2711	-0.2896	0.2624	0.2058	0.0695	0.3541	0.1302	0.1599	0.0576	0.2149	0.0948	0.0291	0.0819	0.324	-0.2926	0.025	0.0204	0.2058	0.1469	0.2516	0.1621	0.1762
-15.7	0.0251	0.1058	0.0989	0.1733	0.1895	0.0899	0.3792	0.2928	0.1753	0.1886	0.3148	0.1216	0.1744	0.1535	0.1675	0.0741	0.1075	0.077	-0.1361	0.0128	-0.279	0.1751	0.1876	0.0598	0.1744	0.1978	0.364	-0.338	-0.4997	0.2635	0.2311	0.0847	0.1907	0.1469	0.1701	0.0654	0.1178	0.1388	0.0223	0.0942	0.3136	-0.1598	0.0344	0.0167	0.2132	0.1848	0.1512	0.1467	0.1901
-15.6	0.0484	0.0889	0.1486	0.1357	0.1829	0.0878	0.1346	0.2442	0.3434	0.2223	0.1744	0.2506	0.2327	0.2012	0.2272	0.0499	0.0821	0.0491	-0.1515	0.006	-0.2468	0.1962	0.1885	0.0225	0.1803	0.2179	0.3497	-0.3166	-0.2454	0.2709	0.1775	0.0876	0.3359	0.086	0.1398	0.0929	0.1653	0.1488	0.0705	0.0872	0.229	-0.2274	0.0501	0.0101	0.2331	0.2037	0.2148	0.1285	0.1308
-15.5	0.1031	0.058	0.1322	0.1471	0.1689	0.1453	0.2639	0.2416	0.2857	0.2125	0.2026	0.2538	0.2509	0.2011	0.3033	0.0545	0.093	0.0354	0.0607	0.0288	-0.2384	0.1752	0.1974	0.0022	0.2086	0.3104	0.419	-0.4769	-0.4899	0.3022	0.0437	0.1113	0.2081	0.1247	0.0468	0.0938	0.1814	0.1248	0.0859	0.1136	0.4126	-0.2591	0.0439	0.0046	0.2226	0.2279	0.1234	0.1336	0.1199
-15.4	0.0611	0.1821	0.1957	0.1526	0.2034	0.1455	0.2411	0.1597	0.1691	0.2876	0.2275	0.2073	0.272	0.2605	0.1718	0.0408	0.0858	0.0366	0.0328	0.0139	-0.1336	0.1848	0.1348	0.0242	0.1812	0.1506	0.4173	-0.2678	-0.4327	0.2007	0.0193	0.1039	0.2606	0.1371	0.0538	0.0978	0.275	0.073	0.0369	0.1318	0.2032	-0.2646	0.0068	0.0082	0.2691	0.1685	0.0974	0.1585	0.1191
-15.3	0.0523	0.099	0.1295	0.1708	0.1551	0.1016	0.1853	0.2964	0.2189	0.1901	0.2831	0.1622	0.2536	0.17	0.1454	0.0599	0.0403	0.0826	0.0451	0.0056	-0.263	0.1209	0.0991	0.0615	0.1906	0.2256	0.5395	-0.527	-0.2734	0.1522	0.0233	0.0969	0.1852	0.1279	0.0928	0.0712	0.2251	0.1084	0.0597	0.1296	0.3183	-0.2769	0.0004	0.0072	0.2556	0.2633	0.0567	0.1391	0.2167
-15.2	0.0396	0.1542	0.183	0.2646	0.1358	0.1521	0.2506	0.2967	0.2648	0.3217	0.2427	0.2001	0.2112	0.0515	0.1329	0.0397	0.07	0.0578	0.0517	0.0057	-0.141	0.2093	0.1543	-0.1074	0.1679	0.2663	0.285	-0.364	-0.4983	0.1423	0.028	0.1665	0.1804	0.1201	0.125	0.0726	0.1203	0.1143	0.0511	0.1063	0.333	-0.2478	0.0197	0.0068	0.2591	0.2868	0.0123	0.1317	0.1982
-15.1	0.0697	0.1166	0.1961	0.0989	0.213	0.2443	0.2953	0.2215	0.2548	0.263	0.2272	0.1521	0.2257	0.137	0.1047	0.0659	0.0657	0.0908	0.0534	0.0135	-0.2114	0.0387	0.1185	-0.1305	0.1638	0.2733	0.5068	-0.2236	-0.383	0.1408	0.0077	0.1493	0.2312	0.1459	0.0678	0.0741	0.1674	0.0953	0.1203	0.0666	0.3387	-0.2043	0.0467	0.0147	0.2152	0.1758	0.0227	0.1098	0.2046
-15	0.1481	0.0824	0.1511	0.1592	0.1864	0.173	0.2338	0.2301	0.295	0.1536	0.1108	0.2011	0.2776	0.1674	0.1621	0.0894	0.0317	0.1505	0.1288	0.0024	-0.1738	0.1083	0.0777	-0.1231	0.1703	0.2521	0.4021	-0.292	-0.2176	0.2277	0.0107	0.1526	0.1651	0.0844	0.069	0.1465	0.1533	0.088	0.1034	0.0883	0.184	-0.2093	0.0204	0.0172	0.2275	0.2445	0.1642	0.1716	0.1097
-14.9	0.0857	0.1468	0.1621	0.1895	0.1642	0.1519	0.2733	0.1769	0.1556	0.3287	0.1492	0.1948	0.2538	0.2323	0.3092	0.0582	0.0145	0.1297	0.1377	0.0129	-0.0777	0.0803	0.0602	-0.1207	0.1897	0.338	0.2064	-0.2978	-0.3372	0.1191	0.0458	0.1302	0.2284	0.1626	0.0979	0.1199	0.1567	0.0609	0.0414	0.1499	0.2309	-0.2506	0.0167	0.0391	0.2231	0.1543	0.0366	0.1683	0.119
-14.8	0.1105	0.1594	0.215	0.1829	0.2291	0.3548	0.1558	0.1476	0.1853	0.1604	0.269	0.1992	0.2763	0.1321	0.2609	0.037	0.0124	0.0668	0.245	0.0213	0.0832	0.0709	0.0571	-0.096	0.1393	0.2077	0.2734	-0.4452	-0.2265	0.1202	-0.0873	0.1201	0.2028	0.1353	0.1004	0.159	0.151	0.0666	0.0945	0.0981	0.2753	-0.2979	0.0101	0.0485	0.2102	0.2466	0.01	0.1595	0.181
-14.7	0.1356	0.2587	0.2333	0.1689	0.2455	0.2726	0.164	0.1648	0.2164	0.2449	0.1602	0.19	0.2829	0.1444	0.1814	0.0631	0.0176	0.0887	0.0753	0.0188	0.0042	0.0981	0.0178	0.0833	0.2187	0.2351	0.3072	-0.3899	-0.2863	0.2028	-0.1261	0.0864	0.2616	0.1058	0.1193	0.097	0.1771	0.0933	0.0948	0.1279	0.267	-0.2977	0.0046	0.0651	0.1902	0.1568	0.1019	0.1433	0.1798
-14.6	0.2006	0.2082	0.2312	0.2034	0.1571	0.1331	0.2026	0.2698	0.1742	0.2293	0.2098	0.1778	0.2345	0.1281	0.3103	0.1658	-0.1038	0.0353	0.0725	0.003	0.0664	0.1404	0.0095	0.055	0.2727	0.3281	0.4201	-0.2611	-0.4331	0.136	-0.1924	0.1162	0.2848	0.1392	0.1114	0.1007	0.1716	0.0604	0.064	0.1492	0.3397	-0.3075	0.0082	0.0722	0.2318	0.261	0.2426	0.1126	0.1304
-14.5	0.098	0.1404	0.2297	0.1551	0.2981	0.2676	0.2729	0.1511	0.1189	0.1913	0.2806	0.1726	0.1966	0.1563	0.23	0.1649	-0.1087	0.0383	0.1075	0.0031	0.069	0.1397	0.0173	0.0179	0.1913	0.1662	0.3582	-0.3721	-0.3678	0.2222	-0.2078	0.1106	0.3464	0.1312	0.1512	0.1286	0.2287	0.0618	0.0809	0.1274	0.3713	-0.3174	0.0072	0.0562	0.2021	0.2549	0.2385	0.2033	0.1117
-14.4	0.1538	0.1921	0.2608	0.1358	0.2466	0.2643	0.1345	0.1763	0.1461	0.237	0.1862	0.1668	0.2089	0.0932	0.1376	0.1776	-0.3339	0.0186	0.111	0.0191	0.0631	0.1524	0.0032	0.0177	0.1433	0.221	0.246	-0.3524	-0.2355	0.1823	-0.2769	0.14	0.3543	0.1596	0.0744	0.0968	0.2234	0.0845	0.0448	0.1401	0.2926	-0.2453	0.0068	0.0478	0.2232	0.2644	0.0531	0.0841	0.172
-14.3	0.1271	0.1836	0.3377	0.213	0.2362	0.1253	0.2036	0.1902	0.2282	0.2319	0.2703	0.2008	0.246	0.0966	0.1748	0.1739	-0.3061	0.0074	0.087	0.0137	0.1175	0.1153	0.0772	0.0147	0.1623	0.2146	0.3231	-0.3566	-0.2981	0.2594	-0.2289	0.1554	0.4056	0.1331	0.0964	0.1166	0.2127	0.0547	0.036	0.1132	0.4635	-0.2281	0.0147	0.2442	0.2336	0.2472	0.0386	0.132	0.1727
-14.2	0.1163	0.1475	0.1728	0.1864	0.1418	0.1398	0.3377	0.2634	0.1523	0.1865	0.1939	0.1751	0.2659	0.1305	0.1964	0.0744	-0.2972	0.0063	0.0914	0.0093	0.2389	0.1586	0.0386	0.0689	0.3141	0.3152	0.3364	-0.3139	-0.3646	0.3092	-0.2411	0.1606	0.1993	0.0793	0.0572	0.1713	0.2198	0.0033	0.0721	0.1531	0.1882	-0.2527	0.0172	-0.1733	0.1517	0.2446	0.0331	0.1249	0.2012
-14.1	0.2238	0.1126	0.2136	0.1642	0.1464	0.1755	0.1811	0.229	0.1952	0.1852	0.2553	0.2105	0.2534	0.1242	0.2225	0.1047	-0.1986	0.012	0.0433	0.0216	0.1908	0.1316	0.028	0.0829	0.3095	0.3054	0.375	-0.4201	-0.3479	0.1512	-0.1655	0.1602	0.2135	0.0818	0.0026	0.1766	0.1851	0.0049	0.0683	0.1474	0.3323	-0.3737	0.0391	-0.2566	0.1611	0.1586	0.029	0.1596	0.1622
-14	0.1242	0.1772	0.1863	0.2291	0.1342	0.2002	0.2285	0.1485	0.1674	0.1776	0.286	0.1377	0.3506	0.1259	0.1816	0.1333	-0.2826	0.0071	0.0332	0.009	0.0981	0.185	0.0316	0.0457	0.2076	0.1646	0.2938	-0.2609	-0.3451	0.0992	-0.1879	0.1772	0.4419	0.0813	0.1422	0.1905	0.1921	0.006	0.0436	0.181	0.2939	-0.3563	0.0485	-0.2958	0.2898	0.2128	0.122	0.2019	0.1607
-13.9	0.1414	0.1588	0.1787	0.2455	0.1999	0.2551	0.1802	0.2204	0.1613	0.1935	0.1559	0.2998	0.2844	0.119	0.1577	0.1573	-0.2886	0.0034	0.0204	0.023	0.1295	0.1199	0.032	0.0548	0.2094	0.2154	0.1591	-0.3511	-0.2293	0.0722	-0.2771	0.2504	0.3738	0.1714	0.0865	0.1532	0.2112	0.0185	0.0587	0.1562	0.2118	-0.2622	0.0651	-0.3303	0.2952	0.2351	0.1594	0.1563	0.1724
-13.8	0.1287	0.1657	0.1622	0.1571	0.3075	0.3373	0.1466	0.1424	0.1811	0.2085	0.3163	0.2659	0.2742	0.1149	0.1595	0.1487	-0.3122	0.0138	0.0152	0.0272	0.1262	0.209	0.0623	0.0571	0.2129	0.2566	0.2838	-0.4892	-0.4472	0.0934	-0.1618	0.2369	0.2199	0.1627	0.1101	0.1309	0.2222	0.0729	0.1162	0.0996	0.273	-0.2563	0.0722	-0.3472	0.1467	0.2205	0.1923	0.1653	0.1485
-13.7	0.1165	0.0823	0.1598	0.2981	0.1213	0.2292	0.1328	0.1871	0.1888	0.2108	0.2806	0.183	0.2815	0.1878	0.183	0.0634	-0.297	0.0111	-0.1539	0.0075	0.1166	0.1637	0.0804	0.0829	0.2281	0.3977	0.2648	-0.4018	-0.2379	0.0903	-0.1871	0.2799	0.4683	0.0937	0.079	0.1924	0.196	0.1211	0.0943	0.1213	0.2467	-0.1793	0.0562	-0.3944	0.1267	0.2179	0.2055	0.1613	0.1481
-13.6	0.0859	0.0732	0.156	0.2466	0.1627	0.2037	0.1301	0.1895	0.1871	0.2146	0.1677	0.3491	0.1851	0.1237	0.1621	0.1292	-0.2674	0.0377	-0.2337	0.0323	0.0616	0.0937	0.0515	0.0924	0.1855	0.2236	0.1935	-0.2504	-0.357	0.0774	-0.3705	0.1498	0.404	0.163	0.077	0.1327	0.1829	0.0839	0.101	0.0842	0.2454	-0.2247	0.0478	-0.4095	0.1637	0.2171	0.1002	0.1112	0.1494
-13.5	0.0818	0.0649	0.1469	0.2362	0.1596	0.0851	0.1396	0.2108	0.2322	0.2682	0.3396	0.2102	0.3696	0.2503	0.1077	0.1281	-0.3274	0.0507	-0.2782	-0.0955	0.1021	0.1431	0.0389	0.0957	0.1585	0.3644	0.2146	-0.2711	-0.3327	0.0758	-0.3932	0.3612	0.2077	0.1513	0.1037	0.1762	0.2544	0.1119	0.0942	0.0605	0.3771	-0.3564	0.2442	-0.4376	0.2498	0.2027	0.1036	0.1182	0.1833
-13.4	0.0909	0.1979	0.1498	0.1418	0.2301	0.1919	0.1645	0.1212	0.2331	0.2224	0.186	0.2905	0.324	0.216	0.0975	0.1506	-0.3162	0.0662	-0.2788	-0.0885	0.1179	0.1929	0.0732	0.0884	0.1823	0.3074	0.3729	0.1067	-0.3288	0.0744	-0.2376	0.3541	0.2395	0.1608	0.0893	0.2356	0.1842	0.1746	0.1806	0.0174	0.3662	-0.3258	-0.1733	-0.4519	0.2038	0.2048	0.1396	0.1567	0.1984
-13.3	0.0955	0.1653	0.1037	0.1464	0.1831	0.181	0.1498	0.1548	0.201	0.2362	0.1765	0.2909	0.1829	0.1192	0.0783	0.1245	-0.4528	0.1524	-0.286	-0.177	0.0649	0.1922	0.0469	0.05	0.3012	0.219	0.3118	0.0286	-0.1888	0.0671	-0.4692	0.1907	0.2727	0.172	0.1418	0.2146	0.2013	0.0825	0.0177	0.0028	0.3621	-0.2467	-0.2566	-0.2178	0.1927	0.2036	0.2314	0.1631	0.1965
-13.2	0.0754	0.0533	0.1643	0.1342	0.1217	0.1673	0.1296	0.1537	0.2039	0.2157	0.3199	0.246	0.2467	0.1489	0.0133	0.0608	-0.3864	0.1325	-0.1879	-0.3535	0.0738	0.256	0.026	0.0511	0.1364	0.3676	0.1693	0.1404	-0.2111	0.116	-0.3569	0.3359	0.192	0.2678	0.1445	0.2008	0.2183	0.0644	0.0613	0.013	0.202	-0.2075	-0.2958	-0.4316	0.1953	0.2549	0.0892	0.2418	0.1299
-13.1	0.0778	0.1203	0.2112	0.1999	0.1568	0.3576	0.1389	0.1193	0.1918	0.1104	0.2523	0.2954	0.1835	0.1235	0.0245	0.1075	-0.2302	0.1571	-0.4227	-0.1792	0.0755	0.2066	0.0118	0.1082	0.1158	0.2178	0.2258	0.1703	0.0787	0.1129	-0.3193	0.2081	0.2452	0.2119	0.074	0.2394	0.1397	0.0636	0.148	0.0172	0.2681	-0.2443	-0.3303	-0.3657	0.2162	0.236	0.1008	0.224	0.1212
-13	0.0468	0.1418	0.2168	0.3075	0.1598	0.1073	0.1395	0.1449	0.1544	0.1667	0.1562	0.2096	0.2109	0.0821	0.0622	0.0821	-0.4085	0.1738	-0.1718	-0.2061	0.0878	0.205	0.0522	0.0451	0.2771	0.3039	0.2798	0.1819	0.0078	0.1123	-0.1647	0.2606	0.3676	0.1293	0.0612	0.1556	0.2539	0.0941	0.1645	0.0106	0.3531	-0.267	-0.3472	-0.2051	0.236	0.2004	0.0933	0.1522	0.145
-12.9	0.0709	0.2004	0.2314	0.1213	0.1283	0.0821	0.1027	0.2031	0.2103	0.1778	0.2071	0.2598	0.2088	0.1159	-0.1661	0.093	-0.0889	0.0168	-0.1659	-0.208	0.0717	0.133	-0.1028	0.0409	0.1978	0.2705	0.2859	0.1324	0.1876	0.0974	-0.2495	0.1852	0.3044	0.1633	0.0444	0.1507	0.2254	0.1199	0.0941	0.0085	0.2623	-0.1832	-0.3944	-0.2354	0.1357	0.1992	0.0789	0.2282	0.1175
-12.8	0.1034	0.2004	0.2253	0.1627	0.1631	0.0944	0.1517	0.1093	0.256	0.2546	0.2475	0.2194	0.2437	0.077	-0.2963	0.0858	0.0555	0.0257	-0.1166	-0.2753	0.0865	0.1599	-0.214	0.069	0.2518	0.2177	0.2537	0.1054	0.1926	0.1575	-0.4631	0.1804	0.2979	0.1348	0.0384	0.213	0.1464	0.2186	0.1091	0.0129	0.44	-0.2563	-0.4095	-0.2584	0.2318	0.2236	0.0505	0.1553	0.0983
-12.7	0.1172	0.104	0.1975	0.1596	0.2137	0.2143	0.189	0.1181	0.2291	0.1495	0.2367	0.2508	0.1667	0.0856	-0.1297	0.0403	0.002	0.0405	0.0029	-0.1926	0.0909	0.2253	-0.2044	0.1096	0.2834	0.2544	0.2455	0.0677	0.1455	0.131	-0.3897	0.2312	0.3209	0.1358	0.0602	0.116	0.1945	0.2062	0.0748	0.0024	0.34	-0.3386	-0.4376	-0.4188	0.1305	0.2246	0.0539	0.1745	0.1015
-12.6	0.0995	0.1299	0.1956	0.2301	0.2343	0.3632	0.1444	0.1811	0.2824	0.2013	0.2798	0.2672	0.2067	0.1022	-0.118	0.07	0.0197	0.0427	0.0073	-0.1096	0.0527	0.1824	-0.1956	0.1444	0.1249	0.2731	0.1913	0.039	0.1774	0.1681	-0.2229	0.1651	0.3242	0.1124	0.0678	0.1338	0.2279	0.1269	0.0798	0.0105	0.225	-0.2919	-0.4519	-0.2631	0.081	0.2303	0.1322	0.2147	0.12
-12.5	0.2337	0.2625	0.223	0.1831	0.2473	0.1314	0.2447	0.1191	0.2441	0.3025	0.1917	0.3135	0.1907	0.127	-0.0432	0.0657	0.0426	0.0582	0.0142	-0.1476	0.061	0.2758	-0.1582	0.0688	0.2194	0.2757	0.1999	0.0569	NaN	0.146	-0.2737	0.2284	0.1588	0.072	0.1042	0.1281	0.2149	0.1212	0.0834	0.0211	0.3008	-0.3138	-0.2178	-0.3371	0.0671	0.3675	0.1579	0.2219	0.16
-12.4	0.2575	0.2681	0.226	0.1217	0.2153	0.1769	0.2365	0.0573	0.1448	0.156	0.2263	0.3023	0.1992	0.1407	-0.0578	0.0317	0.0601	0.0441	0.1305	-0.1456	0.0637	0.1881	-0.1994	0.0936	0.2531	0.2469	0.1581	0.1506	NaN	0.1374	-0.2006	0.2028	0.1878	0.112	0.1349	0.1257	0.2036	0.1221	0.1044	0.0514	0.4005	-0.1977	-0.4316	-0.2966	0.2069	0.3595	0.1105	0.1268	0.1559
-12.3	0.1649	0.2521	0.2164	0.1568	0.2537	0.0382	0.1309	0.1034	0.2283	0.2325	0.2198	0.3772	0.1903	0.2066	0.1967	0.0145	0.0364	0.0428	0.0853	-0.2477	0.0663	0.1314	-0.2033	0.1441	0.105	0.2248	0.2192	0.1201	NaN	0.2387	0.1069	0.2616	0.1683	0.1346	0.0855	0.1507	0.2347	0.1247	0.0888	0.0677	0.1576	-0.2742	-0.3657	-0.2495	0.1207	0.1748	0.085	0.2109	0.0945
-12.2	0.2149	0.1524	0.164	0.1598	0.2954	0.0397	0.1777	0.1987	0.3477	0.2293	0.2303	0.2008	0.1898	0.2971	0.2621	0.0124	0.1218	0.0217	0.1097	-0.1584	0.0688	0.1705	-0.1416	0.06	0.1993	0.2273	0.1915	0.1703	NaN	0.1978	0.0554	0.2848	0.1637	0.1099	0.0644	0.1707	0.1425	0.0985	0.1404	0.0659	0.3432	-0.2704	-0.2051	-0.3168	0.2133	0.1859	0.0695	0.1636	0.1156
-12.1	0.1828	0.2122	0.1559	0.1283	0.22	0.0527	0.2508	0.1166	0.2165	0.2302	0.2527	0.1914	0.2235	0.1921	0.1799	0.0176	0.0946	0.0116	0.1269	-0.3757	0.0548	0.2579	-0.2307	0.0605	0.1259	0.283	0.2776	0.2124	NaN	0.1579	0.0634	0.3464	0.1864	0.1441	0.1397	0.1289	0.209	0.0964	0.0897	0.0561	0.3207	-0.3957	-0.2354	-0.2934	0.2327	0.2835	0.1007	0.1149	0.1402
-12	0.2384	0.2495	0.1697	0.1631	0.174	0.0553	0.1292	0.1442	0.2189	0.3289	0.1859	0.3641	0.2084	0.2652	0.1274	-0.1038	0.1433	0.0194	0.2047	-0.3295	0.0839	0.1157	-0.1004	0.0441	0.2481	0.2791	0.3274	0.2176	NaN	0.1809	0.1433	0.3543	0.1711	0.1002	0.1187	0.1184	0.2341	0.1255	0.1911	0.0621	0.2088	-0.3729	-0.2584	-0.0969	0.1887	0.2325	0.0564	0.1703	0.1567
-11.9	0.1822	0.1459	0.1733	0.2137	0.1704	0.0639	0.0838	0.1562	0.2239	0.2783	0.2363	0.3122	0.2227	0.2185	0.2187	-0.1087	0.1992	-0.0221	0.1737	-0.1326	0.0974	0.1913	-0.1016	0.0543	0.2399	0.2876	0.3232	0.1612	NaN	0.148	0.2805	0.4056	0.1662	0.1147	0.003	0.1105	0.2567	0.0882	0.1731	0.0456	0.2538	-0.2734	-0.4188	0.1842	0.1469	0.242	0.0243	0.1733	0.1696
-11.8	0.2172	0.2373	0.1357	0.2343	0.185	0.1558	0.0524	0.1972	0.1933	0.2487	0.2167	0.1822	0.2058	0.1881	0.1841	-0.3339	0.2314	-0.028	0.0986	-0.2185	0.0455	0.1575	0.0602	0.0539	0.1704	0.3708	0.1633	0.2127	NaN	0.1595	0.2104	0.1993	0.1138	0.1733	-0.0491	0.1008	0.2681	0.0836	0.107	0.1286	0.2095	-0.3302	-0.2631	0.2636	0.1848	0.2308	0.015	0.1885	0.1589
-11.7	0.2912	0.2326	0.1471	0.2473	0.1691	0.0771	0.0421	0.1599	0.1711	0.2489	0.1735	0.3522	0.2291	0.1966	0.2004	-0.3061	0.2583	-0.166	0.0988	0.0652	0.017	0.1242	0.0017	0.0577	0.1572	0.3081	0.2202	0.2034	NaN	0.1597	0.1134	0.2135	0.0671	0.1729	-0.1865	0.1567	0.2387	0.1087	0.1467	0.1118	0.2109	-0.2351	-0.3371	0.2962	0.2037	0.1589	0.0178	0.1692	0.1454
-11.6	0.2106	0.2312	0.1526	0.2153	0.1624	0.0623	0.0552	0.1477	0.3319	0.2512	0.2039	0.3361	0.2183	0.1693	0.1227	-0.2972	0.3493	-0.1807	0.1576	0.035	0.0107	0.1717	0.0769	0.0337	0.2756	0.3687	0.3128	0.418	NaN	0.1806	0.2221	0.4419	0.1093	0.1252	-0.1674	0.1753	0.2345	0.0833	0.131	0.0885	0.1752	-0.3266	-0.2966	0.295	0.2279	0.2389	0.0252	0.151	0.1191
-11.5	0.288	0.2628	0.1708	0.2537	0.2253	0.0574	0.0948	0.1111	0.3046	0.254	0.1837	0.1823	0.1585	0.1787	0.2002	-0.1986	0.1578	-0.1768	0.0644	0.0702	0.018	0.1465	0.0955	0.0131	0.2757	0.3439	0.3401	0.3982	NaN	0.2039	0.0963	0.3738	0.0999	0.1576	-0.2184	0.1793	0.252	0.0904	0.1099	0.1035	0.1864	-0.2525	-0.2495	0.2075	0.1685	0.2164	0.0824	0.1754	0.1565
-11.4	0.2669	0.2616	0.2646	0.2954	0.2217	0.2038	0.0587	0.1121	0.185	0.2271	0.163	0.2108	0.1233	0.2568	0.2886	-0.2826	0.1569	-0.1916	0.1185	0.1045	0.0194	0.1518	0.2454	0.0115	0.2463	0.1837	0.3237	0.2212	NaN	0.2011	0.1057	0.2199	0.0769	0.1103	-0.2816	0.1568	0.2343	0.1664	0.1466	0.0968	0.1089	-0.356	-0.3168	0.3234	0.2633	0.2321	0.1104	0.1964	0.2706
-11.3	0.2318	0.2611	0.0989	0.22	0.1723	0.1654	0.0324	0.1527	0.3657	0.2343	0.164	0.2892	0.1732	0.2465	0.1867	-0.2886	0.0901	-0.1361	0.1293	0.1111	0.0356	0.1447	0.1114	0.0127	0.234	0.2319	0.2773	0.2602	NaN	0.1576	0.113	0.4683	0.0783	0.0389	-0.2309	0.1523	0.22	0.0466	0.1196	0.0614	0.1319	-0.3521	-0.2934	0.2414	0.2868	0.2657	0.0575	0.176	0.1013
-11.2	0.2937	0.2593	0.1592	0.174	0.1653	0.1997	0.0714	0.1168	0.2924	0.1556	0.1579	0.1723	0.2004	0.2279	0.3541	-0.3122	0.0961	-0.1515	0.1128	0.1123	0.0702	0.164	0.1403	0.0343	0.2395	0.1744	0.2788	0.2669	NaN	0.2579	0.1286	0.404	0.0771	0.0283	-0.2309	0.137	0.2274	0.0558	0.1189	0.0676	0.1093	-0.2859	-0.0969	0.1536	0.1758	0.2053	0.0868	0.2129	0.0986
-11.1	0.2513	0.3044	0.1895	0.1704	0.1149	0.1945	0.0491	0.1779	0.1787	0.1845	0.1562	0.2063	0.3006	0.229	0.2835	-0.297	0.0893	0.0607	0.0346	0.0569	0.0847	0.115	0.1582	0.0354	0.2895	0.1656	0.1646	0.2604	NaN	0.2956	0.1062	0.2077	0.1	0.0314	-0.2674	0.1524	0.2245	0.039	0.0729	0.1034	0.1129	-0.3126	0.1842	0.0546	0.2445	0.2116	0.1278	0.2059	0.0978
-11	0.222	0.3911	0.1829	0.185	0.1868	0.3129	0.0834	0.1854	0.2112	0.1033	0.2378	0.2911	0.2774	0.2036	0.1608	-0.2674	0.1207	0.0328	0.0443	0.0574	0.0967	0.1822	0.1481	0.0942	0.2099	0.1095	0.3154	0.2735	NaN	0.1935	0.1071	0.2395	0.1068	0.0276	-0.2688	0.1712	0.2058	0.043	0.1012	0.1296	0.1557	-0.3108	0.2636	0.0497	0.1543	0.2114	0.0932	0.1507	0.1065
-10.9	0.2139	0.2781	0.1689	0.1691	0.1427	0.1988	0.1404	0.1656	0.1758	0.193	0.1324	0.2519	0.1924	0.1685	0.1942	-0.3274	0.21	0.0451	0.0341	0.0983	0.1052	0.1673	0.1361	0.1456	0.2293	0.1678	0.2476	0.3617	NaN	0.157	0.0992	0.2727	-0.0904	0.0168	-0.1664	0.1589	0.1756	0.0419	0.1606	0.0909	0.2242	-0.242	0.2962	0.084	0.2466	0.1926	0.1709	0.12	0.0168
-10.8	0.1607	0.2147	0.2034	0.1624	0.09	0.2774	0.1074	0.1896	0.2396	0.1756	0.1667	0.2541	0.181	0.1849	0.1897	-0.3162	0.1168	0.0517	0.0265	0.0957	0.0844	0.1575	0.0865	0.1201	0.178	0.2228	0.3272	0.2361	NaN	0.2339	0.1394	0.192	-0.3334	0.0384	-0.3452	0.2528	0.1692	0.0204	0.0953	0.0518	0.2108	-0.275	0.295	0.0516	0.1568	0.2043	0.2316	0.1129	0.0234
-10.7	0.1508	0.2599	0.1551	0.2253	0.1367	0.2419	0.0837	0.1151	0.2675	0.1182	0.188	0.2569	0.1056	0.2305	0.1796	-0.4528	0.1354	0.0534	0.0748	0.0463	0.0679	0.1822	0.0394	0.1067	0.1518	0.1502	0.2124	0.3188	NaN	0.4837	0.0779	0.2452	-0.1923	0.0391	-0.376	0.1143	0.1764	0.0166	0.1842	0.035	0.2056	-0.2828	0.2075	0.0235	0.261	0.2333	0.1621	0.155	0.0325
-10.6	0.1058	0.3243	0.1358	0.2217	0.133	0.2078	0.1079	0.1078	0.2374	0.1896	0.1784	0.2599	0.1312	0.244	0.2298	-0.3864	0.114	0.1288	0.0713	0.0295	0.0671	0.2106	0.0177	0.113	0.2897	0.198	0.1841	0.333	NaN	0.5036	0.1671	0.3676	-0.1857	0.0549	-0.2587	0.1259	0.2321	0.0197	0.1469	0.0473	0.1273	-0.1751	0.3234	0.0417	0.2549	0.2627	0.1467	0.1762	0.0082
-10.5	0.0889	0.4133	0.213	0.1723	0.1194	0.1622	0.1016	0.0822	0.2047	0.1587	0.1644	0.1869	0.1771	0.3491	0.1732	-0.2302	0.0931	0.1377	0.0275	0.0627	0.087	0.2091	0.0172	0.1039	0.2528	0.1666	0.372	0.3594	0.2161	0.3312	0.1258	0.3044	-0.3445	0.008	-0.2352	0.1291	0.2282	0.0251	0.0776	0.0789	0.2266	-0.179	0.2414	0.0693	0.2644	0.2018	0.1285	0.1901	0.0042
-10.4	0.058	0.2272	0.1864	0.1653	0.1317	0.1256	0.105	0.0673	0.2457	0.0888	0.2713	0.3582	0.1875	0.2969	0.1088	-0.4085	0.0679	0.245	0.0739	0.1138	0.148	0.2245	0.0166	0.1206	0.254	0.1626	0.3169	0.3596	0.2025	0.2569	0.0327	0.2979	-0.2876	0.061	-0.2053	0.1721	0.2342	-0.0587	0.0966	0.0659	0.166	-0.2177	0.1536	0.052	0.2472	0.194	0.1336	0.1308	0.0355
-10.3	0.1821	0.2962	0.1642	0.1149	0.1989	0.2705	0.1356	0.0672	0.2039	0.0486	0.1682	0.3562	0.1533	0.1675	0.1782	-0.0889	0.0611	0.0753	0.0694	0.0802	0.1097	0.1185	0.0197	0.1095	0.2636	0.235	0.1752	0.3406	0.1515	0.2021	0.0415	0.3209	-0.314	0.0652	-0.1112	0.1885	0.2441	-0.134	0.097	0.024	0.251	-0.3086	0.0546	0.0467	0.2446	0.2388	0.1585	0.1199	-0.0745
-10.2	0.099	0.4234	0.2291	0.1868	0.1291	0.1832	0.1391	0.0904	0.1421	0.0469	0.2157	0.2247	0.1448	0.2272	0.3001	0.0555	0.0644	0.0725	0.0677	0.0828	0.144	0.2522	0.0211	0.0461	0.1709	0.1993	0.24	0.3586	0.2171	0.1602	0.0507	0.3242	-0.3492	0.0436	0.0194	0.2618	0.2003	-0.1557	0.0052	0.0699	0.1781	-0.2554	0.0497	0.0427	0.1586	0.2155	0.1391	0.1191	-0.1569
-10.1	0.1542	0.2562	0.2455	0.1427	0.1703	0.2025	0.1381	0.0785	0.1585	0.0727	0.2075	0.238	0.1784	0.3033	0.2603	0.002	0.1085	0.1075	0.0926	0.1011	0.1716	0.2311	0.0817	0.0241	0.2094	0.192	0.2762	0.3459	0.2328	0.1186	0.0637	0.1588	-0.3888	0.0047	0.0077	0.2326	0.2379	-0.1727	0.0004	0.0832	0.2187	-0.2253	0.084	0.0635	0.2128	0.2636	0.1317	0.2167	-0.132
-10	0.1166	0.4511	0.1571	0.09	0.1523	0.2725	0.2156	0.138	0.165	0.1566	0.1404	0.2912	0.2524	0.1718	0.1852	0.0197	0.0449	0.111	0.1029	0.084	0.0728	0.2475	0.0883	0.0351	0.3084	0.2022	0.2648	0.3653	0.2585	0.1248	0.0559	0.1878	-0.4597	0.0064	0.0113	0.1666	0.281	-0.239	0.0061	0.0282	0.1707	-0.1781	0.0516	0.0406	0.2351	0.2435	0.1098	0.1982	-0.1242
-9.9	0.0824	0.3799	0.2981	0.1367	0.2238	0.2376	0.2084	0.1333	0.1641	0.1407	0.0799	0.2937	0.1515	0.1454	0.286	0.0426	0.0657	0.087	0.1162	0.0932	0.0684	0.1844	0.0974	0.1064	0.1829	0.2988	0.299	0.3173	0.2982	0.1643	0.0423	0.1683	-0.346	0.1221	0.0348	0.2912	0.2557	-0.2429	0.0038	0.0333	0.2324	-0.2658	0.0235	0.0431	0.2205	0.2471	0.1716	0.2046	-0.2091
-9.8	0.1468	0.4216	0.2466	0.133	0.2242	0.3354	0.1849	0.1471	0.1606	0.0877	0.0298	0.2148	0.2043	0.1329	0.2453	0.0601	0.0218	0.0914	0.0477	0.0627	0.0203	0.2256	0.0465	0.1265	0.1615	0.3063	0.1816	0.4457	0.3865	0.2701	0.0754	0.1637	-0.2675	0.1737	0.052	0.2633	0.1956	-0.1903	0.008	0.0898	0.1976	-0.2116	0.0417	0.0082	0.2179	0.2356	0.1683	0.1097	-0.2439
-9.7	0.1594	0.4981	0.2362	0.1194	0.1696	0.2007	0.172	0.1494	0.1176	0.1434	0.0476	0.2164	0.2533	0.1047	0.1592	0.0364	0.0116	0.0433	0.0421	0.0159	0.0436	0.1891	0.0752	0.1433	0.2201	0.2561	0.2422	0.2704	0.255	0.1638	0.0774	0.1864	-0.2519	0.2184	0.0635	0.1448	0.1728	-0.2929	0.0053	0.0929	0.3183	-0.1885	0.0693	0.0205	0.2171	0.2304	0.1595	0.119	-0.2939
-9.6	0.2587	0.3706	0.1418	0.1317	0.2074	0.245	0.1202	0.1495	0.1401	0.1693	0.1263	0.3546	0.2258	0.1621	0.3195	0.1218	0.004	0.0332	0.0055	0.0144	0.1647	0.202	0.059	0.0832	0.2245	0.2631	0.2837	0.5252	0.3665	0.1195	0.0319	0.1711	-0.3237	0.1161	0.0428	0.1877	0.2061	-0.2584	0.0023	0.0819	0.2329	-0.2533	0.052	0.0403	0.2027	0.3172	0.1433	0.181	-0.2835
-9.5	0.2082	0.3685	0.1464	0.1989	0.1631	0.2491	0.1947	0.1681	0.2076	0.1169	0.2691	0.2817	0.2377	0.3092	0.3139	0.0946	0.0242	0.0204	0.0025	0.0098	0.2012	0.166	0.0484	0.1192	0.1943	0.1623	0.1843	0.4618	0.3079	0.1835	0.0351	0.1662	-0.3245	0.1509	0.045	0.2654	0.2761	-0.238	0.0143	0.1339	0.2641	-0.322	0.0467	0.0284	0.2048	0.3174	0.1126	0.1798	-0.2412
-9.4	0.1404	0.2678	0.1342	0.1291	0.1455	0.2519	0.2137	0.1767	0.1294	0.056	0.082	0.2791	0.1712	0.2609	0.1607	0.1433	0.0021	0.0152	0.0241	0.0266	0.1041	0.3373	0.0422	0.1329	0.259	0.2306	0.0525	0.2566	0.2901	0.1626	0.0563	0.1138	-0.3257	0.2455	0.0714	0.1537	0.1471	-0.255	-0.0619	0.0845	0.2676	-0.1791	0.0427	0.0272	0.2036	0.1646	0.2033	0.1304	-0.2466
-9.3	0.1921	0.4253	0.1999	0.1703	0.1973	0.2076	0.0956	0.1975	0.134	0.07	0.1632	0.3253	0.2163	0.1814	0.1819	0.1992	0.0156	-0.1539	0.0133	0.0158	0.0275	0.2989	0.0108	0.1656	0.2531	0.148	0.1113	0.4206	0.328	0.21	0.0323	0.0671	-0.4707	0.2085	0.0749	0.2954	0.1867	-0.2599	-0.1559	0.1453	0.1339	-0.1889	0.0635	0.0347	0.2549	0.24	0.0841	0.1117	-0.1983
-9.2	0.1836	0.4231	0.3075	0.1523	0.2048	0.3855	0.146	0.208	0.0468	0.0502	0.1908	0.1635	0.1938	0.3103	0.2194	0.2314	0.0283	-0.2337	0.0177	0.0297	0.0198	0.2684	0.0135	0.1582	0.1376	0.3146	-0.2024	0.2456	0.3913	0.3453	0.0363	0.1093	-0.3326	0.1245	0.209	0.2671	0.2002	-0.2139	-0.2143	0.1509	0.1851	-0.2101	0.0406	0.0197	0.236	0.2293	0.132	0.172	0.0192
-9.1	0.1475	0.2945	0.1213	0.2238	0.1699	0.2112	0.1683	0.1343	0.0468	0.0568	0.3288	0.1472	0.2428	0.23	0.2139	0.2583	-0.1218	-0.2782	0.0154	-0.0452	0.0157	0.2469	0.0089	0.109	0.2607	0.2797	-0.31	0.3158	0.3752	0.1031	0.0618	0.0999	-0.3215	0.2241	0.1264	0.2921	0.1542	-0.1661	-0.1709	0.0873	0.2543	-0.2756	0.0431	0.0066	0.2004	0.1858	0.1249	0.1727	0.0042
-9	0.1126	0.2683	0.1627	0.2242	0.1371	0.4018	0.0864	0.1576	0.0422	0.1213	0.2293	0.3405	0.2216	0.1376	0.2115	0.3493	-0.2979	-0.2788	0.0211	-0.0778	0.0346	0.1496	0.0097	0.0607	0.2215	0.1653	-0.5239	0.2986	0.3757	0.1983	0.0827	0.0769	-0.342	0.1136	0.1155	0.1538	0.1794	-0.2408	-0.1694	0.0499	0.2065	-0.2284	0.0082	0.0053	0.1992	0.393	0.1596	0.2012	0.0256
-8.9	0.1772	0.3063	0.1596	0.1696	0.1146	0.1226	0.0062	0.2683	-0.1395	0.1112	0.1338	0.1967	0.1676	0.1748	0.3113	0.1578	-0.2568	-0.286	0.0339	-0.235	0.0464	0.2025	0.0038	0.0523	0.2171	0.2447	-0.4649	0.2994	0.2231	0.3469	0.0832	0.0783	-0.3461	0.1071	0.2006	0.2023	0.1315	-0.2217	-0.1826	0.0645	0.1329	-0.2011	0.0205	0.0552	0.2236	0.1522	0.2019	0.1622	0.0299
-8.8	0.1588	0.1906	0.2301	0.2074	0.0779	0.2581	0.0175	0.1885	-0.2224	0.1845	0.1497	0.3627	0.2027	0.1964	0.2564	0.1569	-0.1598	-0.1879	0.0199	-0.2423	0.0701	0.2269	-0.0796	0.0541	0.2196	0.2325	-0.2711	0.407	0.4477	0.1395	0.1158	0.0771	-0.2462	0.058	0.1734	0.2172	0.1264	-0.1955	-0.1978	0.1531	0.176	-0.2752	0.0403	0.0663	0.2246	0.2808	0.1563	0.1607	0.0626
-8.7	0.1657	0.3449	0.1831	0.1631	0.1133	0.3078	0.0165	0.2565	-0.2289	0.1587	0.1301	0.1954	0.1502	0.2225	0.2695	0.0901	-0.1728	-0.4227	0.019	-0.2965	0.0321	0.1926	-0.2127	0.0903	0.2284	0.284	-0.338	0.233	0.3744	0.2144	0.1198	0.1	-0.1366	0.006	0.1615	0.1659	0.0805	-0.1782	-0.0982	0.1502	0.1179	-0.2906	0.0284	0.0664	0.2303	0.2454	0.1653	0.1724	0.0898
-8.6	0.0823	0.3726	0.1217	0.1455	0.2213	0.284	0.0002	0.1833	-0.3565	0.1471	0.1796	0.1937	0.2302	0.1816	0.1911	0.0961	-0.199	-0.1718	0.0117	-0.2929	0.0224	0.1579	-0.3119	0.0685	0.2182	0.2366	-0.3166	0.2954	0.4058	0.16	0.1387	0.1068	-0.0162	-0.101	0.1569	0.2149	0.1166	0.038	-0.0984	0.09	0.1717	-0.223	0.0272	0.0605	0.3675	0.2446	0.1613	0.1485	0.1485
-8.5	0.0732	0.3976	0.1568	0.1973	0.1981	0.2276	0.0138	0.2745	-0.2662	0.1341	0.1132	0.3431	0.2165	0.1577	0.3915	0.0893	-0.1924	-0.1659	0.0124	-0.2811	0.0243	0.2457	-0.3396	0.0616	0.1262	0.1709	-0.4769	0.2782	0.2681	0.284	0.1788	-0.0904	0.0867	-0.167	0.1151	0.1178	0.1255	0.0318	-0.1094	0.1049	0.2326	-0.1788	0.0347	0.0889	0.3595	0.1657	0.1112	0.1481	0.2677
-8.4	0.0649	0.2499	0.1598	0.2048	0.1881	0.3299	0.0124	0.232	-0.1563	0.0666	0.2008	0.2878	0.2748	0.1595	0.3206	0.1207	-0.1807	-0.1166	0.0322	-0.279	0.0375	0.165	-0.3225	0.1412	0.3042	0.2299	-0.2678	0.3068	0.3769	0.3025	0.1803	-0.3334	0.2698	-0.2427	0.1232	0.1653	0.0675	0.0677	-0.1801	0.1122	0.2295	-0.2235	0.0197	0.0885	0.1748	0.2194	0.1182	0.1494	0.2043
-8.3	0.1979	0.3514	0.1283	0.1699	0.2087	0.3346	0.0258	0.1212	-0.1372	0.1249	0.1783	0.3139	0.2617	0.183	0.1583	0.21	-0.3115	0.0029	0.0281	-0.2468	0.021	0.2058	-0.2752	0.1886	0.2432	0.2437	-0.527	0.3334	0.361	0.1735	0.1813	-0.1923	0.2683	-0.3565	0.0972	0.1814	0.067	0.0541	-0.0807	0.1039	0.1952	-0.2818	0.0066	0.1097	0.1859	0.2365	0.1567	0.1833	0.1129
-8.2	0.1653	0.3387	0.1631	0.1371	0.1561	0.1529	0.0113	0.2005	-0.2824	0.2047	0.132	0.3176	0.1839	0.1621	0.314	0.1168	-0.1707	0.0073	0.0201	-0.2384	0.0254	0.1866	-0.2685	0.1459	0.2259	0.2121	-0.364	0.3574	0.3762	0.1253	0.2194	-0.1857	0.1549	-0.2413	0.0811	0.275	0.073	0.0497	-0.0995	0.0663	0.3668	-0.2761	0.0053	0.1296	0.2835	0.3032	0.1631	0.1984	0.1493
-8.1	0.0533	0.4648	0.2137	0.1146	0.1727	0.233	0.0068	0.2119	-0.4939	0.1592	0.2318	0.3003	0.1454	0.1077	0.23	0.1354	-0.301	0.0142	0.0191	-0.1336	0.0087	0.1781	-0.1469	0.0871	0.2341	0.1783	-0.2236	0.3496	0.2645	0.1557	0.2568	-0.3445	0.3586	-0.4315	0.0726	0.2251	0.1647	0.0745	-0.1283	0.0783	0.1526	-0.4328	0.0552	0.1755	0.2325	0.201	0.2418	0.1965	0.1116
-8	0.1203	0.2628	0.2343	0.0779	0.1931	0.4513	0.0141	0.3053	-0.1701	0.1532	0.0765	0.3427	0.1411	0.0975	0.2353	0.114	-0.327	0.1305	0.012	-0.263	0.1322	0.1583	-0.0871	0.097	0.133	0.1829	-0.292	0.4501	0.4576	0.1426	0.3752	-0.2876	0.3202	-0.2583	0.0938	0.1203	0.1195	0.089	-0.2018	0.1266	0.363	-0.2668	0.0663	0.1744	0.242	0.128	0.224	0.1299	0.0954
-7.9	0.1418	0.2083	0.2473	0.1133	0.1504	0.4215	0.0179	0.1765	-0.0241	0.1164	0.1815	0.2335	0.1096	0.0783	0.1495	0.0931	-0.284	0.0853	0.023	-0.141	0.0756	0.2418	0.0763	0.162	0.1846	0.1254	-0.2978	0.2477	0.3593	0.2231	0.2899	-0.314	0.1758	-0.1502	0.0983	0.1674	0.1309	0.1	-0.1756	0.1336	0.3501	-0.3453	0.0664	0.1481	0.2308	0.1666	0.1522	0.1212	0.1124
-7.8	0.2004	0.379	0.2153	0.2213	0.1168	0.1774	0.0818	0.2216	0.091	0.1601	0.1876	0.1904	0.045	0.0133	0.2052	0.0679	-0.2178	0.1097	0.0153	-0.2114	0.0347	0.1111	0.0064	0.1422	0.2258	0.0153	-0.4452	0.2399	0.3872	0.2313	0.1392	-0.3492	0.1341	-0.1635	0.0873	0.1533	0.0973	0.159	0.045	0.1143	0.2043	-0.3157	0.0605	0.1989	0.1589	0.2408	0.2282	0.145	0.1596
-7.7	0.2004	0.3043	0.2537	0.1981	0.1487	0.0749	0.0729	0.2026	0.1417	0.2706	0.1538	0.1821	0.0114	0.0245	0.3081	0.0611	-0.1054	0.1269	0.0145	-0.1738	0.0335	0.1358	0.0141	0.2048	0.178	0.0093	-0.3899	0.363	0.403	0.1324	0.2423	-0.3888	0.1394	-0.1792	0.1178	0.1567	0.0304	0.1072	0.0109	0.1189	0.2351	-0.2062	0.0889	0.1818	0.2389	0.1966	0.1553	0.1175	0.1782
-7.6	0.104	0.2636	0.2954	0.1881	0.1941	0.0806	0.0158	0.2884	0.2318	0.1536	0.1286	0.22	0.0065	0.0622	0.1826	0.0644	0.0649	0.2047	0.0339	-0.0777	0.0138	0.1118	0.0173	0.134	0.2286	0.0149	-0.2611	0.2665	0.2562	0.1028	0.0689	-0.4597	0.0726	-0.2593	0.0401	0.151	0.0279	0.0348	0.0586	0.1312	0.0989	-0.3332	0.0885	0.1727	0.2164	0.1359	0.1745	0.0983	0.132
-7.5	0.1299	0.2858	0.22	0.2087	0.2472	0.2984	0.0209	0.1521	0.2681	0.1897	0.1426	0.2289	0.0006	-0.1661	0.3263	0.1085	0.0195	0.1737	0.0649	0.0832	0.0187	0.1128	0.0431	0.2266	0.1909	0.004	-0.3721	0.1951	0.3454	0.0187	0.0945	-0.346	0.0485	-0.2475	0.0217	0.1771	0.0337	0.0168	0.0691	0.1907	0.0903	-0.1787	0.1097	0.2323	0.2321	0.1055	0.2147	0.1015	0.1954
-7.4	0.2625	0.19	0.174	0.1561	0.1295	0.149	0.0212	0.1421	0.2317	0.2032	0.1568	0.2213	0.023	-0.2963	0.195	0.0449	0.2329	0.0986	0.0518	0.0042	0.0128	0.2194	0.0693	0.2064	0.1855	0.0311	-0.3524	0.4205	0.3735	0.0214	0.1015	-0.2675	0.0748	-0.1838	0.0288	0.1716	0.0105	0.0205	0.1199	0.1524	0.0945	-0.3539	0.1296	0.2181	0.2657	0.1689	0.2219	0.12	0.2283
-7.3	0.2681	0.2129	0.1704	0.1727	0.1579	0.1235	0.0038	0.1765	0.3067	0.2029	0.1569	0.301	0.0543	-0.1297	0.2099	0.0657	0.2489	0.0988	0.0565	0.0664	-0.1029	0.1339	0.03	0.1013	0.1924	0.0053	-0.3566	0.3643	0.2921	-0.0638	0.1183	-0.2519	0.1594	-0.2915	0.0492	0.2287	0.0662	0.0403	0.1401	0.1393	0.0924	-0.3764	0.1755	0.2305	0.2053	0.1559	0.1268	0.16	0.1631
-7.2	0.2521	0.1617	0.185	0.1931	0.1829	0.131	0.0822	0.2241	0.2371	0.1882	0.1763	0.2075	0.0489	-0.118	0.2305	0.0218	0.1326	0.1576	0.0741	0.069	-0.1931	0.1659	0.0376	0.1539	0.166	0.0275	-0.3139	0.1779	0.2394	-0.1292	0.0695	-0.3237	0.1882	-0.246	0.0522	0.2234	-0.1997	0.0615	0.1048	0.1361	0.055	-0.2711	0.1744	0.3502	0.2116	0.1609	0.2109	0.1559	0.1262
-7.1	0.1524	0.1476	0.1691	0.1504	0.113	0.1477	0.0833	0.2255	0.0851	0.1705	0.2076	0.1634	-0.0462	-0.0432	0.2324	0.0116	0.1631	0.0644	0.0417	0.0631	-0.1714	0.1761	0.0413	0.0895	0.1671	0.162	-0.4201	0.2303	0.4236	-0.3013	0.0847	-0.3245	0.1868	-0.2599	0.045	0.2127	-0.217	0.0579	0.1341	0.1651	-0.1399	-0.2237	0.1481	0.1793	0.2114	0.1545	0.1636	0.0945	0.1063
-7	0.2122	0.2062	0.1624	0.1168	0.1334	0.1517	0.0564	0.1965	0.1218	0.1183	0.2159	0.1613	-0.061	-0.0578	0.2524	0.004	0.2059	0.1185	0.056	0.1175	-0.1417	0.1918	0.111	0.1398	0.2108	0.1757	-0.2609	0.0498	0.2483	-0.297	0.0876	-0.3257	0.2057	-0.2399	0.0487	0.2198	-0.2223	0.061	0.1407	0.1789	-0.2149	-0.2447	0.1989	0.1848	0.1926	0.1438	0.1149	0.1156	0.1161
-6.9	0.2495	0.2023	0.2253	0.1487	0.104	0.2	0.053	0.2087	0.2088	0.1166	0.18	0.2105	-0.3183	0.1967	0.316	0.0242	0.2098	0.1293	0.0446	0.2389	-0.1423	0.1876	0.1236	0.1297	0.2559	0.1963	-0.3511	-0.1506	0.3364	-0.2479	0.1113	-0.4707	0.2415	-0.3011	0.0387	0.1851	-0.2379	0.0581	0.0981	0.1136	-0.3349	-0.4629	0.1818	0.1913	0.2043	0.2795	0.1703	0.1402	0.1225
-6.8	0.1459	0.1154	0.2217	0.1941	0.1354	0.1249	0.1395	0.34	0.0903	0.1307	0.1725	0.1916	-0.3214	0.2621	0.2182	0.0021	0.196	0.1128	0.0475	0.1908	-0.1553	0.1885	0.1333	0.1156	0.1575	0.194	-0.4892	-0.2599	0.402	-0.1441	0.1039	-0.3326	0.2942	-0.2072	0.0613	0.1921	-0.1993	0.0408	0.0727	0.1295	-0.2834	-0.4149	0.1727	0.25	0.2333	0.2715	0.1733	0.1567	0.1114
-6.7	0.2373	0.1344	0.1723	0.2472	0.1338	0.1053	0.0923	0.1753	0.0314	0.138	0.2797	0.1331	-0.3188	0.1799	0.2586	0.0156	0.1271	0.0346	0.0537	0.0981	-0.0772	0.1974	0.1533	0.1086	0.2019	0.1035	-0.4018	-0.4534	0.3895	-0.111	0.0969	-0.3215	0.181	-0.2847	0.0707	0.2112	-0.1632	0.0174	0.0934	0.1737	-0.359	-0.2517	0.2323	0.2386	0.2627	0.1352	0.1885	0.1696	0.1291
-6.6	0.2326	0.1347	0.1653	0.1295	0.1531	0.1649	0.0689	0.3434	0.1209	0.0801	0.2873	0.2256	-0.3227	0.1274	0.2337	0.0283	0.1588	0.0443	0.0128	0.1295	0.0544	0.1348	0.1595	0.0871	0.2013	0.1145	-0.2504	-0.4726	0.3208	-0.105	0.1665	-0.342	0.1687	-0.4272	0.0604	0.2222	-0.2174	0.0181	0.0706	0.1297	-0.3139	-0.2524	0.2181	0.3171	0.2018	0.0995	0.1692	0.1589	0.1399
-6.5	0.2312	0.0747	0.1149	0.1579	0.1301	0.3825	0.196	0.2857	0.1339	0.0684	0.3401	0.2123	-0.2438	0.2187	0.3662	-0.1218	0.1057	0.0341	0.006	0.1262	0.0635	0.0991	0.1217	0.1933	0.2043	0.2248	-0.2711	-0.4686	0.4668	0.0813	0.1493	-0.3461	0.3328	-0.3435	0.134	0.196	-0.1447	0.0199	0.0703	0.1757	-0.3595	-0.2103	0.2305	0.2519	0.194	0.142	0.151	0.1454	0.0857
-6.4	0.2628	0.0562	0.1868	0.1829	0.1114	0.1828	0.2018	0.1691	0.111	0.0648	0.3219	0.2301	-0.1662	0.1841	0.1908	-0.2979	0.077	0.0265	0.0288	0.1166	0.0438	0.1543	0.1055	0.1894	0.2205	0.2664	0.1067	-0.4451	0.2098	0.0013	0.1526	-0.2462	0.374	-0.1767	0.1335	0.1829	-0.2386	0.0291	0.0647	0.1426	-0.4253	-0.2033	0.3502	0.1445	0.2388	0.1697	0.1754	0.1191	0.0582
-6.3	0.2616	0.0879	0.1427	0.113	0.1252	0.3302	0.1273	0.2189	0.1963	0.0547	0.1676	0.2395	-0.1743	0.2004	0.2366	-0.2568	0.0491	0.0748	0.0139	0.0616	0.0591	0.1185	0.106	0.1371	0.304	0.2596	0.0286	-0.434	0.4388	0.0113	0.1302	-0.1366	0.2914	-0.2238	0.1379	0.2544	-0.1848	0.0223	0.0846	0.0883	-0.4198	-0.1367	0.1793	0.3112	0.2155	0.2618	0.1964	0.1565	0.0972
-6.2	0.2611	0.2006	0.09	0.1334	0.088	0.2873	0.331	0.2648	0.2171	0.0528	0.2131	0.1366	-0.2175	0.1227	0.2369	-0.1598	0.0354	0.0713	0.0056	0.1021	0.0904	0.0777	0.1512	0.158	0.1452	0.1221	0.1404	-0.252	0.3804	0.0261	0.1201	-0.0162	0.2406	-0.2809	0.1529	0.1842	-0.0826	0.0705	0.0876	0.078	-0.2616	-0.0919	0.1848	0.2948	0.2636	0.2692	0.176	0.2706	0.1321
-6.1	0.2593	0.2398	0.1367	0.104	0.1484	0.1697	0.3379	0.2548	0.1353	0.054	0.2026	0.2428	-0.3398	0.2002	0.2232	-0.1728	0.0366	0.0275	0.0057	0.1179	0.159	0.0602	0.2116	0.1695	0.2841	0.1757	0.1703	-0.4759	0.2262	0.1521	0.0864	0.0867	0.245	-0.2631	0.2379	0.2013	-0.0532	0.0859	0.1202	0.0789	-0.5348	-0.1211	0.1913	0.1832	0.2435	0.1674	0.2129	0.1013	0.1248
-6	0.3044	0.1786	0.133	0.1354	0.0832	0.2407	0.174	0.295	0.0819	0.057	0.2577	0.1992	-0.2611	0.2886	0.1704	-0.199	0.0826	0.0739	0.0135	0.0649	0.1452	0.0571	0.1943	0.1746	0.2401	0.3123	0.1819	-0.4861	0.3788	0.2013	0.1162	0.2698	0.4525	-0.2417	0.2192	0.2183	-0.0929	0.0369	0.0767	0.085	-0.3532	-0.1587	0.25	0.2379	0.2471	0.1586	0.2059	0.0986	0.0823
-5.9	0.3911	0.1275	0.1194	0.1338	0.095	0.1798	0.1863	0.1556	0.0808	0.103	0.2169	0.1465	-0.1186	0.1867	0.2213	-0.1924	0.0578	0.0694	0.0024	0.0738	0.1026	0.0178	0.2662	0.1248	0.128	0.1816	0.1324	-0.3152	0.1804	0.1462	0.1106	0.2683	0.3865	-0.2338	0.113	0.1397	0.1338	0.0597	0.0994	0.1253	-0.2065	-0.2232	0.2386	0.2987	0.2356	0.2706	0.1507	0.0978	0.0959
-5.8	0.2781	0.1461	0.1317	0.1531	0.1284	0.3173	0.2239	0.1853	0.1393	0.0728	0.2684	0.2041	-0.007	0.3541	0.1331	-0.1807	0.0908	0.0677	0.0129	0.0755	0.0947	0.0095	0.1229	0.1689	0.1756	0.2423	0.1054	-0.2857	0.212	0.1839	0.14	0.1549	0.3442	-0.2092	0.1279	0.2539	0.09	0.0511	0.0892	0.1096	-0.4465	-0.2407	0.3171	0.1741	0.2304	0.1311	0.12	0.1065	0.0815
-5.7	0.2147	0.211	0.1989	0.1301	0.0651	0.1753	0.2404	0.2164	0.2119	0.1379	0.3331	0.3197	0.1028	0.2835	0.1379	-0.3115	0.1505	0.0926	0.0213	0.0878	0.0716	0.0173	0.1469	0.2344	0.1728	0.2493	0.0677	-0.2968	0.2261	0.1157	0.1554	0.3586	0.333	-0.1954	0.0881	0.2254	0.04	0.1203	0.0427	0.074	-0.2523	-0.2174	0.2519	0.3062	0.3172	0.2522	0.1129	0.0168	0.018
-5.6	0.2599	0.175	0.1291	0.1114	0.0079	0.1899	0.227	0.1742	0.2606	0.127	0.1732	0.3126	0.16	0.1608	0.1073	-0.1707	0.1297	0.1029	0.0188	0.0717	0.0654	0.0032	0.1401	0.2265	0.182	0.2447	0.039	-0.3138	0.1926	0.1637	0.1606	0.3202	0.1951	-0.2378	0.0016	0.1464	0.0529	0.1034	0.0733	0.052	-0.2526	-0.3386	0.1445	0.2625	0.3174	0.1719	0.155	0.0234	0.0329
-5.5	0.3243	0.1405	0.1703	0.1252	0.0337	0.2572	0.3084	0.1189	0.1458	0.0865	0.2748	0.171	0.1495	0.1942	0.0284	-0.301	0.0668	0.1162	0.003	0.0865	0.0603	0.0772	0.1589	0.1666	0.1317	0.2192	0.0569	-0.2373	0.1386	0.1229	0.1602	0.1758	0.3861	-0.4062	0.0154	0.1945	0.0519	0.0414	0.0441	0.0345	-0.3446	-0.3176	0.3112	0.2852	0.1646	0.2367	0.1762	0.0325	0.0032
-5.4	0.4133	0.1678	0.1523	0.088	0.0546	0.3551	0.3036	0.1461	0.1477	0.0791	0.2495	0.2402	0.1706	0.1897	-0.1095	-0.327	0.0887	0.0477	0.0031	0.0909	0.0585	0.0386	0.1703	0.1655	0.1083	0.2133	0.1506	-0.2296	0.2455	0.1592	0.1772	0.1341	0.1673	-0.3469	0.0172	0.2279	0.0561	0.0945	0.0565	0.0707	-0.3771	-0.3292	0.2948	0.1528	0.24	0.1728	0.1901	0.0082	0.022
-5.3	0.2272	0.2152	0.2238	0.1484	0.0316	0.2951	0.3093	0.2282	0.1169	0.0589	0.2325	0.2328	0.188	0.1796	-0.0816	-0.284	0.0353	0.0421	0.0191	0.0527	0.091	0.028	0.2153	0.194	0.0985	0.1837	0.1201	-0.4244	0.2558	0.1614	0.2504	0.1394	0.3159	-0.2051	0.0163	0.2149	0.0965	0.0948	0.0465	0.1307	-0.3665	-0.3315	0.1832	0.1911	0.2293	0.1483	0.1308	0.0042	0.0735
-5.2	0.2962	0.0484	0.2242	0.0832	0.007	0.297	0.1829	0.1523	0.2285	0.052	0.3224	0.1717	0.1691	0.2298	-0.1216	-0.2178	0.0383	0.0055	0.0137	0.061	0.1619	0.0316	0.1802	0.0809	0.0695	0.1796	0.1703	-0.363	0.3093	0.1485	0.2369	0.0726	0.2736	-0.3847	0.0119	0.2036	0.1114	0.064	0.0469	0.1466	-0.3687	-0.311	0.2379	0.2246	0.1858	0.17	0.1199	0.0355	-0.1
-5.1	0.4234	0.031	0.1696	0.095	0.0015	0.2388	0.2935	0.1952	0.1951	0.0214	0.2894	0.1253	0.2101	0.1732	-0.2911	-0.1054	0.0186	0.0025	0.0093	0.0637	0.0776	0.032	0.1171	-0.3455	0.1271	0.2662	0.2124	-0.4154	0.19	0.1462	0.2799	0.0485	0.2022	-0.2054	0.026	0.2347	0.1125	0.0809	0.0347	0.1241	-0.348	-0.3016	0.2987	0.1967	0.393	0.0895	0.1191	-0.0745	-0.1237
-5	0.2562	-0.3405	0.2074	0.1284	0.0062	0.2222	0.2212	0.1674	0.1459	0.0474	0.2765	0.1047	0.1003	0.1088	-0.3817	0.0649	0.0074	0.0241	0.0216	0.0663	0.0654	0.0623	0.1269	0.0248	0.1101	0.3206	0.2176	-0.4959	0.277	0.0641	0.1498	0.0748	0.4062	-0.2585	0.0377	0.1425	0.1157	0.0448	0.0228	0.0953	-0.3563	-0.2201	0.1741	0.3048	0.1522	0.0818	0.2167	-0.1569	-0.2095
-4.9	0.4511	-0.265	0.1631	0.0651	0.0026	0.1542	0.1117	0.1613	0.2488	0.0648	0.2702	0.1608	0.0962	0.1782	-0.5747	0.0195	0.0063	0.0133	0.009	0.0688	0.1442	0.0804	0.0818	0.0436	0.0495	0.2314	0.1612	-0.268	0.243	0.1519	0.3612	0.1594	0.3067	-0.2266	0.0366	0.209	0.1305	0.036	0.0143	0.0773	-0.3357	-0.3044	0.3062	0.1653	0.2808	0.0115	0.1982	-0.132	-0.2683
-4.8	0.3799	-0.3252	0.1455	0.0079	0.0071	0.1836	0.1984	0.1811	0.1831	0.0736	0.2344	0.2025	0.0833	0.3001	-0.3157	0.2329	0.012	0.0177	0.023	0.0548	0.0627	0.0515	0.0292	0.0538	0.0437	0.1948	0.2127	-0.2439	0.2923	0.1222	0.3541	0.1882	0.168	0.0391	0.038	0.2341	0.1954	0.0721	0.0108	0.0747	-0.3357	-0.3811	0.2625	0.2233	0.2454	0.0067	0.2046	-0.1242	-0.232
-4.7	0.4216	-0.477	0.1973	0.0337	0.0214	0.1762	0.1464	0.1888	0.1796	0.089	0.2302	0.1402	0.0672	0.2603	-0.3672	0.2489	0.0071	0.0154	0.0272	0.0839	0.0719	0.0389	0.0302	0.0585	0.0978	0.1787	0.2034	-0.3338	0.2436	0.0992	0.1907	0.1868	0.3261	0.0539	0.0296	0.2567	0.1865	0.0683	0.0062	0.0544	-0.3458	-0.2772	0.2852	0.1953	0.2446	0.0172	0.1097	-0.2091	-0.1526
-4.6	0.4981	-0.3022	0.2048	0.0546	0.0796	0.2419	0.1499	0.1871	0.1104	0.1669	0.2212	0.1292	0.1524	0.1852	-0.3295	0.1326	0.0034	0.0211	0.0075	0.0974	0.0684	0.0732	0.0283	0.0793	0.1638	0.1628	0.418	-0.0099	0.251	0.1124	0.3359	0.2057	0.2342	0.071	0.0262	0.2681	0.357	0.0436	0.004	0.0679	-0.2826	-0.3203	0.1528	0.2653	0.1657	0.0286	0.119	-0.2439	-0.1405
-4.5	0.3706	-0.3667	0.1699	0.0316	-0.0715	0.2855	0.0855	0.2322	0.1395	0.0692	0.2249	0.2433	0.1139	0.286	-0.303	0.1631	0.0138	0.0339	0.0323	0.0455	0.0107	0.0469	0.028	0.0888	0.161	0.311	0.3982	0.2011	0.1675	0.0711	0.2081	0.2415	0.2987	0.0657	0.0437	0.2387	0.2171	0.0587	0.0087	0.1216	-0.3743	-0.257	0.1911	0.2307	0.2194	0.0062	0.181	-0.2939	-0.1372
-4.4	0.3685	-0.5013	0.1371	0.007	-0.3269	0.3252	0.0818	0.2331	0.2233	0.1258	0.1587	0.2638	0.2213	0.2453	-0.3435	0.2059	0.0111	0.0199	-0.0955	0.017	0.0127	0.026	0.035	0.104	0.2516	0.1886	0.2212	0.1437	0.3358	0.0846	0.2606	0.2942	0.4243	0.1303	0.0861	0.2345	0.3595	0.1162	0.0047	0.0437	-0.2017	-0.2087	0.2246	0.1134	0.2365	0.0069	0.1798	-0.2835	-0.0949
-4.3	0.2678	-0.2898	0.1146	0.0015	-0.2745	0.2146	0.0448	0.201	0.1504	0.1505	0.2735	0.1457	0.2383	0.1592	-0.4282	0.2098	0.0377	0.019	-0.0885	0.0107	0.0205	0.0118	0.0131	0.1449	0.2358	0.218	0.2602	0.1255	0.2931	0.041	0.1852	0.181	0.3575	0.1059	0.0536	0.252	0.3301	0.0943	0.0523	0.0457	-0.2485	-0.2799	0.1967	0.1444	0.3032	0.0188	0.1304	-0.2412	-0.1061
-4.2	0.4253	-0.4649	0.0779	0.0062	0.051	0.2183	0.0062	0.2039	0.2289	0.2314	0.1604	0.1049	0.1701	0.3195	-0.2718	0.196	0.0507	0.0117	-0.177	0.018	0.0048	0.0522	0.0163	0.1821	0.117	0.2791	0.2669	0.1902	0.1588	0.0024	0.1804	0.1687	0.2242	0.0884	0.0087	0.2343	0.1983	0.101	0.0723	0.0902	-0.2844	-0.2809	0.3048	0.1889	0.201	0.0146	0.1117	-0.2466	-0.113
-4.1	0.4231	-0.2252	0.1133	0.0026	0.0026	0.159	0.0342	0.1918	0.1198	0.1037	0.2649	0.1038	0.1374	0.3139	-0.5725	0.1271	0.0662	0.0124	-0.3535	0.0194	0.0176	-0.1028	0.0181	0.1807	0.1253	0.1908	0.2604	0.1451	0.3294	0.0441	0.2312	0.3328	0.2777	0.1474	0.0303	0.22	0.3068	0.0942	0.067	0.1244	-0.2955	-0.2305	0.1653	0.1785	0.128	0.0206	0.172	-0.1983	-0.092
-4	0.2945	-0.4685	0.2213	0.0071	0.0275	0.249	0.0518	0.1544	0.1539	0.1718	0.2014	0.1969	0.1569	0.1607	-0.2254	0.1588	0.1524	0.0322	-0.1792	0.0356	0.0108	-0.214	0.0161	0.1399	0.1574	0.3534	0.2735	0.0902	0.1226	0.0819	0.1651	0.374	0.2887	0.1454	0.0564	0.2274	0.1831	0.1806	0.1139	0.1325	-0.3209	-0.2814	0.2233	0.165	0.1666	0.0298	0.1727	0.0192	-0.0371
-3.9	0.2683	-0.473	0.1981	0.0214	0.0332	0.2922	0.0209	0.2103	0.1978	0.1696	0.0812	0.1611	0.2677	0.1819	-0.2305	0.1057	0.1325	0.0281	-0.2061	0.0702	0.0134	-0.2044	0.0183	0.138	0.1574	0.3056	0.3617	0.0612	0.1438	0.1527	0.2284	0.2914	0.2911	0.1599	-0.1617	0.2245	0.3593	0.0177	0.1089	0.0901	-0.3658	-0.2913	0.1953	0.1536	0.2408	-0.0774	0.2012	0.0042	0.0907
-3.8	0.3063	-0.3609	0.1881	0.0796	0.0441	0.347	0.0036	0.256	0.2217	0.1787	0.0807	0.135	0.2444	0.2194	-0.0731	0.077	0.1571	0.0201	-0.208	0.0847	0.004	-0.1956	0.0334	0.1255	0.1442	0.2969	0.2361	0.0649	0.1804	0.1177	0.2028	0.2406	0.294	0.1701	-0.1231	0.2058	0.3699	0.0613	0.0572	0.0707	-0.3703	-0.2521	0.2653	0.1548	0.1966	-0.1479	0.1622	0.0256	0.1418
-3.7	0.1906	-0.2988	0.2087	-0.0715	0.0454	0.2117	0.0031	0.2291	0.2593	0.0976	0.0467	0.1523	0.1743	0.2139	0.0948	0.0491	0.1738	0.0191	-0.2753	0.0967	0.0051	-0.1582	0.0459	0.0782	0.2186	0.3513	0.3188	0.0853	0.1494	0.094	0.2616	0.245	0.1872	0.1398	-0.2937	0.1756	0.2657	0.148	0.153	0.0719	-0.3541	-0.2433	0.2307	0.1099	0.1359	-0.0684	0.1607	0.0299	0.1179
-3.6	0.3449	-0.4009	0.1561	-0.3269	0.0925	0.2744	0.0478	0.2824	0.326	0.1051	0.1367	0.1017	0.1979	0.2115	0.0769	0.0354	0.0168	0.012	-0.1926	0.1052	0.003	-0.1994	0.0353	0.1244	0.1705	0.2361	0.333	0.0588	0.2436	0.0885	0.2848	0.4525	0.3405	0.0468	-0.2739	0.1692	0.2139	0.1645	0.0733	0.096	-0.3554	-0.3177	0.1134	0.0702	0.1055	0.0612	0.1724	0.0626	0.1214
-3.5	0.3726	-0.3782	0.1727	-0.2745	0.0686	0.2507	0.0725	0.2441	0.1993	0.2129	0.1303	0.2006	0.2016	0.3113	0.1067	0.0366	0.0257	0.023	-0.1096	0.0844	0.003	-0.2033	0.0568	0.1217	0.1685	0.1896	0.3594	0.0683	0.2726	0.1228	0.3464	0.3865	0.1368	0.0538	-0.1304	0.1764	0.2132	0.0941	0.0686	0.0859	-0.2182	-0.2935	0.1444	0.0805	0.1689	0.065	0.1485	0.0898	0.0922
-3.4	0.3976	-0.3662	0.1931	0.051	0.0187	0.0893	0.0952	0.1448	0.2339	0.1858	0.0686	0.0887	0.2082	0.2564	0.156	0.0826	0.0405	0.0153	-0.1476	0.0679	0.0079	-0.1416	0.0781	0.1275	0.1019	0.1128	0.3596	0.0912	0.2623	0.1679	0.3543	0.3442	0.2351	0.0928	-0.1236	0.2321	0.3649	0.1091	0.0656	0.0754	-0.4662	-0.2144	0.1889	0.0915	0.1559	0.1289	0.1481	0.1485	0.1037
-3.3	0.2499	-0.38	0.1504	0.0026	0.0047	0.128	0.0968	0.2283	0.2047	0.2109	0.0509	0.2013	0.1694	0.2695	0.1254	0.0578	0.0427	0.0145	-0.1456	0.0671	0.0355	-0.2307	0.114	0.1216	0.1314	0.1574	0.3406	0.1277	0.2852	0.1047	0.4056	0.333	0.17	0.125	0.0224	0.2282	0.3403	0.0748	0.0485	0.078	-0.4079	-0.2692	0.1785	0.0858	0.1609	0.0964	0.1494	0.2677	0.1805
-3.2	0.3514	-0.3955	0.1168	0.0275	0.0137	0.1645	0.1077	0.3477	0.3342	0.2178	0.153	0.1757	0.1459	0.1911	0.1397	0.0908	0.0582	0.0339	-0.2477	0.087	0.0347	-0.1004	0.0955	0.1586	0.107	0.1579	0.3586	0.165	0.2414	0.148	0.1993	0.1951	0.1501	0.0678	0.0313	0.2342	0.2623	0.0798	0.0417	0.0823	-0.2937	-0.2926	0.165	0.0885	0.1545	0.0722	0.1833	0.2043	0.2415
-3.1	0.3387	-0.459	0.1487	0.0332	0.0052	0.229	0.1809	0.2165	0.1837	0.0445	0.1359	0.0848	0.1749	0.3915	0.2103	0.1505	0.0441	0.0649	-0.1584	0.148	0.0404	-0.1016	0.0947	0.1649	0.0905	0.1691	0.3459	0.2345	0.2787	0.1475	0.2135	0.3861	0.0711	0.069	0.09	0.2441	0.2912	0.0834	0.0454	0.055	-0.3651	-0.1127	0.1536	0.0894	0.1438	0.0979	0.1984	0.1129	0.1377
-3	0.4648	-0.2863	0.1941	0.0441	0.0014	0.2007	0.0403	0.2189	0.2345	0.0022	0.074	0.2524	0.2025	0.3206	0.1809	0.1297	0.0428	0.0518	-0.3757	0.1097	0.0386	0.0602	0.1233	0.1408	0.118	0.1852	0.3653	0.3417	0.2974	0.1568	0.4419	0.1673	0.1326	0.0979	0.0916	0.2003	0.3052	0.1044	0.0411	0.0489	-0.3235	-0.0089	0.1548	0.0391	0.2795	0.1208	0.1965	0.1493	0.1724
-2.9	0.2628	-0.2663	0.2472	0.0454	0.0013	0.1803	0.0932	0.2239	0.2066	0.084	0.11	0.2402	0.1789	0.1583	0.075	0.0668	0.0217	0.0565	-0.3295	0.144	0.0326	0.0017	0.1222	0.1476	0.1523	0.1863	0.3173	0.3038	0.2675	0.187	0.3738	0.3159	0.1509	0.1004	0.134	0.2379	0.3301	0.0888	0.0428	0.0406	-0.3202	0.3116	0.1099	0.0216	0.2715	0.0764	0.1299	0.1116	0.1655
-2.8	0.2083	-0.2073	0.1295	0.0925	0.03	0.2158	0.1231	0.1933	0.2178	0.1281	0.1382	0.1217	0.1833	0.314	0.0574	0.0887	0.0116	0.0741	-0.1326	0.1716	0.0503	0.0769	0.1201	0.1203	0.1165	0.1496	0.4457	0.2898	0.394	0.102	0.2199	0.2736	0.1108	0.1193	0.2001	0.281	0.2564	0.1404	0.0627	0.0483	-0.1976	0.2578	0.0702	0.0041	0.1352	0.1346	0.1212	0.0954	0.1569
-2.7	0.379	-0.1531	0.1579	0.0686	0.0288	0.3564	0.1484	0.1711	0.1256	0.0678	0.1816	0.1413	0.1801	0.23	0.0674	0.0353	0.0194	0.0417	-0.2185	0.0728	0.0282	0.0955	0.1236	0.0662	0.142	0.207	0.2704	0.2985	0.2315	0.0614	0.4683	0.2022	0.0586	0.1114	0.1532	0.2557	0.2369	0.0897	0.0483	0.0829	-0.2631	0.2373	0.0805	0.0252	0.0995	0.1129	0.145	0.1124	0.1381
-2.6	0.3043	-0.1893	0.1829	0.0187	0.1584	0.1842	0.0868	0.3319	0.1993	0.0171	0.0891	0.079	0.1527	0.2353	0.0671	0.0383	-0.0221	0.056	0.0652	0.0684	0.0213	0.2454	0.1227	0.0217	0.1799	0.2099	0.5252	0.3107	0.2926	0.2267	0.404	0.4062	0.06	0.1512	0.1011	0.1956	0.2789	0.1911	0.0578	0.0444	-0.2542	0.2968	0.0915	0.0103	0.142	0.0721	0.1175	0.1596	0.0858
-2.5	0.2636	-0.0852	0.113	0.0047	0.087	0.2848	0.1284	0.3046	0.2079	0.0275	0.1183	0.0765	0.029	0.1495	0.0873	0.0186	-0.028	0.0446	0.035	0.0203	0.0366	0.1114	0.1024	0.0842	0.088	0.2334	0.4618	0.2809	0.3034	0.2553	0.2077	0.3067	0.0235	0.0744	0.1304	0.1728	0.254	0.1731	0.0457	0.0586	-0.0893	0.2736	0.0858	0.0082	0.1697	0.1087	0.0983	0.1782	0.1202
-2.4	0.2858	0.119	0.1334	0.0137	0.0832	0.326	0.0973	0.185	0.218	0.0893	0.0896	0.0322	0.095	0.2052	0.0854	0.0074	-0.166	0.0475	0.0702	0.0436	0.0245	0.1403	0.1462	0.0692	0.085	0.1026	0.2566	0.2438	0.2815	0.1038	0.2395	0.168	0.0739	0.0964	0.1288	0.2061	0.2356	0.107	0.0848	0.075	0.1239	0.2535	0.0885	0.0042	0.2618	0.1394	0.1015	0.132	0.086
-2.3	0.19	0.2102	0.104	0.0052	0.0806	0.3208	0.1248	0.3657	0.163	0.1057	0.0591	0.0145	0.1315	0.3081	0.0799	0.0063	-0.1807	0.0537	0.1045	0.1647	0.019	0.1582	0.1446	0.0833	0.1684	0.2123	0.4206	0.4302	0.342	0.1197	0.2727	0.3261	-0.1277	0.0572	0.069	0.2761	0.2513	0.1467	0.1013	0.0873	0.1728	0.2902	0.0894	0.0087	0.2692	0.1545	0.12	0.1954	0.1323
-2.2	0.2129	0.1631	0.1354	0.0014	0.0617	0.295	0.1241	0.2924	0.1306	0.0854	0.107	0.0013	0.1344	0.1826	0.0786	0.012	-0.1768	0.0128	0.1111	0.2012	0.0076	0.1481	0.1091	0.1544	0.1812	0.2372	0.2456	0.4098	0.3404	0.127	0.192	0.2342	-0.26	0.0026	0.0605	0.1471	0.2181	0.131	0.1186	0.0994	0.2629	0.3072	0.0391	0.0055	0.1674	0.1794	0.16	0.2283	0.1634
-2.1	0.1617	0.1666	0.1338	0.0013	0.1524	0.3037	0.103	0.1787	0.1559	0.0668	0.1113	0.0002	0.1198	0.3263	0.0399	0.0071	-0.1916	0.006	0.1123	0.1041	0.0193	0.1361	0.1096	0.1275	0.1052	0.1826	0.3158	0.4422	0.3012	0.2286	0.2452	0.2987	-0.2031	0.1422	0.0326	0.1867	0.3165	0.1099	0.1213	0.1337	0.2089	0.3967	0.0216	0.0082	0.1586	0.1796	0.1559	0.1631	0.1155
-2	0.1476	0.1446	0.1531	0.03	0.1062	0.3013	0.2176	0.2112	0.1267	0.0887	0.1549	0.0352	0.0918	0.195	0.0492	0.0034	-0.1361	0.0288	0.0569	0.0275	0.0147	0.0865	0.0882	0.1311	0.2161	0.1129	0.2986	0.4377	0.2777	0.1903	0.3676	0.4243	-0.1143	0.0865	0.0559	0.2002	0.3071	0.1466	0.0964	0.0935	0.1933	0.4201	0.0041	0.0048	0.2706	0.1748	0.0945	0.1262	0.0669
-1.9	0.2062	0.0166	0.1301	0.0288	0.1828	0.3192	0.1315	0.1758	0.1472	0.1648	0.1259	0.0931	0.1051	0.2099	0.0577	0.0138	-0.1515	0.0139	0.0574	0.0198	0.0366	0.0394	0.1227	0.1185	0.2077	0.1189	0.2994	0.2333	0.3636	0.1117	0.3044	0.3575	-0.2013	0.1101	0.0138	0.1542	0.2878	0.1196	0.1627	0.1107	0.1034	0.3082	0.0252	0.0058	0.1311	0.1853	0.1156	0.1063	0.0808
-1.8	0.2023	0.0286	0.1114	0.1584	0.1653	0.2665	0.0966	0.2396	0.1847	0.1837	0.1494	0.0987	0.1252	0.2305	0.0596	0.0111	0.0607	0.0056	0.0983	0.0157	0.0191	0.0177	0.1284	0.1186	0.1699	0.1963	0.407	0.4339	0.2386	0.1539	0.2979	0.2242	-0.2194	0.079	0.0606	0.1794	0.2899	0.1189	0.2184	0.0971	0.1055	0.2997	0.0103	0.0269	0.2522	0.1306	0.1402	0.1161	0.0825
-1.7	0.1154	0.0377	0.1252	0.087	0.1015	0.3422	0.1106	0.2675	0.1605	0.1295	0.1653	0.0612	0.0662	0.2324	0.0628	0.0377	0.0328	0.0057	0.0957	0.0346	0.0129	0.0172	0.1043	0.0604	0.0824	0.1672	0.233	0.3642	0.4442	0.1688	0.3209	0.2777	-0.1566	0.077	0.0247	0.1315	0.2804	0.0729	0.1888	0.0588	0.0686	0.3167	0.0082	0.0475	0.1719	0.2493	0.1567	0.1225	0.0847
-1.6	0.1344	0.0222	0.088	0.0832	0.0854	0.3548	0.1301	0.2374	0.3126	0.0896	0.0768	0.089	0.0681	0.2524	0.1093	0.0507	0.0451	0.0135	0.0463	0.0464	0.0022	0.0166	0.1127	0.0445	0.1091	0.1977	0.2954	0.2304	0.3731	0.2381	0.3242	0.2887	0.042	0.1037	0.0178	0.1264	0.2763	0.1012	0.1828	0.0722	0.0009	0.3437	0.0042	0.0708	0.2367	0.2448	0.1696	0.1114	0.0944
-1.5	0.1347	0.0074	0.1484	0.0806	0.0674	0.2848	0.1982	0.2047	0.1204	0.1127	0.0732	0.1099	0.0871	0.316	0.0465	0.0662	0.0517	0.0024	0.0295	0.0701	0.0271	0.0197	0.1602	0.081	0.189	0.2095	0.2782	0.2542	0.2191	0.1925	0.1588	0.2911	0.0634	0.0893	0.0187	0.0805	0.2162	0.1606	0.1793	0.0587	0.0552	0.3392	0.0087	0.0335	0.1728	0.1418	0.1589	0.1291	0.0538
-1.4	0.0747	0.0084	0.0832	0.0617	0.0572	0.0953	0.1116	0.2457	0.1027	0.1326	0.0834	0.2491	0.0802	0.2182	0.0689	0.1524	0.0534	0.0129	0.0627	0.0321	0.0069	0.0211	0.2061	0.0723	0.1674	0.0945	0.3068	0.369	0.2334	0.1114	0.1878	0.294	0.0702	0.1418	0.0411	0.1166	0.2635	0.0953	0.0832	0.0494	0.0664	0.3264	0.0055	0.0068	0.1483	0.1568	0.1454	0.1399	0.0936
-1.3	0.0562	0.0208	0.095	0.1524	0.0215	0.0911	0.1188	0.2039	0.1618	0.0961	0.2501	0.2763	0.0575	0.2586	0.0503	0.1325	0.1288	0.0213	0.1138	0.0224	0.0062	0.0817	0.1774	0.0603	0.0747	0.1315	0.3334	0.3778	0.2165	0.1705	0.1683	0.1872	0.0478	0.1445	0.0803	0.1255	0.3302	0.1842	0.1839	0.0271	0.0459	0.3359	0.0082	0.0153	0.17	0.1294	0.1191	0.0857	0.0971
-1.2	0.0879	0.0095	0.1284	0.1062	0.003	0.0991	0.1116	0.1421	0.1852	0.0813	0.259	0.2687	0.0441	0.2337	0.0189	0.1571	0.1377	0.0188	0.0802	0.0243	0.0082	0.0883	0.1027	0.0475	0.0936	0.1701	0.3574	0.2462	0.25	0.1726	0.1637	0.3405	0.0418	0.074	0.0763	0.0675	0.3121	0.1469	0.1701	0.0283	0.0397	0.3413	0.0048	0.0203	0.0895	0.1853	0.1565	0.0582	0.1162
-1.1	0.2006	0.0197	0.0651	0.1828	0.0088	0.156	0.1726	0.1585	0.1709	0.0813	0.1161	0.1378	0.0383	0.3662	0.029	0.1738	0.245	0.003	0.0828	0.0375	0.0268	0.0974	0.1001	0.0667	0.1172	0.1344	0.3496	0.3202	0.1589	0.2063	0.1864	0.1368	0.0341	0.0612	0.068	0.067	0.3328	0.0776	0.0973	0.0338	0.0007	0.335	0.0058	0.0051	0.0818	0.1849	0.2706	0.0972	0.1314
-1	0.2398	0.0235	0.0079	0.1653	0.0253	0.1388	0.1761	0.165	0.3118	0.0529	0.1379	0.1855	0.0408	0.1908	0.0303	0.0168	0.0753	0.0031	0.1011	0.021	0.1046	0.0465	0.0704	0.1322	0.1047	0.1153	0.4501	0.317	0.2476	0.2058	0.1711	0.2351	0.029	0.0444	0.0614	0.073	0.2407	0.0966	0.1339	0.0638	0.0116	0.3623	0.0269	0.0099	0.0115	0.1871	0.1013	0.1321	0.0512
-0.9	0.1786	0.0137	0.0337	0.1015	0.0563	0.0731	0.2052	0.1641	0.1544	0.0226	0.1213	0.2494	0.0325	0.2366	0.041	0.0257	0.0725	0.0191	0.084	0.0254	0.1202	0.0752	0.1248	0.1373	0.0946	0.1242	0.2477	0.3441	0.238	0.2311	0.1662	0.17	0.0645	0.0384	0.0472	0.1647	0.1852	0.097	0.1402	0.0585	0.0084	0.3876	0.0475	0.0199	0.0067	0.2116	0.0986	0.1248	0.0055
-0.8	0.1275	0.002	0.0546	0.0854	-0.1232	0.0357	0.063	0.1606	0.2228	0.0337	0.1037	0.2415	0.0126	0.2369	0.0031	0.0405	0.1075	0.0137	0.0932	0.0087	0.0938	0.059	0.1065	0.1071	0.0653	0.0893	0.2399	0.2932	0.2179	0.1775	0.1138	0.1501	0.0607	0.0602	0.0266	0.1195	0.2115	0.0052	0.1423	0.0616	0.006	0.4182	0.0708	-0.0774	0.0172	0.1575	0.0978	0.0823	0.011
-0.7	0.1461	0.0531	0.0316	0.0674	-0.1506	0.0241	0.049	0.1176	0.1327	0.1047	0.2223	0.26	0.0047	0.2232	0.0076	0.0427	0.111	0.0093	0.0627	0.1322	0.076	0.0484	0.0589	0.0865	0.0734	0.0975	0.363	0.2717	0.239	0.0437	0.0671	0.0711	0.0709	0.0678	0.007	0.1309	0.2036	0.0004	0.0503	0.0568	0.0024	0.4645	0.0335	-0.1285	0.0286	0.0325	0.1065	0.0959	0.0058
-0.6	0.211	-0.0702	0.007	0.0572	-0.1841	0.0753	0.0118	0.1401	0.1902	0.0716	0.1641	0.2626	0.0123	0.1704	0.0172	0.0582	0.087	0.0216	0.0159	0.0756	0.0434	0.0422	0.0389	0.0609	0.1136	0.1062	0.2665	0.3373	0.2315	0.0193	0.1093	0.1326	0.0937	0.1042	0.0093	0.0973	0.1377	0.0061	0.059	0.0164	0.0026	0.4435	0.0068	-0.1515	0.0062	0.016	0.0168	0.0815	0.0171
-0.5	0.175	-0.071	0.0015	0.0215	-0.186	0.0771	0.0278	0.2076	0.199	0.0855	0.1314	0.1629	0.0059	0.2213	0.0204	0.0441	0.0914	0.009	0.0144	0.0347	0.0438	0.0108	0.0598	0.0306	0.075	0.0358	0.1951	0.3751	0.0565	0.0233	0.0999	0.1509	0.0865	0.1349	0.0084	0.0304	0.1134	0.0038	0.072	0.0073	0.0139	0.2932	0.0153	-0.1526	0.0069	0.0737	0.0234	0.018	0.0257
-0.4	0.1405	-0.1808	0.0062	0.003	-0.1046	0.0521	0.0494	0.1294	0.1382	0.1134	0.0699	0.0953	0.0118	0.1331	0.0089	0.0428	0.0433	0.023	0.0098	0.0335	0.0399	0.0135	0.0225	0.0121	0.0138	0.0057	0.4205	0.0394	0.0144	0.028	0.0769	0.1108	0.0834	0.0855	0.0093	0.0279	0.0727	0.008	0.0975	0.0072	0.0358	0.2313	0.0203	0.0257	0.0188	0.1202	0.0325	0.0329	0.0243
-0.3	0.1678	-0.1604	0.0026	0.0088	0.0627	0.0462	0.0277	0.134	0.0982	0.0559	0.0451	0.0172	0.0144	0.1379	0.0528	0.0217	0.0332	0.0272	0.0266	0.0138	0.0014	0.0089	0.0022	0.0108	0.0252	0.0228	0.3643	0.0391	0.0056	0.0077	0.0783	0.0586	0.0104	0.0644	0.0122	0.0337	0.0181	0.0053	0.0621	0.0097	-0.1135	0.1433	0.0051	0.0034	0.0146	0.0704	0.0082	0.0032	0.0089
-0.2	0.2152	-0.1734	0.0071	0.0253	0.0015	0.0141	0.0095	0.0468	0.1259	0.0314	0.0018	0.037	0.0271	0.1073	0.0111	0.0116	0.0204	0.0075	0.0158	0.0187	0.0036	0.0097	0.0242	0.0085	0.0251	0.0288	0.1779	0.1977	0.0366	0.0107	0.0771	0.06	0.0038	0.1397	0.0071	0.0105	0.0411	0.0023	0.0212	0.021	-0.0902	0.1124	0.0099	0.0046	0.0206	0.0261	0.0042	0.022	0.0281
-0.1	0.0484	-0.1731	0.0214	0.0563	0.0166	0.0501	0.0269	0.0468	0.1	0.016	0.0067	0.0515	0.0164	0.0284	0.0039	0.0194	0.0152	0.0323	0.0297	0.0128	0.039	0.0038	0.0615	0.0385	0.0197	0.0045	0.2303	0.1876	0.0644	0.0458	0.1	0.0235	0.0095	0.1187	0.0084	0.0662	0.0312	0.0143	0.0629	0.0556	-0.1334	0.0106	0.0199	0.0019	0.0298	0.0121	0.0355	0.0735	0.0094
0	0.031	-0.1044	0.0796	-0.1232	0.0229	-0.1434	-0.0816	0.0422	0.008	-0.0765	-0.1392	-0.133	0.0482	-0.1095	-0.0461	-0.0221	-0.1539	-0.0955	-0.0452	-0.1029	-0.0815	-0.0796	-0.1074	0.0914	-0.1755	-0.0859	0.0498	0.0157	-0.0955	-0.0873	0.1068	0.0739	0.0357	0.003	-0.0767	-0.1997	0.0259	-0.0619	-0.1066	0.0526	-0.1604	0.1022	-0.0774	-0.089	-0.0774	-0.1813	-0.0745	-0.1	-0.1457
0.1	-0.3405	-0.1328	-0.0715	-0.1506	-0.1746	-0.2268	-0.1057	-0.1395	-0.0983	-0.1443	-0.2906	-0.2203	-0.2257	-0.0816	-0.1574	-0.028	-0.2337	-0.0885	-0.0778	-0.1931	-0.1427	-0.2127	-0.1305	-0.0801	-0.2264	-0.1859	-0.1506	-0.1089	-0.2204	-0.1261	-0.0904	-0.1277	-0.2044	-0.0491	-0.2214	-0.217	-0.1206	-0.1559	-0.1355	-0.0208	-0.1808	-0.2152	-0.1285	-0.1856	-0.1479	-0.2086	-0.1569	-0.1237	-0.1939
0.2	-0.265	-0.185	-0.3269	-0.1841	-0.1781	-0.3405	-0.1427	-0.2224	-0.3357	-0.103	-0.3394	-0.2397	-0.1853	-0.1216	-0.2247	-0.166	-0.2782	-0.177	-0.235	-0.1714	-0.2186	-0.3119	-0.1231	-0.0553	-0.1723	-0.2631	-0.2599	-0.1747	-0.2292	-0.1924	-0.3334	-0.26	-0.2194	-0.1865	-0.248	-0.2223	-0.1446	-0.2143	-0.1849	-0.0115	-0.2115	-0.1888	-0.1515	-0.3375	-0.0684	-0.2739	-0.132	-0.2095	-0.2231
0.3	-0.3252	-0.2494	-0.2745	-0.186	-0.0969	-0.3936	-0.3491	-0.2289	-0.4005	-0.3207	-0.2879	-0.2849	-0.212	-0.2911	-0.1443	-0.1807	-0.2788	-0.3535	-0.2423	-0.1417	-0.1663	-0.3396	-0.1207	-0.1635	-0.245	-0.3169	-0.4534	-0.4183	-0.3236	-0.2078	-0.1923	-0.2031	-0.2095	-0.1674	-0.1723	-0.2379	-0.176	-0.1709	-0.2299	-0.1519	-0.2689	-0.1827	-0.1526	-0.2977	0.0612	-0.2612	-0.1242	-0.2683	-0.1609
0.4	-0.477	-0.4546	0.051	-0.1046	-0.1142	-0.4036	-0.3748	-0.3565	-0.2349	-0.376	-0.2795	-0.458	-0.2784	-0.3817	-0.1142	-0.1768	-0.286	-0.1792	-0.2965	-0.1423	-0.1091	-0.3225	-0.096	-0.2036	-0.2656	-0.2559	-0.4726	-0.4072	-0.2024	-0.2769	-0.1857	-0.1143	-0.2091	-0.2184	-0.2374	-0.1993	-0.2489	-0.1694	-0.2298	-0.1543	-0.3031	-0.1103	0.0257	-0.2703	0.065	-0.1302	-0.2091	-0.232	-0.0732
0.5	-0.3022	-0.4148	0.0026	0.0627	-0.1915	-0.2767	-0.1854	-0.2662	-0.2536	-0.3279	-0.3273	-0.4764	-0.2565	-0.5747	0.0095	-0.1916	-0.1879	-0.2061	-0.2929	-0.1553	0.0923	-0.2752	0.0833	-0.2368	-0.3645	-0.2469	-0.4686	-0.4251	-0.2919	-0.2289	-0.3445	-0.2013	-0.1718	-0.2816	-0.2997	-0.1632	-0.2801	-0.1826	-0.3825	-0.1828	-0.3206	-0.0894	0.0034	-0.2887	0.1289	0.0199	-0.2439	-0.1526	0.0067
0.6	-0.3667	-0.3516	0.0275	0.0015	-0.2647	-0.3834	-0.1396	-0.1563	-0.3344	-0.2774	-0.4612	-0.4905	-0.2928	-0.3157	0.0387	-0.1361	-0.4227	-0.208	-0.2811	-0.0772	0.0275	-0.2685	0.055	-0.1256	-0.183	-0.3321	-0.4451	-0.4305	-0.2993	-0.2411	-0.2876	-0.2194	-0.1881	-0.2309	-0.1478	-0.2174	-0.3941	-0.1978	-0.2998	-0.219	-0.4244	0.0556	0.0046	-0.1813	0.0964	0.0393	-0.2939	-0.1405	0.0353
0.7	-0.5013	-0.2796	0.0332	0.0166	-0.2956	-0.439	-0.1817	-0.1372	-0.4495	-0.3779	-0.2428	-0.2897	-0.2896	-0.3672	0.0438	-0.1515	-0.1718	-0.2753	-0.279	0.0544	0.0068	-0.1469	0.0179	0.0763	-0.3367	-0.5013	-0.434	-0.2896	-0.2506	-0.1655	-0.314	-0.1566	-0.0979	-0.2309	-0.2239	-0.1447	-0.276	-0.0982	-0.3051	-0.2519	-0.2394	0.0678	0.0019	-0.1724	0.0722	0.0403	-0.2835	-0.1372	0.0225
0.8	-0.2898	-0.1972	0.0441	0.0229	-0.2625	-0.597	-0.214	-0.2824	-0.3937	-0.3656	-0.2989	-0.3403	-0.284	-0.3295	0.0358	0.0607	-0.1659	-0.1926	-0.2468	0.0635	0.0297	-0.0871	0.0177	0.0394	-0.3802	-0.2654	-0.252	-0.4997	-0.28	-0.1879	-0.3492	0.042	0.0439	-0.2674	-0.1709	-0.2386	-0.299	-0.0984	-0.1884	-0.1851	-0.3105	0.1115	-0.089	-0.1686	0.0979	0.0025	-0.2412	-0.0949	0.0501
0.9	-0.4649	-0.224	0.0454	-0.1746	-0.2884	-0.457	-0.2305	-0.4939	-0.3939	-0.3561	-0.4109	-0.4003	-0.2968	-0.303	0.0645	0.0328	-0.1166	-0.1096	-0.2384	0.0438	0.0203	0.0763	0.0147	0.019	-0.2768	-0.2451	-0.4759	-0.2454	-0.373	-0.2771	-0.3888	0.0634	0.0405	-0.2688	-0.0771	-0.1848	-0.3202	-0.1094	-0.1514	-0.154	-0.3121	0.0999	-0.1856	-0.1135	0.1208	0.0097	-0.2466	-0.1061	0.0616
1	-0.2252	-0.2736	0.0925	-0.1781	-0.1124	-0.2833	-0.2344	-0.1701	-0.3836	-0.3757	-0.2166	-0.2812	-0.3028	-0.3435	0.0699	0.0451	0.0029	-0.1476	-0.1336	0.0591	0.0093	0.0064	0.0689	0.0463	-0.3317	-0.4705	-0.4861	-0.4899	-0.3257	-0.1618	-0.4597	0.0702	0.0241	-0.1664	0.0533	-0.0826	-0.269	-0.1801	0.0446	0.0634	-0.3307	0.1144	-0.3375	0.0236	0.0764	0.1097	-0.1983	-0.113	0.025
1.1	-0.4685	-0.3814	0.0686	-0.0969	0.0027	-0.5117	-0.2853	-0.0241	-0.3815	-0.4231	-0.3672	-0.5109	-0.2492	-0.4282	0.0648	0.0517	0.0073	-0.1456	-0.263	0.0904	0.0028	0.0141	0.0829	0.0732	-0.3072	-0.2479	-0.3152	-0.4327	-0.3169	-0.1871	-0.346	0.0478	0.0758	-0.3452	0.0017	-0.0532	-0.2792	-0.0807	0.0556	0.048	-0.3086	0.1161	-0.2977	0.0373	0.1346	0.1679	0.0192	-0.092	0.0411
1.2	-0.473	-0.2208	0.0187	-0.1142	0.0323	-0.4191	-0.3036	0.091	-0.2331	-0.4916	-0.3045	-0.4137	-0.2481	-0.2718	0.0424	0.0534	0.0142	-0.2477	-0.141	0.159	0.0021	0.0173	0.0457	0.0742	-0.3413	-0.2937	-0.2857	-0.2734	-0.3281	-0.3705	-0.2675	0.0418	0.1189	-0.376	0.0335	-0.0929	-0.2973	-0.0995	-0.1776	0.0264	-0.3198	0.111	-0.2703	0.0544	0.1129	0.1737	0.0042	-0.0371	0.0751
1.3	-0.3609	-0.2688	0.0047	-0.1915	0.0292	-0.4109	-0.1924	0.1417	-0.3153	-0.3263	-0.3389	-0.2513	-0.232	-0.5725	0.0564	0.1288	0.1305	-0.1584	-0.2114	0.1452	0.0008	0.0431	0.0548	0.0822	-0.2554	-0.3636	-0.2968	-0.4983	-0.3273	-0.3932	-0.2519	0.0341	0.155	-0.2587	0.0299	0.1338	-0.2926	-0.1283	-0.2684	0.0081	-0.3264	0.1279	-0.2887	0.0937	0.0721	0.2058	0.0256	0.0907	0.0731
1.4	-0.2988	-0.2475	0.0137	-0.2647	0.0046	-0.3978	-0.2315	0.2318	-0.5044	-0.2927	-0.4319	-0.2928	-0.2549	-0.2254	0.0757	0.1377	0.0853	-0.3757	-0.1738	0.1026	0.0034	0.0693	0.0571	0.1447	-0.0968	-0.163	-0.3138	-0.383	-0.3926	-0.2376	-0.3237	0.029	0.2857	-0.2352	0.0269	0.09	-0.3164	-0.2018	-0.2322	0.0379	-0.3801	0.1651	-0.1813	0.088	0.1087	0.1562	0.0299	0.1418	0.0439
1.5	-0.4009	-0.1964	0.0052	-0.2956	0.0147	-0.2125	-0.3792	0.2681	-0.4103	-0.2006	-0.3341	-0.3846	-0.2923	-0.2305	0.0476	0.245	0.1097	-0.3295	-0.0777	0.0947	0.007	0.03	0.0829	0.1767	0.0416	-0.2058	-0.2373	-0.2176	-0.2642	-0.4692	-0.3245	0.0645	0.1945	-0.2053	0.0498	0.04	-0.3171	-0.1756	-0.2751	0.0116	-0.3529	0.2627	-0.1724	0.1421	0.1394	0.1192	0.0626	0.1179	0.0412
1.6	-0.3782	0.1667	0.0014	-0.2625	0.0076	-0.2832	-0.3234	0.2317	-0.2026	-0.1501	-0.3217	-0.1644	-0.2884	-0.0731	0.0788	0.0753	0.1269	-0.1326	0.0832	0.0716	0.0067	0.0376	0.0924	0.1789	0.0862	-0.3047	-0.2296	-0.3372	-0.3653	-0.3569	-0.3257	0.0607	0.1785	-0.1112	0.0871	0.0529	-0.2783	0.045	-0.2845	0.007	-0.3219	0.2828	-0.1686	0.1362	0.1545	0.1454	0.0898	0.1214	0.0522
1.7	-0.3662	0.1925	0.0013	-0.2884	0.0131	-0.305	-0.2302	0.3067	-0.3942	-0.2708	-0.2293	-0.3354	-0.3117	0.0948	0.0843	0.0725	0.2047	-0.2185	0.0042	0.0654	0.0071	0.0413	0.0957	0.1795	0.1307	-0.1424	-0.4244	-0.2265	-0.3748	-0.3193	-0.4707	0.0709	0.0993	0.0194	0.1136	0.0519	-0.2665	0.0109	-0.2353	0.0111	-0.2892	0.2675	-0.1135	0.1693	0.1794	0.1456	0.1485	0.0922	0.0945
1.8	-0.38	0.1273	0.03	-0.1124	0.0102	-0.3054	-0.4393	0.2371	-0.1984	-0.2464	-0.2889	-0.3263	-0.2892	0.0769	0.0712	0.1075	0.1737	0.0652	0.0664	0.0603	0.0058	0.111	0.0884	0.1485	0.1741	-0.2407	-0.363	-0.2863	-0.3894	-0.1647	-0.3326	0.0937	0.1164	0.0077	0.1433	0.0561	-0.2107	0.0586	-0.1883	0.0483	-0.2632	0.2754	0.0236	0.2008	0.1796	0.1442	0.2677	0.1037	0.115
1.9	-0.3955	0.2579	0.0288	0.0027	0.0358	-0.4087	-0.2123	0.0851	-0.3955	-0.2838	-0.2907	-0.2424	-0.26	0.1067	0.0586	0.111	0.0986	0.035	0.069	0.0585	0.0034	0.1236	0.05	0.1053	0.2217	-0.1479	-0.4154	-0.4331	-0.2844	-0.2495	-0.3215	0.0865	0.0988	0.0113	0.1179	0.0965	-0.1791	0.0691	0.0519	0.0683	-0.2568	0.3173	0.0373	0.1206	0.1748	0.181	0.2043	0.1805	0.0961
2	-0.459	0.2052	0.1584	0.0323	0.0602	-0.3138	-0.4324	0.1218	-0.3606	-0.2945	-0.2905	-0.3393	-0.2731	0.156	0.0576	0.087	0.0988	0.0702	0.0631	0.091	0.0102	0.1333	0.0511	0.0974	0.1598	-0.3004	-0.4959	-0.3678	-0.296	-0.4631	-0.342	0.0834	0.0972	0.0348	0.1095	0.1114	-0.1893	0.1199	0.0348	0.0709	-0.2906	0.2781	0.0544	0.1211	0.1853	0.1245	0.1129	0.2415	0.1364
2.1	-0.2863	0.1507	0.087	0.0292	0.1124	-0.5644	-0.3889	0.2088	-0.2433	-0.2173	-0.2977	-0.3296	-0.2724	0.1254	0.0837	0.0914	0.1576	0.1045	0.1175	0.1619	0.0252	0.1533	0.1082	0.1359	0.223	-0.3068	-0.268	-0.2355	-0.2806	-0.3897	-0.3461	0.0104	0.0762	0.052	0.0921	0.1125	-0.1687	0.1401	0.0004	0.0745	-0.2987	0.2934	0.0937	0.0893	0.1306	0.1117	0.1493	0.1377	0.1497
2.2	-0.2663	0.2719	0.0832	0.0046	0.1421	-0.4179	-0.2205	0.0903	-0.3446	-0.2661	-0.3753	-0.3552	-0.26	0.1397	0.1117	0.0433	0.0644	0.1111	0.2389	0.0776	0.0022	0.1595	0.0451	0.1605	0.3368	-0.2342	-0.2439	-0.2981	-0.275	-0.2229	-0.2462	0.0038	0.1384	0.0635	0.1206	0.1157	-0.1577	0.1048	0.0142	0.0602	-0.3492	0.2694	0.088	0.1179	0.2493	0.1007	0.1116	0.1724	0.1043
2.3	-0.2073	0.2754	0.0806	0.0147	0.0241	-0.2226	-0.2747	0.0314	-0.3049	-0.3576	-0.23	-0.2998	-0.2589	0.2103	0.0591	0.0332	0.1185	0.1123	0.1908	0.0654	0.0079	0.1217	0.0409	0.1596	0.3042	-0.1982	-0.3338	-0.3646	-0.3791	-0.2737	-0.1366	0.0095	0.1148	0.0428	0.09	0.1305	-0.1608	0.1341	0.0242	0.0188	-0.3395	0.2616	0.1421	0.1197	0.2448	0.0639	0.0954	0.1655	0.1335
2.4	-0.1531	0.3987	0.0617	0.0076	0.0361	-0.4329	-0.2151	0.1209	-0.4632	-0.1915	-0.2923	-0.3528	-0.2579	0.1809	0.1355	0.0204	0.1293	0.0569	0.0981	0.1442	0.0079	0.1055	0.069	0.1186	0.1707	-0.3362	-0.0099	-0.3479	-0.1952	-0.2006	-0.0162	0.0357	0.1026	0.045	0.0823	0.1954	-0.1207	0.1407	0.0663	0.0017	-0.3078	0.3035	0.1362	0.1412	0.1418	0.1328	0.1124	0.1569	0.1469
2.5	-0.1893	0.3386	0.1524	0.0131	0.0684	-0.329	-0.3307	0.1339	-0.2497	-0.197	-0.292	-0.2313	-0.234	0.075	0.1456	0.0152	0.1128	0.0574	0.1295	0.0627	0.0461	0.106	0.1096	0.0987	0.169	-0.3421	0.2011	-0.3451	-0.1827	0.1069	0.0867	-0.2044	0.0979	0.0714	0.1108	0.1865	-0.1212	0.0981	0.0814	0.0029	-0.3001	0.3078	0.1693	0.1675	0.1568	0.1866	0.1596	0.1381	0.0871
2.6	-0.0852	0.2026	0.1062	0.0102	0.2152	-0.3365	-0.1851	0.111	-0.2416	-0.2562	-0.3432	-0.3403	-0.1786	0.0574	0.1377	-0.1539	0.0346	0.0983	0.1262	0.0719	0.0413	0.1512	0.1444	0.0633	0.1949	-0.3804	0.1437	-0.2293	0.0541	0.0554	0.2698	-0.2194	0.0738	0.0749	0.1201	0.357	-0.0997	0.0727	0.0895	0.0249	-0.4036	0.2948	0.2008	0.1033	0.1294	0.1554	0.1782	0.0858	0.0574
2.7	0.119	0.2914	0.1828	0.0358	0.1126	-0.2292	-0.1679	0.1963	-0.3116	-0.2713	-0.2086	-0.2943	0.0296	0.0674	0.1131	-0.2337	0.0443	0.0957	0.1166	0.0684	0.0529	0.2116	0.0688	0.0697	0.2031	-0.3886	0.1255	-0.4472	0.0937	0.0634	0.2683	-0.2095	0.1095	0.209	0.1026	0.2171	-0.0962	0.0934	0.1689	0.0235	-0.2318	0.2976	0.1206	0.0936	0.1853	0.1536	0.132	0.1202	0.117
2.8	0.2102	0.3601	0.1653	0.0602	0.1239	-0.2735	-0.2197	0.2171	-0.4826	-0.299	-0.3581	-0.2637	0.0566	0.0671	0.1157	-0.2782	0.0341	0.0463	0.0616	0.0107	0.1169	0.1943	0.0936	0.1119	0.1531	-0.3408	0.1902	-0.2379	0.1932	0.1433	0.1549	-0.2091	0.1434	0.1264	0.0953	0.3595	-0.11	0.0706	0.0776	0.0667	-0.2757	0.2908	0.1211	0.0902	0.1849	0.1206	0.1954	0.086	0.1343
2.9	0.1631	0.4559	0.1015	0.1124	0.1842	-0.244	-0.2908	0.1353	-0.4163	-0.3234	-0.331	-0.3052	0.1234	0.0873	0.1389	-0.2788	0.0265	0.0295	0.1021	0.0127	0.1306	0.2662	0.1441	0.1458	0.1789	-0.3875	0.1451	-0.357	0.2384	0.2805	0.3586	-0.1718	0.1289	0.1155	0.0513	0.3301	-0.1097	0.0703	0.0929	0.064	-0.3098	0.2848	0.0893	0.0808	0.1871	0.1413	0.2283	0.1323	0.1416
3	0.1666	0.3651	0.0854	0.1421	0.166	-0.2164	-0.234	0.0819	-0.4053	-0.3229	-0.4234	-0.3156	0.1761	0.0854	0.123	-0.286	0.0748	0.0627	0.1179	0.0205	0.1885	0.1229	0.06	0.1492	0.1964	-0.2636	0.0902	-0.3327	0.259	0.2104	0.3202	-0.1881	0.1146	0.2006	0.0804	0.1983	-0.1182	0.0647	0.0813	0.0277	-0.1781	0.2779	0.1179	0.0431	0.2116	0.1662	0.1631	0.1634	0.1785
3.1	0.1446	0.2249	0.0674	0.0241	0.153	-0.1781	-0.2913	0.0808	-0.3344	-0.1371	-0.1995	-0.295	0.1703	0.0799	0.0202	-0.1879	0.0713	0.1138	0.0649	0.0048	0.1373	0.1469	0.0605	0.1367	0.177	-0.1776	0.0612	-0.3288	0.2583	0.1134	0.1758	-0.0979	0.3079	0.1734	0.0753	0.3068	-0.1301	0.0846	0.0847	0.0456	-0.1003	0.2753	0.1197	0.025	0.1575	0.1923	0.1262	0.1155	0.1212
3.2	0.0166	0.3162	0.0572	0.0361	0.1308	-0.0711	-0.2314	0.1393	-0.263	-0.1613	-0.1697	-0.2704	0.124	0.0786	0.0259	-0.4227	0.0275	0.0802	0.0738	0.0176	0.0805	0.1401	0.0441	0.0863	0.1524	-0.037	0.0649	-0.1888	0.2099	0.2221	0.1341	0.0439	0.2021	0.1615	0.0729	0.1831	-0.1385	0.0876	0.047	0.0925	-0.2612	0.2953	0.1412	0.0348	0.0325	0.1372	0.1063	0.0669	0.0873
3.3	0.0286	0.2787	0.0215	0.0684	0.0985	0.1491	-0.1359	0.2119	-0.1524	0.0799	-0.2579	-0.087	0.1114	0.0399	0.0658	-0.1718	0.0739	0.0828	0.0755	0.0108	0.1232	0.1589	0.0543	0.1083	0.2217	0.0741	0.0853	-0.2111	0.1799	0.0963	0.1394	0.0405	0.2578	0.1569	0.0878	0.3593	-0.1688	0.1202	0.04	0.1046	-0.2958	0.487	0.1675	0.0415	0.016	0.1758	0.1161	0.0808	0.1055
3.4	0.0377	0.2557	0.003	0.2152	0.0491	0.1927	-0.1533	0.2606	-0.1761	0.0085	-0.1559	-0.0743	0.1008	0.0492	0.0741	-0.1659	0.0694	0.1011	0.0878	0.0134	0.1325	0.1703	0.0539	0.1375	0.2135	0.2388	0.0588	0.0787	0.131	0.1057	0.0726	0.0241	0.2979	0.1151	0.1095	0.3699	-0.1146	0.0767	0.0461	0.093	-0.2307	0.29	0.1033	0.0496	0.0737	0.1557	0.1225	0.0825	0.1412
3.5	0.0222	0.2637	0.0088	0.1126	0.0448	0.255	-0.2067	0.1458	-0.134	0.0169	-0.0589	0.1998	0.1115	0.0577	0.0499	-0.1166	0.0677	0.084	0.0717	0.004	0.1364	0.2153	0.0577	0.1059	0.1286	0.255	0.0683	0.0078	0.0906	0.113	0.0485	0.0758	0.3118	0.1232	0.0966	0.2657	-0.1149	0.0994	0.0487	0.0684	-0.3947	0.3797	0.0936	0.1075	0.1202	0.1865	0.1114	0.0847	0.1361
3.6	0.0074	0.3306	0.0253	0.1239	0.0537	0.2087	-0.243	0.1477	0.0285	0.0545	0.1627	0.283	0.1306	0.0596	0.0545	0.0029	0.0926	0.0932	0.0865	0.0051	0.1153	0.1802	0.0337	0.1033	0.2656	0.2765	0.0912	0.1876	0.0859	0.1286	0.0748	0.1189	0.2565	0.0972	0.1604	0.2139	-0.1045	0.0892	0.0335	0.0652	-0.3609	0.3989	0.0902	0.1576	0.0704	0.173	0.1291	0.0944	0.2309
3.7	0.0084	0.2684	0.0563	0.1842	0.0372	0.1233	-0.3133	0.1169	0.0845	0.0603	0.2095	0.1672	0.122	0.0628	0.0408	0.0073	0.1029	0.0627	0.0909	0.003	0.0218	0.1171	0.0131	0.1835	0.134	0.138	0.1277	0.1926	0.0724	0.1062	0.1594	0.155	0.4446	0.0811	0.0941	0.2132	-0.1869	0.0427	0.0321	0.0454	-0.2457	0.3727	0.0808	0.1083	0.0261	0.1862	0.1399	0.0538	0.146
3.8	0.0208	0.1631	-0.1232	0.166	0.04	0.2276	-0.3234	0.2285	0.1958	0.0311	0.1887	0.1628	0.1624	0.1093	0.0599	0.0142	0.1162	0.0159	0.0527	0.003	0.0201	0.1269	0.0115	0.1066	0.1835	0.0503	0.165	0.1455	0.0666	0.1071	0.1882	0.2857	0.2116	0.0726	0.1033	0.3649	-0.2125	0.0733	0.0539	0.0409	-0.3237	0.3029	0.0431	0.0778	0.0121	0.202	0.0857	0.0936	0.1684
3.9	0.0095	0.2207	-0.1506	0.153	0.0617	0.0627	-0.3208	0.1951	0.2121	0.1064	0.1364	0.1144	0.1312	0.0465	0.0397	0.1305	0.0477	0.0144	0.061	0.0079	0.0643	0.0818	0.0127	0.1293	0.2168	0.0379	0.2345	0.1774	0.0781	0.0992	0.1868	0.1945	0.384	0.0938	0.0531	0.3403	-0.2337	0.0441	0.0623	0.0382	-0.3798	0.3458	0.025	0.0638	-0.1813	0.2589	0.0582	0.0971	0.1613
4	0.0197	0.2687	-0.1841	0.1308	0.0568	0.0364	-0.1732	0.1459	0.2103	0.0873	0.1322	0.1057	0.1606	0.0689	0.0659	0.0853	0.0421	0.0098	0.0637	0.0355	0.1201	0.0292	0.0343	0.1758	0.2377	0.0815	0.3417	NaN	0.0736	0.1394	0.2057	0.1785	0.3278	0.0983	0.1271	0.2623	-0.2506	0.0565	0.0423	0.0306	-0.2208	0.3328	0.0348	0.0424	-0.2086	0.2587	0.0972	0.1162	0.1132
4.1	0.0235	0.2674	-0.186	0.0985	0.0626	0.0357	-0.1299	0.2488	0.1335	0.096	0.1277	0.0446	0.0945	0.0503	0.0894	0.1097	0.0055	0.0266	0.0663	0.0347	0.1246	0.0302	0.0354	0.172	0.134	0.0599	0.3038	NaN	0.0755	0.0779	0.2415	0.0993	0.2061	0.0873	0.1596	0.2912	-0.2437	0.0465	0.0471	0.0177	-0.4265	0.2979	0.0415	0.0442	-0.2739	0.1236	0.1321	0.1314	0.099
4.2	0.0137	0.2417	-0.1046	0.0491	0.0378	0.0266	0.0073	0.1831	0.1371	0.1152	0.0982	0.0794	0.0988	0.0189	0.0582	0.1269	0.0025	0.0158	0.0688	0.0404	0.1029	0.0283	0.0942	0.197	0.1517	0.0792	0.2898	NaN	0.0855	0.1671	0.2942	0.1164	0.3766	0.1178	0.1229	0.3052	-0.2498	0.0469	0.0439	0.0071	-0.3673	0.3229	0.0496	0.0527	-0.2612	0.204	0.1248	0.0512	0.1974
4.3	0.002	0.3799	0.0627	0.0448	0.0042	0.0176	0.037	0.1796	0.1065	0.1072	0.0638	0.0703	0.2046	0.029	0.037	0.2047	0.0241	0.0297	0.0548	0.0386	0.1019	0.028	0.1456	0.2057	0.1299	0.1366	0.2985	NaN	0.1183	0.1258	0.181	0.0988	0.2234	0.0401	0.1695	0.3301	-0.2774	0.0347	0.0473	0.0161	-0.3517	0.3441	0.1075	0.0057	-0.1302	0.1293	0.0823	0.0055	0.2181
4.4	0.0531	0.3769	0.0015	0.0537	0.0049	0.0179	0.0806	0.1104	0.1013	0.1205	0.0785	0.078	0.2053	0.0303	0.0631	0.1737	0.0133	-0.0452	0.0839	0.0326	0.0501	0.035	0.1201	0.1581	0.2625	0.1418	0.3107	NaN	0.0674	0.0327	0.1687	0.0972	0.2805	0.0217	0.171	0.2564	-0.2361	0.0228	0.0483	0.0149	-0.2066	0.3581	0.1576	0.043	0.0199	0.1728	0.0959	0.011	0.1677
4.5	-0.0702	0.3867	0.0166	0.0372	0.0611	0.0139	0.0968	0.1395	0.0526	0.1031	0.0785	0.0867	0.1784	0.041	0.1658	0.0986	0.0177	-0.0778	0.0974	0.0503	0.0565	0.0131	0.1067	0.1646	0.2445	0.1328	0.2809	NaN	0.1346	0.0415	0.3328	0.0762	0.2883	0.0288	0.1201	0.2369	-0.1938	0.0143	0.0554	0.0383	-0.2679	0.3449	0.1083	0.0662	0.0393	0.263	0.0815	0.0058	0.1569
4.6	-0.071	0.241	0.0229	0.04	0.0806	0.0522	0.0648	0.2233	0.0611	0.1272	0.0481	0.0686	0.145	0.0031	0.1649	0.0988	0.0154	-0.235	0.0455	0.0282	0.0495	0.0163	0.113	0.1649	0.153	0.1182	0.2438	NaN	0.1563	0.0507	0.374	0.1384	0.2852	0.0492	0.0493	0.2789	-0.0086	0.0108	0.0597	0.0738	-0.2703	0.3492	0.0778	0.063	0.0403	0.2145	0.018	0.0171	0.1299
4.7	-0.1808	0.3231	-0.1746	0.0617	0.0837	0.0192	0.1194	0.1504	0.0602	0.1352	0.0381	0.0708	0.1023	0.0076	0.1776	0.1576	0.0211	-0.2423	0.017	0.0213	0.0041	0.0181	0.1039	0.1529	0.1869	0.1099	0.4302	NaN	0.2024	0.0637	0.2914	0.1148	0.3117	0.0522	0.1182	0.254	0.1124	0.0062	0.0829	0.0837	-0.286	0.3199	0.0638	0.0314	0.0025	0.1976	0.0329	0.0257	0.2593
4.8	-0.1604	0.2954	-0.1781	0.0568	0.1383	0.061	0.1952	0.2289	0.0249	0.0855	0.0375	0.0989	0.143	0.0172	0.1739	0.0644	0.0339	-0.2965	0.0107	0.0366	0.0075	0.0161	0.1206	0.1529	0.1927	0.0866	0.4098	NaN	0.2258	0.0559	0.2406	0.1026	0.394	0.045	0.0803	0.2356	0.2462	0.004	0.045	0.0609	-0.4628	0.331	0.0424	0.0085	0.0097	0.1874	0.0032	0.0243	0.1791
4.9	-0.1734	0.2965	-0.0969	0.0626	0.1104	0.1307	0.0906	0.1198	0.0239	0.046	0.0633	0.106	0.1375	0.0204	0.0744	0.1185	0.0199	-0.2929	0.018	0.0245	0.01	0.0183	0.1095	0.1714	0.1877	0.166	0.4422	NaN	0.3911	0.0423	0.245	0.0979	0.4521	0.0487	0.1138	0.2513	0.2401	0.0087	0.097	0.0365	-0.2371	0.3122	0.0442	0.0098	0.1097	0.195	0.022	0.0089	0.1908
5	-0.1731	0.2653	-0.1142	0.0378	0.0641	0.1638	0.1551	0.1539	0.0123	0.0569	0.0667	0.0888	0.1069	0.0089	0.1047	0.1293	0.019	-0.2811	0.0194	0.019	0.0243	0.0334	0.0461	0.1826	0.1707	0.1514	0.4377	NaN	0.3585	0.0754	0.4525	0.0738	0.5754	0.0387	0.1077	0.2181	0.2244	0.0047	0.0922	0.0446	-0.308	0.3224	0.0527	0.015	0.1679	0.2359	0.0735	0.0281	0.1888
5.1	-0.1044	0.2553	-0.1915	0.0042	0.0831	0.1707	0.1804	0.1978	0.0667	0.0673	0.0532	0.1158	0.1341	0.0528	0.1333	0.1128	0.0117	-0.279	0.0356	0.0076	0.012	0.0459	0.0241	0.1255	0.2074	0.1707	0.2333	NaN	0.2566	0.0774	0.3865	0.1095	0.2195	0.0613	0.0905	0.3165	0.1878	0.0523	0.0799	0.0433	-0.301	0.3126	0.0057	0.1061	0.1737	0.1218	-0.1	0.0094	0.172
5.2	-0.1328	0.1577	-0.2647	0.0049	0.1009	0.2802	0.1457	0.2217	0.0551	0.0867	0.0607	0.0528	0.1675	0.0111	0.1573	0.0346	0.0124	-0.2468	0.0702	0.0193	0.0106	0.0353	0.0351	0.1291	0.1331	0.1646	0.4339	NaN	0.4642	0.0319	0.3442	0.1434	0.3141	0.0707	0.1452	0.3071	0.1459	0.0723	0.0741	0.0411	-0.4682	0.3215	0.043	0.1813	0.2058	0.247	-0.1237	-0.1457	0.1819
5.3	-0.185	0.2249	-0.2956	0.0611	0.1242	0.2187	0.0714	0.2593	0.0577	0.133	0.0768	0.0766	0.1912	0.0039	0.1487	0.0443	0.0322	-0.2384	0.0847	0.0147	0.0023	0.0568	0.1064	0.1772	0.1692	0.1518	0.3642	NaN	0.3832	0.0351	0.333	0.1289	0.2798	0.0604	0.2015	0.2878	0.0976	0.067	0.1033	0.0572	-0.3988	0.2968	0.0662	0.1388	0.1562	0.2121	-0.2095	-0.1939	0.1931
5.4	-0.2494	0.3231	-0.2625	0.0806	0.1049	0.2382	0.0491	0.326	0.0592	0.1064	0.099	0.1022	0.1693	-0.0461	0.0634	0.0341	0.0281	-0.1336	0.0967	0.0366	0.0019	0.0781	0.1265	0.1898	0.149	0.145	0.2304	NaN	0.2197	0.0563	0.1951	0.1146	0.344	0.134	0.0471	0.2899	0.0935	0.1139	0.0904	0.0824	-0.2504	0.3047	0.063	0.0559	0.1192	0.1551	-0.2683	-0.2231	0.2128
5.5	-0.4546	0.3423	-0.2884	0.0837	0.1127	0.3239	0.0371	0.1993	0.105	0.0603	0.0937	0.0932	0.1714	-0.1574	0.1292	0.0265	0.0201	-0.263	0.1052	0.0191	0.0083	0.114	0.1433	0.1567	0.1808	0.0869	0.2542	NaN	0.3138	0.0323	0.3861	0.3079	0.3794	0.1335	0.0451	0.2804	0.0938	0.1089	0.0688	0.0904	-0.3517	0.3068	0.0314	0.0199	0.1454	0.1473	-0.232	-0.1609	0.23
5.6	-0.4148	0.3386	-0.1124	0.1383	0.0847	0.3385	0.117	0.2339	0.0248	0.084	0.1132	0.1269	0.1741	-0.2247	0.1281	0.0748	0.0191	-0.141	0.0844	0.0129	0.0859	0.0955	0.0832	0.1985	0.2014	0.2239	0.369	NaN	0.4273	0.0363	0.1673	0.2021	0.372	0.1379	0.0596	0.2763	0.114	0.0572	0.1276	0.0785	-0.2542	0.2444	0.0085	0.0394	0.1456	0.254	-0.1526	-0.0732	0.1651
5.7	-0.3516	0.3551	0.0027	0.1104	0.0281	0.2221	0.1061	0.2047	0.0203	0.0644	0.1543	0.2712	0.1679	-0.1443	0.1506	0.0713	0.012	-0.2114	0.0679	0.0022	0.1004	0.0947	0.1192	0.1629	0.1823	0.2131	0.3778	NaN	0.2737	0.0618	0.3159	0.2578	0.1844	0.1529	0.0567	0.2162	0.1324	0.153	0.1041	0.0492	-0.2432	0.224	0.0098	0.0328	0.1442	0.2179	-0.1405	0.0067	0.1994
5.8	-0.2796	0.3612	0.0323	0.0641	0.0388	0.2999	0.162	0.3342	0.0175	0.0498	0.2286	0.1548	0.1263	-0.1142	0.1245	0.0275	0.023	-0.1738	0.0671	0.0271	0.1029	0.1233	0.1329	0.1374	0.119	0.3036	0.2462	NaN	0.5602	0.0827	0.2736	0.2979	0.3756	0.2379	0.095	0.2635	0.1539	0.0733	0.0569	0.0433	-0.2432	0.2468	0.015	0.0335	0.181	0.1392	-0.1372	0.0353	0.2051
5.9	-0.1972	0.1975	0.0292	0.0831	0.0372	0.4884	0.2144	0.1837	0.0228	0.0682	0.1608	0.3259	0.1211	0.0095	0.0608	0.0739	0.0153	-0.0777	0.087	0.0069	0.096	0.1222	0.1656	0.1209	0.1137	0.3263	0.3202	NaN	0.4739	0.0832	0.2022	0.3118	0.3139	0.2192	0.0975	0.3302	0.1686	0.0686	0.0913	0.0423	-0.2385	0.2799	0.1061	0.04	0.1245	0.2852	-0.0949	0.0225	0.2437
6	-0.224	0.3874	0.0046	0.1009	0.0554	0.2271	0.2086	0.2345	0.0303	0.0645	0.207	0.2642	0.1117	0.0387	0.1075	0.0694	0.0145	0.0832	0.148	0.0062	0.0313	0.1201	0.1582	0.1064	0.1208	0.2154	0.317	0.2161	0.4092	0.1158	0.4062	0.2565	0.2201	0.113	0.1229	0.3121	0.1942	0.0656	0.124	0.0568	-0.248	0.3098	0.1813	0.0684	0.1117	0.2569	-0.1061	0.0501	0.3048
6.1	-0.2736	0.3896	0.0147	0.1242	0.0421	0.3471	0.1739	0.2066	0.0295	0.0373	0.4283	0.1523	0.121	0.0438	0.0821	0.0677	0.0339	0.0042	0.1097	0.0082	0.1198	0.1236	0.109	0.1377	0.1254	0.2965	0.3441	0.2025	0.2695	0.1198	0.3067	0.4446	0.42	0.1279	0.1166	0.3328	0.1573	0.0485	0.0702	0.0714	-0.2911	0.3128	0.1388	0.0472	0.1007	0.2469	-0.113	0.0616	0.1787
6.2	-0.3814	0.3723	0.0076	0.1049	0.0374	0.2408	0.1769	0.2178	0.048	0.1054	0.2527	0.245	0.1428	0.0358	0.093	0.0926	0.0649	0.0664	0.144	0.0268	0.1476	0.1227	0.0607	0.1358	0.1827	0.3707	0.2932	0.1515	0.3595	0.1387	0.168	0.2116	0.2356	0.0881	0.1075	0.2407	0.1926	0.0417	0.0993	0.1271	-0.2739	0.3469	0.0559	0.0928	0.0639	0.1988	-0.092	0.025	0.1546
6.3	-0.2208	0.24	0.0131	0.1127	0.0285	0.2372	0.161	0.1256	0.0518	0.0654	0.3276	0.2163	0.107	0.0645	0.0858	0.1029	0.0518	0.069	0.1716	0.1046	0.0943	0.1024	0.0523	0.1736	0.1064	0.4035	0.2717	0.2171	0.33	0.1788	0.3261	0.384	0.2505	0.0016	0.0977	0.1852	0.1923	0.0454	0.0826	0.1551	-0.2679	0.3127	0.0199	0.0758	0.1328	0.2392	-0.0371	0.0411	0.265
6.4	-0.2688	0.2798	0.0102	0.0847	0.027	0.2953	0.1698	0.1993	0.0556	0.044	0.4045	0.2987	0.0793	0.0699	0.0403	0.1162	0.0565	0.0631	0.0728	0.1202	0.0557	0.1462	0.0541	0.1761	0.2246	0.591	0.3373	0.2328	0.3331	0.1803	0.2342	0.3278	0.2341	0.0154	0.0892	0.2115	0.227	0.0411	0.1045	0.1195	-0.2907	0.278	0.0394	0.1283	0.1866	0.2219	0.0907	0.0751	0.2956
6.5	-0.2475	0.3532	0.0358	0.0281	0.0339	0.2859	0.1682	0.2079	0.1013	0.0949	0.226	0.316	0.1048	0.0648	0.07	0.0477	0.0741	0.1175	0.0684	0.0938	0.0936	0.1446	0.0903	0.1758	0.2203	0.4933	0.3751	0.2585	0.5098	0.1813	0.2987	0.2061	0.1349	0.0172	0.0721	0.2036	0.1898	0.0428	0.0666	0.0422	-0.2736	0.2798	0.0328	0.1224	0.1554	0.1769	0.1418	0.0731	0.2342
6.6	-0.1964	0.2846	0.0602	0.0388	0.0104	0.3056	0.2455	0.218	0.1644	0.0763	0.3028	0.2704	0.1303	0.0424	0.0657	0.0421	0.0417	0.2389	0.0203	0.076	0.1146	0.1091	0.0685	0.1818	0.1663	0.4548	0.0394	0.2982	0.2483	0.2194	0.4243	0.3766	0.133	0.0163	0.0934	0.1377	0.1397	0.0627	0.0708	0.0291	-0.261	0.2748	0.0335	0.0822	0.1536	0.2317	0.1179	0.0439	0.2205
6.7	0.1667	0.1805	0.1124	0.0372	0.0267	0.4405	0.3569	0.163	0.1611	0.0848	0.3704	0.2709	0.1176	0.0564	0.0317	0.0055	0.056	0.1908	0.0436	0.0434	0.1098	0.1096	0.0616	0.1587	0.2179	0.3557	0.0391	0.3865	0.3096	0.2568	0.3575	0.2234	0.1206	0.0119	0.1061	0.1134	0.145	0.0483	0.0751	0.126	-0.2468	0.2122	0.04	0.1261	0.1206	0.2212	0.1214	0.0412	0.2024
6.8	0.1925	0.2734	0.1421	0.0554	0.135	0.2227	0.3044	0.1306	0.1339	0.1102	0.1999	0.2503	0.0803	0.0757	0.0145	0.0025	0.0446	0.0981	0.1647	0.0438	0.0873	0.0882	0.1412	0.1485	0.0811	0.2642	0.1977	0.255	0.3304	0.3752	0.2242	0.2805	0.0062	0.026	0.1402	0.0727	0.1692	0.0578	0.0934	0.1737	-0.2397	0.1946	0.0684	0.0623	0.1413	0.119	0.0922	0.0522	0.1471
6.9	0.1273	0.2604	0.0241	0.0421	0.1304	0.3069	0.1955	0.1559	0.1888	0.0996	0.3247	0.2954	0.082	0.0476	0.0124	0.0241	0.0475	0.1295	0.2012	0.0399	0.1112	0.1227	0.1886	0.2198	0.1145	0.2713	0.1876	0.3665	0.5523	0.2899	0.2777	0.2883	0.0084	0.0377	0.1069	0.0181	0.1549	0.0457	0.1425	0.1669	-0.297	0.2274	0.0472	0.116	0.1662	0.2029	0.1037	0.0945	0.2291
7	0.2579	0.2499	0.0361	0.0374	0.0859	0.4589	0.2813	0.1267	0.1776	0.1241	0.2227	0.365	0.0643	0.0788	0.0176	0.0133	0.0537	0.1262	0.1041	0.0014	0.1026	0.1284	0.1459	0.2062	0.1732	0.3546	0.0157	0.3079	0.4751	0.1392	0.2887	0.2852	0.0215	0.0366	0.1246	0.0411	0.2044	0.0848	0.0828	0.1342	-0.286	0.2571	0.0928	0.1105	0.1923	0.1895	0.1805	0.115	0.2829
7.1	0.2052	0.314	0.0684	0.0285	0.0647	0.4015	0.2431	0.1472	0.2143	0.1286	0.3652	0.1996	0.0771	0.0843	-0.1038	0.0177	0.0128	0.1166	0.0275	0.0036	0.1066	0.1043	0.0871	0.1821	0.1764	0.4412	-0.1089	0.2901	0.2573	0.2423	0.2911	0.3117	0.0539	0.038	0.1372	0.0312	0.2056	0.1013	0.1209	0.0691	-0.357	0.2562	0.0758	0.0471	0.1372	0.1355	0.2415	0.0961	0.2141
7.2	0.1507	0.2321	0.2152	0.027	0.1233	0.2326	0.1688	0.1847	0.2251	0.2136	0.3579	0.2715	0.0834	0.0712	-0.1087	0.0154	0.006	0.0616	0.0198	0.039	0.1313	0.1127	0.097	0.1623	0.2051	0.2877	-0.1747	0.328	0.331	0.0689	0.294	0.394	-0.0527	0.0296	0.1334	0.0259	0.2079	0.1186	0.1361	0.0346	-0.3484	0.2572	0.1283	0.0317	0.1758	0.1715	0.1377	0.1364	0.2118
7.3	0.2719	0.2913	0.1126	0.0339	0.1525	0.44	0.1924	0.1605	0.2792	0.1836	0.2442	0.2566	0.0614	0.0586	-0.3339	0.0211	0.0288	0.1021	0.0157	-0.0815	0.0527	0.1602	0.162	0.1775	0.1185	0.364	-0.4183	0.3913	0.3131	0.0945	0.1872	0.4521	-0.22	0.0262	0.0926	-0.1206	0.2046	0.1213	0.1399	0.0222	-0.3316	0.2398	0.1224	0.0342	0.1557	0.3446	0.1724	0.1497	0.2176
7.4	0.2754	0.3217	0.1239	0.0104	0.1467	0.2583	0.2619	0.3126	0.2924	0.0732	0.1849	0.3245	0.05	0.0576	-0.3061	0.0339	0.0139	0.1179	0.0346	-0.1427	0.0514	0.2061	0.1422	0.1385	0.1419	0.3497	-0.4072	0.3752	0.3039	0.1015	0.3405	0.5754	-0.4527	0.0437	0.2099	-0.1446	0.2448	0.0964	0.1039	0.0129	-0.3289	0.2614	0.0822	0.0303	0.1865	0.283	0.1655	0.1043	0.2307
7.5	0.3987	0.2711	0.1842	0.0267	0.1495	0.339	0.2039	0.1204	0.2981	0.1183	0.2939	0.2892	0.0464	0.0837	-0.2972	0.0199	0.0056	0.0649	0.0464	-0.2186	0.049	0.1774	0.2048	0.1247	0.1094	0.419	-0.4251	0.3757	0.3258	0.1183	0.1368	0.2195	-0.3177	0.0861	0.1672	-0.176	0.2322	0.1627	0.0617	0.0173	-0.1841	0.2477	0.1261	0.0038	0.173	0.1542	0.1569	0.1335	0.1715
7.6	0.3386	0.2044	0.166	0.135	0.146	0.2756	0.1864	0.1027	0.3335	0.1262	0.2984	0.2956	0.0411	0.1117	-0.1986	0.019	0.0057	0.0738	0.0701	-0.1663	0.0348	0.1027	0.134	0.1064	0.16	0.4173	-0.4305	0.2231	0.3574	0.0695	0.2351	0.3141	-0.3578	0.0536	0.1121	-0.2489	0.2406	0.2184	0.1018	0.0133	-0.3206	0.2681	0.0623	0.0403	0.1862	0.2561	0.1381	0.1469	0.2581
7.7	0.2026	0.3663	0.153	0.1304	0.1171	0.2549	0.1758	0.1618	0.3339	0.155	0.3289	0.1921	0.001	0.0591	-0.2826	0.0117	0.0135	0.0755	0.0321	-0.1091	0.0208	0.1001	0.2266	0.0724	0.1768	0.5395	-0.2896	0.4477	0.3638	0.0847	0.17	0.2798	-0.358	0.0087	0.1581	-0.2801	0.2687	0.1888	0.1554	0.0166	-0.2756	0.2842	0.116	0.0664	0.202	0.2253	0.0858	0.0871	0.259
7.8	0.2914	0.2044	0.1308	0.0859	0.103	0.3369	0.1796	0.1852	0.3507	0.1922	0.3457	0.3553	0.0085	0.1355	-0.2886	0.0124	0.0024	0.0878	0.0224	0.0923	0.0589	0.0704	0.2064	0.1008	0.2245	0.285	-0.4997	0.3744	0.3719	0.0876	0.1501	0.344	-0.3862	0.0303	0.0862	-0.3941	0.2525	0.1828	0.1209	0.0065	-0.1929	0.315	0.1105	0.0672	0.2589	0.2187	0.1202	0.0574	0.273
7.9	0.3601	0.2636	0.0985	0.0647	0.0994	0.3099	0.1977	0.1709	0.3674	0.2931	0.3492	0.3326	0.006	0.1456	-0.3122	0.0322	0.0129	0.0717	0.0243	0.0275	0.0325	0.1248	0.1013	0.1231	0.199	0.5068	-0.2454	0.4058	0.3411	0.1113	0.0711	0.3794	-0.3807	0.0564	0.0725	-0.276	0.2303	0.1793	0.1162	0.0097	-0.2534	0.296	0.0471	0.0531	0.2587	0.1469	0.086	0.117	0.2839
8	0.4559	0.2212	0.0491	0.1233	0.1255	0.2101	0.2012	0.3118	0.4006	0.2575	0.3736	0.1812	0.0122	0.1377	-0.297	0.0281	0.0213	0.0865	0.0375	0.0068	0.0096	0.1065	0.1539	0.15	0.2286	0.4021	-0.4899	0.2681	0.3318	0.1039	0.1326	0.372	-0.4524	-0.1617	0.0909	-0.299	0.2263	0.0832	0.1157	0.0064	-0.261	0.2786	0.0317	0.0204	0.1236	0.2667	0.1323	0.1343	0.273
8.1	0.3651	0.1175	0.0448	0.1525	0.0589	0.285	0.2424	0.1544	0.39	0.1533	0.2002	0.3017	0.042	0.1131	-0.2674	0.0201	0.0188	0.0909	0.021	0.0297	0.0599	0.0589	0.0895	0.0884	0.1188	0.2064	-0.4327	0.3769	0.3358	0.0969	0.1509	0.1844	-0.4147	-0.1231	0.1026	-0.3202	0.2229	0.1839	0.1125	0.0018	-0.2379	0.2821	0.0342	0.0129	0.204	0.2639	0.1634	0.1416	0.2555
8.2	0.2249	0.031	0.0537	0.1467	0.0304	0.32	0.2542	0.2228	0.242	0.1801	0.1671	0.1623	0.0668	0.1157	-0.3274	0.0191	0.003	0.0527	0.0254	0.0203	0.0466	0.0389	0.1398	0.1276	0.1344	0.2734	-0.2734	0.361	0.3239	0.1665	0.1108	0.3756	-0.3951	-0.2937	0.1156	-0.269	0.2139	0.1701	0.1373	0.0136	-0.2326	0.3114	0.0303	0.0139	0.1293	0.1509	0.1155	0.1785	0.1604
8.3	0.3162	0.0358	0.0372	0.1495	0.0649	0.3263	0.1775	0.1327	0.3262	0.1337	0.1155	0.1815	0.0812	0.1389	-0.3162	0.012	0.0031	0.061	0.0087	0.0093	0.028	0.0598	0.1297	0.0939	0.2986	0.3072	-0.4983	0.3762	0.3664	0.1493	0.0586	0.3139	-0.4018	-0.2739	0.1257	-0.2792	0.2418	0.0973	0.1231	0.0137	-0.2926	0.2943	0.0038	0.0021	0.1728	0.2439	0.0669	0.1212	0.2673
8.4	0.2787	0.0527	0.04	0.146	0.0671	0.3213	0.23	0.1902	0.3678	0.1408	0.0663	0.2655	0.1379	0.123	-0.4528	0.023	0.0191	0.0637	0.1322	0.0028	0.0329	0.0225	0.1156	0.0673	0.2644	0.4201	-0.383	0.2645	0.343	0.1526	0.06	0.2201	-0.2115	-0.1304	0.1174	-0.2973	0.1887	0.1339	0.1402	0.0134	-0.1598	0.2631	0.0403	0.0256	0.263	0.243	0.0808	0.0873	0.194
8.5	0.2557	0.2082	0.0617	0.1171	0.1008	0.444	0.2253	0.199	0.3179	0.1345	0.0701	0.2499	0.1396	0.0202	-0.3864	0.0153	0.0137	0.0663	0.0756	0.0021	0.0077	0.0022	0.1086	0.0551	0.15	0.3582	-0.2176	0.4576	0.3844	0.1302	0.0235	0.42	-0.3895	-0.1236	0.1068	-0.2926	0.1742	0.1402	0.1433	0.0788	-0.2274	0.2597	0.0664	0.0533	0.2145	0.1695	0.0825	0.1055	0.1692
8.6	0.2637	0.1152	0.0568	0.103	0.1024	0.2252	0.1918	0.1382	0.3107	0.1457	0.0503	0.2364	0.1208	0.0259	-0.2302	0.0145	0.0093	0.0688	0.0347	0.0008	0.0172	0.0242	0.0871	0.0455	0.3292	0.246	-0.3372	0.3593	0.3894	0.1201	0.0739	0.2356	-0.309	0.0224	0.1013	-0.3164	0.2741	0.1423	0.0875	0.0694	-0.2591	0.2632	0.0672	0.0615	0.1976	0.3059	0.0847	0.1412	0.2219
8.7	0.3306	0.2564	0.0626	0.0994	0.118	0.3231	0.2001	0.0982	0.1908	0.117	0.0814	0.2514	0.1136	0.0658	-0.4085	0.0339	0.0216	0.0548	0.0335	0.0034	0.0134	0.0615	0.1933	0.0279	0.3154	0.3231	-0.2265	0.3872	0.3101	0.0864	-0.1277	0.2505	-0.1905	0.0313	0.0995	-0.3171	0.2312	0.0503	0.0769	0.062	-0.2646	0.2577	0.0531	0.128	0.1874	0.1721	0.0944	0.1361	0.2757
8.8	0.2684	0.0729	0.0378	0.1255	0.1414	0.3218	0.1579	0.1259	0.2701	0.1006	0.0121	0.2653	0.1366	0.0741	-0.0889	0.0649	0.009	0.0839	0.0138	0.007	0.0627	-0.1074	0.1894	0.0179	0.1706	0.3364	-0.2863	0.403	0.4787	0.1162	-0.26	0.2341	-0.2994	0.09	0.1067	-0.2783	0.2323	0.059	0.1179	0.0393	-0.2769	0.2436	0.0204	0.0985	0.195	0.1834	0.0538	0.2309	0.2304
8.9	0.1631	0.1291	0.0042	0.0589	0.0121	0.2907	0.2024	0.1	0.3271	0.0396	0.0455	0.2827	0.1761	0.0499	0.0555	0.0518	0.023	0.0974	0.0187	0.0067	0.0707	-0.1305	0.1371	0.0262	0.2007	0.375	-0.4331	0.2562	0.4387	0.1106	-0.2031	0.1349	-0.3522	0.0916	0.114	-0.2665	0.2552	0.072	0.1539	0.0282	-0.2478	0.2437	0.0129	0.1213	0.2359	0.1954	0.0936	0.146	0.1859
9	0.2207	0.2386	0.0049	0.0304	0.0367	0.276	0.2189	0.008	0.4413	0.0703	0.0664	0.2417	0.1698	0.0545	0.002	0.0565	0.0272	0.0455	0.0128	0.0071	0.0065	-0.1231	0.158	0.0351	0.166	0.2938	-0.3678	0.3454	0.4263	0.14	-0.1143	0.133	-0.4633	0.134	0.2306	-0.2107	0.2381	0.0975	0.1393	0.0411	-0.2043	0.2658	0.0139	0.123	0.1218	0.1622	0.0971	0.1684	0.1214
9.1	0.2687	0.22	0.0611	0.0649	0.1349	0.2253	0.3007	-0.0983	0.4	0.1037	0.0438	0.2349	0.1619	0.0408	0.0197	0.0741	0.0075	0.017	-0.1029	0.0058	0.0449	-0.1207	0.1695	0.0607	0.1082	0.1591	-0.2355	0.3735	0.4225	0.1554	-0.2013	0.1206	-0.2851	0.2001	0.1134	-0.1791	0.2308	0.0621	0.1045	0.0711	-0.2093	0.2883	0.0021	0.0608	0.247	0.1548	0.1162	0.1613	0.1975
9.2	0.2674	0.2804	0.0806	0.0671	0.154	0.2535	0.1968	-0.3357	0.2328	0.1258	0.0095	0.2204	0.1854	0.0599	0.0426	0.0417	0.0323	0.0107	-0.1931	0.0034	0.0513	-0.096	0.1746	0.0446	0.1346	0.2838	-0.2981	0.2921	0.2463	0.1606	-0.2194	0.0062	-0.3644	0.1532	0.1184	-0.1893	0.2274	0.0212	0.1593	0.083	-0.2506	0.2589	0.0256	0.0447	0.2121	0.1995	0.1314	0.1132	0.2367
9.3	0.2417	0.2275	0.0837	0.1008	0.1806	0.2699	0.12	-0.4005	0.4246	0.0699	0.0111	0.224	0.2231	0.0397	0.0601	0.056	-0.0955	0.018	-0.1714	0.0102	0.0904	0.0833	0.1248	0.0408	0.2251	0.2648	-0.3646	0.2394	0.494	0.1602	-0.1566	0.0084	-0.3463	0.1011	0.1257	-0.1687	0.2429	0.0629	0.1779	0.0644	-0.2979	0.3232	0.0533	0.0157	0.1551	0.2192	0.0512	0.099	0.1887
9.4	0.3799	0.0925	0.1383	0.1024	0.152	0.347	0.2495	-0.2349	0.3567	0.0596	0.0128	0.3094	0.2151	0.0659	0.0364	0.0446	-0.0885	0.0194	-0.1417	0.0252	0.0866	0.055	0.1689	0.0095	0.1732	0.1935	-0.3479	0.4236	0.4426	0.1772	0.042	0.0215	-0.3444	0.1304	0.119	-0.1577	0.2475	-0.1066	0.1722	0.0576	-0.2977	0.3335	0.0615	0.0144	0.1473	0.1368	0.0055	0.1974	0.2165
9.5	0.3769	0.0593	0.1104	0.118	0.1026	0.3009	0.2114	-0.2536	0.3304	0.0356	0.039	0.1977	0.1895	0.0894	0.1218	0.0475	-0.177	0.0356	-0.1423	0.0022	0.077	0.0179	0.2344	0.0661	0.1741	0.2146	-0.3451	0.2483	0.2723	0.2504	0.0634	0.0539	-0.4092	0.1288	0.0973	-0.1608	0.2423	-0.1355	0.1691	0.0632	-0.3075	0.3713	0.128	0.0352	0.254	0.168	0.011	0.2181	0.2066
9.6	0.3867	0.0156	0.0641	0.1414	0.0956	0.1908	0.1777	-0.3344	0.3184	0.0495	0.1522	0.2929	0.1634	0.0582	0.0946	0.0537	-0.3535	0.0702	-0.1553	0.0079	0.0953	0.0177	0.2265	0.0813	0.198	0.3729	-0.2293	0.3364	0.3855	0.2369	0.0702	-0.0527	-0.3914	0.069	0.0813	-0.1207	0.2377	-0.1849	0.0902	0.0779	-0.3174	0.3755	0.0985	0.0855	0.2179	0.1638	0.0058	0.1677	0.1499
9.7	0.241	0.0909	0.0831	0.0121	0.0767	0.2457	0.1873	-0.4495	0.1769	0.0763	0.1741	0.294	0.1515	0.037	0.1433	0.0128	-0.1792	0.0847	-0.0772	0.0079	0.1	0.0147	0.1666	0.0634	0.1902	0.3118	-0.4472	0.402	0.3861	0.2799	0.0478	-0.22	-0.4409	0.0605	0.0847	-0.1212	0.2782	-0.2299	0.1743	0.0833	-0.2453	0.3237	0.1213	0.1019	0.1392	0.2748	0.0171	0.1569	0.1578
9.8	0.3231	0.1449	0.1009	0.0367	0.0978	0.2249	0.1115	-0.3937	0.2365	0.0874	0.086	0.2766	0.1832	0.0631	0.1992	0.006	-0.2061	0.0967	0.0544	0.0461	0.1313	0.0689	0.1655	0.0697	0.0893	0.1693	-0.2379	0.3895	0.3485	0.1498	0.0418	-0.4527	-0.4019	0.0326	0.0743	-0.0997	0.2368	-0.2298	0.1543	0.0761	-0.2281	0.3181	0.123	0.0623	0.2852	0.155	0.0257	0.1299	0.2964
9.9	0.2954	-0.4063	0.1242	0.1349	0.0974	0.2355	0.1175	-0.3939	0.2467	0.099	0.0321	0.3054	0.1912	0.1658	0.2314	0.0288	-0.208	0.1052	0.0635	0.0413	0.1237	0.0829	0.194	0.0628	0.1439	0.2258	-0.357	0.3208	0.3438	0.3612	0.0341	-0.3177	-0.3749	0.0559	0.1266	-0.0962	0.2312	-0.3825	0.0861	0.0635	-0.2527	0.3061	0.0608	0.04	0.2569	0.1585	0.0243	0.2593	0.2039
10	0.2965	-0.3019	0.1049	0.154	0.1156	0.3207	0.1597	-0.3836	0.2556	0.118	0.0567	0.3094	0.1579	0.1649	0.2583	0.0139	-0.2753	0.0844	0.0438	0.0529	0.1286	0.0457	0.0809	0.0554	0.1397	0.2798	-0.3327	0.4668	0.3789	0.3541	0.029	-0.3578	-0.1303	0.0138	0.0966	-0.11	0.1529	-0.2998	0.1055	0.0562	-0.3737	0.3238	0.0447	0.0347	0.2469	0.212	0.0089	0.1791	0.1206
10.1	0.2653	-0.3989	0.1127	0.1806	0.0886	0.174	0.1769	-0.3815	0.3004	0.1072	0.039	0.2469	0.1633	0.1776	0.3493	0.0056	-0.1926	0.0679	0.0591	0.1169	0.0714	0.0548	-0.3455	0.0518	0.1006	0.2859	-0.3288	0.2098	0.2452	0.1907	0.0645	-0.358	-0.0782	0.0606	0.148	-0.1097	0.0763	-0.3051	0.0992	0.1039	-0.3563	0.2853	0.0157	0.019	0.1988	0.2021	0.0281	0.1908	0.2043
10.2	0.2553	-0.4972	0.0847	0.152	0.1082	0.2468	0.1402	-0.2331	0.1788	0.0213	0.0316	0.2287	0.141	0.1739	0.1578	0.0057	-0.1096	0.0671	0.0904	0.1306	0.1361	0.0571	0.0248	0.0867	0.0968	0.2537	-0.1888	0.4388	0.3601	0.3359	0.0607	-0.3862	-0.0576	0.0247	0.1038	-0.1182	0.0385	-0.1884	0.1185	0.1015	-0.2622	0.2879	0.0144	0.011	0.2392	0.266	0.0094	0.1888	0.2294
10.3	0.1577	-0.4082	0.0281	0.1026	0.1255	0.2335	0.088	-0.3153	0.3289	0.0397	0.0506	0.2651	0.1489	0.0744	0.1569	0.0135	-0.1476	0.087	0.159	0.1885	0.2453	0.0829	0.0436	0.1433	0.0905	0.2455	-0.2111	0.3804	0.3924	0.2081	0.0709	-0.3807	0.2417	0.0178	0.0775	-0.1301	-0.1902	-0.1514	0.0994	0.095	-0.2563	0.3107	0.0352	0.0162	0.2219	0.2559	-0.1457	0.172	0.1809
10.4	0.2249	-0.2487	0.0388	0.0956	0.1112	0.2447	0.1375	-0.5044	0.2992	0.0596	0.1202	0.1734	0.1328	0.1047	0.0901	0.0024	-0.1456	0.148	0.1452	0.1373	0.1948	0.0924	0.0538	0.13	0.0858	0.1913	0.0787	0.2262	0.3513	0.2606	0.0937	-0.4524	0.2419	0.0187	0.1195	-0.1385	-0.2852	0.0446	0.1707	0.0969	-0.1793	0.2583	0.0855	0.0257	0.1769	0.2473	-0.1939	0.1819	0.1953
10.5	0.3231	-0.3217	0.0372	0.0767	0.1017	0.3286	0.1528	-0.4103	0.177	0.048	0.1163	0.3208	0.1284	0.1333	0.0961	0.0129	-0.2477	0.1097	0.1026	0.0805	0.0772	0.0957	0.0585	0.0957	0.0687	0.1999	0.0078	0.3788	0.3536	0.1852	0.0865	-0.4147	0.2867	0.0411	0.1444	-0.1688	-0.2845	0.0556	0.0877	0.0939	-0.2247	0.2738	0.1019	0.0059	0.2317	0.2377	-0.2231	0.1931	0.1874
10.6	0.3423	-0.4396	0.0554	0.0978	0.0731	0.2782	0.0792	-0.2026	0.3653	0.0188	0.047	0.2701	0.1337	0.1573	0.0893	0.0213	-0.1584	0.144	0.0947	0.1232	0.0865	0.0884	0.0793	0.0981	0.0663	0.1581	0.1876	0.1804	0.2985	0.1804	0.0834	-0.3951	0.1013	0.0803	0.1791	-0.1146	-0.2864	-0.1776	0.1051	0.09	-0.3564	0.2903	0.0623	0.0112	0.2212	0.2352	-0.1609	0.2128	0.1067
10.7	0.3386	-0.4474	0.0421	0.0974	0.1768	0.2062	0.2063	-0.3942	0.3047	0.103	0.0594	0.152	0.2035	0.1487	0.1207	0.0188	-0.3757	0.1716	0.0716	0.1325	0.1074	0.05	0.0888	0.1418	0.0959	0.2192	0.1926	0.212	0.2988	0.2312	0.0104	-0.4018	0.0631	0.0763	0.0839	-0.1149	-0.2836	-0.2684	0.1131	0.123	-0.3258	0.3403	0.04	0.0331	0.119	0.222	-0.0732	0.23	0.1393
10.8	0.3551	-0.3149	0.0374	0.1156	0.1649	0.3	0.1934	-0.1984	0.2868	0.1415	0.0322	0.2387	0.2078	0.0634	0.21	0.003	-0.3295	0.0728	0.0654	0.1364	0.1131	0.0511	0.104	0.1452	0.0692	0.1915	0.1455	0.2261	0.2956	0.1651	0.0038	-0.2115	0.0607	0.068	0.0944	-0.1045	-0.219	-0.2322	0.0999	0.1092	-0.2467	0.3567	0.0347	0.0888	0.2029	0.2898	0.0067	0.1651	0.22
10.9	0.3612	-0.2961	0.0285	0.0886	0.12	0.1273	0.1878	-0.3955	0.2162	0.1084	0.0096	0.266	0.1767	0.1292	0.1168	0.0031	-0.1326	0.0684	0.0603	0.1153	0.1064	0.1082	0.1449	0.152	0.0412	0.2776	0.1774	0.1926	0.3301	0.2284	0.0095	-0.3895	0.0317	0.0614	0.0647	-0.1869	-0.2201	-0.2751	0.1048	0.0819	-0.2075	0.3808	0.019	-0.1545	0.1895	0.1772	0.0353	0.1994	0.1575
11	0.1975	-0.3096	0.027	0.1082	0.1079	0.1917	0.1135	-0.3606	0.288	0.0339	0.0183	0.2927	0.1797	0.1281	0.1354	0.0191	-0.2185	0.0203	0.0585	0.0218	0.118	0.0451	0.1821	0.1664	0.0387	0.3274	NaN	0.1386	0.368	0.2028	0.0357	-0.309	0.0651	0.0472	0.0213	-0.2125	-0.2044	-0.2845	0.1212	0.107	-0.2443	0.4382	0.011	-0.1514	0.1355	0.2438	0.0225	0.2051	0.159
11.1	0.3874	-0.3186	0.0339	0.1255	0.1527	0.2744	0.1582	-0.2433	0.2345	0.0273	0.0543	0.1542	0.1339	0.1506	0.114	0.0137	0.0652	0.0436	0.091	0.0201	0.1375	0.0409	0.1807	0.1707	0.0115	0.3232	NaN	0.2455	0.3923	0.2616	-0.2044	-0.1905	0.0984	0.0266	0.0576	-0.2337	-0.2337	-0.2353	0.0902	0.1227	-0.267	0.3369	0.0162	-0.1179	0.1715	0.2467	0.0501	0.2437	0.1701
11.2	0.3896	-0.3461	0.0104	0.1112	0.115	0.2273	0.1539	-0.3446	0.2628	0.0629	-0.0709	0.191	0.1374	0.1245	0.0931	0.0093	0.035	0.1647	0.1619	0.0643	0.1439	0.069	0.1399	0.1666	0.0143	0.1633	NaN	0.2558	0.3946	0.2848	-0.2194	-0.2994	0.0896	0.007	0.0654	-0.2506	-0.2313	-0.1883	0.0915	0.105	-0.1832	0.2849	0.0257	-0.1736	0.3446	0.2824	0.0616	0.3048	0.1447
11.3	0.3723	-0.5119	0.0267	0.1017	0.1135	0.1421	0.1513	-0.3049	0.2262	0.1672	-0.1249	0.1699	0.1581	0.0608	0.0679	0.0216	0.0702	0.2012	0.0776	0.1201	0.1489	0.1096	0.138	0.1648	0.0447	0.2202	NaN	0.3093	0.3708	0.3464	-0.2095	-0.3522	0.1157	0.0093	0.0929	-0.2437	-0.2643	0.0519	0.1068	0.1023	-0.2563	0.3079	0.0059	-0.1937	0.283	0.303	0.025	0.1787	0.1773
11.4	0.24	-0.4116	0.135	0.0731	0.14	0.1909	0.136	-0.4632	0.2538	0.2501	-0.1806	0.1631	0.1594	0.1075	0.0611	0.009	0.1045	0.1041	0.0654	0.1246	0.2163	0.1444	0.1255	0.1568	0.0343	0.3128	NaN	0.19	0.3056	0.3543	-0.2091	-0.4633	0.1418	0.0084	0.0938	-0.2498	-0.3293	0.0348	0.1168	0.0682	-0.3386	0.3363	0.0112	-0.3333	0.1542	0.1899	0.0411	0.1546	0.1495
11.5	0.2798	-0.2403	0.1304	0.1768	0.1429	0.1626	0.1254	-0.2497	0.2225	0.13	-0.2954	0.1903	0.178	0.0821	0.0644	0.023	0.1111	0.0275	0.1442	0.1029	0.1813	0.0688	0.0782	0.1162	0.072	0.3401	NaN	0.277	0.271	0.4056	-0.1718	-0.2851	0.1605	0.0093	0.0978	-0.2774	-0.3315	0.0004	0.1132	0.1021	-0.2919	0.3545	0.0331	0.2231	0.2561	0.294	0.0751	0.265	0.2024
11.6	0.3532	-0.4685	0.0859	0.1649	0.142	0.2213	0.0923	-0.2416	0.2125	0.1397	-0.2719	0.1954	0.1098	0.093	0.1085	0.0272	0.1123	0.0198	0.0627	0.1019	0.1096	0.0936	0.1244	0.105	0.0582	0.3237	NaN	0.243	0.2767	0.1993	-0.1881	-0.3644	0.2285	0.0122	0.0712	-0.2361	-0.3277	0.0142	0.1388	0.1061	-0.3138	0.3429	0.0888	0.2012	0.2253	0.1661	0.0731	0.2956	0.1977
11.7	0.2846	-0.2385	0.0647	0.12	0.1233	0.2317	0.0659	-0.3116	0.3312	0.1478	-0.2715	0.1256	0.0939	0.0858	0.0449	0.0075	0.0569	0.0157	0.0719	0.0501	0.2379	0.1441	0.1217	0.1347	0.0483	0.2773	NaN	0.2923	0.3777	0.2135	-0.0979	-0.3463	0.1824	0.0071	0.0726	-0.1938	-0.3226	0.0242	0.1682	0.0981	-0.1977	0.3025	-0.1545	0.0843	0.2187	0.2713	0.0439	0.2342	0.2081
11.8	0.1805	-0.3154	0.1233	0.1079	0.1088	0.2279	0.0718	-0.4826	0.2752	0.13	-0.3497	0.1225	0.1393	0.0403	0.0657	0.0323	0.0574	0.0346	0.0684	0.0565	0.1117	0.06	0.1275	0.128	0.0864	0.2788	NaN	0.2436	0.3637	0.4419	0.0439	-0.3444	0.2653	0.0084	0.0741	-0.0086	-0.2653	0.0663	0.1338	0.1176	-0.2742	0.2298	-0.1514	0.0121	0.1469	0.2913	0.0412	0.2205	0.1993
11.9	0.2734	-0.3301	0.1525	0.1527	0.1349	0.2976	0.0468	-0.4163	0.158	0.072	-0.2907	0.1481	0.1644	0.07	0.0218	-0.0955	0.0983	0.0464	0.0107	0.0495	0.1494	0.0605	0.1216	0.1595	0.0725	0.1646	NaN	0.251	0.3516	0.3738	0.0405	-0.4092	0.3571	-0.0767	0.1465	0.1124	-0.2449	0.0814	0.07	0.0893	-0.2704	0.23	-0.1179	0.0056	0.2667	0.3105	0.0522	0.2024	0.1847
12	0.2604	-0.3693	0.1467	0.115	0.1689	0.1628	0.0133	-0.4053	0.2931	0.1158	-0.2796	0.1716	0.2085	0.0657	0.0116	-0.0885	0.0957	0.0701	0.0127	0.0041	0.1493	0.0441	0.1586	0.1656	0.0566	0.3154	NaN	0.1675	0.3683	0.2199	0.0241	-0.3914	0.3972	-0.2214	0.1199	0.2462	-0.2469	0.0895	0.05	0.1086	-0.3957	0.2885	-0.1736	0.0108	0.2639	0.3282	0.0945	0.1471	0.1848
12.1	0.2499	-0.2229	0.1495	0.1135	0.1392	0.177	0.0177	-0.3344	0.148	0.0336	-0.3383	0.1728	0.1861	0.0317	0.004	-0.177	0.0463	0.0321	0.0205	0.0075	0.1325	0.0543	0.1649	0.164	0.057	0.2476	NaN	0.3358	0.2597	0.4683	0.0758	-0.4409	0.3144	-0.248	0.159	0.2401	-0.2596	0.1689	0.08	0.1259	-0.3729	0.2908	-0.1937	0.0129	0.1509	0.1922	0.115	0.2291	0.1325
12.2	0.314	-0.2764	0.146	0.14	0.1189	0.1913	0.0514	-0.263	0.3042	0.0143	-0.3866	0.1153	0.1649	0.0145	0.0242	-0.3535	0.0295	0.0224	0.0048	0.01	0.0898	0.0539	0.1408	0.1706	0.1052	0.3272	NaN	0.2931	0.3185	0.404	0.1189	-0.4019	0.265	-0.1723	0.097	0.2244	-0.2682	0.0776	0.0889	0.1224	-0.2734	0.3122	-0.3333	0.0459	0.2439	0.1464	0.0961	0.2829	0.2681
12.3	0.2321	-0.2631	0.1171	0.1429	0.1763	0.2307	0.1796	-0.1524	0.3108	0.0377	-0.2471	0.1368	0.1985	0.0124	0.0021	-0.1792	0.0627	0.0243	0.0176	0.0243	0.1059	0.0577	0.1476	0.1465	0.1453	0.2124	NaN	0.1588	0.445	0.2077	0.155	-0.3749	0.1913	-0.2374	0.1007	0.1878	-0.2595	0.0929	0.0819	0.1186	-0.3302	0.2914	0.2231	0.0229	0.243	0.2146	0.1364	0.2141	0.1888
12.4	0.2913	-0.4651	0.103	0.142	0.1624	0.1853	0.219	-0.1761	0.1502	0.0367	-0.3335	0.0743	0.2237	0.0176	0.0156	-0.2061	0.1138	0.0375	0.0108	0.012	0.0755	0.0337	0.1203	0.1432	0.1171	0.1841	NaN	0.3294	0.3664	0.2395	0.2857	-0.1303	0.1937	-0.2997	0.1286	0.1459	-0.2837	0.0813	0.0942	0.1464	-0.2351	0.3233	0.2012	0.1768	0.1695	0.2307	0.1497	0.2118	0.1802
12.5	0.3217	-0.4103	0.0994	0.1233	0.1875	0.2207	0.1288	-0.134	0.132	0.0395	-0.3481	0.1534	0.1902	-0.1038	0.0283	-0.208	0.0802	0.021	0.0134	0.0106	0.1396	0.0131	0.0662	0.1643	0.0936	0.372	NaN	0.1226	0.2864	0.2727	0.1945	-0.0782	0.2574	-0.1478	0.0968	0.0976	-0.302	0.0847	0.0872	0.1509	-0.3266	0.348	0.0843	0.1977	0.3059	0.0972	0.1043	0.2176	0.1476
12.6	0.2711	-0.2574	0.1255	0.1088	0.1823	0.181	0.1297	0.0285	0.152	0.0644	-0.3488	0.1527	0.202	-0.1087	-0.1218	-0.2753	0.0828	0.0254	0.004	0.0023	0.1266	0.0115	0.0217	0.1492	0.0793	0.3169	NaN	0.1438	0.2562	0.192	0.1785	-0.0576	0.1358	-0.2239	0.1166	0.0935	-0.2687	0.047	0.1136	0.1463	-0.2525	0.3342	0.0121	0.132	0.1721	0.1932	0.1335	0.2307	0.1228
12.7	0.2044	-0.3484	0.0589	0.1349	0.1357	0.192	0.1648	0.0845	0.1264	0.0467	-0.3087	0.1519	0.1953	-0.3339	-0.2979	-0.1926	0.1011	0.0087	0.0051	0.0019	0.0631	0.0127	0.0842	0.1486	0.1063	0.1752	NaN	0.1804	0.3026	0.2452	0.0993	0.2417	0.1583	-0.1709	0.1713	0.0938	-0.2432	0.04	0.1318	0.1497	-0.356	0.3183	0.0056	0.1631	0.1834	0.1446	0.1469	0.1715	0.1142
12.8	0.3663	-0.3513	0.0304	0.1689	0.144	0.2493	0.1514	0.1958	0.226	0.0691	-0.3278	0.141	0.2176	-0.3061	-0.2568	-0.1096	0.084	0.1322	0.003	0.0083	0.0852	0.0343	0.0692	0.145	0.1419	0.24	NaN	0.1494	0.396	0.3676	0.1164	0.2419	0.1242	-0.0771	0.1766	0.114	-0.2519	0.0461	0.1296	0.1274	-0.3521	0.3162	0.0108	0.1583	0.1954	0.1126	0.0871	0.2581	0.2092
12.9	0.2044	-0.3088	0.0649	0.1392	0.1353	0.1296	0.1658	0.2121	0.1459	0.0504	-0.1782	0.1088	0.2094	-0.2972	-0.1598	-0.1476	0.0932	0.0756	0.003	0.0859	0.0949	0.0354	0.0833	0.1321	0.1639	0.2762	NaN	0.2436	0.2478	0.3044	0.0988	0.2867	0.1059	0.0533	0.1905	0.1324	-0.2451	0.0487	0.1063	0.1286	-0.2859	0.3599	0.0129	0.128	0.1622	0.2808	0.0574	0.259	0.2322
13	0.2636	-0.2838	0.0671	0.1189	0.1098	0.1754	0.0732	0.2103	0.1846	0.105	-0.3318	0.1004	0.2106	-0.1986	-0.1728	-0.1456	0.0627	0.0347	0.0079	0.1004	0.0963	0.0942	0.1544	0.1399	0.247	0.2648	0.2161	0.2726	0.329	0.2979	0.0972	0.1013	0.1016	0.0017	0.1532	0.1539	-0.2035	0.0335	0.0666	0.179	-0.3126	0.3617	0.0459	0.1393	0.1548	0.265	0.117	0.273	0.1671
13.1	0.2212	-0.2808	0.1008	0.1763	0.1555	0.2328	0.0928	0.1335	0.1979	0.068	-0.3052	0.0449	0.1741	-0.2826	-0.199	-0.2477	0.0159	0.0335	0.0355	0.1029	0.1115	0.1456	0.1275	0.1409	0.1784	0.299	0.2025	0.2623	0.4105	0.3209	0.0762	0.0631	0.1142	0.0335	0.1309	0.1686	-0.2094	0.0321	0.0883	0.1474	-0.3108	0.3165	0.0229	0.12	0.1995	0.2342	0.1343	0.2839	0.1732
13.2	0.1175	-0.1426	0.1024	0.1624	0.1258	0.1584	0.1406	0.1371	0.2232	0.0433	-0.1832	0.0453	0.1288	-0.2886	-0.1924	-0.1584	0.0144	0.0138	0.0347	0.096	0.1174	0.1201	0.1311	0.1439	0.1933	0.1816	0.1515	0.2852	0.3636	0.3242	0.1384	0.0607	0.1976	0.0299	0.1924	0.1942	-0.1474	0.0539	0.1499	0.1038	-0.242	0.2981	0.1768	0.1168	0.2192	0.2391	0.1416	0.273	0.1759
13.3	0.031	-0.1224	0.118	0.1875	0.1481	0.0787	0.0991	0.1065	0.2188	0.1045	-0.2799	0.0863	0.1256	-0.3122	-0.1807	-0.3757	0.0098	0.0187	0.0404	0.0313	0.1047	0.1067	0.1185	0.1482	0.2539	0.2422	0.2171	0.2414	0.3787	0.1588	0.1148	0.0317	0.2207	0.0269	0.1327	0.1573	0.1138	0.0623	0.0981	0.1569	-0.275	0.2781	0.1977	0.1153	0.1368	0.2635	0.1785	0.2555	0.1443
13.4	0.0358	0.0497	0.1414	0.1823	0.1835	0.1015	0.0935	0.1013	0.3071	0.1257	-0.2723	0.1793	0.1749	-0.297	-0.3115	-0.3295	0.0266	0.0128	0.0386	0.1198	0.1676	0.113	0.1186	0.1401	0.2718	0.2837	0.2328	0.2787	0.2256	0.1878	0.1026	0.0651	0.2208	0.0498	0.1762	0.1926	0.0613	0.0423	0.1279	0.1515	-0.2828	0.2593	0.132	0.1338	0.168	0.319	0.1212	0.1604	0.2234
13.5	0.0527	0.0776	0.0121	0.1357	0.1682	0.0872	0.1933	0.0526	0.2589	0.1325	-0.4068	0.185	0.2285	-0.2674	-0.1707	-0.1326	0.0158	-0.1029	0.0326	0.1476	0.172	0.1039	0.0604	0.1793	0.2207	0.1843	0.2585	0.2974	0.3027	0.1683	0.0979	0.0984	0.2038	0.0871	0.2356	0.1923	0.1852	0.0471	0.1492	0.0797	-0.1751	0.2592	0.1631	0.1261	0.1638	0.1609	0.0873	0.2673	0.2647
13.6	0.2082	0.1857	0.0367	0.144	0.1491	0.0419	0.1807	0.0611	0.1712	0.1132	-0.3428	0.1797	0.1843	-0.3274	-0.301	-0.2185	0.0297	-0.1931	0.0503	0.0943	0.1542	0.1206	0.0445	0.2159	0.1807	0.0525	0.2982	0.2675	0.2983	0.1637	0.0738	0.0896	0.2283	0.1136	0.2146	0.227	0.2233	0.0439	0.1274	0.1142	-0.179	0.3035	0.1583	0.1153	0.2748	0.2317	0.1055	0.194	0.1426
13.7	0.1152	0.2066	0.1349	0.1353	0.1486	0.0696	0.1747	0.0602	0.1855	0.0805	-0.2026	0.1249	0.1549	-0.3162	-0.327	0.0652	-0.0452	-0.1714	0.0282	0.0557	0.1409	0.1095	0.081	0.1915	0.2968	0.1113	0.3865	0.394	0.4052	0.1864	0.1095	0.1157	0.1865	0.1433	0.2008	0.1898	0.2228	0.0473	0.1401	0.1224	-0.2177	0.3516	0.128	0.0896	0.155	0.2701	0.1412	0.1692	0.1433
13.8	0.2564	0.1296	0.154	0.1098	0.1843	0.1357	0.1701	0.0249	0.1815	0.1071	-0.2843	0.1498	0.1735	-0.4528	-0.284	0.035	-0.0778	-0.1417	0.0213	0.0936	0.1398	0.0461	0.0723	0.232	0.2873	-0.2024	0.255	0.2315	0.3735	0.1711	0.1434	0.1418	0.1839	0.1179	0.2394	0.1397	0.2382	0.0483	0.1132	0.0951	-0.3086	0.2984	0.1393	0.0821	0.1585	0.1557	0.1361	0.2219	0.2885
13.9	0.0729	0.0942	0.1806	0.1555	0.2301	0.1405	0.1717	0.0239	0.1135	0.0944	-0.2923	0.1471	0.1428	-0.3864	-0.2178	0.0702	-0.235	-0.1423	0.0366	0.1146	0.1255	0.0241	0.0603	0.2187	0.2949	-0.31	0.3665	0.2926	0.2586	0.1662	0.1289	0.1605	0.254	0.1095	0.1556	0.145	0.1828	0.0554	0.1531	0.0938	-0.2554	0.325	0.12	0.0788	0.212	0.131	0.2309	0.2757	0.3045
14	0.1291	0.0516	0.152	0.1258	0.1685	0.1406	0.1392	0.0123	0.1372	0.0903	-0.4342	0.1955	0.1794	-0.2302	-0.1054	0.1045	-0.2423	-0.1553	0.0245	0.1098	0.1256	0.0351	0.0475	0.2023	0.2758	-0.5239	0.3079	0.3034	0.3157	0.1138	0.1146	0.2285	0.2248	0.0921	0.1507	0.1692	0.1649	0.0597	0.1474	0.1087	-0.2253	0.3308	0.1168	0.0244	0.2021	0.1485	0.146	0.2304	0.1631
14.1	0.2386	0.0287	0.1026	0.1481	0.177	0.2087	0.1624	0.0667	0.1907	0.1029	-0.3662	0.176	0.145	-0.4085	0.0649	0.1111	-0.2965	-0.0772	0.019	0.0873	0.0828	0.1064	0.0667	0.1909	0.1411	-0.4649	0.2901	0.2815	0.2646	0.0671	0.3079	0.1824	0.1894	0.1206	0.213	0.1549	0.1228	0.0829	0.181	0.1145	-0.1781	0.3484	0.1153	0.0092	0.266	0.1133	0.1684	0.1859	0.2257
14.2	0.22	0.0909	0.0956	0.1835	0.2107	0.1072	0.2649	0.0551	0.1448	0.1845	-0.2264	0.1882	0.1142	-0.0889	0.0195	0.1123	-0.2929	0.0544	0.0076	0.1112	0.071	0.1265	0.1322	0.1758	0.2559	-0.2711	0.328	0.342	0.3854	0.1093	0.2021	0.2653	0.1808	0.09	0.116	0.2044	0.1006	0.045	0.1562	0.131	-0.2658	0.3319	0.1338	0.0053	0.2559	0.1968	0.1613	0.1214	0.2622
14.3	0.2804	0.0663	0.0767	0.1682	0.1793	0.0956	0.1269	0.0577	0.2215	0.1342	-0.3143	0.1901	0.1733	0.0555	0.2329	0.0569	-0.2811	0.0635	0.0193	0.1026	0.1246	0.1433	0.1373	0.2223	0.2087	-0.338	0.3913	0.3404	0.2978	0.0999	0.2578	0.3571	0.1762	0.0823	0.1338	0.2056	0.0714	0.097	0.0996	0.1216	-0.2116	0.324	0.1261	0.0091	0.2473	0.2765	0.1132	0.1975	0.1889
14.4	0.2275	0.1312	0.0978	0.1491	0.178	0.283	0.1985	0.0592	0.2009	0.1813	-0.3038	0.2036	0.2239	0.002	0.2489	0.0574	-0.279	0.0438	0.0147	0.1066	0.0837	0.0832	0.1071	0.1877	0.1307	-0.3166	0.3752	0.3012	0.4091	0.0769	0.2979	0.3972	0.185	0.1108	0.1281	0.2079	0.0691	0.0922	0.1213	0.0864	-0.1885	0.3239	0.1153	0.0535	0.2377	0.1953	0.099	0.2367	0.1802
14.5	0.0925	0.1285	0.0974	0.1486	0.1684	0.1313	0.1863	0.105	0.211	0.2518	-0.2735	0.2225	0.2446	0.0197	0.1326	0.0983	-0.2468	0.0591	0.0366	0.1313	0.2176	0.1192	0.0865	0.2085	0.1915	-0.4769	0.3757	0.2777	0.3959	0.0783	0.3118	0.3144	0.2924	0.1201	0.1257	0.2046	0.0886	0.0799	0.0842	0.1763	-0.2533	0.3439	0.0896	0.0551	0.2352	0.1196	0.1974	0.1887	0.1676
14.6	0.0593	0.1004	0.1156	0.1843	0.1928	0.1153	0.1989	0.0248	0.2297	0.2247	-0.2707	0.1262	0.2519	0.0426	0.1631	0.0957	-0.2384	0.0904	0.0191	0.0527	0.1999	0.1329	0.0609	0.2091	0.2869	-0.2678	0.2231	0.3636	0.3233	0.0771	0.2565	0.265	0.2097	0.1026	0.1507	0.2448	0.0831	0.0741	0.0605	0.1782	-0.322	0.3131	0.0821	0.07	0.222	0.1922	0.2181	0.2165	0.1662
14.7	0.0156	0.1854	0.0886	0.2301	0.1948	0.1952	0.1964	0.0203	0.2121	0.1361	-0.1113	0.1618	0.2264	0.0601	0.2059	0.0463	-0.1336	0.159	0.0129	0.0514	0.1052	0.1656	0.0306	0.2128	0.2833	-0.527	0.4477	0.2386	0.3398	0.1	0.4446	0.1913	0.2064	0.0953	0.1707	0.2322	0.0835	0.1033	0.0174	0.1121	-0.1791	0.2681	0.0788	0.0799	0.2898	0.1173	0.1677	0.2066	0.1844
14.8	0.0909	0.119	0.1082	0.1685	0.2022	0.1756	0.1574	0.0175	0.2105	0.1696	-0.0153	0.1791	0.2335	0.0364	0.2098	0.0295	-0.263	0.1452	0.0022	0.049	0.1707	0.1582	0.0121	0.2015	0.1707	-0.364	0.3744	0.4442	0.3376	0.1068	0.2116	0.1937	0.1753	0.0513	0.1289	0.2406	0.1126	0.0904	0.0028	0.1162	-0.1889	0.249	0.0244	0.0715	0.1772	0.0978	0.1569	0.1499	0.219
14.9	0.1449	0.1699	0.1255	0.177	0.174	0.2086	0.1671	0.0228	0.2411	0.1726	0.1179	0.1586	0.2042	0.1218	0.196	0.0627	-0.141	0.1026	0.0271	0.0348	0.108	0.109	0.0108	0.1527	0.233	-0.2236	0.4058	0.3731	0.2658	-0.0904	0.384	0.2574	0.1475	0.0804	0.1184	0.2687	0.1379	0.0688	0.013	0.1071	-0.2101	0.2615	0.0092	0.1061	0.2438	0.0926	0.1299	0.1578	0.1789
15	-0.4063	0.2093	0.1112	0.2107	0.1543	0.1425	0.2263	0.0303	0.1269	0.1701	0.1994	0.1626	0.2111	0.0946	0.1271	0.1138	-0.2114	0.0947	0.0069	0.0208	0.1527	0.0607	0.0085	0.1272	0.1988	-0.292	0.2681	0.2191	0.301	-0.3334	0.3278	0.1358	0.1645	0.0753	0.1105	0.2525	0.1126	0.1276	0.0172	0.0823	-0.2756	0.2188	0.0053	0.1145	0.2467	0.1715	0.2593	0.2964	0.2535
15.1	-0.3019	0.1848	0.1017	0.1793	0.1845	0.1753	0.1208	0.0295	0.1842	0.1652	0.2191	0.1481	0.1936	0.1433	0.1588	0.0802	-0.1738	0.0716	0.0062	0.0589	0.1376	0.0523	0.0385	0.1832	0.1929	-0.2978	0.3769	0.2334	0.3526	-0.1923	0.2061	0.1583	0.327	0.0729	0.1008	0.2303	0.0737	0.1041	0.0106	0.1068	-0.2284	0.176	0.0091	0.0783	0.2824	0.125	0.1791	0.2039	0.2552
15.2	-0.3989	0.2036	0.0731	0.178	0.1631	0.2032	0.1878	0.048	0.3233	0.1895	0.2078	0.1995	0.203	0.1992	0.1057	0.0828	-0.0777	0.0654	0.0082	0.0325	0.1446	0.0541	0.0914	0.1942	0.1736	-0.4452	0.361	0.2165	0.2491	-0.1857	0.3766	0.1242	0.2987	0.0878	0.1567	0.2263	0.0432	0.0569	0.0085	0.1316	-0.2011	0.2361	0.0535	0.0648	0.303	0.157	0.1908	0.1206	0.2651
15.3	-0.4972	0.1547	0.1768	0.1684	0.153	0.112	0.2589	0.0518	0.2727	0.2099	0.1346	0.1709	0.2008	0.2314	0.077	0.1011	0.0832	0.0603	0.0268	0.0096	0.2158	0.0903	-0.0801	0.1872	0.1629	-0.3899	0.3762	0.25	0.2452	-0.3445	0.2234	0.1059	0.2069	0.1095	0.1753	0.2229	0.0313	0.0913	0.0129	0.1369	-0.2752	0.2461	0.0551	0.0551	0.1899	0.1624	0.1888	0.2043	0.3118
15.4	-0.4082	0.21	0.1649	0.1928	0.1654	0.136	0.2095	0.0556	0.1665	0.1749	0.1163	0.0906	0.1846	0.2583	0.0491	0.084	0.0042	0.0585	0.1046	0.0599	0.1344	0.0685	-0.0553	0.1465	0.1943	-0.2611	0.2645	0.1589	0.3012	-0.2876	0.2805	0.1016	0.3497	0.0966	0.1793	0.2139	0.0535	0.124	0.0024	0.125	-0.2906	0.2148	0.07	0.0815	0.294	0.1701	0.172	0.2294	0.2367
15.5	-0.2487	0.2187	0.12	0.1948	0.182	0.1458	0.1463	0.1013	0.3118	0.2095	0.1042	0.0865	0.1707	0.3493	0.0354	0.0932	0.0664	0.091	0.1202	0.0466	0.1994	0.0616	-0.1635	0.1179	0.2227	-0.3721	0.4576	0.2476	0.4573	-0.314	0.2883	0.1142	0.2908	0.1604	0.1568	0.2418	0.0877	0.0702	0.0105	0.0874	-0.223	0.2341	0.0799	0.1027	0.1661	0.1627	0.1819	0.1809	0.2246
15.6	-0.3217	0.2796	0.1079	0.2022	0.2039	0.1437	0.2595	0.1644	0.1582	0.3028	0.1026	0.1238	0.1772	0.1578	0.0366	0.0627	0.069	0.1619	0.0938	0.028	0.2	0.1412	-0.2036	0.1634	0.0714	-0.3524	0.3593	0.238	0.4019	-0.3492	0.2852	0.1976	0.1932	0.0941	0.1523	0.1887	0.0949	0.0993	0.0211	0.0837	-0.1788	0.2303	0.0715	0.0657	0.2713	0.1955	0.1931	0.1953	0.2151
15.7	-0.4396	0.2936	0.1527	0.174	0.1588	0.1915	0.1428	0.1611	0.1728	0.2554	0.0563	0.1431	0.1792	0.1569	0.0826	0.0159	0.0631	0.0776	0.076	0.0329	0.163	0.1886	-0.2368	0.1617	0.0624	-0.3566	0.3872	0.2179	0.3566	-0.3888	0.3117	0.2207	0.2698	0.1033	0.137	0.1742	0.0632	0.0826	0.0514	0.0726	-0.2235	0.2592	0.1061	0.066	0.2913	0.1964	0.2128	0.1874	0.1669
15.8	-0.4474	0.3372	0.115	0.1543	0.1681	0.1103	0.2007	0.1339	0.1838	0.1451	0.0849	0.16	0.1732	0.0901	0.0578	0.0144	0.1175	0.0654	0.0434	0.0077	0.1972	0.1459	-0.1256	0.1276	0.2431	-0.3139	0.403	0.239	0.2436	-0.4597	0.394	0.2208	0.2901	0.0531	0.1524	0.2741	0.0766	0.1045	0.0677	0.0673	-0.2818	0.2515	0.1145	0.0391	0.3105	0.1267	0.23	0.1067	0.1885
15.9	-0.3149	0.3788	0.1135	0.1845	0.1471	0.0979	0.2073	0.1888	0.1967	0.2729	0.0778	0.1691	0.2004	0.0961	0.0908	0.0098	0.2389	0.1442	0.0438	0.0172	0.2529	0.0871	0.0763	0.087	0.2114	-0.4201	0.2562	0.2315	0.3522	-0.346	0.4521	0.2038	0.1611	0.1271	0.1712	0.2312	0.0965	0.0666	0.0659	0.1248	-0.2761	0.212	0.0783	0.0384	0.3282	0.28	0.1651	0.1393	0.252
16	-0.2961	0.4754	0.14	0.1631	0.1332	0.1224	0.2543	0.1776	0.344	0.1642	0.066	0.1527	0.1982	0.0893	0.1505	0.0266	0.1908	0.0627	0.0399	0.0134	0.226	0.097	0.0394	0.0423	0.1051	-0.2609	0.3454	0.0565	0.2813	-0.2675	0.5754	0.2283	0.2824	0.1596	0.1589	0.2323	0.1049	0.0708	0.0561	0.1985	-0.4328	0.1774	0.0648	0.0189	0.1922	0.2516	0.1994	0.22	0.2564
16.1	-0.3096	0.2732	0.1429	0.153	0.1492	0.1388	0.3139	0.2143	0.2991	0.1975	0.0731	0.1021	0.1595	0.1207	0.1297	0.0158	0.0981	0.0719	0.0014	0.0627	0.2701	0.162	0.019	0.0269	0.0832	-0.3511	0.3735	0.0144	0.2755	-0.2519	0.2195	0.1865	0.2464	0.1229	0.2528	0.2552	0.1456	0.0751	0.0621	0.1885	-0.2668	0.2319	0.0551	0.0632	0.1464	0.1512	0.2051	0.1575	0.2456
16.2	-0.3186	0.2781	0.142	0.1654	0.1499	0.157	0.2682	0.2251	0.1906	0.1797	0.0733	0.0928	0.1422	0.21	0.0668	0.0297	0.1295	0.0684	0.0036	0.0707	0.1359	0.1422	0.0463	0.0143	0.061	-0.4892	0.2921	0.0056	0.3142	-0.3237	0.3141	0.1839	0.2481	0.1695	0.1143	0.2381	0.1872	0.0934	0.0456	0.1472	-0.3453	0.2511	0.0815	0.0765	0.2146	0.2148	0.2437	0.159	0.1553
16.3	-0.3461	0.5674	0.1233	0.182	0.1713	0.1268	0.1729	0.2792	0.2245	0.2372	0.0351	0.1434	0.1509	0.1168	0.0887	-0.0452	0.1262	0.0107	0.039	0.0065	0.118	0.2048	0.0732	0.0481	0.1602	-0.4018	0.2394	0.0366	0.3197	-0.3245	0.2798	0.254	0.1675	0.171	0.1259	0.2308	0.1965	0.1425	0.1286	0.1036	-0.3157	0.149	0.1027	0.095	0.2307	0.1234	0.3048	0.1701	0.2575
16.4	-0.5119	0.4972	0.1088	0.2039	0.1998	0.0861	0.2166	0.2924	0.1776	0.198	0.033	0.1712	0.1392	0.1354	0.0353	-0.0778	0.1166	0.0127	-0.0815	0.0449	0.2687	0.134	0.0742	-0.1308	0.1765	-0.2504	0.4236	0.0644	0.2166	-0.3257	0.344	0.2248	0.2573	0.1201	0.1291	0.2274	0.2288	0.0828	0.1118	0.1032	-0.2062	0.2038	0.0657	0.0883	0.0972	0.0974	0.1787	0.1447	0.2472
16.5	-0.4116	0.3034	0.1349	0.1588	0.2597	0.1171	0.2037	0.2981	0.2	0.2501	0.0512	0.2183	0.1384	0.114	0.0383	-0.235	0.0616	0.0205	-0.1427	0.0513	0.252	0.2266	0.0822	-0.1104	0.1646	-0.2711	0.2483	-0.0955	0.2298	-0.4707	0.3794	0.1894	0.2692	0.0493	0.1721	0.2429	0.246	0.1209	0.0885	0.126	-0.3332	0.2189	0.066	0.0403	0.1932	0.0567	0.1546	0.1773	0.2238
16.6	-0.2403	0.5017	0.1689	0.1681	0.2426	0.093	0.2174	0.3335	0.223	0.212	0.0452	0.0757	0.1568	0.0931	0.0186	-0.2423	0.1021	0.0048	-0.2186	0.0904	0.1688	0.2064	0.1447	-0.0524	0.1616	0.1067	0.3364	-0.2204	0.2619	-0.3326	0.372	0.1808	0.1975	0.1182	0.1885	0.2475	0.2519	0.1361	0.1035	0.131	-0.1787	0.1594	0.0391	0.0172	0.1446	0.0123	0.265	0.1495	0.1987
16.7	-0.4685	0.434	0.1392	0.1471	0.2155	0.1216	0.2444	0.3339	0.322	0.3213	0.0367	0.1185	0.1592	0.0679	0.0074	-0.2965	0.1179	0.0176	-0.1663	0.0866	0.2478	0.1013	0.1767	0.0445	0.1312	0.0286	0.402	-0.2292	0.302	-0.3215	0.1844	0.1762	0.2295	0.0803	0.2618	0.2423	0.2577	0.1399	0.0968	0.1081	-0.3539	0.1957	0.0384	0.0149	0.1126	0.0227	0.2956	0.2024	0.203
16.8	-0.2385	0.2281	0.1189	0.1332	0.2152	0.1626	0.317	0.3507	0.1746	0.2901	0.0227	0.1422	0.1799	0.0611	0.0063	-0.2929	0.0649	0.0108	-0.1091	0.077	0.2056	0.1539	0.1789	0.1531	0.2316	0.1404	0.3895	-0.3236	0.2405	-0.342	0.3756	0.185	0.1571	0.1138	0.2326	0.2377	0.2572	0.1039	0.0614	0.09	-0.3764	0.2122	0.0189	0.0049	0.2808	0.1642	0.2342	0.1977	0.2052
16.9	-0.3154	0.267	0.1763	0.1492	0.2262	0.1479	0.1303	0.3674	0.2482	0.1734	0.0327	0.2511	0.2183	0.0644	0.012	-0.2811	0.0738	0.0134	0.0923	0.0953	0.114	0.0895	0.1795	0.1548	0.1453	0.1703	0.3208	-0.2024	0.2503	-0.3461	0.3139	0.2924	0.2096	0.1077	0.1666	0.2782	0.2808	0.0617	0.0676	0.1302	-0.2711	0.205	0.0632	0.0194	0.265	0.0366	0.2205	0.2081	0.1996
17	-0.3301	0.4302	0.1624	0.1499	0.1904	0.1269	0.1719	0.4006	0.2682	0.2027	0.032	0.2589	0.1847	0.1085	0.0071	-0.279	0.0755	0.004	0.0275	0.1	0.1518	0.1398	0.1485	0.1098	0.2606	0.1819	0.4668	-0.2919	0.3833	-0.2462	0.2201	0.2097	0.223	0.0905	0.2912	0.2368	0.2849	0.1018	0.1034	0.1481	-0.2237	0.2605	0.0765	0.0168	0.2342	0.01	0.2024	0.1993	0.1792
17.1	-0.3693	0.2853	0.1875	0.1713	0.2086	0.1332	0.1767	0.39	0.2452	0.2046	0.0732	0.2861	0.1802	0.0449	0.0034	-0.2468	0.0878	0.0051	0.0068	0.1313	0.2411	0.1297	0.1053	0.1284	0.2096	0.1324	0.2098	-0.2993	0.3764	-0.1366	0.42	0.2064	0.3081	0.1452	0.2633	0.2312	0.3031	0.1554	0.1296	0.0874	-0.2447	0.2738	0.095	0.0207	0.2391	0.1019	0.1471	0.1847	0.1668
17.2	-0.2229	0.3574	0.1823	0.1998	0.2159	0.1118	0.1575	0.242	0.2319	0.2032	0.1104	0.2275	0.2094	0.0657	0.0138	-0.2384	0.0717	0.003	0.0297	0.1237	0.14	0.1156	0.0974	0.1087	0.1172	0.1054	0.4388	-0.2506	0.2737	-0.0162	0.2356	0.1753	0.2395	0.2015	0.1448	0.1529	0.3508	0.1209	0.0909	0.0869	-0.4629	0.2855	0.0883	0.0062	0.2635	0.2426	0.2291	0.1848	0.1734
17.3	-0.2764	0.5122	0.1357	0.2597	0.1911	0.0806	0.1538	0.3262	0.2403	0.2108	0.1851	0.1455	0.154	0.0218	0.0111	-0.1336	0.0865	0.003	0.0203	0.1286	0.1647	0.1086	0.1359	0.1036	0.2406	0.0677	0.3804	-0.28	0.2109	0.0867	0.2505	0.1475	0.1707	0.0471	0.1877	0.0763	0.3074	0.1162	0.0518	0.0866	-0.4149	0.2789	0.0403	0.0119	0.319	0.2385	0.2829	0.1325	0.1604
17.4	-0.2631	0.3782	0.144	0.2426	0.2008	0.1738	0.2015	0.3678	0.2457	0.2541	0.1159	0.255	0.1084	0.0116	0.0377	-0.263	0.0909	0.0079	0.0093	0.0714	0.2673	0.0871	0.1605	0.132	0.2559	0.039	0.2262	-0.373	0.2113	0.2698	0.2341	0.1645	0.2109	0.0451	0.2654	0.0385	0.3224	0.1157	0.035	0.1026	-0.2517	0.2777	0.0172	0.0099	0.1609	0.0531	0.2141	0.2681	0.1058
17.5	-0.4651	0.371	0.1353	0.2155	0.178	0.0623	0.1672	0.3179	0.2026	0.1667	0.1696	0.2445	0.13	0.004	0.0507	-0.141	0.0527	0.0355	0.0028	0.1361	0.1999	0.1933	0.1596	0.1249	0.1659	0.0569	0.3788	-0.3257	0.3266	0.2683	0.1349	0.327	0.1727	0.0596	0.1537	-0.1902	0.2709	0.1125	0.0473	0.1274	-0.2524	0.2862	0.0149	0.0316	0.2317	0.0386	0.2118	0.1888	0.1295
17.6	-0.4103	0.4326	0.1098	0.2152	0.1521	0.12	0.1236	0.3107	0.3156	0.2309	0.2921	0.1527	0.1461	0.0242	0.0662	-0.2114	0.061	0.0347	0.0021	0.2453	0.217	0.1894	0.1186	0.0959	0.2719	0.1506	0.1804	-0.3169	0.339	0.1549	0.133	0.2987	0.202	0.0567	0.2954	-0.2852	0.2867	0.1373	0.0789	0.1462	-0.2103	0.2677	0.0049	0.0828	0.2701	0.0331	0.2176	0.1802	0.2088
17.7	-0.2574	0.4433	0.1555	0.2262	0.1796	0.1542	0.1887	0.1908	0.2661	0.2232	0.2652	0.1734	0.1063	0.0021	0.1524	-0.1738	0.0637	0.0404	0.0008	0.1948	0.3013	0.1371	0.0987	0.0734	0.1336	0.1201	0.212	-0.3281	0.4715	0.3586	0.1206	0.2069	0.1703	0.095	0.2671	-0.2845	0.2534	0.1231	0.0659	0.1338	-0.2033	0.2192	0.0194	0.0304	0.1557	0.029	0.2307	0.1476	0.0161
17.8	-0.3484	0.2735	0.1258	0.1904	0.1657	0.0695	0.1598	0.2701	0.1645	0.2538	0.1792	0.2051	0.1423	0.0156	0.1325	-0.0777	0.0663	0.0386	0.0034	0.0772	0.3156	0.158	0.0633	0.0611	0.1591	0.1703	0.2261	-0.3273	0.2695	0.3202	0.0062	0.3497	0.1685	0.0975	0.2921	-0.2864	0.2114	0.1402	0.024	0.1041	-0.1367	0.2567	0.0168	0.0435	0.131	0.122	0.1715	0.1228	0.0173
17.9	-0.3513	0.5215	0.1481	0.2086	0.1411	0.0874	0.1072	0.3271	0.2112	0.2609	0.2406	0.1588	0.0985	0.0283	0.1571	0.0832	0.0688	0.0326	0.007	0.0865	0.1865	0.1695	0.0697	0.0572	0.2936	0.2124	0.1926	-0.3926	0.3522	0.1758	0.0084	0.2908	0.174	0.1229	0.1538	-0.2836	0.2086	0.1433	0.0699	0.0893	-0.0919	0.2337	0.0207	0.0635	0.1485	0.1594	0.2581	0.1142	0.042
18	-0.3088	0.5299	0.1835	0.2159	0.1502	0.0963	0.14	0.4413	0.2376	0.243	0.2767	0.2896	0.0591	-0.1218	0.1738	0.0042	0.0548	0.0503	0.0067	0.1074	0.3454	0.1746	0.1119	0.0782	0.2578	0.2176	0.1386	-0.2642	0.3127	0.1341	0.0215	0.1932	0.163	0.1166	0.2023	-0.219	0.2487	0.0875	0.0832	0.0957	-0.1211	0.2256	0.0062	0.074	0.1133	0.1923	0.259	0.2092	0.0512
18.1	-0.2838	0.3439	0.1682	0.1911	0.1299	0.085	0.2095	0.4	0.21	0.1802	0.2825	0.2338	0.0728	-0.2979	0.0168	0.0664	0.0839	0.0282	0.0071	0.1131	0.3693	0.1248	0.1458	0.1085	0.1695	0.1612	0.2455	-0.3653	0.2299	0.1394	0.0539	0.2698	0.1422	0.1075	0.2172	-0.2201	0.2504	0.0769	0.0282	0.0892	-0.1587	0.2302	0.0119	0.0638	0.1968	0.2055	0.273	0.2322	0.0865
18.2	-0.2808	0.3277	0.1491	0.2008	0.1226	0.0747	0.1608	0.2328	0.2225	0.1852	0.273	0.2184	0.126	-0.2568	0.0257	0.069	0.0974	0.0213	0.0058	0.1064	0.2486	0.1689	0.1492	0.155	0.2069	0.2127	0.2558	-0.3748	0.429	0.0726	-0.0527	0.2901	0.1829	0.0977	0.1659	-0.2044	0.241	0.1179	0.0333	0.0828	-0.2232	0.2557	0.0099	0.0599	0.2765	0.1002	0.2839	0.1671	0.1062
18.3	-0.1426	0.3357	0.1486	0.178	0.1534	0.0914	0.1549	0.4246	0.1338	0.1929	0.1497	0.1007	0.1094	-0.1598	0.0405	0.0631	0.0455	0.0366	0.0034	0.118	0.2048	0.2344	0.1367	0.1342	0.2291	0.2034	0.3093	-0.3894	0.2152	0.0485	-0.22	0.1611	0.1682	0.0892	0.2149	-0.2337	0.2354	0.1539	0.0898	0.121	-0.2407	0.2777	0.0316	0.0473	0.1953	0.1036	0.273	0.1732	0.0629
18.4	-0.1224	0.3296	0.1843	0.1521	0.2041	0.0664	0.1014	0.3567	0.2019	0.2085	0.2006	0.1458	0.0592	-0.1728	0.0427	0.1175	0.017	0.0245	0.0102	0.1375	0.1895	0.2265	0.0863	0.1319	0.2637	0.418	0.19	-0.2844	0.3925	0.0748	-0.4527	0.2824	0.118	0.0721	0.1178	-0.2313	0.2785	0.1393	0.0929	0.0802	-0.2174	0.3066	0.0828	0.0291	0.1196	0.1396	0.2555	0.1759	0.0602
18.5	0.0497	0.2444	0.2301	0.1796	0.1717	0.0955	0.115	0.3304	0.2404	0.2827	0.302	0.1616	0.1644	-0.199	0.0582	0.2389	0.0107	0.019	0.0252	0.1439	0.1923	0.1666	0.1083	0.1062	0.2845	0.3982	0.277	-0.296	0.4111	0.1594	-0.3177	0.2464	0.099	0.0934	0.1653	-0.2643	0.2527	0.1045	0.0819	0.1167	-0.3386	0.3227	0.0304	0.0329	0.1922	0.2314	0.1604	0.1443	0.0913
18.6	0.0776	0.2466	0.1685	0.1657	0.1382	0.107	0.1667	0.3184	0.2429	0.2076	0.2662	0.1742	0.1572	-0.1924	0.0441	0.1908	0.018	0.0076	0.0022	0.1489	0.15	0.1655	0.1375	0.1334	0.202	0.2212	0.243	-0.2806	0.2901	0.1882	-0.3578	0.2481	0.1228	0.1061	0.1814	-0.3293	0.1928	0.1593	0.1339	0.1087	-0.3176	0.2843	0.0435	0.0359	0.1173	0.0892	0.2673	0.2234	0.1148
18.7	0.1857	0.4285	0.177	0.1411	0.1294	0.0797	0.1401	0.1769	0.3402	0.3813	0.1491	0.2614	0.1527	-0.1807	0.0428	0.0981	0.0194	0.0193	0.0079	0.2163	0.1633	0.194	0.1059	0.148	0.335	0.2602	0.2923	-0.275	0.2211	0.1868	-0.358	0.1675	0.1741	0.1402	0.275	-0.3315	0.2541	0.1779	0.0845	0.1067	-0.3292	0.2892	0.0635	0.0182	0.0978	0.1008	0.194	0.2647	0.0895
18.8	0.2066	0.3586	0.2107	0.1502	0.1707	0.1018	0.1911	0.2365	0.2865	0.2881	0.2762	0.1599	0.1746	-0.3115	0.0217	0.1295	0.0356	0.0147	0.0079	0.1813	0.2491	0.0809	0.1033	0.191	0.175	0.2669	0.2436	-0.3791	0.229	0.2057	-0.3862	0.2573	0.1481	0.1069	0.2251	-0.3277	0.2436	0.1722	0.1453	0.087	-0.3315	0.3455	0.074	0.0034	0.0926	0.0933	0.1692	0.1426	0.1235
18.9	0.1296	0.3958	0.1793	0.1299	0.19	0.1207	0.1652	0.2467	0.1808	0.1744	0.1665	0.201	0.147	-0.1707	0.0116	0.1262	0.0702	0.0366	0.0461	0.1096	0.1902	-0.3455	0.1835	0.1816	0.2405	0.2604	0.251	-0.1952	0.4706	0.2415	-0.3807	0.2692	0.1785	0.1246	0.1203	-0.3226	0.1865	0.1691	0.1509	0.0894	-0.311	0.3488	0.0638	0.0103	0.1715	0.0789	0.2219	0.1433	0.1319
19	0.0942	0.4829	0.178	0.1226	0.1581	0.0512	0.1391	0.2556	0.2989	0.3286	0.1953	0.1964	0.1168	-0.301	0.0194	0.1166	0.0847	0.0191	0.0413	0.2379	0.2399	0.0248	0.1066	0.138	0.2609	0.2735	0.1675	-0.1827	0.458	0.2942	-0.4524	0.1975	0.2599	0.1372	0.1674	-0.2653	0.2057	0.0902	0.0873	0.1166	-0.3016	0.3115	0.0599	0.0098	0.125	0.0505	0.2757	0.2885	0.0738
19.1	0.0516	0.2802	0.1684	0.1534	0.1312	0.0758	0.2466	0.3004	0.1897	0.1847	0.3098	0.2943	0.18	-0.327	-0.0221	0.0616	0.0967	0.0129	0.0529	0.1117	0.3031	0.0436	0.1293	0.1404	0.2622	0.3617	0.3358	0.0541	0.3151	0.181	-0.4147	0.2295	0.1973	0.1334	0.1533	-0.2449	0.1856	0.1743	0.0499	0.1377	-0.2201	0.3312	0.0473	0.0058	0.157	0.0539	0.2304	0.3045	0.0799
19.2	0.0287	0.2426	0.1928	0.2041	0.1428	0.0547	0.1045	0.1788	0.2401	0.2467	0.2483	0.2609	0.18	-0.284	-0.028	0.1021	0.1052	0.0022	0.1169	0.1494	0.1857	0.0538	0.1758	0.125	0.1499	0.2361	0.2931	0.0937	0.3171	0.1687	-0.3951	0.1571	0.2074	0.0926	0.1567	-0.2469	0.2019	0.1543	0.0645	0.1422	-0.3044	0.2989	0.0291	0.0258	0.1624	0.1322	0.1859	0.1631	0.0823
19.3	0.0909	0.4469	0.1948	0.1717	0.184	0.0375	0.1434	0.3289	0.3067	0.2261	0.166	0.1744	0.0921	-0.2178	-0.166	0.1179	0.0844	0.0271	0.1306	0.1493	0.1992	0.0585	0.172	0.1467	0.1924	0.3188	0.1588	0.1932	0.2768	0.3328	-0.4018	0.2096	0.2075	0.2099	0.151	-0.2596	0.2093	0.0861	0.1531	0.1129	-0.3811	0.231	0.0329	0.0189	0.1701	0.1579	0.1214	0.2257	0.1403
19.4	0.0663	0.2322	0.2022	0.1382	0.1728	0.0655	0.2315	0.2992	0.2596	0.2309	0.2296	0.2327	0.1488	-0.1054	-0.1807	0.0649	0.0679	0.0069	0.1885	0.1325	0.3608	0.0793	0.197	0.1758	0.2743	0.333	0.3294	0.2384	0.2875	0.374	-0.2115	0.223	0.1267	0.1672	0.1771	-0.2682	0.1981	0.1055	0.1502	0.1247	-0.2772	0.236	0.0359	0.0036	0.1627	0.1105	0.1975	0.2622	0.1366
19.5	0.1312	0.4391	0.174	0.1294	0.1519	0.1159	0.2025	0.177	0.178	0.2707	0.2137	0.2509	0.1798	0.0649	-0.1768	0.0738	0.0671	0.0062	0.1373	0.0898	0.1585	0.0888	0.2057	0.174	0.2566	0.3594	0.1226	0.259	0.2256	0.2914	-0.3895	0.3081	0.2092	0.1121	0.1716	-0.2595	0.1972	0.0992	0.09	0.1222	-0.3203	0.2489	0.0182	0.0006	0.1955	0.085	0.2367	0.1889	0.096
19.6	0.1285	0.2264	0.1543	0.1707	0.1817	0.0843	0.1351	0.3653	0.2698	0.1668	0.3293	0.272	0.1545	0.0195	-0.1916	0.0755	0.087	0.0082	0.0805	0.1059	0.3179	0.104	0.1581	0.1763	0.2403	0.3596	0.1438	0.2583	0.1982	0.2406	-0.309	0.2395	0.1562	0.1581	0.2287	-0.2837	0.2879	0.1185	0.1049	0.11	-0.257	0.2084	0.0034	0.0056	0.1964	0.0695	0.1887	0.1802	0.0788
19.7	0.1004	0.2179	0.1845	0.19	0.1728	0.0366	0.1992	0.3047	0.1341	0.2306	0.1683	0.2536	0.2227	0.2329	-0.1361	0.0878	0.148	0.0268	0.1232	0.0755	0.1683	0.1449	0.1646	0.2001	0.2677	0.3406	0.1804	0.2099	0.2519	0.245	-0.1905	0.1707	0.1003	0.0862	0.2234	-0.302	0.3104	0.0994	0.1122	0.1127	-0.2087	0.2278	0.0103	0.0105	0.1267	0.1007	0.2165	0.1676	0.0379
19.8	0.1854	0.3817	0.1631	0.1581	0.1653	0.0255	0.1139	0.2868	0.1692	0.2277	0.363	0.2112	0.2299	0.2489	-0.1515	0.0717	0.1097	0.1046	0.1325	0.1396	0.1486	0.1821	0.1649	0.2171	0.2202	0.3586	0.1494	0.1799	0.2593	0.4525	-0.2994	0.2109	0.148	0.0725	0.2127	-0.2687	0.1909	0.1707	0.1039	0.1225	-0.2799	0.2221	0.0098	0.0022	0.28	0.0564	0.2066	0.1662	0.0415
19.9	0.119	0.3219	0.153	0.1312	0.1579	0.0399	0.1436	0.2162	0.1805	0.245	0.263	0.2257	0.1964	0.1326	0.0607	0.0865	0.144	0.1202	0.1364	0.1266	0.2411	0.1807	0.1529	0.2118	0.2822	0.3459	0.2436	0.131	0.2456	0.3865	-0.3522	0.1727	0.1697	0.0909	0.2198	-0.2432	0.2977	0.0877	0.0663	0.1255	-0.2809	0.2485	0.0058	0.0032	0.2516	0.0243	0.1499	0.1844	0.0262
20	0.1699	0.3183	0.1654	0.1428	0.1873	0.0695	0.1528	0.288	0.2033	0.2637	0.1591	0.2776	0.2225	0.1631	0.0328	0.0909	0.1716	0.0938	0.1153	0.0631	0.2061	0.1399	0.1529	0.1866	0.1799	0.3653	0.2726	0.0906	0.2368	0.3442	-0.4633	0.202	0.1147	0.1026	0.1851	-0.2519	0.301	0.1051	0.0783	0.1179	-0.2305	0.2547	0.0258	0.0064	0.1512	0.015	0.1578	0.219	0.0409
20.1	0.2093	0.3268	0.182	0.184	0.209	0.1139	0.134	0.2345	0.2809	0.2243	0.2367	0.2538	0.1717	0.2059	0.0451	0.0527	0.0728	0.076	0.0218	0.0852	0.2369	0.138	0.1714	0.2001	0.3552	0.3173	0.2623	0.0859	0.2362	0.333	-0.2851	0.1703	0.0989	0.1156	0.1921	-0.2451	0.1894	0.1131	0.1266	0.1189	-0.2814	0.2724	0.0189	0.0145	0.2148	0.0178	0.2964	0.1789	-0.0125
20.2	0.1848	0.3095	0.2039	0.1728	0.1996	0.1252	0.2038	0.2628	0.1665	0.2604	0.2489	0.2763	0.1585	0.2098	0.0517	0.061	0.0684	0.0434	0.0201	0.0949	0.2372	0.1255	0.1826	0.192	0.3006	0.4457	0.2852	0.0724	0.3425	0.1951	-0.3644	0.1685	0.1387	0.1257	0.2112	-0.2035	0.2459	0.0999	0.1336	0.1154	-0.2913	0.2952	0.0036	0.0066	0.1234	0.0252	0.2039	0.2535	-0.1956
20.3	0.2036	0.374	0.1588	0.1519	0.2168	0.049	0.1342	0.2262	0.2115	0.3318	0.3159	0.2829	0.1449	0.196	0.0534	0.0637	0.0203	0.0438	0.0643	0.0963	0.2156	0.0782	0.1255	0.1506	0.1743	0.2704	0.2414	0.0666	0.3006	0.3861	-0.3463	0.174	0.1447	0.1174	0.2222	-0.2094	0.2629	0.1048	0.1143	0.1035	-0.2521	0.1835	0.0006	0.0052	0.0974	0.0824	0.1206	0.2552	-0.2753
20.4	0.1547	0.3373	0.1681	0.1817	0.1997	0.045	0.1836	0.2538	0.2284	0.1826	0.2824	0.2345	0.1848	0.1271	0.1288	0.0663	0.0436	0.0399	0.1201	0.1115	0.2566	0.1244	0.1291	0.1764	0.2115	0.5252	0.2787	0.0781	0.3116	0.1673	-0.3444	0.163	0.1903	0.1068	0.196	-0.1474	0.2322	0.1212	0.1189	0.1096	-0.2433	0.2202	0.0056	0.0199	0.0567	0.1104	0.2043	0.2651	-0.1518
20.5	0.21	0.2898	0.1471	0.1728	0.1685	0.0364	0.1665	0.2225	0.2	0.1416	0.1866	0.1966	0.2088	0.1588	0.1377	0.0688	0.1647	0.0014	0.1246	0.1174	0.1932	0.1217	0.1772	0.1486	0.2054	0.4618	0.2974	0.0736	0.3155	0.3159	-0.4092	0.1422	0.2191	0.1013	0.1829	0.1138	0.2429	0.0902	0.1312	0.077	-0.3177	0.2118	0.0105	0.0139	0.0123	0.0575	0.2294	0.3118	-0.2115
20.6	0.2187	0.2502	0.1332	0.1653	0.1435	0.0322	0.1433	0.2125	0.1573	0.2941	0.2393	0.2089	0.1844	0.1057	0.245	0.0548	0.2012	0.0036	0.1029	0.1047	0.1481	0.1275	0.1898	0.1772	0.1903	0.2566	0.2675	0.0755	0.2858	0.2736	-0.3914	0.1829	0.2308	0.0995	0.2544	0.0613	0.195	0.0915	0.1907	0.076	-0.2935	0.1858	0.0022	0.0044	0.0227	0.0868	0.1809	0.2367	-0.194
20.7	0.2796	0.326	0.1492	0.1579	0.1543	0.0264	0.1356	0.3312	0.1847	0.2813	0.1898	0.246	0.1784	0.077	0.0753	0.0839	0.1041	0.039	0.1019	0.1676	0.1332	0.1216	0.1567	0.1302	0.2174	0.4206	0.394	0.0855	0.2801	0.2022	-0.4409	0.1682	0.228	0.1067	0.1842	0.1852	0.2618	0.1068	0.1524	0.1143	-0.2144	0.1914	0.0032	0.006	0.1642	0.1278	0.1953	0.2246	0.0351
20.8	0.2936	0.3338	0.1499	0.1873	0.126	0.0193	0.1526	0.2752	0.2189	0.1773	0.1967	0.2659	0.1886	0.0491	0.0725	0.0974	0.0275	-0.0815	0.0501	0.172	0.1745	0.1586	0.1985	0.148	0.2811	0.2456	0.2315	0.1183	0.1852	0.4062	-0.4019	0.118	0.1921	0.114	0.2013	0.2233	0.2519	0.1168	0.1393	0.1372	-0.2692	0.1985	0.0064	0.0047	0.0366	0.0932	0.1874	0.2151	0.0132
20.9	0.3372	0.3494	0.1713	0.209	0.0878	0.0028	0.1407	0.158	0.2235	0.351	0.2057	0.2534	0.1673	0.0354	0.1075	0.0455	0.0198	-0.1427	0.0565	0.1542	0.1825	0.1649	0.1629	0.1502	0.2969	0.3158	0.2926	0.0674	0.2211	0.3067	-0.3749	0.099	0.2356	0.2306	0.2183	0.2228	0.2191	0.1132	0.1361	0.1686	-0.2926	0.2518	0.0145	0.0145	0.01	0.1709	0.1067	0.1669	0.0501
21	0.3788	0.4432	0.1998	0.1996	0.1057	0.0159	0.1632	0.2931	0.2375	0.3044	0.2768	0.3506	0.1633	0.0366	0.111	0.017	0.0157	-0.2186	0.0495	0.1409	0.1872	0.1408	0.1374	0.1809	0.1749	0.2986	0.3034	0.1346	0.2546	0.168	-0.1303	0.1228	0.1967	0.1134	0.1397	0.2382	0.1867	0.1388	0.1651	0.1396	-0.1127	0.2484	0.0066	0.0324	0.1019	0.2316	0.1393	0.1885	0.0481
21.1	0.4754	0.2664	0.2597	0.2168	0.1318	0.0027	0.1782	0.148	0.0977	0.1667	0.1707	0.2844	0.1994	0.0826	0.087	0.0107	0.0346	-0.1663	0.0041	0.1398	0.2797	0.1476	0.1209	0.1694	0.2089	0.2994	0.2815	0.1563	0.2158	0.3261	-0.0782	0.1741	0.2295	0.1184	0.2539	0.1828	0.1854	0.1682	0.1789	0.1075	-0.0089	0.231	0.0052	0.0727	0.2426	0.1621	0.22	0.252	0.1204
21.2	0.2732	0.2404	0.2426	0.1997	0.1127	0.0035	0.1141	0.3042	0.1212	0.207	0.2206	0.2742	0.1806	0.0578	0.0914	0.018	0.0464	-0.1091	0.0075	0.1255	0.1871	0.1203	0.1064	0.1739	0.2588	0.407	0.342	0.2024	0.2646	0.2342	-0.0576	0.1481	0.2797	0.1257	0.2254	0.1649	0.1895	0.1338	0.1136	0.1303	0.3116	0.2056	0.0199	0.0785	0.2385	0.1467	0.1575	0.2564	0.1705
21.3	0.2781	0.2641	0.2155	0.1685	0.0793	0.0083	0.1343	0.3108	0.2818	0.2801	0.3422	0.2815	0.1908	0.0908	0.0433	0.0194	0.0701	0.0923	0.01	0.1256	0.1899	0.0662	0.1377	0.1837	0.1963	0.233	0.3404	0.2258	0.2194	0.2987	0.2417	0.1785	0.272	0.119	0.1464	0.1228	0.2104	0.07	0.1295	0.1427	0.2578	0.2461	0.0139	0.0616	0.0531	0.1285	0.159	0.2456	0.1032
21.4	0.5674	0.2979	0.2152	0.1435	0.1026	0.0247	0.2252	0.1502	0.2783	0.1536	0.2919	0.1851	0.2049	0.1505	0.0332	0.0356	0.0321	0.0275	0.0243	0.0828	0.1952	0.0217	0.1358	0.1855	0.3791	0.2954	0.3012	0.3911	0.1574	0.4243	0.2419	0.2599	0.256	0.0973	0.1945	0.1006	0.2182	0.05	0.1737	0.1246	0.2373	0.2146	0.0044	0.0587	0.0386	0.1336	0.1701	0.1553	0.1796
21.5	0.4972	0.277	0.2262	0.1543	0.1541	0.0736	0.1999	0.132	0.1497	0.1705	0.1759	0.3696	0.1904	0.1297	0.0204	0.0702	0.0224	0.0068	0.012	0.071	0.1874	0.0842	0.1736	0.1466	0.3142	0.2782	0.2777	0.3585	0.2379	0.3575	0.2867	0.1973	0.227	0.0813	0.2279	0.0714	0.2196	0.08	0.1297	0.1497	0.2968	0.1657	0.006	0.0926	0.0331	0.1585	0.1447	0.2575	0.1842
21.6	0.3034	0.2299	0.1904	0.126	0.1901	0.102	0.1312	0.152	0.216	0.265	0.1974	0.324	0.1838	0.0668	0.0152	0.0847	0.0243	0.0297	0.0106	0.1246	0.1521	0.0692	0.1761	0.106	0.1961	0.3068	0.3636	0.2566	0.2514	0.2242	0.1013	0.2074	0.1712	0.0847	0.2149	0.0691	0.2215	0.0889	0.1757	0.1384	0.2736	0.1666	0.0047	0.08	0.029	0.1391	0.1773	0.2472	0.1894
21.7	0.5017	0.3336	0.2086	0.0878	0.21	0.1082	0.1774	0.1264	0.2267	0.2819	0.2026	0.1829	0.2064	0.0887	-0.1539	0.0967	0.0375	0.0203	0.0023	0.0837	0.1124	0.0833	0.1758	0.1943	0.2699	0.3334	0.2386	0.4642	0.1816	0.2777	0.0631	0.2075	0.1772	0.0743	0.2036	0.0886	0.2116	0.0819	0.1426	0.1283	0.2535	0.2252	0.0145	0.1386	0.122	0.1317	0.1495	0.2238	0.1823
21.8	0.434	0.3068	0.2159	0.1057	0.1397	0.1195	0.1717	0.226	0.267	0.2709	0.2009	0.2467	0.2094	0.0353	-0.2337	0.1052	0.021	0.0093	0.0019	0.2176	0.1938	0.1544	0.1818	0.196	0.4036	0.3574	0.4442	0.3832	0.2738	0.2887	0.0607	0.1267	0.2172	0.1266	0.2347	0.0831	0.2231	0.0942	0.0883	0.1414	0.2902	0.2004	0.0324	0.1493	0.1594	0.1098	0.2024	0.1987	0.1498
21.9	0.2281	0.3039	0.1911	0.1318	0.1851	0.1034	0.1894	0.1459	0.1506	0.2868	0.243	0.1835	0.2003	0.0383	-0.2782	0.0844	0.0254	0.0028	0.0083	0.1999	0.1991	0.1275	0.1587	0.1421	0.1569	0.3496	0.3731	0.2197	0.2509	0.2911	0.0317	0.2092	0.2735	0.0966	0.1425	0.0835	0.2127	0.0872	0.078	0.1032	0.3072	0.2031	0.0727	0.1507	0.1923	0.1716	0.1977	0.203	0.1721
22	0.267	0.3122	0.2008	0.1127	0.1906	0.103	0.0918	0.1846	0.1944	0.288	0.2347	0.2109	0.2159	0.0186	-0.2788	0.0679	0.0087	0.0021	0.0859	0.1052	0.1939	0.1311	0.1485	0.1559	0.3763	0.4501	0.2191	0.3138	0.226	0.294	0.0651	0.1562	0.2387	0.148	0.209	0.1126	0.1851	0.1136	0.0789	0.1419	0.3967	0.2079	0.0785	0.0695	0.2055	0.1683	0.2081	0.2052	0.0967
22.1	0.4302	0.1929	0.178	0.0793	0.1367	0.1989	0.1652	0.1979	0.1977	0.1466	0.235	0.2088	0.2679	0.0074	-0.286	0.0671	0.1322	0.0008	0.1004	0.1707	0.1942	0.1185	0.2198	0.1551	0.3273	0.2477	0.2334	0.4273	0.2329	0.1872	0.0984	0.1003	0.2399	0.1038	0.2341	0.1379	0.1912	0.1318	0.085	0.0997	0.4201	0.2354	0.0616	0.0751	0.1002	0.1595	0.1993	0.1996	0.1512
22.2	0.2853	0.3497	0.1521	0.1026	0.1571	0.1716	0.2011	0.2232	0.2174	0.2913	0.2045	0.2437	0.2409	0.0063	-0.1879	0.087	0.0756	0.0034	0.1029	0.108	0.1453	0.1186	0.2062	0.1307	0.1785	0.2399	0.2165	0.2737	0.2322	0.3405	0.0896	0.148	0.2456	0.0775	0.2567	0.1126	0.2075	0.1296	0.1253	0.1142	0.3082	0.2718	0.0587	0.0549	0.1036	0.1433	0.1847	0.1792	0.1487
22.3	0.3574	0.2894	0.1796	0.1541	0.153	0.1002	0.1821	0.2188	0.3283	0.3231	0.2267	0.1667	0.1857	0.012	-0.4227	0.148	0.0347	0.007	0.096	0.1527	0.2718	0.0604	0.1821	0.1551	0.2267	0.363	0.25	0.5602	0.2485	0.1368	0.1157	0.1697	0.1659	0.1195	0.2681	0.0737	0.2008	0.1063	0.1096	0.161	0.2997	0.2696	0.0926	0.0329	0.1396	0.1126	0.1848	0.1668	0.0966
22.4	0.5122	0.1802	0.1657	0.1901	0.132	0.1313	0.2225	0.3071	0.1552	0.2167	0.3679	0.2067	0.1921	0.0071	-0.1718	0.1097	0.0335	0.0067	0.0313	0.1376	0.2098	0.0445	0.1623	0.1722	0.208	0.2665	0.1589	0.4739	0.2232	0.2351	0.1418	0.1147	0.2146	0.1444	0.2387	0.0432	0.1928	0.0666	0.074	0.1223	0.3167	0.248	0.08	0.0616	0.2314	0.2033	0.1325	0.1734	0.1724
22.5	0.3782	0.2217	0.1411	0.21	0.1852	0.1159	0.0753	0.2589	0.0955	0.1886	0.3242	0.1907	0.2387	0.0034	-0.1659	0.144	0.0138	0.0071	0.1198	0.1446	0.113	0.081	0.1775	0.1715	0.2307	0.1951	0.2476	0.4092	0.2237	0.17	0.1605	0.0989	0.2603	0.1791	0.2345	0.0313	0.1626	0.0883	0.052	0.0725	0.3437	0.2407	0.1386	0.0695	0.0892	0.0841	0.2681	0.1604	0.1635
22.6	0.371	0.2991	0.1502	0.1397	0.1879	0.1131	0.0983	0.1712	0.2511	0.1894	0.1906	0.1992	0.2081	0.0138	-0.1166	0.1716	0.0187	0.0058	0.1476	0.2158	0.1545	0.0723	0.1385	0.1778	0.2005	0.4205	0.238	0.2695	0.2452	0.1501	0.2285	0.1387	0.2283	0.0839	0.252	0.0535	0.178	0.1499	0.0345	0.0892	0.3392	0.2665	0.1493	0.0584	0.1008	0.132	0.1888	0.1058	0.0768
22.7	0.4326	0.3349	0.1299	0.1851	0.1228	0.0945	0.2049	0.1855	0.1516	0.1841	0.3652	0.1903	0.1951	0.0111	0.0029	0.0728	0.0128	0.0034	0.0943	0.1344	0.2018	0.0603	0.1247	0.189	0.2395	0.3643	0.2179	0.3595	0.2303	0.0711	0.1824	0.1447	0.1642	0.0944	0.2343	0.0877	0.1666	0.0981	0.0707	0.1176	0.3264	0.214	0.1507	0.0084	0.0933	0.1249	0.1802	0.1295	0.1049
22.8	0.4433	0.2656	0.1226	0.1906	0.1111	0.0251	0.1116	0.1815	0.1677	0.1254	0.1511	0.1898	0.1762	0.0377	0.0073	0.0684	-0.1029	0.0102	0.0557	0.1994	0.1961	0.0475	0.1064	0.1672	0.1619	0.1779	0.239	0.33	0.2057	0.1326	0.2653	0.1903	0.1394	0.0647	0.22	0.0949	0.1705	0.1279	0.1307	0.0592	0.3359	0.2574	0.0695	0.006	0.0789	0.1596	0.1476	0.2088	0.1259
22.9	0.2735	0.3827	0.1534	0.1367	0.1162	0.0043	0.0977	0.1135	0.2115	0.1296	0.2034	0.2235	0.2261	0.0507	0.0142	0.0203	-0.1931	0.0252	0.0936	0.2	0.1352	0.0667	0.0724	0.1898	0.2451	0.2303	0.2315	0.3331	0.2785	0.1509	0.3571	0.2191	0.1604	0.0213	0.2274	0.0632	0.1528	0.1492	0.1466	0.0607	0.3413	0.2491	0.0751	0.0257	0.0505	0.2019	0.1228	0.0161	0.0761
23	0.5215	0.3051	0.2041	0.1571	0.122	0.0094	0.1349	0.1372	0.2294	0.2365	0.2201	0.2084	0.2338	0.0662	0.1305	0.0436	-0.1714	0.0022	0.1146	0.163	0.159	0.1322	0.1008	0.1691	0.1883	0.0498	0.0565	0.5098	0.1735	0.1108	0.3972	0.2308	0.2166	0.0576	0.2245	0.0766	0.1522	0.1274	0.1241	0.0118	0.335	0.1775	0.0549	0.0229	0.0539	0.1563	0.1142	0.0173	0.0854
23.1	0.5299	0.2369	0.1717	0.153	0.1771	0.036	0.1215	0.1907	0.2524	0.1977	0.242	0.2227	0.2176	0.1524	0.0853	0.1647	-0.1417	0.0079	0.1098	0.1972	0.1296	0.1373	0.1231	0.1454	0.1704	-0.1506	0.0144	0.2483	0.1812	0.0586	0.3144	0.228	0.1245	0.0654	0.2058	0.0965	0.1383	0.1401	0.0953	0.0249	0.3623	0.169	0.0329	0.0329	0.1322	0.1653	0.2092	0.042	0.0725
23.2	0.3439	0.1855	0.1382	0.132	0.1415	0.0514	0.1667	0.1448	0.1296	0.2553	0.16	0.2058	0.2462	0.1325	0.1097	0.2012	-0.1423	0.0079	0.0873	0.2529	0.1703	0.1071	0.15	0.1527	0.2063	-0.2599	0.0056	0.3096	0.2209	0.06	0.265	0.1921	0.175	0.0929	0.1756	0.1049	0.1664	0.1132	0.0773	0.1242	0.3876	0.182	0.0616	0.0255	0.1579	0.1613	0.2322	0.0512	0.0935
23.3	0.3277	0.1427	0.1294	0.1852	0.1372	0.0167	0.0831	0.2215	0.1854	0.319	0.2151	0.2291	0.1497	0.1571	0.1269	0.1041	-0.1553	0.0461	0.1112	0.226	0.1384	0.0865	0.0884	0.1498	0.2659	-0.4534	0.0366	0.3304	0.2056	0.0235	0.1913	0.2356	0.2417	0.0938	0.1692	0.1456	0.1635	0.1531	0.0747	0.2072	0.4182	0.1996	0.0695	0.0564	0.1105	0.1112	0.1671	0.0865	0.1083
23.4	0.3357	0.1626	0.1707	0.1879	0.1613	0.0242	0.1141	0.2009	0.3596	0.1691	0.2116	0.2183	0.1789	0.1738	0.2047	0.0275	-0.0772	0.0413	0.1026	0.2701	0.1058	0.0609	0.1276	0.1876	0.2967	-0.4726	0.0644	0.5523	0.2274	0.0739	0.1937	0.1967	0.2121	0.0978	0.1764	0.1872	0.1247	0.1474	0.0544	0.0797	0.4645	0.2127	0.0584	0.091	0.085	0.1182	0.1732	0.1062	0.0944
23.5	0.3296	0.1851	0.19	0.1228	0.1598	0.0533	0.2075	0.211	0.1832	0.1291	0.234	0.1585	0.19	0.0168	0.1737	0.0198	0.0544	0.0529	0.1066	0.1359	0.1589	0.0306	0.0939	0.2115	0.3036	-0.4686	-0.0955	0.4751	0.1695	-0.1277	0.2574	0.2295	0.226	0.0712	0.2321	0.1965	0.133	0.181	0.0679	0.1443	0.4435	0.1514	0.0084	0.0833	0.0695	0.1567	0.1759	0.0629	0.116
23.6	0.2444	0.179	0.1581	0.1111	0.2127	0.1643	0.131	0.2297	0.1687	0.2742	0.1936	0.1233	0.2381	0.0257	0.0986	0.0157	0.0635	0.1169	0.1313	0.118	0.2095	0.0121	0.0673	0.174	0.193	-0.4451	-0.2204	0.2573	0.1991	-0.26	0.1358	0.2797	0.1441	0.0726	0.2282	0.2288	0.1234	0.1562	0.1216	0.1567	0.2932	0.1479	0.006	0.0634	0.1007	0.1631	0.1443	0.0602	0.0829
23.7	0.2466	0.1819	0.1312	0.1162	0.1752	0.1837	0.1139	0.2121	0.1627	0.1582	0.1216	0.1732	0.1613	0.0405	0.0988	0.0346	0.0438	0.1306	0.0527	0.2687	0.0924	0.0108	0.0551	0.1276	0.363	-0.434	-0.2292	0.331	0.1867	-0.2031	0.1583	0.272	0.1346	0.0741	0.2342	0.246	0.1937	0.0996	0.0437	0.1231	0.2313	0.1725	0.0257	0.0374	0.0564	0.2418	0.2234	0.0913	0.097
23.8	0.4285	0.4174	0.1428	0.122	0.1786	0.17	0.152	0.2105	0.1915	0.2965	0.2506	0.2004	0.1669	0.0427	0.1576	0.0464	0.0591	0.1885	0.0514	0.252	0.0926	0.0085	0.0455	0.1533	0.3034	-0.252	-0.3236	0.3131	0.1744	-0.1143	0.1242	0.256	0.0925	0.1465	0.2441	0.2519	0.1218	0.1213	0.0457	0.1067	0.1433	0.1537	0.0229	0.0088	0.0243	0.224	0.2647	0.1148	0.0978
23.9	0.3586	0.4089	0.184	0.1771	0.1463	0.0531	0.1499	0.2411	0.3148	0.1796	0.2538	0.3006	0.1377	0.0582	0.0644	0.0701	0.0904	0.1373	0.049	0.1688	0.2105	0.0385	0.0279	0.1418	0.2809	-0.4759	-0.2024	0.3039	0.1189	-0.2013	0.1059	0.227	0.1236	0.1199	0.2003	0.2577	0.1836	0.0842	0.0902	0.1213	0.1124	0.2022	0.0329	0.0116	0.015	0.1522	0.1426	0.0895	0.1323
24	0.3958	0.2449	0.1728	0.1415	0.1944	0.0723	0.2243	0.1269	0.1685	0.1697	0.2073	0.2774	0.1587	0.0441	0.1185	0.0321	0.159	0.0805	0.0348	0.2478	0.2278	0.0914	0.0179	0.1689	0.1758	-0.4861	-0.2919	0.3258	0.1345	-0.2194	0.1016	0.1712	0.1211	0.159	0.2379	0.2572	0.1925	0.0605	0.1244	0.1529	0.0106	0.2257	0.0255	0.0122	0.0178	0.2282	0.1433	0.1235	0.139
24.1	0.4829	0.1909	0.1519	0.1372	0.172	0.0892	0.1072	0.1842	0.1453	0.3061	0.1622	0.1924	0.2285	0.0428	0.1293	0.0224	0.1452	0.1232	0.0208	0.2056	0.1525	-0.0801	0.0262	0.2837	0.2412	-0.3152	-0.2993	0.3574	0.2291	-0.1566	0.1142	0.1772	0.1094	0.097	0.281	0.2808	0.1596	0.0174	0.1325	0.09	0.1022	0.262	0.0564	0.0077	0.0252	0.1553	0.2885	0.1319	0.1607
24.2	0.2802	0.1694	0.1817	0.1613	0.161	0.1316	0.0751	0.3233	0.1772	0.2681	0.2001	0.181	0.2403	0.0217	0.1128	0.0243	0.1026	0.1325	0.0589	0.114	0.1023	-0.0553	0.0351	0.1947	0.2242	-0.2857	-0.2506	0.3638	0.2282	0.042	0.1976	0.2172	0.1467	0.1007	0.2557	0.2849	0.1517	0.0028	0.0901	0.1104	-0.2152	0.3496	0.091	0.0002	0.0824	0.1745	0.3045	0.0738	0.1804
24.3	0.2426	0.342	0.1728	0.1598	0.1414	0.1339	0.0829	0.2727	0.1738	0.257	0.1521	0.1056	0.2836	0.0116	0.0346	0.0375	0.0947	0.1364	0.0325	0.1518	0.0803	-0.1635	0.0607	0.2537	0.2755	-0.2968	-0.28	0.3719	0.2176	0.0634	0.2207	0.2735	0.1432	0.1286	0.1956	0.3031	0.1686	0.013	0.0707	0.1567	-0.1888	0.2417	0.0833	0.0019	0.1104	0.2147	0.1631	0.0799	0.0735
24.4	0.4469	0.3128	0.1653	0.2127	0.1484	0.134	0.1209	0.1665	0.1738	0.2505	0.2011	0.1312	0.236	0.0194	0.0443	0.021	0.0716	0.1153	0.0096	0.2411	0.1489	-0.2036	0.0446	0.2261	0.1799	-0.3138	-0.373	0.3411	0.2077	0.0702	0.2208	0.2387	0.1934	0.0968	0.1728	0.3508	0.1783	0.0172	0.0719	0.1228	-0.1827	0.1436	0.0634	0.0115	0.0575	0.2219	0.2257	0.0823	0.1275
24.5	0.2322	0.3148	0.1579	0.1752	0.1089	0.0962	0.1126	0.3118	0.2307	0.2438	0.1948	0.1771	0.1605	-0.0221	0.0341	0.0254	0.0654	0.0218	0.0599	0.14	0.1362	-0.2368	0.0408	0.2323	0.2984	-0.2373	-0.3257	0.3318	0.1958	0.0478	0.2038	0.2399	0.1582	0.1166	0.2061	0.3074	0.1787	0.0106	0.096	0.1358	-0.1103	0.1688	0.0374	0.0223	0.0868	0.1268	0.2622	0.1403	0.1326
24.6	0.4391	0.3029	0.1873	0.1786	0.147	0.0757	0.1803	0.1582	0.1514	0.2914	0.1992	0.1875	0.1792	-0.028	0.0265	0.0087	0.0603	0.0201	0.0466	0.1647	0.2382	-0.1256	0.0095	0.3132	0.2484	-0.2296	-0.3169	0.3358	0.1732	0.0418	0.2283	0.2456	0.2076	0.1713	0.2761	0.3224	0.1812	0.0085	0.0859	0.1618	-0.0894	0.2256	0.0088	0.0605	0.1278	0.2109	0.1889	0.1366	0.1105
24.7	0.2264	0.1618	0.209	0.1463	0.1665	0.0633	0.0932	0.1728	0.1756	0.2247	0.19	0.1533	0.2419	-0.166	0.0748	0.1322	0.0585	0.0643	0.028	0.2673	0.2589	0.0763	0.0661	0.2431	0.257	-0.4244	-0.3281	0.3239	0.1722	0.0341	0.1865	0.1659	0.2032	0.1766	0.1471	0.2709	0.1672	0.0129	0.0754	0.1655	0.0556	0.1528	0.0116	0.1644	0.0932	0.1636	0.1802	0.096	0.1229
24.8	0.2179	0.2969	0.1996	0.1944	0.1771	0.0491	0.0929	0.1838	0.1668	0.1808	0.1778	0.1448	0.2194	-0.1807	0.0713	0.0756	0.091	0.1201	0.0329	0.1999	0.1495	0.0394	0.0813	0.1472	0.2529	-0.363	-0.3273	0.3664	0.1845	0.029	0.1839	0.2146	0.1834	0.1905	0.1867	0.2867	0.2033	0.0024	0.078	0.1757	0.0678	0.1865	0.0122	0.1512	0.1709	0.1149	0.1676	0.0788	0.0554
24.9	0.3817	0.1482	0.2168	0.172	0.1647	0.0909	0.0925	0.1967	0.1445	0.1491	0.1726	0.1784	0.1953	-0.1768	0.0275	0.0347	0.1619	0.1246	0.0077	0.217	0.2988	0.019	0.0634	0.2136	0.1766	-0.4154	-0.3926	0.343	0.2095	0.0645	0.254	0.2603	0.1871	0.1532	0.2002	0.2534	0.2097	0.0105	0.0823	0.1216	0.1115	0.1395	0.0077	0.092	0.2316	0.1703	0.1662	0.0379	0.0519
25	0.3219	0.2712	0.1997	0.161	0.1928	0.0643	0.1056	0.344	0.134	0.1875	0.1668	0.2524	0.159	-0.1916	0.0739	0.0335	0.0776	0.1029	0.0172	0.3013	0.137	0.0463	0.0697	0.2216	0.2059	-0.4959	-0.2642	0.3844	0.1834	0.0607	0.2248	0.2283	0.1458	0.1309	0.1542	0.2114	0.1645	0.0211	0.055	0.146	0.0999	0.1429	0.0002	0.0987	0.1621	0.1733	0.1844	0.0415	0.0574
25.1	0.3183	0.2254	0.1685	0.1414	0.1786	0.0847	0.1132	0.2991	0.1578	0.2217	0.2008	0.1515	0.2291	-0.1361	0.0694	0.0138	0.0654	0.1019	0.0134	0.3156	0.2499	0.0732	0.0628	0.1516	0.2871	-0.268	-0.3653	0.3894	0.1631	0.0709	0.1894	0.1642	0.1258	0.1924	0.1794	0.2086	0.1629	0.0514	0.0489	0.1278	0.1144	0.1369	0.0019	0.0858	0.1467	0.1885	0.219	0.0262	0.0569
25.2	0.3268	0.1537	0.1435	0.1484	0.2061	0.075	0.1042	0.1906	0.1239	0.2108	0.1751	0.2043	0.2465	-0.1515	0.0677	0.0187	0.1442	0.0501	0.0627	0.1865	0.2053	0.0742	0.0554	0.1821	0.2503	-0.2439	-0.3748	0.3101	0.1836	0.0937	0.1808	0.1394	0.2016	0.1327	0.1315	0.2487	0.1736	0.0677	0.0406	0.129	0.1161	0.2286	0.0115	0.1101	0.1285	0.1692	0.1789	0.0409	0.0215
25.3	0.3095	0.3288	0.1543	0.1089	0.1781	0.1111	0.108	0.2245	0.0982	0.2937	0.2105	0.2533	0.2465	0.0607	0.0926	0.0128	0.0627	0.0565	0.0707	0.3454	0.0905	0.0822	0.0518	0.2316	0.1722	-0.3338	-0.3894	0.4787	0.1844	0.0865	0.1762	0.1604	0.2154	0.1762	0.1264	0.2504	0.1515	0.0659	0.0483	0.2683	0.111	0.1171	0.0223	0.1143	0.1336	0.151	0.2535	-0.0125	0.0408
25.4	0.374	0.3012	0.126	0.147	0.1492	0.1318	0.1042	0.1776	0.1839	0.2309	0.1377	0.2258	0.2616	0.0328	0.1029	-0.1029	0.0719	0.0495	0.0065	0.3693	0.1885	0.1447	0.0867	0.2228	0.2674	-0.0099	-0.2844	0.4387	0.1772	0.0834	0.185	0.2166	0.1194	0.2356	0.0805	0.241	0.1138	0.0561	0.0829	0.2879	0.1279	0.19	0.0605	0.0908	0.1585	0.1754	0.2552	-0.1956	-0.0661
25.5	0.3373	0.1784	0.0878	0.1665	0.1887	0.1161	0.1292	0.2	0.1157	0.2207	0.2998	0.2377	0.259	0.0451	0.1162	-0.1931	0.0684	0.0041	0.0449	0.2486	0.2145	0.1767	0.1433	0.1884	0.166	0.2011	-0.296	0.4263	0.1851	0.0104	0.2924	0.1245	0.103	0.2146	0.1166	0.2354	0.1063	0.0621	0.0444	0.1567	0.1651	0.1902	0.1644	0.0709	0.1391	0.1964	0.2651	-0.2753	-0.1927
25.6	0.2898	0.2962	0.1057	0.1771	0.2076	0.0194	0.066	0.223	0.2021	0.2368	0.2659	0.1712	0.2195	0.0517	0.0477	-0.1714	0.0107	0.0075	0.0513	0.2048	0.1313	0.1789	0.13	0.266	0.238	0.1437	-0.2806	0.4225	0.2005	0.0038	0.2097	0.175	0.1432	0.2008	0.1255	0.2785	0.1244	0.0456	0.0586	0.1692	0.2627	0.1859	0.1512	0.0445	0.1317	0.176	0.3118	-0.1518	-0.2331
25.7	0.2502	0.1881	0.1318	0.1647	0.2053	0.0204	0.2185	0.322	0.0869	0.2459	0.183	0.2163	0.1737	0.0534	0.0421	-0.1417	0.0127	0.01	0.0904	0.1895	0.2248	0.1795	0.0957	0.117	0.226	0.1255	-0.275	0.2463	0.13	0.0095	0.2064	0.2417	0.1831	0.2394	0.0675	0.2527	0.1209	0.1286	0.075	0.245	0.2828	0.1915	0.092	0.0771	0.1098	0.2129	0.2367	-0.2115	-0.2964
25.8	0.326	0.2608	0.1127	0.1928	0.1372	0.0138	0.1223	0.1746	0.0285	0.1992	0.3491	0.1938	0.2331	0.1288	0.0055	-0.1423	0.0205	0.0243	0.0866	0.1923	0.1711	0.1485	0.0981	0.1836	0.2488	0.1902	-0.3791	0.494	0.1248	0.0357	0.1753	0.2121	0.1625	0.1556	0.067	0.1928	0.1416	0.1118	0.0873	0.243	0.2675	0.192	0.0987	0.024	0.1716	0.2059	0.2246	-0.194	-0.1999
25.9	0.3338	0.3666	0.0793	0.1786	0.1563	0.0109	0.1504	0.2482	0.035	0.1689	0.2102	0.2428	0.219	0.1377	0.0025	-0.1553	0.0048	0.012	0.077	0.15	0.2159	0.1053	0.1418	0.2187	0.2408	0.1451	-0.1952	0.4426	0.1299	-0.2044	0.1475	0.226	0.1641	0.1507	0.073	0.2541	0.14	0.0885	0.0994	0.2113	0.2754	0.2593	0.0858	0.0062	0.1683	0.1507	0.2151	0.0351	-0.3364
26	0.3494	0.3002	0.1026	0.2061	0.1431	0.0063	0.2363	0.2682	0.0812	0.2729	0.2905	0.2216	0.1773	0.245	0.0241	-0.0772	0.0176	0.0106	0.0953	0.1633	0.2948	0.0974	0.1452	0.2523	0.3296	0.0902	-0.1827	0.2723	0.1616	-0.2194	0.1645	0.1441	0.0962	0.213	0.1647	0.2436	0.1434	0.1035	0.1337	0.1884	0.3173	0.1463	0.1101	0.0091	0.1595	0.12	0.1669	0.0132	-0.2141
26.1	0.4432	0.1673	0.1541	0.1781	0.1541	0.093	0.0914	0.2452	0.0867	0.2539	0.2909	0.1676	0.1827	0.0753	0.0133	0.0544	0.0108	0.0023	0.1	0.2491	0.2544	0.1359	0.152	0.1893	0.1398	0.0612	0.0541	0.3855	0.174	-0.2095	0.327	0.1346	0.1394	0.116	0.1195	0.1865	0.1582	0.0968	0.0935	0.1524	0.2781	0.1501	0.1143	0.0041	0.1433	0.1129	0.1885	0.0501	-0.1438
26.2	0.2664	0.1885	0.1901	0.1492	0.1732	0.0748	0.124	0.2319	0.0859	0.2692	0.246	0.2027	0.1888	0.0725	0.0177	0.0635	0.0134	0.0019	0.1313	0.1902	0.1544	0.1605	0.1664	0.1759	0.2993	0.0649	0.0937	0.3861	0.1298	-0.2091	0.2987	0.0925	0.1057	0.1338	0.1309	0.2057	0.1283	0.0614	0.1107	0.1628	0.2934	0.1802	0.0908	0.0122	0.1126	0.155	0.252	0.0481	0.0527
26.3	0.2404	0.2262	0.21	0.1887	0.2131	0.0854	0.1378	0.2403	0.1215	0.2678	0.2954	0.1502	0.1835	0.1075	0.0154	0.0438	0.004	0.0083	0.1237	0.2399	0.1751	0.1596	0.1707	0.2645	0.2569	0.0853	0.1932	0.3485	0.1288	-0.1718	0.2069	0.1236	0.1245	0.1281	0.0973	0.1856	0.1487	0.0676	0.0971	0.1598	0.2694	0.1601	0.0709	0.0826	0.2033	0.1762	0.2564	0.1204	0.0221
26.4	0.2641	0.2266	0.1397	0.2076	0.2099	0.124	0.1521	0.2457	0.1048	0.1524	0.2096	0.2302	0.1923	0.111	0.0211	0.0591	0.0051	0.0859	0.1286	0.3031	0.1962	0.1186	0.1666	0.1503	0.1566	0.0588	0.2384	0.3438	0.1525	-0.1881	0.3497	0.1211	0.1501	0.1257	0.0304	0.2019	0.1366	0.1034	0.0588	0.1842	0.2616	0.1758	0.0445	0.0677	0.0841	0.1901	0.2456	0.1705	0.0491
26.5	0.2979	0.2377	0.1851	0.2053	0.1715	0.0788	0.1319	0.2026	0.1414	0.2977	0.2598	0.2165	0.1508	0.087	0.0339	0.0904	0.003	0.1004	0.0714	0.1857	0.1752	0.0987	0.1648	0.1872	0.2606	0.0683	0.259	0.3789	0.1262	-0.0979	0.2908	0.1094	0.1851	0.1507	0.0279	0.2093	0.12	0.1296	0.0722	0.1951	0.3035	0.1909	0.0771	0.0346	0.132	0.1308	0.1553	0.1032	0.2058
26.6	0.277	0.1418	0.1906	0.1372	0.1197	0.1104	0.1618	0.3156	0.1241	0.2558	0.2194	0.2748	0.1495	0.0914	0.0199	0.159	0.003	0.1029	0.1361	0.1992	0.1848	0.0633	0.1568	0.1423	0.1711	0.0912	0.2583	0.2452	0.1139	0.0439	0.1932	0.1467	0.116	0.1707	0.0337	0.1981	0.1301	0.0909	0.0587	0.2009	0.3078	0.2127	0.024	0.0498	0.1249	0.1199	0.2575	0.1796	0.2865
26.7	0.2299	0.2157	0.1367	0.1563	0.1126	0.1118	0.1445	0.2661	0.1689	0.1653	0.2508	0.2617	0.1716	0.0433	0.019	0.1452	0.0079	0.096	0.2453	0.3608	0.1209	0.0697	0.1162	0.1103	0.2168	0.1277	0.2099	0.3601	0.1062	0.0405	0.2698	0.1432	0.1144	0.1289	0.0105	0.1972	0.1494	0.0518	0.0494	0.2294	0.2948	0.2743	0.0062	0.0576	0.1596	0.1191	0.2472	0.1842	0.2146
26.8	0.3336	0.0915	0.1571	0.1431	0.1835	0.1036	0.218	0.1645	0.1595	0.1863	0.2672	0.1839	0.1266	0.0332	0.0117	0.1026	0.0355	0.0313	0.1948	0.1585	0.2093	0.1119	0.105	0.1329	0.1941	0.165	0.1799	0.3924	0.1316	0.0241	0.2901	0.1934	0.1412	0.1184	0.0662	0.2879	0.1874	0.035	0.0271	0.1401	0.2976	0.1533	0.0091	0.0431	0.2019	0.2167	0.2238	0.1894	0.1957
26.9	0.3068	0.1577	0.153	0.1541	0.1559	0.11	0.2057	0.2112	0.1299	0.2924	0.3135	0.1454	0.142	0.0204	0.0124	0.0947	0.0347	0.1198	0.0772	0.3179	0.0387	0.1458	0.1347	0.151	0.2066	0.2345	0.131	0.3513	0.1593	0.0758	0.1611	0.1582	0.1899	0.1105	-0.1997	0.3104	0.201	0.0473	0.0283	0.1653	0.2908	0.2056	0.0041	0.113	0.1563	0.1982	0.1987	0.1823	0.1298
27	0.3039	0.1563	0.132	0.1732	0.1178	0.0932	0.1077	0.2376	0.1683	0.2848	0.3023	0.1411	0.112	0.0152	0.0322	0.0716	0.0404	0.1476	0.0865	0.1683	0.1083	0.1492	0.128	0.1499	0.2126	0.3417	0.0906	0.3536	0.149	0.1189	0.2824	0.2076	0.1498	0.1008	-0.217	0.1909	0.1844	0.0789	0.0338	0.1345	0.2848	0.2133	0.0122	0.125	0.1653	0.2046	0.203	0.1498	0.2116
27.1	0.3122	0.1736	0.1852	0.2131	0.1245	0.1099	0.1686	0.21	0.2295	0.1841	0.3772	0.1096	0.119	-0.1539	0.0281	0.0654	0.0386	0.0943	0.1074	0.1486	0.0803	0.1367	0.1595	0.1393	0.2171	0.3038	0.0859	0.2985	0.1078	0.155	0.2464	0.2032	0.1652	0.1567	-0.2223	0.2977	0.1794	0.0659	0.0638	0.1427	0.2779	0.1663	0.0826	0.1127	0.1613	0.1097	0.2052	0.1721	0.255
27.2	0.1929	0.1191	0.1879	0.2099	0.1028	0.1338	0.2534	0.2225	0.1201	0.2439	0.2008	0.045	0.1394	-0.2337	0.0201	0.0603	0.0326	0.0557	0.1131	0.2411	0.0709	0.0863	0.1656	0.1095	0.2821	0.2898	0.0724	0.2988	0.1107	0.2857	0.2481	0.1834	0.2686	0.1753	-0.2379	0.301	0.1882	0.024	0.0585	0.1764	0.2753	0.228	0.0677	0.0645	0.1112	0.119	0.1996	0.0967	0.1658
27.3	0.3497	0.16	0.1228	0.1715	0.0733	0.2297	0.1179	0.1338	0.1332	0.2208	0.1914	0.0114	0.0922	-0.2782	0.0191	0.0585	0.0503	0.0936	0.1064	0.2061	0.0981	0.1083	0.164	0.1492	0.3093	0.2985	0.0666	0.2956	0.0935	0.1945	0.1675	0.1871	0.2485	0.1793	-0.1993	0.1894	0.12	0.0699	0.0616	0.2048	0.2953	0.2592	0.0346	0.0485	0.1182	0.181	0.1792	0.1512	0.1747
27.4	0.2894	0.1608	0.1111	0.1197	0.1138	0.1164	0.126	0.2019	0.1479	0.2356	0.3641	0.0065	0.1249	-0.2788	0.012	0.091	0.0282	0.1146	0.118	0.2369	0.1404	0.1375	0.1706	0.1509	0.1525	0.3107	0.0781	0.3301	0.0831	0.1785	0.2573	0.1458	0.1629	0.1568	-0.1632	0.2459	0.1616	0.0832	0.0568	0.1941	0.487	0.1299	0.0498	0.0535	0.1567	0.1798	0.1668	0.1487	0.1378
27.5	0.1802	0.1514	0.1162	0.1126	0.13	0.2199	0.147	0.2404	0.2132	0.179	0.3122	0.0006	0.2068	-0.286	0.023	0.1619	0.0213	0.1098	0.1375	0.2372	0.1397	0.1059	0.1465	0.1156	0.2118	0.2809	0.0736	0.368	0.1342	0.0993	0.2692	0.1258	0.1247	0.1523	-0.2174	0.2629	0.1564	0.0282	0.0164	0.199	0.29	0.1067	0.0576	0.0627	0.1631	0.1304	0.1734	0.0966	0.0568
27.6	0.2217	0.1736	0.122	0.1835	0.1472	0.1823	0.2152	0.2429	0.1365	0.1622	0.1822	0.023	0.1734	-0.1879	0.0153	0.0776	0.0366	0.0873	0.1439	0.2156	0.1524	0.1033	0.1432	0.1458	0.2035	0.2438	0.0755	0.3923	0.1246	0.1164	0.1975	0.2016	0.1183	0.137	-0.1447	0.2322	0.1522	0.0333	0.0073	0.1782	0.3797	0.1374	0.0431	0.0734	0.2418	0.1117	0.1604	0.1724	0.0031
27.7	0.2991	0.1766	0.1771	0.1559	0.1651	0.1324	0.1249	0.3402	0.212	0.207	0.3522	0.0543	0.1271	-0.4227	0.0145	0.0654	0.0245	0.1112	0.1489	0.2566	0.1153	0.1835	0.1643	0.1616	0.2512	0.4302	0.0855	0.3946	0.1408	0.0988	0.2295	0.2154	0.1385	0.1524	-0.2386	0.2429	0.1957	0.0898	0.0072	0.1695	0.3989	0.1975	0.113	0.0191	0.224	0.172	0.1058	0.1635	-0.0606
27.8	0.3349	0.1309	0.1415	0.1178	0.1091	0.2149	0.2051	0.2865	0.1591	0.2427	0.3361	0.0489	0.1706	-0.1718	0.0339	0.1442	0.019	0.1026	0.2163	0.1932	0.1586	0.1066	0.1492	0.1122	0.2938	0.4098	0.1183	0.3708	0.167	0.0972	0.1571	0.1194	0.1442	0.1712	-0.1848	0.195	0.1533	0.0929	0.0097	0.2028	0.3727	0.1853	0.125	0.0077	0.1522	0.1727	0.1295	0.0768	-0.0834
27.9	0.2656	0.2081	0.1372	0.1245	0.0173	0.0885	0.1823	0.1808	0.1222	0.1644	0.1823	-0.0462	0.1532	-0.1659	0.0649	0.0627	0.0076	0.1066	0.1813	0.1481	0.1316	0.1293	0.1486	0.0852	0.3026	0.4422	0.0674	0.3056	0.1676	0.0762	0.2096	0.103	0.2347	0.1589	-0.0826	0.2618	0.1185	0.0819	0.021	0.2007	0.3029	0.1586	0.1127	0.0747	0.2282	0.2012	0.2088	0.1049	-0.2114
28	0.3827	0.0985	0.1613	0.1028	0.0056	0.1546	0.1362	0.2989	0.141	0.1623	0.2108	-0.061	0.1654	-0.1166	0.0518	0.0719	0.0193	0.1313	0.1096	0.1332	0.185	0.1758	0.145	0.1033	0.1741	0.4377	0.1346	0.271	0.1023	0.1384	0.223	0.1432	0.1271	0.2528	-0.0532	0.2519	0.1585	0.1339	0.0556	0.2025	0.3458	0.1089	0.0645	0.0671	0.1553	0.1622	0.0161	0.1259	-0.2341
28.1	0.3051	0.2136	0.1598	0.0733	0.087	0.1424	0.1262	0.1897	0.149	0.3134	0.2892	-0.3183	0.123	0.0029	0.0565	0.0684	0.0147	0.0527	0.2379	0.1745	0.1199	0.172	0.1321	0.1941	0.3106	0.2333	0.1563	0.2767	0.1109	0.1148	0.3081	0.1831	0.1415	0.1143	-0.0929	0.2191	0.1911	0.0845	0.0526	0.2319	0.3328	0.1153	0.0485	0.0265	0.1745	0.1607	0.0173	0.0761	-0.2703
28.2	0.2369	0.1882	0.2127	0.1138	-0.1424	0.0795	0.1291	0.2401	0.2006	0.294	0.1723	-0.3214	0.1983	0.0073	0.0741	0.0107	0.0366	0.0514	0.1117	0.1825	0.209	0.197	0.1399	0.1945	0.2551	0.4339	0.2024	0.3777	0.1168	0.1026	0.2395	0.1625	0.1209	0.1259	0.1338	0.1867	0.1378	0.1453	-0.0208	0.2266	0.2979	0.1313	0.0535	0.0082	0.2147	0.1724	0.042	0.0854	-0.3763
28.3	0.1855	0.1171	0.1752	0.13	-0.1723	0.0637	0.187	0.3067	0.3043	0.1539	0.2063	-0.3188	0.1637	0.0142	0.0417	0.0127	0.0191	0.049	0.1494	0.1872	0.1637	0.2057	0.1409	0.1631	0.1555	0.3642	0.2258	0.3637	0.1016	0.0979	0.1707	0.1641	0.0885	0.1291	0.09	0.1854	0.1627	0.1509	-0.0115	0.2259	0.3229	0.1819	0.0627	0.0069	0.2219	0.1485	0.0512	0.0725	-0.2371
28.4	0.1427	0.153	0.1786	0.1472	-0.1678	0.0773	0.2629	0.2596	0.2054	0.0838	0.2911	-0.3227	0.172	0.1305	0.056	0.0205	0.0129	0.0348	0.1493	0.2797	0.0937	0.1581	0.1439	0.1449	0.2715	0.2304	0.3911	0.3516	0.088	0.0738	0.2109	0.0962	0.1303	0.1721	0.04	0.1895	0.1274	0.0873	-0.1519	0.2236	0.3441	0.122	0.0734	0.007	0.1268	0.1481	0.0865	0.0935	-0.3037
28.5	0.1626	0.1305	0.1463	0.1651	-0.2334	0.0894	0.2066	0.178	0.1449	0.0726	0.2519	-0.2438	0.1252	0.0853	0.0446	0.0048	0.0022	0.0208	0.1325	0.1871	0.1431	0.1646	0.1482	0.1735	0.1705	0.2542	0.3585	0.3683	0.0762	0.1095	0.1727	0.1394	0.1065	0.1885	0.0529	0.2104	0.1153	0.0499	-0.1543	0.1908	0.3581	0.0843	0.0191	0.0914	0.2109	0.1494	0.1062	0.1083	-0.3082
28.6	0.1851	0.1183	0.1944	0.1091	-0.1832	0.0702	0.1715	0.2698	0.195	0.2039	0.2541	-0.1662	0.0882	0.1097	0.0475	0.0176	0.0271	0.0589	0.0898	0.1899	0.1929	0.1649	0.1401	0.1726	0.1627	0.369	0.2566	0.2597	0.0879	0.1434	0.202	0.1057	0.2858	0.2618	0.0519	0.2182	0.1466	0.0645	-0.1828	0.1917	0.3449	0.0519	0.0077	0.1477	0.1636	0.1833	0.0629	0.0944	-0.0745
28.7	0.179	0.1431	0.172	0.0173	-0.1244	0.1048	0.2046	0.1341	0.1763	0.1823	0.2569	-0.1743	0.1273	0.1269	0.0537	0.0108	0.0069	0.0325	0.1059	0.1952	0.1922	0.1529	0.1793	0.1792	0.1962	0.3778	0.4642	0.3185	0.1608	0.1289	0.1703	0.1245	0.3183	0.2326	0.0561	0.2196	0.2268	0.1531	-0.219	0.1727	0.3492	0.0636	0.0747	0.122	0.1149	0.1984	0.0602	0.116	0.0218
28.8	0.1819	0.1263	0.161	0.0056	0.0265	0.1103	0.1997	0.1692	0.2299	0.1696	0.2599	-0.2175	0.1291	0.2047	0.0128	0.0134	0.0062	0.0096	0.0755	0.1874	0.256	0.1529	0.2159	0.0735	0.1992	0.2462	0.3832	0.445	0.1814	0.1146	0.1685	0.1501	0.203	0.1666	0.0965	0.2215	0.103	0.1502	-0.2519	0.1771	0.3199	0.0882	0.0671	0.1061	0.1703	0.1965	0.0913	0.0829	0.0956
28.9	0.4174	0.1142	0.1414	0.087	0.0735	0.115	0.267	0.1805	0.2918	0.1785	0.1869	-0.3398	0.2507	0.1737	0.006	0.004	0.0082	0.0599	0.1396	0.1521	0.2066	0.1714	0.1915	0.0331	0.2098	0.3202	0.2197	0.3664	0.1668	0.3079	0.174	0.1851	0.1466	0.2912	0.1114	0.2116	0.1519	0.09	-0.1851	0.1933	0.331	0.1214	0.0265	0.1119	0.1733	0.1299	0.1148	0.097	0.1512
29	0.4089	0.0577	0.1484	-0.1424	0.0395	0.0944	0.2597	0.2033	0.3088	0.1119	0.3582	-0.2611	0.1427	0.0986	0.0288	0.0051	0.0268	0.0466	0.1266	0.1124	0.205	0.1826	0.232	0.0361	0.2057	0.317	0.3138	0.2864	0.18	0.2021	0.163	0.116	0.1475	0.2633	0.1125	0.2231	0.16	0.1049	-0.154	0.0674	0.3122	0.1416	0.0082	0.0499	0.1885	0.1212	0.0895	0.0978	0.1278
29.1	0.2449	0.0658	0.1089	-0.1723	0.0269	0.0924	0.2478	0.2809	0.2193	0.2126	0.3562	-0.1186	0.1404	0.0988	0.0139	0.003	0.1046	0.028	0.0631	0.1938	0.133	0.1255	0.2187	0.017	0.2214	0.3441	0.4273	0.2562	0.2072	0.2578	0.1422	0.1144	0.303	0.1448	0.1157	0.2127	0.1685	0.1122	0.0634	0.1132	0.3224	0.133	0.0069	0.0583	0.1692	0.145	0.1235	0.1323	0.0999
29.2	0.1909	0.0394	0.147	-0.1678	0.1257	0.1591	0.1519	0.1665	0.255	0.1021	0.2247	-0.007	0.1695	0.1576	0.0056	0.003	0.1202	0.0329	0.0852	0.1991	0.1599	0.1291	0.2023	0.0265	0.2504	0.2932	0.2737	0.3026	0.1285	0.2979	0.1829	0.1412	0.32	0.1877	0.1305	0.1851	0.1502	0.1039	0.048	0.0749	0.3126	0.1109	0.007	0.0133	0.151	0.1175	0.1319	0.139	0.079
29.3	0.1694	0.071	0.1665	-0.2334	0.0252	0.1353	0.2058	0.2115	0.291	0.2157	0.238	0.1028	0.1286	0.0644	0.0057	0.0079	0.0938	0.0077	0.0949	0.1939	0.2253	0.1772	0.1909	0.0464	0.2602	0.2717	0.5602	0.396	0.1697	0.3118	0.1682	0.1899	0.2494	0.2654	0.1954	0.1912	0.1245	0.0663	0.0264	0.1374	0.3215	0.1181	0.0914	0.028	0.1754	0.0983	0.0738	0.1607	0.1331
29.4	0.342	0.1445	0.1771	-0.1832	0.0069	0.1158	0.3091	0.2284	0.1628	0.1757	0.2912	0.16	0.1131	0.1185	0.0135	0.0355	0.076	0.0172	0.0963	0.1942	0.1824	0.1898	0.1758	0.0544	0.2486	0.3373	0.4739	0.2478	0.2095	0.2565	0.118	0.1498	0.2697	0.1537	0.1865	0.2075	0.1834	0.0783	0.0081	0.1065	0.2968	0.1645	0.1477	0.0455	0.1964	0.1015	0.0799	0.1804	0.0882
29.5	0.3128	0.119	0.1647	-0.1244	0.0041	0.1022	0.1826	0.2	0.2263	0.0989	0.2937	0.1495	0.104	0.1293	0.0024	0.0347	0.0434	0.0134	0.1115	0.1453	0.2758	0.1567	0.2223	0.0815	0.2446	0.3751	0.4092	0.329	0.2207	0.4446	0.099	0.1652	0.2591	0.2954	0.357	0.2008	0.1121	0.1266	0.0379	0.0783	0.3047	0.1698	0.122	0.0598	0.176	0.12	0.0823	0.0735	0.0591
29.6	0.3148	0.0734	0.1928	0.0265	0.013	0.0557	0.2146	0.1573	0.3059	0.2071	0.2148	0.1706	0.088	0.1128	0.0129	0.0404	0.0438	0.0627	0.1174	0.2718	0.1881	0.1985	0.1877	0.0885	0.2247	0.0394	0.2695	0.4105	0.19	0.2116	0.1228	0.2686	0.2331	0.2671	0.2171	0.1928	0.1122	0.1336	0.0116	0.0772	0.3068	0.1503	0.1061	0.044	0.2129	0.16	0.1403	0.1275	0.0694
29.7	0.3029	0.077	0.1786	0.0735	0.1881	0.0988	0.2587	0.1847	0.1542	0.2176	0.2164	0.188	0.0999	0.0346	0.0213	0.0386	0.0399	0.0707	0.1047	0.2098	0.1314	0.1629	0.2085	0.103	0.3011	0.0391	0.3595	0.3636	0.2015	0.384	0.1741	0.2485	0.1827	0.2921	0.3595	0.1626	0.1632	0.1143	0.007	0.0302	0.2444	0.1758	0.1119	0.0157	0.2059	0.1559	0.1366	0.1326	0.0592
29.8	0.1618	0.0494	0.2061	0.0395	0.1838	0.0938	0.203	0.2189	0.218	0.0935	0.3546	0.1691	0.1106	0.0443	0.0188	0.0326	0.0014	0.0065	0.1676	0.113	0.1705	0.1374	0.2091	0.0956	0.1499	0.1977	0.33	0.3787	0.2104	0.3278	0.1481	0.1629	0.2243	0.1538	0.3301	0.178	0.1601	0.1189	0.0111	0.0187	0.224	0.1915	0.0499	0.037	0.1507	0.0945	0.096	0.1105	0.0927
29.9	0.2969	0.0092	0.1781	0.0269	0.0704	0.101	0.3246	0.2235	0.1503	0.1374	0.2817	0.2101	0.133	0.0341	0.003	0.0503	0.0036	0.0449	0.172	0.1545	0.2579	0.1209	0.2128	0.0294	0.2017	0.1876	0.3331	0.2256	0.2238	0.2061	0.1785	0.1247	0.29	0.2023	0.1983	0.1666	0.1312	0.1312	0.0483	0.0061	0.2468	0.1843	0.0583	0.0185	0.12	0.1156	0.0788	0.1229	0.1143
30	0.1482	0.0378	0.1492	0.1257	0.0733	0.0741	0.1673	0.2375	0.1999	0.0999	0.2791	0.1003	0.1411	0.0265	0.0031	0.0282	0.039	0.0513	0.1542	0.2018	0.1157	0.1064	0.2015	0.0084	0.2108	0.0157	0.5098	0.3027	0.2331	0.3766	0.2599	0.1183	0.2873	0.2172	0.3068	0.1705	0.1202	0.1907	0.0683	0.0745	0.2799	0.2043	0.0133	0.0035	0.1129	0.1402	0.0379	0.0554	0.0612
	0.2712	0.044	0.1887	0.0252	0.0304	0.0635	0.1829	0.0977	0.199	0.1114	0.3253	0.0962	0.1906	0.0748	0.0191	0.0213	-0.0815	0.0904	0.1409	0.1961	0.1913	0.1377	0.1527	0.0039	0.2452	-0.1089	0.2483	0.2983	0.1696	0.2234	0.1973	0.1385	0.222	0.1659	0.1831	0.1528	0.1297	0.1524	0.0709	0.1405	0.3098	0.2048	0.028	0.0039	0.155	0.1567	0.0415	0.0519	0.0941
[truncated: 721 more columns]

## Sheet: Figure 6b
time (sec)	wild type
-29.9	0.0628	0.0628	0.1721	0.1309	0.1433	0.2263	0.1207	0.078	0.1546	0.2033	0.1332	0.1035	0.141	0.2525	0.0017	0.1401	-0.0181	0.2298	0.0359		0.098	0.1052	0.1175	0.2146			0.2347	0.2386	0.134	0.1249		0.2052	0.2761	0.1362	0.2597	0.0752	0.2486	0.1747	0.1912	0.2227	0.1752	0.1744	0.158		0.2657
-29.8	0.0305	0.0633	0.1922	0.1233	0.0992	0.241	0.1096	0.0713	0.0824	0.1695	0.1415	0.0851	0.1472	0.2303	0.0029	0.147	0.1009	0.2906	0.0182		0.116	0.1255	0.1288	0.1982			0.2222	0.2282	0.1336	0.1488		0.1397	0.2675	0.1446	0.2298	0.1	0.2419	0.1777	0.126	0.1823	0.219	0.1851	0.1666		0.1895
-29.7	0.0409	0.0958	0.1827	0.1381	0.1278	0.2569	0.09	0.0724	0.1049	0.1662	0.1638	0.0509	0.131	0.2263	0.0249	0.1251	0.1594	0.2873	0.0034		0.1279	0.1849	0.1442	0.2208			0.168	0.2196	0.0968	0.1929		0.0996	0.2569	0.0952	0.2435	0.1114	0.2506	0.1694	0.1737	0.1611	0.192	0.1791	0.208		0.2676
-29.6	0.02	0.0555	0.1727	0.1147	0.0935	0.2526	0.0787	0.0973	0.1435	0.1955	0.1675	0.0887	0.1255	0.2229	0.0235	0.1346	0.1755	0.2788	0.0103		0.1491	0.1607	0.1608	0.1425			0.1881	0.2064	0.0715	0.1861		0.0943	0.261	0.0512	0.2617	0.1062	0.26	0.2047	0.2351	0.1504	0.1817	0.1538	0.189		0.2245
-29.5	0.0681	0.0858	0.175	0.1877	0.0655	0.2497	0.067	0.0894	0.2435	0.158	0.1662	0.0531	0.1153	0.2139	0.0667	0.1631	0.1481	0.2886	0.0098		0.1346	0.156	0.1436	0.2617			0.2524	0.1891	0.1064	0.1714		0.0265	0.2737	0.0382	0.2275	0.0922	0.2558	0.2072	0.3193	0.2078	0.1856	0.1436	0.1015		0.301
-29.4	0.0461	0.1009	0.1603	0.0754	0.0244	0.2431	0.0939	0.0549	0.1127	0.1832	0.1823	0.1114	0.1167	0.2418	0.064	0.1471	0.1303	0.256	0.0058		0.1224	0.1306	0.1322	0.1464			0.1844	0.1901	0.0956	0.1903		0.017	0.2768	0.0364	0.2129	0.0966	0.2429	0.2042	0.1587	0.2051	0.1949	0.1319	0.1301		0.1403
-29.3	0.048	0.0777	0.1558	0.0966	0.0413	0.2225	0.1432	0.0616	0.1352	0.1643	0.1727	0.1322	0.1275	0.1887	0.0277	0.1409	0.1131	0.2796	0.0258		0.1256	0.1287	0.1086	0.1839			0.1903	0.1615	0.0857	0.1559		-0.0505	0.2645	0.0781	0.268	0.1118	0.2131	0.1795	0.1902	0.1502	0.223	0.1599	0.0789		0.1781
-29.2	0.0436	0.054	0.1837	0.1182	0.0656	0.2095	0.1501	0.0462	0.1325	0.2041	0.1909	0.1217	0.1365	0.1742	0.0456	0.1286	0.0795	0.3055	0.0189		0.135	0.1396	0.0861	0.2148			0.2086	0.2042	0.1088	0.1416		-0.1141	0.2954	0.1277	0.2979	0.0964	0.2459	0.1628	0.1495	0.1388	0.2381	0.1105	0.092		0.2091
-29.1	0.1391	0.0292	0.1837	0.1952	0.1545	0.1708	0.0899	0.0096	0.2221	0.2251	0.1838	0.1426	0.1357	0.2741	0.0925	0.1171	0.0525	0.2395	0.0036		0.135	0.1254	0.0903	0.2834			0.2122	0.2365	0.1386	0.1733		0.15	0.3241	0.1366	0.2817	0.0916	0.3025	0.1765	0.1655	0.1091	0.2551	0.1272	0.0889		0.3216
-29	0.1502	0.0136	0.1631	0.1749	0.1331	0.1766	0.0535	0.0127	0.1953	0.2129	0.219	0.1191	0.1526	0.2312	0.1046	0.1224	0.0497	0.2281	0.0006		0.1164	0.0545	0.0934	0.2089			0.2213	0.2132	0.1082	0.1702		0.051	0.2633	0.091	0.2869	0.0444	0.2294	0.174	0.128	0.15	0.2176	0.1477	0.1669		0.2798
-28.9	0.1262	0.0179	0.1579	0.1431	0.1903	0.1949	0.0632	0.0117	0.172	0.2258	0.2316	0.1591	0.1704	0.2323	0.093	0.1264	0.0474	0.2455	0.0056		0.1445	0.0841	0.0938	0.2111			0.1994	0.2101	0.0979	0.1536		0.0078	0.2422	0.107	0.2774	0.039	0.1984	0.1689	0.1194	0.1475	0.1937	0.1514	0.1613		0.2805
-28.8	0.1147	0.0201	0.1436	0.1303	0.2376	0.2178	0.0716	0.003	0.145	0.1536	0.1765	0.1511	0.2007	0.2552	0.0684	0.1246	0.0415	0.2617	0.0105		0.1657	0.171	0.0859	0.2295			0.22	0.2007	0.0925	0.1736		0.0269	0.2397	0.1081	0.2556	0.0646	0.1799	0.1609	0.1189	0.167	0.201	0.1839	0.1366		0.2816
-28.7	0.0699	0.0195	0.1515	0.0542	0.2328	0.2334	0.105	0.0023	0.0702	0.1524	0.1885	0.1128	0.1977	0.2381	0.0652	0.1137	0.0253	0.2708	0.0022		0.1466	0.1582	0.0769	0.1723			0.202	0.1685	0.0896	0.1841		0.0155	0.2079	0.0942	0.2672	0.0464	0.1824	0.1508	0.074	0.1713	0.1829	0.1142	0.1327		0.1691
-28.6	0.0876	0.002	0.1586	0.0893	0.2739	0.2431	0.1324	0.0089	0.097	0.1523	0.1794	0.1339	0.1362	0.2308	0.0454	0.098	0.0078	0.2419	0.0032		0.1537	0.1411	0.0845	0.2124			0.2606	0.1038	0.1309	0.2172		0.0468	0.2407	0.1269	0.2521	0.0095	0.2228	0.1451	0.0922	0.2059	0.1589	0.0959	0.1466		0.2051
-28.5	0.0563	0.0044	0.1525	0.1142	0.1711	0.2018	0.1239	0.0059	0.1108	0.1106	0.1714	0.1724	0.1501	0.2274	0.0409	0.0899	0.0198	0.2263	0.0064		0.1362	0.1165	0.0869	0.2078			0.2646	0.083	0.1541	0.2089		0.1325	0.2551	0.1361	0.26	0.0193	0.2353	0.1418	0.0803	0.1971	0.185	0.0907	0.1586		0.1932
-28.4	0.1228	0.0004	0.1386	0.0649	0.1571	0.1863	0.1073	0.0251	0.1559	0.1781	0.1729	0.1223	0.171	0.2429	0.0382	0.096	0.0386	0.2404	0.0145		0.1532	0.1017	0.1035	0.1456			0.2284	0.0466	0.1794	0.2668		0.2124	0.1681	0.1212	0.2657	0.0397	0.2134	0.1467	0.1043	0.1867	0.1604	0.1081	0.1526		0.221
-28.3	0.1423	-0.0301	0.1072	0.0754	0.1629	0.1971	0.0875	0.0248	0.1741	0.2236	0.1812	0.1292	0.1356	0.2475	0.0306	0.0799	0.041	0.2101	0.0066		0.1689	0.1547	0.1237	0.1643			0.2521	0.024	0.1559	0.2599		0.162	0.0378	0.132	0.2443	0.0075	0.24	0.1654	0.1135	0.1731	0.1686	0.1208	0.1369		0.1971
-28.2	0.1396	-0.0307	0.1827	0.0619	0.1799	0.2149	0.1342	0.042	0.1606	0.1585	0.1871	0.1347	0.2218	0.2423	0.0177	0.1003	0.0486	0.2916	0.0052		0.1916	0.1703	0.0945	0.1489			0.2476	-0.0494	0.1415	0.2699		0.1408	0.0437	0.1141	0.2644	0.0578	0.2131	0.1547	0.1159	0.1769	0.1424	0.1541	0.0987		0.208
-28.1	0.1358	-0.0325	0.1519	0.0351	0.1692	0.1965	0.1326	0.0198	0.1341	0.1711	0.1781	0.1742	0.2099	0.2377	0.0071	0.1112	0.0132	0.308	0.0199		0.1989	0.1673	0.0074	0.1335			0.2152	-0.0544	0.0972	0.2542		0.1341	0.0794	0.1255	0.2991	0.1004	0.2551	0.1766	0.0835	0.1548	0.1921	0.159	0.1152		0.1665
-28	0.1508	-0.0326	0.1395	0.1192	0.268	0.2071	0.1368	0.0022	0.2326	0.1897	0.175	0.1208	0.2004	0.2782	0.0161	0.0851	0.0179	0.2652	0.0139		0.2219	0.1865	0.005	0.1992			0.1966	-0.0355	0.1159	0.2668		0.1316	0.0567	0.1086	0.3009	0.0942	0.2129	0.1431	0.1405	0.1548	0.1643	0.1826	0.1251		0.2755
-27.9	0.1525	0.0114	0.1377	0.1181	0.2342	0.2189	0.1047	0.0158	0.1953	0.1989	0.1668	0.073	0.1842	0.2368	0.0149	0.0507	0.0218	0.2547	0.0044		0.1809	0.137	0.0129	0.1521			0.1923	-0.0445	0.1742	0.2066		0.1488	0.0504	0.1225	0.273	0.0863	0.2591	0.1436	0.108	0.1374	0.1833	0.1716	0.1426		0.2494
-27.8	0.1194	0.0203	0.1179	0.0684	0.1172	0.1943	0.0675	0.0051	0.1257	0.2115	0.1666	0.0742	0.1536	0.2312	0.0383	0.0512	0.021	0.2094	0.006		0.1657	0.1607	0.0111	0.0991			0.193	-0.0445	0.1625	0.1781		0.1566	0.0418	0.1371	0.2629	0.0959	0.2435	0.1504	0.0592	0.1401	0.2218	0.1201	0.1483		0.1407
-27.7	0.108	0.0236	0.1537	0.1109	0.1258	0.2288	0.068	0.0168	0.1654	0.1866	0.1568	0.123	0.1867	0.1529	0.0738	0.1024	0.0163	0.2199	0.0047		0.1685	0.1633	0.0045	0.1476			0.2078	-0.0422	0.158	0.1586		0.1477	0.0056	0.1494	0.2234	0.1038	0.2205	0.156	0.1299	0.1739	0.1868	0.1215	0.1703		0.1794
-27.6	0.0844	0.0654	0.2138	0.0823	0.128	0.2243	0.0908	0.023	0.1603	0.1965	0.1593	0.1031	0.2455	0.0763	0.0837	0.1153	0.0208	0.271	0.0145		0.1947	0.1339	0.0088	0.1415			0.2304	-0.0461	0.1714	0.1383		0.1431	0.0315	0.1368	0.2084	0.0825	0.2471	0.1505	0.1337	0.1892	0.2039	0.0455	0.1991		0.1574
-27.5	0.1024	0.078	0.196	0.0282	0.1378	0.2163	0.0883	0.0653	0.1409	0.1673	0.1697	0.1306	0.2364	0.0385	0.0609	0.0952	0.0195	0.2435	0.0324		0.2041	0.1386	0.0095	0.1233			0.2172	-0.0504	0.1839	0.0866		0.1399	-0.1405	0.1365	0.2089	0.1038	0.2145	0.1757	0.0952	0.1663	0.2449	0.0744	0.2002		0.1544
-27.4	0.1467	0.0751	0.1665	0.0332	0.1627	0.2375	0.08	0.1247	0.1973	0.1854	0.1435	0.1194	0.2171	-0.1902	0.0365	0.1084	0.0315	0.2306	0.0727		0.2185	0.0577	0.0122	0.1366			0.2253	-0.0325	0.1686	0.0735		0.1129	-0.2431	0.1228	0.1768	0.0763	0.2401	0.1622	0.1012	0.125	0.2444	0.1044	0.2331		0.1872
-27.3	0.1155	0.084	0.1371	0.07	0.1974	0.2385	0.075	0.1008	0.1896	0.1905	0.168	0.148	0.1685	-0.2852	0.0446	0.0807	0.0315	0.2213	0.0785		0.2371	0.0291	0.0078	0.1579			0.2289	-0.029	0.1882	0.0875		0.1002	-0.2465	0.1113	0.2071	0.0714	0.2443	0.1733	0.1254	0.1501	0.2274	0.1397	0.2342		0.1657
-27.2	0.0609	0.0935	0.153	0.0449	0.2158	0.2084	0.0836	0.035	0.2091	0.2021	0.169	0.1307	0.1674	-0.2845	0.0433	0.074	0.0531	0.2587	0.0616		0.1824	0.0521	0.0248	0.1879			0.2167	-0.0279	0.1956	0.1456		0.1151	-0.3737	0.1507	0.2534	0.089	0.213	0.1831	0.1056	0.1816	0.1761	0.1772	0.2138		0.1768
-27.1	0.0633	0.067	0.1411	0.0236	0.1947	0.2284	0.0734	0.0058	0.248	0.2042	0.1662	0.1455	0.2039	-0.2864	0.0411	0.1096	0.0948	0.2993	0.0587		0.1695	0.0723	0.0464	0.1558			0.201	-0.0456	0.1838	0.1284		0.1081	-0.3858	0.1637	0.2438	0.0944	0.2104	0.1659	0.0894	0.1631	0.1785	0.1596	0.1713		0.2024
-27	0.0448	0.0875	0.0862	0.0295	0.1822	0.2588	0.0635	0.003	0.2178	0.1596	0.1835	0.1716	0.1555	-0.2836	0.0572	0.0915	0.0697	0.2223	0.0926		0.1742	0.0967	0.1029	0.1784			0.193	0.1378	0.1443	0.1611		0.1659	-0.4239	0.1513	0.2604	0.0917	0.2133	0.1718	0.0476	0.1099	0.2353	0.1749	0.152		0.1721
-26.9	0.031	0.1004	0.1421	0.0118	0.1635	0.244	0.1486	0.0175	0.1772	0.1447	0.1483	0.1671	0.2241	-0.219	0.0824	0.1135	0.1199	0.2869	0.08		0.1889	0.1066	0.1001	0.2084			0.2024	0.1085	0.1573	0.1481		0.1743	-0.4384	0.1475	0.2721	0.0787	0.2214	0.1661	0.0869	0.0993	0.2299	0.1942	0.1724		0.1715
-26.8	0.0252	0.1	0.1444	0.0172	0.2834	0.1953	0.1524	0.0317	0.1398	0.1781	0.1558	0.1221	0.2295	-0.2201	0.0904	0.1108	0.1303	0.2741	0.1386		0.1836	0.0891	0.0766	0.2035			0.2218	0.09	0.1686	0.1566		0.2288	-0.4409	0.1361	0.2832	0.0827	0.2298	0.1968	0.1429	0.1141	0.2005	0.1975	0.1854		0.2147
-26.7	-0.0468	0.1	0.1001	0.0096	0.1083	0.175	0.1291	0.0698	0.1075	0.1786	0.152	0.1236	0.2283	-0.2044	0.0785	0.0822	0.1581	0.2762	0.1493		0.1925	0.113	0.0947	0.1261			0.2209	0.0869	0.1842	0.1651		0.243	-0.3305	0.1558	0.2897	0.0738	0.2633	0.1843	0.0655	0.0986	0.1534	0.1494	0.2307		0.1329
-26.6	-0.0974	0.0998	0.1032	0.0025	0.1073	0.1866	0.1078	0.0639	0.1543	0.1875	0.1413	0.1164	0.2312	-0.2337	0.0492	0.079	0.1728	0.2777	0.1507		0.1679	0.0878	0.0832	0.1411			0.2023	0.1078	0.1954	0.1612		0.2078	-0.2842	0.1655	0.2588	0.0899	0.27	0.1617	0.08	0.0924	0.1573	0.1578	0.2006		0.1796
-26.5	-0.1041	0.1137	0.1001	0.0063	0.1131	0.1597	0.071	0.0452	0.1699	0.1806	0.1476	0.124	0.279	-0.2313	0.0433	0.1322	0.2143	0.2703	0.0695		0.1816	0.0707	0.1072	0.1459			0.232	0.1397	0.175	0.1324		0.2409	-0.2669	0.1285	0.1966	0.1364	0.2064	0.1187	0.0609	0.0932	0.1847	0.2038	0.1911		0.2361
-26.4	-0.225	0.1192	0.1032	0.0066	0.1985	0.1756	0.0856	0.0407	0.1902	0.1651	0.1281	0.1121	0.2778	-0.2643	0.0423	0.1368	0.222	0.2609	0.0751		0.2105	0.0738	0.097	0.2014			0.2223	0.1371	0.1943	0.1469		0.278	-0.2476	0.1191	0.2145	0.1243	0.2264	0.103	0.0614	0.1209	0.1631	0.1941	0.1887		0.2555
-26.3	-0.2572	0.1041	0.1113	0.007	0.1836	0.1555	0.0885	0.0131	0.1972	0.2122	0.1582	0.1126	0.1752	-0.3293	0.0568	0.07	0.1657	0.1567	0.0549		0.1812	0.0699	0.0728	0.2134			0.1797	0.1253	0.2083	0.1129		0.2746	-0.2461	0.179	0.0973	0.0701	0.2261	0.1557	0.0615	0.0871	0.176	0.1764	0.1723		0.2407
-26.2	-0.1658	0.078	0.1862	0.0347	0.206	0.1627	0.1125	0.0291	0.2149	0.2176	0.1632	0.101	0.2303	-0.3315	0.0714	0.0915	0.2629	0.245	0.0329		0.1831	0.0698	0.0497	0.1689			0.1899	0.1161	0.2112	0.1138		0.2668	-0.2387	0.1788	-0.0997	0.0633	0.2233	0.1587	0.1091	0.0854	0.1613	0.1769	0.1807		0.219
-26.1	-0.1792	0.0387	0.1576	0.0404	0.2032	0.1908	0.066	0.0508	0.2171	0.2087	0.1495	0.1205	0.1701	-0.3277	0.1271	0.0661	0.2449	0.1474	0.0616		0.1814	0.0746	0.0535	0.1728			0.1731	0.1314	0.2197	0.096		0.31	-0.2813	0.1304	-0.0258	0.0848	0.2312	0.1353	0.1221	0.0827	0.1601	0.1456	0.175		0.2287
-26	-0.1897	0.035	0.1299	0.0474	0.2169	0.2028	0.0686	0.038	0.203	0.1705	0.1568	0.1405	0.144	-0.3226	0.1551	0.0497	0.2102	0.1145	0.0695		0.2025	0.0668	0.0389	0.145			0.1382	0.1236	0.235	0.0874		0.3097	-0.3108	0.1389	0.1241	0.0823	0.2133	0.1307	0.0925	0.1168	0.1433	0.203	0.1991		0.2617
-25.9	-0.1001	0.0346	0.1718	0.0661	0.1585	0.2084	0.1447	0.0883	0.2073	0.1769	0.148	0.1075	0.1567	-0.2653	0.1195	0.1032	0.2226	0.2017	0.0584		0.1882	0.0629	0.0655	0.1568			0.1207	0.1629	0.1874	0.0423		0.3107	-0.2814	0.1576	0.0933	0.0868	0.2415	0.1148	0.0966	0.1141	0.1655	0.2166	0.1646		0.2437
-25.8	-0.0998	0.0579	0.2048	0.0802	0.1572	0.1895	0.1906	0.1096	0.2092	0.2076	0.1587	0.0825	0.1765	-0.2449	0.0422	0.1184	0.258	0.2499	0.0084		0.1955	0.1466	0.0919	0.1574			0.0582	0.147	0.226	0.0416		0.2847	-0.2817	0.1547	0.1113	0.0872	0.2368	0.1134	0.1073	0.1176	0.204	0.1915	0.172		0.2109
-25.7	-0.126	0.0656	0.1304	0.0625	0.1388	0.1733	0.132	0.0496	0.2257	0.1783	0.1684	0.0817	0.1045	-0.2469	0.0291	0.069	0.1728	0.1603	0.006		0.2144	0.1506	0.0798	0.1507			0.0624	0.1834	0.2201	0.0549		0.2591	-0.2627	0.1734	0.1204	0.1072	0.2043	0.1159	0.082	0.0939	0.231	0.1855	0.1801		0.2323
-25.6	-0.0987	0.0162	0.1318	0.0553	0.1115	0.15	0.109	0.0474	0.2202	0.1805	0.2336	0.1198	0.0819	-0.2596	0.126	0.0823	0.1954	0.1322	0.0257		0.2404	0.135	0.1207	0.1664			0.0498	0.2116	0.2498	0.1039		0.2514	-0.2661	0.1658	0.1488	0.0922	0.221	0.1186	0.1002	0.1317	0.1908	0.1851	0.1574		0.2304
-25.5	0.034	0.0069	0.1385	0.0847	0.1896	0.1661	0.1066	0.0725	0.2436	0.2322	0.2494	0.1364	0.0811	-0.2682	0.1737	0.1192	0.2299	0.0532	0.0229		0.2564	0.1353	0.1486	0.1833			0.0285	0.2416	0.2483	0.1108		0.2267	-0.2955	0.2032	0.1937	0.0925	0.2486	0.1363	0.1185	0.13	0.1801	0.1703	0.1527		0.2073
-25.4	0.0261	0.0121	0.1343	0.091	0.1899	0.1674	0.1111	0.0512	0.1984	0.1817	0.1739	0.1534	0.0923	-0.2595	0.1669	0.1163	0.2056	0.0152	0.0329		0.1967	0.1206	0.0988	0.1833			0.0659	0.212	0.2404	0.119		0.2775	-0.2317	0.1861	0.1687	0.1158	0.2433	0.1445	0.1375	0.1479	0.1692	0.17	0.1524		0.2146
-25.3	0.0949	0.0082	0.1391	0.1042	0.1348	0.1687	0.132	0.0336	0.2005	0.1909	0.1755	0.1608	0.1036	-0.2837	0.1342	0.0439	0.1858	0.0291	0.0255		0.1543	0.1097	0.0945	0.1676			0.074	0.1981	0.2417	0.1109		0.256	-0.2145	0.1924	0.1543	0.0961	0.1934	0.1473	0.1428	0.1443	0.1577	0.1938	0.1568		0.2146
-25.2	0.1025	0.0058	0.1587	0.1072	0.1082	0.1882	0.1514	0.0399	0.1822	0.2104	0.151	0.1384	0.1006	-0.302	0.0691	0.0394	0.2107	0.0293	0.0564		0.1966	0.1131	0.0799	0.182			0.1003	0.24	0.2343	0.1581		0.2026	-0.177	0.2033	0.1102	0.0805	0.2122	0.124	0.1274	0.1429	0.1547	0.1717	0.1351		0.1899
-25.1	0.1182	0.006	0.1653	0.0802	0.0949	0.2222	0.1623	0.0304	0.2009	0.2058	0.146	0.1367	0.083	-0.2687	0.0346	-0.1336	0.2061	-0.0674	0.091		0.1921	0.1062	0.0576	0.1748			0.1242	0.2285	0.2591	0.1529		0.2266	-0.1715	0.1752	0.1315	0.0957	0.2169	0.1447	0.1242	0.1143	0.1519	0.1384	0.1407		0.1885
-25	0.1601	0.0158	0.1774	0.0619	0.1482	0.2166	0.1599	0.0394	0.2063	0.171	0.162	0.1664	0.0881	-0.2432	0.0222	-0.1733	0.1759	-0.1527	0.0833		0.1789	0.1028	0.0426	0.1785			0.0715	0.1893	0.2606	0.1205		0.2082	-0.1282	0.1466	0.1226	0.1031	0.2059	0.1286	0.1108	0.1267	0.1454	0.137	0.1389		0.2334
-24.9	0.1322	0.0259	0.1943	0.0624	0.1863	0.2408	0.1318	0.1035	0.2014	0.2007	0.1904	0.1624	0.1229	-0.2519	0.0129	-0.1613	0.1665	-0.1873	0.0634		0.1788	0.1256	0.067	0.1496			0.0668	0.2152	0.2393	0.0956		0.2705	0.099	0.1845	0.1525	0.1071	0.2263	0.1318	0.101	0.1441	0.2157	0.1006	0.1166		0.2256
-24.8	0.1123	0.027	0.1828	0.0454	0.1917	0.2539	0.1262	0.1499	0.1832	0.2567	0.1837	0.1684	0.165	-0.2451	0.0173	-0.1728	0.1484	-0.206	0.0374		0.1839	0.186	0.0694	0.2016			0.0461	0.2259	0.2026	0.0547		0.3004	0.2034	0.2088	0.1743	0.0935	0.2513	0.1403	0.1132	0.1479	0.216	0.1293	0.114		0.2176
-24.7	0.093	0.0314	0.1651	0.0633	0.1946	0.2402	0.1468	0.1286	0.1582	0.1709	0.1697	0.1347	0.1951	-0.2035	0.0133	-0.2081	0.1172	-0.2605	0.0088		0.143	0.1225	0.0573	0.2025			0.0208	0.181	0.2109	0.0801		0.2769	0.1927	0.1626	0.152	0.0742	0.2313	0.1066	0.1132	0.0881	0.1154	0.1387	0.115		0.2272
-24.6	0.0902	0.0266	0.1526	0.1158	0.1129	0.283	0.1465	0.1165	0.1403	0.1657	0.1928	0.1258	0.2215	-0.2094	0.0166	-0.2013	0.0765	-0.2955	0.0116		0.1235	0.1635	0.0827	0.18			0.0507	0.19	0.2037	0.0809		0.2563	0.202	0.1626	0.1632	0.09	0.2316	0.1081	0.0667	0.1251	0.1267	0.1408	0.1294		0.2519
-24.5	0.0666	0.04	0.1179	0.1269	0.1676	0.2436	0.1088	0.0929	0.1564	0.2111	0.1832	0.0853	0.1856	-0.1474	0.0065	-0.1282	0.0287	-0.2315	0.0122		0.0548	0.1895	0.1205	0.1779			0.0777	0.2492	0.1756	0.0655		0.301	0.1721	0.1554	0.146	0.0717	0.1927	0.1682	0.0857	0.1318	0.1577	0.1295	0.1458		0.2397
-24.4	0.0616	0.0342	0.2151	0.1455	0.136	0.2221	0.1906	0.1083	0.1672	0.1564	0.1818	0.0948	0.3104	0.1138	0.0097	-0.176	0.0242	-0.3533	0.0077		0.0664	0.1562	0.1141	0.206			0.0644	0.2646	0.2069	0.0466		0.2184	0.0996	0.1488	0.1077	0.0713	0.1955	0.1585	0.0704	0.1146	0.1723	0.0836	0.1352		0.2364
-24.3	0.0814	0.0492	0.2256	0.1587	0.0545	0.2276	0.2056	0.0987	0.1245	0.1583	0.1775	0.1378	0.336	0.0613	0.0064	-0.1564	0.0169	-0.3772	0.0002		0.0673	0.174	0.116	0.1603			0.0626	0.2759	0.1575	0.064		0.2517	0.104	0.1399	0.1141	0.0921	0.2257	0.1635	0.0377	0.1293	0.1991	0.1096	0.1375		0.2337
-24.2	0.1231	0.0497	0.2297	0.1986	0.0921	0.2276	0.2301	0.1235	0.1778	0.1651	0.1664	0.1529	0.3386	0.1852	0.0018	-0.0081	0.0566	-0.3766	0.0019		0.0704	0.1988	0.1053	0.2209			0.0849	0.2603	0.1688	0.0351		0.2892	0.0806	0.146	0.0897	0.0449	0.1968	0.1868	0.1001	0.1576	0.1856	0.094	0.1288		0.3125
-24.1	0.0597	0.0615	0.2287	0.079	0.0371	0.1963	0.2262	0.1247	0.1256	0.159	0.1789	0.1497	0.3278	0.2233	0.0136	0.0406	0.0688	-0.3489	0.0115		0.106	0.2136	0.1191	0.1374			0.0833	0.2731	0.1898	0.0131		0.3107	0.0645	0.1603	0.0926	0.0672	0.2134	0.195	0.0753	0.1826	0.1713	0.0832	0.1648		0.1605
-24	0.0266	0.068	0.2012	0.1506	0.0388	0.1599	0.1864	0.0973	0.1839	0.1864	0.1849	0.1551	0.3296	0.2228	0.0137	0.1107	-0.1292	-0.3693	0.0223		0.0862	0.197	0.0905	0.2051			0.094	0.2412	0.1708	0.0808		0.2869	0.0313	0.1615	0.1348	0.1109	0.2252	0.1518	0.1127	0.1624	0.1823	0.1504	0.1601		0.2031
-23.9	0.0279	0.0719	0.2351	0.1422	0.0789	0.1529	0.1991	0.1138	0.1482	0.1973	0.1994	0.1479	0.3962	0.2382	0.0134	0.1433	-0.2517	-0.4495	0.0605		0.0486	0.2097	0.0872	0.189			0.1175	0.2209	0.1776	0.1144		0.288	0.049	0.1656	0.1039	0.1086	0.2397	0.1334	0.1397	0.1431	0.1917	0.1634	0.1401		0.2287
-23.8	0.0609	0.0683	0.1732	0.1299	0.0679	0.0944	0.1408	0.1018	0.1763	0.2067	0.2006	0.1657	0.2699	0.1828	0.0788	0.0862	-0.2951	-0.3045	0.1644		0.0094	0.1999	0.1079	0.1972			0.1289	0.2174	0.2003	0.088		0.2763	0.052	0.1759	0.0904	0.0776	0.2169	0.1217	0.1313	0.1072	0.1524	0.1724	0.1288		0.2156
-23.7	0.0842	0.0511	0.1745	0.1338	0.0839	0.0839	0.1856	0.1153	0.1701	0.182	0.1817	0.1503	0.2403	0.1649	0.0694	0.0939	-0.3191	-0.2985	0.1512		0.0359	0.204	0.0812	0.2124			0.1439	0.2151	0.1833	0.0744		0.2704	0.0509	0.1978	0.0903	0.0876	0.2071	0.1417	0.1279	0.0904	0.1307	0.1849	0.1451		0.2662
-23.6	0.077	0.0693	0.1719	0.1516	0.1146	0.0571	0.2222	0.1206	0.1292	0.1869	0.1942	0.1189	0.2622	0.1228	0.062	0.0945	-0.2972	-0.2607	0.092	0.2471	0.0958	0.1964	0.0532	0.1931			0.1156	0.2239	0.1705	0.1418		0.2462	0.0755	0.1893	0.071	0.0685	0.2038	0.1797	0.1203	0.1271	0.1993	0.1391	0.17	0.2317	0.2363
-23.5	0.1004	0.063	0.1641	0.143	0.1943	0.0507	0.2098	0.1305	0.1457	0.1725	0.1927	0.1307	0.2768	0.1006	0.0393	0.0958	-0.2532	-0.2313	0.0987	0.2455	0.0775	0.2434	0.0913	0.1856			0.1094	0.2163	0.1724	0.1735		0.2566	0.0702	0.1745	0.1203	0.0415	0.1987	0.188	0.108	0.1762	0.1813	0.1586	0.1901	0.2314	0.1792
-23.4	0.0944	0.0577	0.1639	0.1435	0.2173	0.0239	0.1713	0.1293	0.1425	0.1488	0.1849	0.1516	0.2579	0.0714	0.0282	0.0775	-0.2385	-0.2473	0.0858	0.2587	0.1155	0.2434	0.0937	0.2182			0.0899	0.2061	0.1858	0.1845		0.2332	0.0522	0.166	0.1288	0.0337	0.1346	0.1534	0.0694	0.1738	0.1751	0.1654	0.1664	0.2556	0.18
-23.3	0.0673	0.0785	0.1595	0.142	0.1563	0.0427	0.1717	0.1333	0.1117	0.2114	0.177	0.1517	0.2299	0.0691	0.0411	0.0447	-0.2259	-0.2602	0.1101	0.2424	0.0829	0.268	0.097	0.2243			0.0665	0.1818	0.1839	0.151		0.2369	0.0825	0.197	0.1114	0.046	0.1953	0.1379	0.025	0.1415	0.1542	0.1526	0.135	0.1877	0.2129
-23.2	0.1063	0.0671	0.1574	0.1907	0.1933	0.0673	0.1981	0.1226	0.2343	0.2135	0.1727	0.1145	0.2136	0.0886	0.0711	0.0213	-0.2042	-0.2742	0.1143	0.2322	0.0942	0.2423	0.0933	0.2689			0.0556	0.1749	0.2296	0.1372		0.2466	0.061	0.2013	0.0781	0.0484	0.2031	0.1376	0.035	0.0927	0.1611	0.1353	0.145	0.2141	0.3183
-23.1	0.0446	0.0891	0.1243	0.0971	0.1326	0.0632	0.1582	0.0842	0.0975	0.1725	0.194	0.0706	0.1562	0.0831	0.083	0.006	-0.1037	-0.2248	0.0908	0.1943	0.0955	0.2623	0.0733	0.1346			0.0757	0.1765	0.1984	0.0987		0.2826	0.0538	0.1924	0.1223	0.0031	0.1799	0.1559	0.0179	0.0524	0.1726	0.1825	0.2014	0.2337	0.1656
-23	0.0919	0.078	0.2137	0.1233	0.128	0.0657	0.2185	0.1516	0.2089	0.1641	0.1773	0.0712	0.2192	0.0835	0.0644	0.0213	-0.1495	-0.3349	0.0709	0.2999	0.1046	0.258	0.0763	0.1545			0.0969	0.1343	0.1772	0.0894		0.2669	0.0504	0.1931	0.1151	0.0109	0.1843	0.1399	0.0081	0.0537	0.1654	0.1788	0.1828	0.1864	0.2114
-22.9	0.1069	0.1009	0.1231	0.1304	0.1528	0.0788	0.1024	0.124	0.1988	0.1275	0.1778	0.0582	-0.1259	0.1126	0.0576	-0.0616	0.163	-0.2222	0.0445	0.1782	0.0926	0.2513	0.0557	0.1777			0.1082	0.1735	0.2207	0.103		0.2646	0.0612	0.219	0.1192	0.011	0.1981	0.1484	0.0024	0.0679	0.1449	0.1813	0.1472	0.2189	0.2309
-22.8	0.103	0.0998	0.1834	0.0877	0.1695	0.0548	0.1408	0.1448	0.1302	0.069	0.1686	0.0582	-0.1538	0.1379	0.0632	-0.0434	0.2241	-0.2806	0.0771	0.2239	0.0873	0.2095	0.0464	0.205			0.1016	0.1742	0.2126	0.1447		0.25	0.0539	0.2067	0.1213	0.0205	0.2109	0.135	0.0149	0.1184	0.1835	0.2093	0.1584	0.1998	0.2059
-22.7	0.0641	0.0936	0.2627	0.0981	0.2037	0.053	0.2433	0.1575	0.104	0.1547	0.1817	0.1024	-0.2368	0.1126	0.0779	-0.0095	0.2868	-0.4183	0.024	0.2941	0.105	0.0962	0.0237	0.1738			0.1203	0.2256	0.1615	0.1309		0.3033	0.0261	0.18	0.1459	0.0258	0.2523	0.1181	0.0069	0.1307	0.2004	0.1926	0.1784	0.2142	0.2345
-22.6	0.0642	0.1049	0.1085	0.0829	0.1899	0.0653	0.1406	0.1283	0.1109	0.1292	0.1872	0.1266	-0.1327	0.0737	0.0833	-0.0895	0.1252	-0.2573	0.0062	0.1652	0.1083	0.0553	0.0219	0.1566			0.1353	0.2313	0.1786	0.1335		0.3173	0.1054	0.2088	0.164	0.0167	0.2456	0.1237	0.0028	0.157	0.1866	0.187	0.1856	0.1642	0.2211
-22.5	0.0922	0.1173	0.1613	0.0935	0.1999	0.1096	0.183	0.1455	0.173	0.1465	0.1945	0.1121	-0.1963	0.0432	0.0761	-0.0753	0.1503	-0.3485	0.0091	0.1896	0.0823	0.0674	0.0234	0.167			0.1227	0.2257	0.2143	0.1134		0.3264	0.1277	0.1839	0.1757	0.0158	0.2541	0.1294	0.01	0.1403	0.2063	0.1749	0.1741	0.1663	0.2399
-22.4	0.1117	0.1175	0.164	0.1009	0.2182	0.1237	0.1781	0.1366	0.1849	0.1583	0.1969	0.1122	-0.1997	0.0313	0.0635	0.0594	0.1466	-0.3745	0.0041	0.1972	0.1172	0.089	0.0082	0.1497			0.1291	0.2557	0.1614	0.1079		0.3031	0.1477	0.1847	0.0814	0.0033	0.2763	0.1555	0.0066	0.1277	0.2035	0.1961	0.1948	0.1835	0.2469
-22.3	0.0857	0.0946	0.1149	0.0963	0.2119	0.143	0.1183	0.0769	0.1225	0.1253	0.1715	0.0884	-0.1202	0.0535	0.0562	0.016	0.0838	-0.2563	0.0122	0.151	0.1022	0.117	0.0153	0.1989			0.1336	0.2553	0.1681	0.111		0.3213	0.1061	0.1961	0.0899	0.008	0.2825	0.1518	0.0347	0.1246	0.1686	0.1713	0.1994	0.1864	0.2229
-22.2	0.1114	0.0835	0.2401	0.1121	0.2267	0.1506	0.2434	0.1667	0.1408	0.1349	0.155	0.1088	-0.2611	0.0877	0.1039	0.0585	0.114	-0.3451	0.0826	0.2582	0.0933	0.1631	0.0401	0.2121			0.1763	0.2138	0.2034	0.1168		0.3018	0.1019	0.1566	0.0519	0.0024	0.2576	0.1313	0.0571	0.1733	0.1643	0.1393	0.1866	0.2109	0.2273
-22.1	0.1923	0.0799	0.2156	0.1515	0.2747	0.1369	0.2331	0.1471	0.2281	0.1671	0.1502	0.1296	-0.3464	0.0949	0.1015	0.1438	0.0842	-0.0302	0.0677	0.1342	0.0877	0.1986	0.0823	0.2967			0.1966	0.2189	0.2146	0.1026		0.3145	0.1361	0.155	0.0458	0.0011	0.2669	0.1171	0.1137	0.1479	0.1972	0.1443	0.182	0.2253	0.3442
-22	0.082	0.0729	0.2062	0.083	0.1574	0.1394	0.2301	0.1364	0.1066	0.1197	0.1812	0.108	-0.361	0.0632	0.095	0.1414	0.0912	-0.0209	0.0346	0.1229	0.0877	0.1563	0.1001	0.1307			0.1818	0.213	0.2043	0.0663		0.245	0.1042	0.1353	0.0304	0.0102	0.2076	0.1422	0.0843	0.1422	0.1626	0.166	0.1924	0.2088	0.1876
-21.9	0.0705	0.0856	0.1802	0.1035	0.1267	0.1074	0.2159	0.0973	0.0853	0.1512	0.1581	0.1111	-0.3269	0.0766	0.0969	0.0942	0.103	0.1591	0.0498	0.1565	0.0868	0.1749	0.1025	0.1212			0.1399	0.2202	0.1884	0.0601		0.2355	0.1061	0.1556	0.0397	0.005	0.2112	0.152	0.0745	0.1422	0.179	0.1678	0.2212	0.2426	0.1479
-21.8	0.0988	0.0683	0.21	0.1559	0.1527	0.095	0.2697	0.1411	0.0954	0.1275	0.1544	0.1407	-0.425	0.0965	0.0939	0.1177	0.1155	0.1928	0.0576	0.211	0.106	0.1496	0.1032	0.1754			0.1608	0.2074	0.1817	0.044		0.284	0.1087	0.1781	0.0879	0.0105	0.2027	0.1226	0.0622	0.0988	0.1854	0.1847	0.217	0.2164	0.1892
-21.7	0.1418	0.0301	0.1128	0.2205	0.2217	0.0822	0.1551	0.1059	0.1447	0.1376	0.116	0.1562	-0.2738	0.1049	0.09	0.0862	0.0326	0.0998	0.0431	0.1236	0.1198	0.1293	0.1162	0.2492			0.1777	0.1864	0.1906	0.0299		0.2325	0.0955	0.182	0.0875	0.0054	0.1967	0.1119	0.0351	0.1765	0.1971	0.1336	0.1709	0.2167	0.2774
-21.6	0.0985	0.0383	0.1516	0.1252	0.1427	0.0212	0.2488	0.1668	0.1603	0.1383	0.132	0.1504	-0.3414	0.1456	0.123	0.148	0.0092	0.1668	0.113	0.1566	0.133	0.136	0.1241	0.1672			0.1553	0.238	0.2265	0.041		0.2494	0.097	0.2099	0.0961	0.0069	0.1955	0.1239	0.0043	0.2176	0.1996	0.1242	0.1803	0.2278	0.1907
-21.5	0.1339	0.0457	0.1777	0.1428	0.1505	0.0204	0.1747	0.1436	0.1765	0.1632	0.1351	0.0963	-0.3872	0.1872	0.1092	0.1103	0.0285	0.1247	0.125	0.2021	0.1424	0.158	0.0867	0.1919			0.1782	0.2411	0.2245	0.0194		0.2242	0.0874	0.1642	0.1043	0.0242	0.1691	0.1077	0.0068	0.1821	0.1611	0.1108	0.1719	0.1681	0.2052
-21.4	0.1364	0.0431	0.1718	0.13	0.1722	0.0262	0.1723	0.1363	0.1318	0.1651	0.1303	0.1056	-0.3982	0.1965	0.0819	0.1064	0.0372	0.1234	0.1127	0.2003	0.158	0.1284	0.0824	0.1905			0.1771	0.2406	0.2124	0.0266		0.2331	0.0924	0.1627	0.0672	-0.0659	0.1504	0.1152	0.0337	0.1457	0.1701	0.1375	0.1658	0.1727	0.1916
-21.3	0.1196	0.0533	0.1764	0.1432	0.185	0.0572	0.1756	0.1338	0.1246	0.1737	0.1291	0.1469	-0.398	0.2288	0.107	0.1015	0.0448	0.1126	0.0645	0.2517	0.1677	0.1252	0.1228	0.2042			0.1793	0.2392	0.1869	0.0041		0.2323	0.075	0.1635	0.0899	-0.198	0.1362	0.1298	0.0484	0.16	0.1624	0.1587	0.1614	0.1808	0.1896
-21.2	0.1383	0.0628	0.2327	0.1083	0.2259	0.0748	0.2111	0.1849	0.2097	0.1715	0.1517	0.1166	-0.5045	0.246	0.1227	0.116	0.0413	0.1386	0.0485	0.2981	0.1785	0.1136	0.1368	0.1764			0.1738	0.2397	0.2011	0.0729		0.2621	0.0723	0.1709	0.1011	-0.2151	0.1419	0.1282	0.0541	0.1279	0.1494	0.1448	0.1619	0.1954	0.2041
-21.1	0.1314	0.0885	0.1727	0.1073	0.2203	0.0744	0.1781	0.1407	0.2224	0.1975	0.1543	0.1372	-0.3563	0.2519	0.105	0.1017	0.0164	0.0957	0.0535	0.1725	0.1658	0.166	0.1464	0.1607			0.163	0.2401	0.2398	-0.1923		0.3007	0.106	0.1678	0.0732	-0.2098	0.1566	0.1519	0.0594	0.1347	0.1458	0.1915	0.1596	0.2176	0.2011
-21	0.1476	0.0654	0.1331	0.1082	0.1952	0.0687	0.1527	0.1081	0.2233	0.2088	0.146	0.1637	-0.255	0.2577	0.1023	0.1001	0.0111	0.0631	0.0627	0.1303	0.1537	0.1568	0.136	0.1304			0.154	0.2022	0.2365	-0.1668		0.2897	0.1327	0.1744	0.124	-0.179	0.1578	0.164	0.1098	0.1303	0.1482	0.2157	0.1694	0.1788	0.2165
-20.9	0.1569	0.047	0.2045	0.1148	0.2449	0.0613	0.2342	0.1822	0.2255	0.1902	0.1684	0.1327	-0.3563	0.2572	0.0682	0.1467	0.0164	0.0815	0.0734	0.2318	0.1506	0.1301	0.1652	0.1866			0.1287	0.2139	0.1966	-0.1667		0.3065	0.124	0.1867	0.1461	-0.1647	0.184	0.1634	0.1292	0.1784	0.1493	0.2065	0.1706	0.1793	0.2301
-20.8	0.17	0.1032	0.2484	0.0968	0.247	0.023	0.2697	0.2188	0.2133	0.2619	0.1473	0.1371	-0.4117	0.2808	0.1021	0.1652	0.0269	0.0938	0.0191	0.2788	0.1558	0.128	0.1477	0.1967			0.0708	0.2337	0.2178	-0.1966		0.3039	0.0948	0.2074	0.1134	-0.1526	0.1974	0.1491	0.1371	0.1953	0.1894	0.1775	0.215	0.2513	0.2009
-20.7	0.1702	0.1093	0.1466	0.105	0.2399	0.0298	0.1386	0.1202	0.2007	0.2529	0.1698	0.1515	-0.2146	0.2849	0.1061	0.0747	0.0188	0.0583	0.0077	0.1456	0.1407	0.1102	0.1472	0.1982			0.0458	0.2281	0.1955	-0.1822		0.2847	0.0975	0.2085	0.0914	-0.1325	0.1685	0.1541	0.1337	0.1752	0.1952	0.1729	0.201	0.2319	0.2119
-20.6	0.1635	0.1074	0.182	0.062	0.2084	0.0094	0.1475	0.1766	0.1051	0.2065	0.1729	0.126	-0.3141	0.3031	0.0981	0.1012	0.0353	0.1149	0.0747	0.1856	0.1524	0.0814	0.1454	0.1792			0.1016	0.1852	0.1844	-0.1949		0.3173	0.0776	0.2112	0.0706	-0.1369	0.1985	0.1882	0.1188	0.1451	0.1921	0.1992	0.1927	0.2001	0.2392
-20.5	0.1757	0.1068	0.1862	0.1178	0.28	0.0035	0.1384	0.1681	0.1972	0.1934	0.1752	0.1283	-0.3564	0.3508	0.1176	0.1013	0.0544	0.1235	0.0671	0.1872	0.1427	0.1056	0.151	0.255			0.1116	0.1845	0.1971	-0.2339		0.2811	0.0881	0.2227	0.0602	-0.118	0.2257	0.1984	0.1163	0.1439	0.2194	0.2332	0.2019	0.2005	0.3517
-20.4	0.215	0.0764	0.2238	0.0821	0.2908	0.0182	0.1557	0.1334	0.1303	0.1719	0.1634	0.1256	-0.4404	0.3074	0.0893	0.0929	0.0944	0.0979	0.0265	0.2387	0.1176	0.1611	0.1477	0.2213			0.1587	0.1819	0.1972	-0.2529		0.3326	0.2258	0.2145	0.074	-0.0867	0.226	0.1417	0.1324	0.1403	0.2506	0.2625	0.1905	0.1991	0.3029
-20.3	0.2314	0.0961	0.2717	0.0718	0.2942	0.0263	0.1819	0.1652	0.134	0.143	0.1812	0.1118	-0.5136	0.3224	0.1086	0.1191	0.1321	0.0973	0.0082	0.2954	0.14	0.1549	0.1311	0.1998			0.1258	0.1741	0.2169	-0.2848		0.3097	0.1672	0.1818	0.0602	-0.0812	0.1796	0.1523	0.1363	0.138	0.2317	0.2289	0.1346	0.1938	0.3086
-20.2	0.1131	0.0784	0.2023	0.0275	0.1907	0.0137	0.1486	0.1454	0.1409	0.1608	0.1537	0.1251	-0.3536	0.2709	0.1259	0.1049	0.1301	0.0643	0.0069	0.1826	0.1787	0.1013	0.1329	0.1367			0.0929	0.2786	0.1541	-0.294		0.2811	0.2483	0.1801	0.074	-0.1527	0.2512	0.1912	0.0672	0.1093	0.233	0.197	0.1611	0.1912	0.1823
-20.1	0.1211	0.0787	0.1463	0.0594	0.2379	0.0198	0.1277	0.1255	0.1828	0.171	0.1356	0.1354	-0.2396	0.2867	0.1224	0.0875	0.1116	0.0511	0.007	0.1045	0.1929	0.1322	0.1499	0.1803			0.0185	0.2327	0.1684	-0.2916		0.204	0.2167	0.1737	0.0747	-0.1172	0.2268	0.1643	0.0913	0.1347	0.1462	0.1679	0.1443	0.2152	0.2022
-20	0.1213	0.0667	0.227	0.0861	0.256	0.0343	0.2274	0.1867	0.1869	0.1958	0.1503	0.1444	-0.3623	0.2534	0.1186	0.1391	0.1817	0.0535	0.0914	0.1253	0.2298	0.1791	0.1489	0.1599			0.0777	0.2442	0.1617	-0.296		0.1665	0.2203	0.1859	0.0773	-0.1291	0.2871	0.1867	0.1132	0.123	0.1454	0.1996	0.1744	0.183	0.2064
-19.9	0.122	0.0673	0.2387	0.0548	0.2792	0.0017	0.2233	0.1896	0.1432	0.2061	0.1886	0.1395	-0.3762	0.2114	0.1464	0.1371	0.1757	0.0554	0.1477	0.1304	0.1905	0.1914	0.0957	0.1787			0.1357	0.2291	0.1765	-0.2945		0.223	0.202	0.1436	0.0628	-0.0647	0.2856	0.1911	0.0998	0.1284	0.1434	0.1919	0.1644	0.2196	0.2283
-19.8	0.1454	0.0643	0.2612	0.1291	0.4152	0.015	0.2174	0.194	0.195	0.21	0.1987	0.1344	-0.3688	0.2086	0.1509	0.1167	0.1018	0.0634	0.122	0.1482	0.1634	0.1821	0.1079	0.266			0.0739	0.2019	0.1715	-0.271		0.2607	0.1847	0.1538	0.0699	-0.0374	0.2769	0.1804	0.1938	0.1425	0.167	0.1698	0.1639	0.2329	0.3328
-19.7	0.0694	0.0857	0.2974	0.0756	0.1928	0.0028	0.2834	0.199	0.1493	0.2112	0.1789	0.1873	-0.4421	0.2487	0.1463	0.1587	0.1165	0.065	0.1061	0.1865	0.1844	0.1591	0.0664	0.1176			0.061	0.188	0.1878	-0.2972		0.2568	0.1913	0.143	0.0789	0.0087	0.3003	0.1604	0.1319	0.1583	0.1868	0.222	0.14	0.2052	0.1635
-19.6	0.0792	0.0966	0.1824	0.0693	0.2627	0.0232	0.2159	0.1051	0.1766	0.2341	0.1532	0.2151	-0.3291	0.2504	0.1497	0.1631	0.0739	0.0415	0.1119	0.1272	0.2028	0.1485	0.0647	0.157			0.0792	0.1995	0.1837	-0.2919		0.2388	0.2239	0.1537	0.0985	0.0072	0.2977	0.1725	0.171	0.1651	0.1993	0.2214	0.1312	0.1932	0.2065
-19.5	0.084	0.1029	0.1235	0.064	0.4256	0.0551	0.1551	0.0705	0.2357	0.2161	0.1938	0.1368	-0.246	0.241	0.1274	0.1354	0.0629	0.037	0.0499	0.0958	0.2069	0.1454	0.075	0.2338			0.1206	0.2039	0.13	-0.3235		0.1841	0.1284	0.1393	0.129	0.035	0.1907	0.1386	0.1948	0.1546	0.1731	0.2023	0.1519	0.1911	0.3191
-19.4	0.0402	0.098	0.1772	0.063	0.2067	0.0665	0.1683	0.0647	0.0882	0.2503	0.1724	0.1579	-0.333	0.2354	0.1286	0.1965	0.2037	0.0851	0.0583	0.1948	0.2222	0.1981	0.058	0.1149			0.031	0.2243	0.1381	-0.3649		0.2629	0.1387	0.1778	0.1079	0.0413	0.2407	0.179	0.0863	0.1579	0.2151	0.2154	0.1576	0.2093	0.1814
-19.3	0.0778	0.0868	0.1808	0.1035	0.2133	0.0646	0.1677	0.0745	0.1315	0.1968	0.152	0.1129	-0.3321	0.2785	0.179	0.1974	0.2302	0.0985	0.0133	0.1884	0.2164	0.1757	0.0728	0.2012			0.0207	0.2277	0.1818	-0.3774		0.1845	0.139	0.1517	0.0928	0.0269	0.1813	0.1386	0.1097	0.1139	0.1744	0.1827	0.152	0.2139	0.2168
-19.2	0.0762	0.0811	0.2173	0.1048	0.2167	0.0627	0.2546	0.149	0.1756	0.2036	0.1352	0.1269	-0.3065	0.2527	0.1474	0.1659	0.2704	0.1418	0.028	0.1763	0.2066	0.1486	0.0965	0.2139			0.0468	0.2223	0.1455	-0.2415		0.2074	0.1449	0.134	0.082	0.0399	0.1873	0.1411	0.1071	0.1299	0.2111	0.1682	0.1679	0.1881	0.2185
-19.1	0.0392	0.0935	0.2734	0.0958	0.2143	0.0655	0.3012	0.173	0.2068	0.2009	0.1619	0.1419	-0.2996	0.1928	0.1038	0.1887	0.2993	0.188	0.0455	0.2202	0.1621	0.1788	0.1219	0.184			0.0403	0.2159	0.1159	-0.173		0.2665	0.1692	0.1435	0.0899	0.0867	0.1897	0.1906	0.0957	0.1409	0.213	0.1903	0.1609	0.1881	0.2454
-19	0.0049	0.1021	0.1883	0.0528	0.2118	0.1098	0.1713	0.1063	0.1245	0.1803	0.1405	0.1308	-0.184	0.2541	0.1569	0.135	0.1908	0.1754	0.0598	0.1194	0.2206	0.15	0.0821	0.1981			0.0848	0.1604	0.1704	-0.2443		0.2516	0.1389	0.0937	0.1106	0.1007	0.2101	0.1771	0.12	0.1364	0.1854	0.1552	0.14	0.161	0.2193
-18.9	0.0146	0.1038	0.1375	0.0354	0.2023	0.1144	0.1246	0.0946	0.081	0.2104	0.1565	0.1714	-0.1622	0.2436	0.1515	0.1005	0.1655	0.1348	0.044	0.065	0.2251	0.1468	0.0741	0.2055			0.1023	0.1501	0.1794	-0.2438		0.2404	0.195	0.1215	0.1265	0.1043	0.2345	0.181	0.1163	0.1456	0.1859	0.1793	0.1724	0.1843	0.2076
-18.8	0.1521	0.0701	0.1949	0.0113	0.2104	0.097	0.169	0.1764	0.1566	0.2265	0.1309	0.1798	-0.1221	0.1865	0.0797	0.1252	0.2818	0.1666	0.0157	0.1308	0.1656	0.192	0.0675	0.2043			0.1297	0.2134	0.1403	-0.1965		0.2354	0.1459	0.1124	0.1267	0.0565	0.2074	0.1325	0.1156	0.1054	0.1843	0.2293	0.1589	0.2069	0.226
-18.7	0.1666	0.0562	0.1943	0.024	0.2128	0.1578	0.1713	0.1751	0.2122	0.1878	0.1287	0.1703	-0.0803	0.2057	0.1142	0.1203	0.2774	0.1628	0.037	0.1494	0.2118	0.2215	0.0662	0.1926			0.1166	0.2112	0.1613	-0.2455		0.2204	0.1116	0.0776	0.1412	0.0478	0.1938	0.108	0.1032	0.1345	0.1804	0.1902	0.1721	0.1997	0.2277
-18.6	0.0949	0.0234	0.1779	-0.0758	0.1655	0.1773	0.1847	0.1758	0.2403	0.1876	0.0934	0.1225	-0.0664	0.1856	0.1224	0.0964	0.2541	0.153	0.0185	0.1263	0.2078	0.2538	0.0815	0.1967			0.127	0.1379	0.1751	-0.2509		0.1553	0.0938	0.0776	0.112	0.0486	0.15	0.1013	0.1269	0.1414	0.1398	0.2017	0.185	0.1775	0.2173
-18.5	0.0821	0.0537	0.1843	-0.1401	0.2003	0.1643	0.1904	0.1741	0.2358	0.2517	0.1197	0.1621	-0.0813	0.2019	0.0951	0.0886	0.2601	0.1715	0.0035	0.1298	0.2178	0.2214	0.1157	0.2074			0.0849	0.1809	0.1983	-0.2529		0.1419	0.1552	0.1256	0.0917	0.0999	0.1915	0.1849	0.1344	0.0895	0.215	0.2303	0.1751	0.1837	0.1912
-18.4	0.0639	0.0605	0.145	-0.2939	0.2879	0.1313	0.1243	0.1237	0.2349	0.2542	0.1554	0.1378	-0.0821	0.2093	0.0938	0.0474	0.1974	0.1311	0.0039	0.1085	0.2149	0.1801	0.0997	0.2483			0.0766	0.1897	0.1941	-0.2575		0.1376	0.2003	0.1283	0.1112	0.1031	0.1602	0.214	0.1872	0.0921	0.2143	0.2208	0.1862	0.2104	0.2184
-18.3	0.0055	0.0544	0.2229	-0.1835	0.1462	0.1775	0.1914	0.2381	0.1186	0.2136	0.1699	0.1392	-0.1827	0.1981	0.1087	0.0844	0.3922	0.2826	0.009	0.189	0.205	0.1822	0.0745	0.1362			0.0698	0.2224	0.1475	-0.2501		0.0935	0.1761	0.1375	0.1088	0.1088	0.1611	0.1493	0.1077	0.0846	0.2135	0.1997	0.2155	0.2159	0.1577
-18.2	0.0094	0.083	0.219	-0.2056	0.1848	0.2207	0.1947	0.214	0.1534	0.1975	0.1564	0.1408	-0.1932	0.1972	0.1145	0.1188	0.4094	0.3102	0.05	0.1937	0.1925	0.1519	0.0685	0.1821			0.093	0.2443	0.1722	-0.229		0.0589	0.1468	0.1666	0.0987	0.108	0.1797	0.1411	0.1424	0.0688	0.2241	0.1737	0.19	0.2043	0.2225
-18.1	0.0757	0.0841	0.1742	-0.3461	0.3009	0.2297	0.1614	0.1186	0.2609	0.2178	0.1926	0.1379	-0.1745	0.2879	0.131	0.1367	0.2594	0.1992	0.05	0.1273	0.246	0.1675	0.0766	0.249			0.1042	0.2137	0.2039	-0.3117		0.0867	0.1907	0.102	0.1426	0.0981	0.1863	0.156	0.2519	0.0517	0.2341	0.1903	0.1801	0.2306	0.3748
-18	0.0704	0.0602	0.1762	-0.2354	0.2023	0.2397	0.1774	0.1013	0.1593	0.2087	0.1794	0.1212	-0.2038	0.3104	0.1216	0.1331	0.2525	0.2007	0.0567	0.1375	0.2617	0.1652	0.1112	0.1287			0.1181	0.2125	0.2133	-0.3669		0.117	0.178	0.0973	0.1511	0.0975	0.1755	0.1347	0.1279	0.0694	0.219	0.152	0.1653	0.2086	0.1916
-17.9	0.059	0.0776	0.1867	-0.3097	0.2745	0.1629	0.1765	0.1093	0.1965	0.2451	0.1788	0.0715	-0.1916	0.1909	0.0864	0.1099	0.2938	0.2124	0.0549	0.1503	0.1495	0.1575	0.1314	0.1941			0.1075	0.2225	0.1394	-0.2617		0.1317	0.1859	0.119	0.1692	0.1197	0.1629	0.1861	0.1421	0.1346	0.2409	0.1664	0.1563	0.1998	0.2393
-17.8	0.0139	0.0981	0.1756	-0.2663	0.253	0.2122	0.165	0.141	0.1853	0.2401	0.1784	0.0956	-0.1991	0.2977	0.1763	0.0961	0.3231	0.1841	0.123	0.1495	0.1661	0.1585	0.1134	0.1905			0.0807	0.2146	0.2151	-0.3522		0.1454	0.225	0.1215	0.1776	0.1231	0.15	0.1816	0.1387	0.1353	0.2432	0.1789	0.176	0.1926	0.2419
-17.7	0.0367	0.0986	0.1685	-0.2159	0.2149	0.2125	0.1506	0.1532	0.1974	0.2468	0.1545	0.099	-0.2199	0.301	0.1782	0.0755	0.3482	0.1746	0.1205	0.1642	0.1602	0.1325	0.0617	0.1297			0.0661	0.1789	0.2115	-0.3412		0.0928	0.2101	0.1672	0.1039	0.1052	0.1759	0.1667	0.1542	0.1453	0.2313	0.2219	0.2171	0.2328	0.2545
-17.6	0.0871	0.0968	0.1755	-0.2009	0.1951	0.1576	0.1513	0.1362	0.2143	0.1911	0.1673	0.1352	-0.21	0.1894	0.1121	0.0808	0.3343	0.1954	0.0716	0.1557	0.1329	0.1636	0.0967	0.1131			0.053	0.1768	0.1211	-0.2032		0.0702	0.1823	0.1617	0.1099	0.0915	0.1848	0.1468	0.1561	0.1548	0.2168	0.1868	0.1916	0.2044	0.2497
-17.5	0.1102	0.0738	0.1366	-0.2483	0.3293	0.1999	0.1209	0.109	0.2163	0.233	0.1632	0.1727	-0.1471	0.2459	0.1162	0.0742	0.2057	0.1496	0.1106	0.11	0.2111	0.1542	0.1539	0.2726			0.0523	0.1882	0.1603	-0.2449		0.0526	0.1696	0.1471	0.1248	0.0875	0.1985	0.1826	0.1694	0.1183	0.2543	0.1873	0.175	0.2345	0.2931
-17.4	0.0977	0.0742	0.1336	-0.2346	0.2703	0.171	0.125	0.1123	0.1832	0.2007	0.1423	0.1327	-0.1647	0.2629	0.1071	0.0769	0.127	0.1256	0.0874	0.1341	0.2229	0.1511	0.1373	0.2432	0.1378		0.0781	0.1756	0.1575	-0.242		0.0222	0.1251	0.1791	0.1257	0.0822	0.2055	0.2032	0.1226	0.1143	0.2445	0.1906	0.1768	0.2394	0.2585
-17.3	0.0696	0.0784	0.1518	-0.154	0.1661	0.1514	0.1702	0.1631	0.0941	0.1842	0.1486	0.1311	-0.2547	0.2322	0.0823	0.1112	0.1254	0.1919	0.0844	0.155	0.2139	0.1242	0.1408	0.1381	0.1649		0.0905	0.1632	0.1508	-0.1601		0.0043	0.1643	0.1787	0.1091	0.0954	0.1501	0.1712	0.0504	0.0966	0.2381	0.1313	0.2022	0.1977	0.1828
-17.2	0.1308	0.064	0.1428	-0.1746	0.276	0.1302	0.1845	0.1688	0.0685	0.2466	0.197	0.1399	-0.2152	0.2429	0.1068	0.0854	0.083	0.1877	0.1428	0.1674	0.2113	-0.0116	0.0802	0.178	0.1646		0.0855	0.1093	0.1803	0.0246		0.0122	0.1763	0.1456	0.1085	0.1112	0.1638	0.1908	0.1082	0.0636	0.1798	0.1444	0.1889	0.2303	0.2924
-17.1	0.1043	0.0616	0.2273	0.0449	0.2193	0.0824	0.3038	0.2265	0.088	0.2237	0.2174	0.1411	-0.2487	0.195	0.1316	0.1017	0.075	0.2252	0.1621	0.2167	0.1998	-0.0374	0.0741	0.1238	0.249		0.0652	0.1319	0.1644	0.1048		0.0175	0.189	0.1194	0.0787	0.1039	0.1906	0.1865	0.1202	0.0675	0.1522	0.1859	0.1773	0.2335	0.1865
-17	0.1537	0.0606	0.1608	0.0057	0.2643	0.0019	0.1649	0.1415	0.139	0.2722	0.2232	0.1789	-0.145	0.2618	0.1369	0.0714	-0.0811	0.1039	0.158	0.1073	0.1931	-0.0496	0.0697	0.1724	0.1382		0.051	0.1585	0.1666	0.1644		-0.1049	0.1616	0.1153	0.0906	0.0586	0.2031	0.2019	0.1431	0.0838	0.1132	0.1912	0.2042	0.2088	0.2374
-16.9	0.1544	0.0663	0.1681	0.018	0.246	0.0007	0.1553	0.1355	0.12	0.2731	0.1946	0.1577	-0.1321	0.2519	0.125	0.0858	-0.0905	0.1521	0.1239	0.0963	0.1858	-0.216	0.0994	0.1701	0.1139		0.0373	0.1638	0.1747	0.1788		-0.1428	0.1671	0.0992	0.0935	0.0384	0.1938	0.1894	0.1608	0.0723	0.0858	0.2053	0.1901	0.1879	0.2392
-16.8	0.1485	0.0671	0.2515	0.0156	0.2619	0.0374	0.2737	0.221	0.1228	0.2527	0.1625	0.1547	-0.2173	0.2191	0.0874	0.1326	-0.1835	0.2965	0.1533	0.1538	0.2278	-0.2011	0.1045	0.1571	0.1896		0.0412	0.2037	0.2331	0.1916		-0.1509	0.1937	0.1785	0.0877	0.0282	0.1755	0.1747	0.1784	0.1131	0.1724	0.1689	0.1537	0.2219	0.2696
-16.7	0.1448	0.0661	0.2301	0.0221	0.2678	0.0153	0.2527	0.2254	0.1306	0.2575	0.1365	0.1253	-0.2441	0.1867	0.0837	0.1409	-0.2225	0.3079	0.1423	0.1511	0.2145	-0.259	0.0793	0.1638	0.2026		0.044	0.2244	0.1803	0.1466		-0.2199	0.1215	0.1766	0.0933	0.0301	0.163	0.1772	0.1559	0.1176	0.1431	0.1497	0.1469	0.1529	0.2687
-16.6	0.1253	0.0451	0.1301	0.0221	0.2453	0.0336	0.1268	0.1226	0.0713	0.2403	0.1426	0.1394	-0.1276	0.1854	0.0726	0.0945	-0.1813	0.17	0.1322	0.0736	0.2012	-0.2622	0.0732	0.153	0.1174		0.0565	0.2183	0.1882	0.1292		-0.1945	0.1239	0.1226	0.1036	0.0222	0.1742	0.1687	0.1374	0.0929	0.1511	0.141	0.162	0.1187	0.2488
-16.5	0.1078	0.0718	0.1114	0.0087	0.2681	0.0476	0.124	0.1187	0.0699	0.2049	0.2063	0.1665	-0.0241	0.1895	0.0673	0.0896	-0.2756	0.1539	0.1203	0.0574	0.1873	-0.2443	0.119	0.1875	0.1209		0.062	0.2101	0.2079	0.076		-0.1977	0.1601	0.1586	0.0983	0.0288	0.1743	0.1435	0.1217	0.0951	0.1667	0.1839	0.1614	0.184	0.2618
-16.4	0.0945	0.0658	0.2235	0.0108	0.244	0.0625	0.1982	0.2204	0.0575	0.2259	0.2135	0.194	-0.1566	0.2104	0.1248	0.1669	-0.4396	0.2803	0.1271	0.1618	0.1851	-0.2478	0.1138	0.1661	0.1944		0.0821	0.2367	0.2256	0.0467		-0.2644	0.1805	0.1571	0.0615	0.0011	0.19	0.1697	0.1117	0.0836	0.1863	0.1915	0.1604	0.2117	0.2371
-16.3	0.0895	0.0536	0.2397	0.0086	0.2074	0.1299	0.1928	0.1958	0.061	0.1968	0.1451	0.1389	-0.2646	0.2182	0.1985	0.1475	-0.3574	0.2936	0.1863	0.2039	0.1903	-0.2482	0.061	0.1764	0.1693		0.0669	0.1818	0.2162	0.0245		-0.2865	0.135	0.1159	0.0506	-0.0726	0.1562	0.1464	0.0957	0.0955	0.1303	0.168	0.1498	0.1594	0.2513
-16.2	0.073	0.0395	0.1551	0.0276	0.1713	0.138	0.1472	0.1126	0.0327	0.2532	0.1497	0.2047	-0.1963	0.2196	0.1885	0.1049	-0.2735	0.219	0.1882	0.1696	0.2036	-0.26	0.0799	0.1534	0.1039		0.0704	0.212	0.2021	0.0338		-0.2917	0.1763	0.1612	0.0342	-0.0876	0.2009	0.1596	0.0897	0.0862	0.1342	0.1787	0.1444	0.168	0.2595
-16.1	0.0991	0.047	0.1076	-0.0906	0.2158	0.1043	0.1192	0.0901	0.0888	0.2433	0.1479	0.1729	-0.1025	0.2215	0.1472	0.0985	-0.2265	0.1429	0.1821	0.1281	0.2619	-0.27	0.1168	0.1441	0.0722		0.0941	0.214	0.1487	0.0223		-0.2882	0.1407	0.1388	0.0183	-0.1123	0.205	0.1448	0.0468	0.0797	0.1197	0.2521	0.1756	0.1555	0.2264
-16	0.0828	0.0426	0.1723	-0.1221	0.2059	0.1014	0.159	0.1376	0.0688	0.2504	0.1633	0.1749	-0.0972	0.2116	0.1036	0.1531	-0.3944	0.1967	0.1592	0.1716	0.2715	-0.2744	0.0714	0.1397	0.158		0.1051	0.2293	0.2022	0.0488		-0.3212	0.1634	0.1781	0.0571	-0.1386	0.235	0.1538	0.0314	0.1204	0.1517	0.2234	0.1821	0.1415	0.221
-15.9	0.052	0.0463	0.1767	-0.1088	0.1979	0.1113	0.1515	0.1244	0.0666	0.1874	0.1919	0.1399	-0.1204	0.2231	0.1032	0.1435	-0.428	0.2087	0.1694	0.1588	0.2637	-0.2975	0.0991	0.1531	0.1731		0.1113	0.1381	0.2117	0.0288		-0.3124	0.1744	0.1814	0.0781	-0.155	0.1276	0.1119	0.0376	0.1415	0.0897	0.2465	0.1748	0.1877	0.2421
-15.8	0.0632	0.0629	0.1686	-0.0803	0.2008	0.1964	0.1512	0.0624	0.0839	0.242	0.1764	0.1618	-0.2023	0.2127	0.126	0.1269	-0.4109	0.2416	0.1694	0.1227	0.2578	-0.3271	0.0875	0.1727	0.1339		0.0931	0.1588	0.1649	0.0083		-0.3076	0.0976	0.149	0.0833	-0.0697	0.1802	0.1593	0.0212	0.1041	0.1205	0.2529	0.1847	0.2562	0.2398
-15.7	0.0858	0.0742	0.2077	0.0307	0.1526	0.2047	0.1956	0.0729	0.0698	0.2253	0.1635	0.1699	-0.2521	0.1851	0.131	0.1658	-0.4816	0.2928	0.1553	0.1893	0.2567	-0.2805	0.0771	0.144	0.1389		0.0971	0.15	0.1765	0.0143		-0.2972	0.0842	0.1534	0.1005	-0.0388	0.1659	0.1947	0.0339	0.0949	0.1231	0.2129	0.1938	0.2165	0.2358
-15.6	0.1189	0.1101	0.1536	-0.0554	0.1751	0.1346	0.1628	0.075	0.076	0.2173	0.1505	0.1477	-0.1801	0.1912	0.1081	0.1183	-0.3184	0.2068	0.1466	0.1637	0.2019	-0.229	0.0755	0.1366	0.0514		0.0956	0.1789	0.1694	0.0178		-0.3221	0.0724	0.1067	0.1059	-0.0294	0.1956	0.1866	0.0534	0.1195	0.1111	0.1936	0.1802	0.1769	0.192
-15.5	0.1074	0.1211	0.1369	-0.069	0.181	0.1397	0.1643	0.0993	0.0724	0.1842	0.1397	0.1344	-0.181	0.2075	0.09	0.0935	-0.2649	0.1935	0.1851	0.1487	0.2164	-0.2325	0.0469	0.1636	0.0401		0.0957	0.1797	0.1614	0.0251		-0.3653	0.1094	0.1377	0.1272	0.0296	0.1952	0.1916	0.0821	0.1145	0.0995	0.1947	0.1629	0.2153	0.1665
-15.4	0.1344	0.1107	0.1419	-0.0685	0.2025	0.1324	0.1806	0.0925	0.0813	0.1976	0.1452	0.1242	-0.2032	0.2008	0.1302	0.0884	-0.2562	0.1845	0.254	0.1649	0.2932	-0.2257	0.0296	0.1698	-0.1581		0.1197	0.2423	0.1462	0.0312		-0.3914	0.2047	0.1761	0.1015	0.0068	0.2132	0.141	0.0496	0.1852	0.1275	0.1925	0.1661	0.2219	0.2182
-15.3	0.1373	0.0967	0.1214	-0.0911	0.1811	0.121	0.1454	0.0542	0.1076	0.1494	0.1459	0.1336	-0.1749	0.1928	0.1481	0.0639	-0.2001	0.1439	0.2657	0.1361	0.2945	-0.2281	0.0393	0.1526	-0.1661		0.1196	0.2005	0.1577	0.0339		-0.3676	0.1616	0.1692	0.08	0.0054	0.2028	0.124	0.053	0.1674	0.1015	0.1076	0.1509	0.172	0.1967
-15.2	0.132	0.1042	0.0957	0.0303	0.1919	0.1154	0.1189	0.0202	0.0645	0.0834	0.1353	0.1399	-0.1616	0.1626	0.0874	0.041	-0.167	0.1378	0.1607	0.134	0.2553	-0.2299	0.0573	0.1626	-0.1208		0.1248	0.197	0.1589	0.0422		-0.3694	0.1889	0.1718	0.0783	0.0083	0.1927	0.1197	0.1157	0.1637	0.1286	0.0806	0.1819	0.1444	0.1852
-15.1	0.1494	0.068	0.1695	0.0077	0.2419	0.1374	0.195	0.0676	0.0984	0.078	0.2009	0.2314	-0.3171	0.178	0.0869	0.0452	-0.3135	0.2764	0.141	0.2498	0.2979	-0.2749	0.0591	0.181	-0.2343		0.1409	0.2098	0.158	0.0471		-0.3613	0.1886	0.1778	0.1173	0.0686	0.2614	0.189	0.1024	0.1723	0.2259	0.1149	0.214	0.1402	0.1957
-15	0.1359	0.0659	0.1803	0.0076	0.1997	0.1219	0.211	0.0906	0.0806	0.0865	0.1588	0.2556	-0.3246	0.1666	0.0866	0.0358	-0.3807	0.3087	0.0679	0.2714	0.2678	-0.2434	0.0404	0.1405	-0.3518		0.189	0.2274	0.1606	0.0523		-0.3248	0.1961	0.1883	0.1122	0.0807	0.2695	0.2105	0.0444	0.1913	0.2309	0.1304	0.1983	0.169	0.1963
-14.9	0.2163	0.0985	0.0934	0.0423	0.3627	0.1545	0.1352	0.0438	0.1326	0.0726	0.1528	0.1886	-0.1534	0.1705	0.1026	0.0177	-0.2594	0.1892	0.0608	0.1486	0.2363	-0.2668	0.0757	0.2183	-0.2824		0.1799	0.2063	0.1758	0.0201		-0.288	0.1284	0.1799	0.0793	0.0463	0.1562	0.1589	0.0535	0.1718	0.1479	0.1707	0.1742	0.2015	0.2882
-14.8	0.1384	0.0817	0.1042	0.0061	0.1485	0.1811	0.1985	0.0944	0.058	0.0733	0.1592	0.1745	-0.2341	0.1528	0.1274	0.0879	-0.3428	0.2648	0.0969	0.1768	0.2292	-0.2541	0.0834	0.1057	-0.3162		0.1659	0.1893	0.1988	0.0256		-0.2837	0.1098	0.1475	0.0826	0.0147	0.1558	0.1622	0.031	0.1931	0.142	0.1932	0.1792	0.2074	0.1374
-14.7	0.1888	0.073	0.1627	0.013	0.1748	0.1338	0.2438	0.1248	0.0694	0.0508	0.1499	0.1864	-0.3095	0.1522	0.1462	0.1451	-0.4222	0.3137	0.1826	0.2259	0.245	-0.2592	0.1322	0.1386	-0.3216		0.1687	0.1769	0.1601	0.0382		-0.2447	0.1643	0.111	0.0651	0.068	0.2154	0.1862	0.0504	0.2662	0.1663	0.1851	0.1621	0.1943	0.1521
-14.6	0.1961	0.0637	0.1932	0.0128	0.1686	0.1165	0.1735	0.0973	0.0625	0.0114	0.1518	0.1817	-0.253	0.1383	0.1338	0.1121	-0.3172	0.244	0.1984	0.1881	0.2299	-0.2471	0.1246	0.1467	-0.209		0.1482	0.1673	0.1243	0.0335		-0.2576	0.1457	0.118	0.0751	0.0836	0.2175	0.1613	0.0588	0.2529	0.1356	0.1733	0.1831	0.1874	0.1591
-14.5	0.2031	0.1086	0.1916	0.0822	0.1964	0.1297	0.1689	0.0881	0.1416	0.0448	0.1793	0.1615	-0.2588	0.1664	0.1041	0.1	-0.2873	0.2336	0.1323	0.1807	0.2293	-0.2637	0.1117	0.2028	-0.2083		0.1491	0.1523	0.1373	0.0628		-0.2608	0.1787	0.1416	0.0572	0.0786	0.1989	0.13	0.0983	0.243	0.1177	0.1356	0.1953	0.1842	0.1894
-14.4	0.2123	0.1245	0.138	0.1379	0.2045	0.1118	0.1313	0.0554	0.1337	0.0492	0.1862	0.1863	-0.2094	0.1635	0.0893	0.0893	-0.2124	0.1627	0.064	0.1293	0.2194	-0.2689	0.0766	0.1846	-0.1699		0.1655	0.1379	0.105	0.0764		-0.2588	0.1897	0.1651	0.0652	0.0941	0.1911	0.1278	0.109	0.2172	0.1284	0.1717	0.1667	0.1928	0.1586
-14.3	0.1974	0.1197	0.231	0.0805	0.2059	0.0722	0.1534	0.0372	0.1158	0.0562	0.2186	0.2017	-0.3142	0.1247	0.0957	0.1371	-0.3153	0.2346	0.028	0.1776	0.1546	-0.3203	0.0721	0.1745	-0.3054		0.1796	0.1871	0.116	0.0874		-0.2584	0.1795	0.1595	0.1181	0.0656	0.1962	0.1385	0.069	0.2045	0.1325	0.2064	0.1547	0.1935	0.1798
-14.2	0.2166	0.1072	0.2651	0.1069	0.2811	0.0957	0.1874	0.0315	0.2089	0.0344	0.1991	0.1823	-0.3495	0.133	0.0892	0.1386	-0.3975	0.2975	0.0281	0.2253	0.1236	-0.321	0.0349	0.2316	-0.3881		0.1702	0.1791	0.1309	0.1194		-0.2693	0.099	0.1945	0.1061	0.0687	0.213	0.1462	0.0836	0.2147	0.1156	0.1799	0.1611	0.2476	0.3661
-14.1	0.1671	0.1273	0.1641	0.0435	0.2341	0.1331	0.1655	0.0341	0.1637	0.0431	0.1813	0.1819	-0.2652	0.1234	0.0828	0.0709	-0.3104	0.2258	0.0205	0.1932	0.1078	-0.3056	0.0237	0.1889	-0.2914		0.1756	0.1753	0.1529	0.1638		-0.2674	0.1308	0.1726	0.1272	0.0463	0.2301	0.1537	0.0403	0.2269	0.1011	0.1902	0.1536	0.273	0.2877
-14	0.1727	0.1187	0.165	0.0366	0.2124	0.1768	0.1558	0.0433	0.1554	0.05	0.1669	0.1947	-0.282	0.1937	0.121	0.0673	-0.2907	0.219	0.057	0.2114	0.1056	-0.22	0.1079	0.2119	-0.2692		0.185	0.1896	0.1939	0.2476		-0.3118	0.1588	0.1445	0.1087	0.0722	0.2277	0.1822	0.0257	0.2264	0.1304	0.1555	0.1612	0.2171	0.2882
-13.9	0.1142	0.1162	0.1549	0.0322	0.1259	0.0887	0.1457	0.0722	0.0988	0.0481	0.1817	0.2163	-0.2775	0.1218	0.0802	0.0784	-0.2584	0.198	0.0633	0.2195	0.0787	-0.1881	0.1222	0.1456	-0.259		0.1624	0.1836	0.1233	0.1462		-0.3019	0.189	0.0925	0.0785	0.0793	0.2245	0.1738	0.008	0.1981	0.1372	0.1615	0.1481	0.202	0.1767
-13.8	0.1525	0.1175	0.1534	0.0379	0.2084	0.1308	0.1558	0.1167	0.1037	0.092	0.1803	0.2435	-0.2967	0.1836	0.1167	0.0907	-0.2229	0.1986	0.0961	0.2026	0.1132	-0.2181	0.1578	0.1804	-0.2882		0.1465	0.1561	0.1882	0.1991		-0.3603	0.2001	0.0806	0.0701	0.0793	0.179	0.1681	0.022	0.1866	0.1855	0.1836	0.16	0.1651	0.2299
-13.7	0.2635	0.1083	0.1713	0.0288	0.3578	0.1661	0.1525	0.1075	0.1511	0.1002	0.1906	0.2275	-0.297	0.1925	0.1087	0.0923	-0.162	0.202	0.1284	0.2159	0.1103	-0.2219	0.1705	0.2817	-0.3138		0.1413	0.1527	0.2232	0.2419		-0.3952	0.1328	0.128	0.1082	0.0657	0.182	0.1476	0.0039	0.1637	0.1664	0.1623	0.1697	0.1618	0.3487
-13.6	0.1311	0.1046	0.1945	0.0094	0.1477	0.157	0.1351	0.0824	0.1312	0.1012	0.1804	0.2649	-0.2854	0.1596	0.1067	0.065	-0.0538	0.1805	0.1732	0.2466	0.1277	-0.2369	0.1091	0.1131	-0.2671		0.1194	0.1821	0.2374	0.2422		-0.359	0.1414	0.2151	0.12	0.0567	0.2567	0.1687	0.0084	0.0778	0.1756	0.1301	0.1773	0.1928	0.1819
-13.5	0.2316	0.1157	0.2037	0.0115	0.1673	0.1205	0.1458	0.0469	0.1562	0.1078	0.1527	0.2532	-0.279	0.1517	0.087	0.0794	0.0723	0.2227	0.1538	0.2455	0.1095	-0.2953	0.1728	0.2074	-0.2131		0.2211	0.1395	0.1933	0.2747		-0.3677	0.1017	0.2008	0.0756	0.0635	0.2106	0.1917	0.0198	0.083	0.2009	0.163	0.1767	0.2219	0.2369
-13.4	0.2335	0.1504	0.186	0.0072	0.1711	0.1407	0.1625	0.0635	0.156	0.0923	0.1499	0.2153	-0.2784	0.1686	0.0894	0.1023	0.1409	0.2437	0.1692	0.2419	0.1349	-0.2731	0.1755	0.2165	-0.1952		0.2213	0.1155	0.1911	0.2457		-0.3163	0.1292	0.1744	0.0906	0.031	0.1772	0.1756	0.0368	0.1449	0.2377	0.1767	0.2078	0.186	0.2377
-13.3	0.293	0.1725	0.1816	0.0013	0.2522	0.1945	0.1505	0.1142	0.2476	0.1065	0.1682	0.215	-0.2601	0.1783	0.1166	0.0915	0.1336	0.2509	0.1718	0.2485	0.2143	-0.3084	0.163	0.2511	-0.1166		0.1616	0.1262	0.2143	0.2744		-0.3276	0.1636	0.1522	0.1096	0.0201	0.1515	0.1342	-0.075	0.1474	0.1758	0.2242	0.1937	0.2205	0.2868
-13.2	0.3178	0.1761	0.1929	0.0011	0.2515	0.1854	0.152	0.1058	0.2274	0.121	0.1676	0.2186	-0.2592	0.1787	0.1377	0.0829	0.0927	0.2607	0.1564	0.2801	0.2118	-0.2832	0.1882	0.1537	-0.0227		0.1654	0.1285	0.223	0.2487		-0.3169	0.175	0.1224	0.0922	0.0145	0.1926	0.1415	-0.1104	0.1351	0.1668	0.2026	0.1864	0.2165	0.2634
-13.1	0.3174	0.1517	0.1473	0.0086	0.2521	0.1778	0.1141	0.0784	0.2151	0.1112	0.1677	0.2292	-0.1991	0.1812	0.1422	0.0589	0.0459	0.1993	0.1575	0.2406	0.1859	-0.2701	0.1866	0.1692	0.0917		0.1846	0.1346	0.2448	0.2755		-0.294	0.1553	0.0986	0.1055	0.0149	0.1408	0.1651	-0.1623	0.1025	0.2331	0.1903	0.2046	0.2571	0.2626
-13	0.137	0.1477	0.198	0.0095	0.1878	0.1864	0.1279	0.1073	0.1502	0.1084	0.1716	0.2466	-0.2677	0.1672	0.1129	0.1132	0.0387	0.3012	0.1567	0.3339	0.1719	-0.2679	0.1619	0.14	0.2288		0.1979	0.159	0.2408	0.2769		-0.2805	0.1577	0.1297	0.1491	0.0195	0.1322	0.1864	-0.1276	0.0993	0.2147	0.1848	0.1843	0.2357	0.1746
-12.9	0.1574	0.1466	0.2482	0.0047	0.2464	0.2508	0.154	0.1424	0.2455	0.0639	0.1842	0.2501	-0.3488	0.2033	0.1247	0.1447	0.0218	0.3389	0.2491	0.3827	0.2026	-0.2635	0.1365	0.1687	0.2681		0.2062	0.1668	0.2949	0.3769		-0.2185	0.174	0.1196	0.1922	0.0099	0.1067	0.1755	-0.1144	0.1246	0.1804	0.1797	0.1773	0.2265	0.2367
-12.8	0.2057	0.132	0.1623	0.003	0.2948	0.2283	0.1059	0.0751	0.3186	0.0173	0.1243	0.231	-0.2132	0.2097	0.1222	0.0868	0.029	0.186	0.1918	0.2046	0.1634	-0.2645	0.1335	0.2113	0.1286		0.1803	0.1759	0.2485	0.3008		-0.213	0.1544	0.1135	0.1849	0.0089	0.1017	0.1699	-0.173	0.1291	0.1693	0.1573	0.1424	0.2435	0.3137
-12.7	0.1626	0.1443	0.2482	0.0087	0.2201	0.1861	0.1936	0.0764	0.2708	0.0316	0.1486	0.2201	-0.2346	0.1645	0.11	0.1497	0.0635	0.2785	0.1138	0.2508	0.1212	-0.2675	0.1669	0.2109	0.1891		0.1736	0.14	0.1855	0.2006		-0.2058	0.1624	0.104	0.175	0.0196	0.1722	0.1975	-0.1052	0.1468	0.0922	-0.0264	0.1796	0.2347	0.3098
-12.6	0.1554	0.1365	0.2362	0.0028	0.2114	0.1776	0.1878	0.0908	0.2759	0.0514	0.1506	0.2041	-0.2068	0.1629	0.1127	0.1447	0.0666	0.2611	0.1173	0.2528	0.1443	-0.2615	0.1483	0.2062	0.1823		0.1761	0.1625	0.1856	0.2189		-0.0974	0.0574	0.1164	0.174	0.0311	0.1604	0.1564	-0.0655	0.1018	0.0584	-0.0702	0.1899	0.1723	0.2961
-12.5	0.0859	0.1548	0.2545	0.0035	0.1503	0.1961	0.1915	0.1395	0.141	0.0496	0.1744	0.21	-0.2668	0.1736	0.1225	0.1526	0.0832	0.2346	0.15	0.287	0.2094	-0.2563	0.1563	0.1253	0.1373		0.2028	0.1476	0.2093	0.2859		-0.0125	0.0762	0.1152	0.1916	0.0227	0.1465	0.1536	0.0163	0.1227	0.072	-0.0032	0.208	0.1802	0.1559
-12.4	0.1095	0.1464	0.2564	0.019	0.2051	0.1824	0.2079	0.1541	0.1705	0.0457	0.1789	0.2035	-0.2851	0.1515	0.1255	0.1689	0.0959	0.2367	0.1303	0.3011	0.1998	-0.3459	0.1525	0.1667	0.1275		0.2251	0.1052	0.2	0.2774		0.1526	0.1724	0.0914	0.2468	0.0347	0.1559	0.1979	0.0228	0.1062	0.1104	0.0332	0.2057	0.2409	0.2019
-12.3	0.1256	0.133	0.1742	0.0115	0.1795	0.2026	0.1176	0.0769	0.211	0.0549	0.1634	0.1766	-0.1429	0.1138	0.1179	0.1203	0.066	0.1574	0.1352	0.2087	0.2021	-0.3035	0.149	0.1738	0.0834		0.2078	0.1167	0.1649	0.2874		0.1351	0.199	0.0895	0.2154	0.0512	0.177	0.1896	0.0396	0.0811	0.1455	0.028	0.1662	0.2291	0.1978
-12.2	0.1319	0.1117	0.3045	0.0198	0.1493	0.181	0.198	0.1219	0.2071	0.0674	0.137	0.2118	-0.2281	0.1063	0.1189	0.209	0.1026	0.2806	0.1333	0.3783	0.1802	-0.2682	0.1343	0.1867	0.1059		0.1608	0.1232	0.1686	0.2886		0.1223	0.2233	0.1158	0.1794	0.0535	0.1685	0.18	0.0347	0.1581	0.1651	0.0152	0.17	0.1944	0.1861
-12.1	0.2322	0.1288	0.2998	0.0216	0.1536	0.1766	0.2261	0.156	0.3805	0.0847	0.1348	0.1682	0.1935	0.1244	0.1154	0.2204	0.0808	0.2765	0.1248	0.3985	0.1295	-0.2296	0.1201	0.2432	0.0833		0.1629	0.1036	0.1393	0.2591		0.1147	0.2569	0.1168	0.1377	0.0428	0.1458	0.1783	0.0203	0.1725	0.1749	0.0375	0.1613	0.1866	0.2658
-12	0.1471	0.1413	0.2011	0.0164	0.0894	0.1685	0.1688	0.1332	0.2585	0.1123	0.1366	0.1681	0.0579	0.1209	0.1035	0.1753	0.0693	0.1894	0.1223	0.2946	0.1601	-0.1794	0.1449	0.1479	0.0713		0.208	0.0803	0.1561	0.262		0.0926	0.2737	0.1451	0.1398	0.0317	0.1443	0.1877	0.0118	0.1523	0.1499	0.0184	0.1658	0.2426	0.2333
-11.9	0.1828	0.1559	0.1409	0.0291	0.1416	0.1482	0.1199	0.0779	0.3149	0.1438	0.1479	0.2352	0.009	0.1416	0.1096	0.1288	0.0819	0.1457	0.1622	0.2204	0.1777	-0.1839	0.1419	0.1878	0.0571		0.1867	0.0716	0.1911	0.3434		0.056	0.271	0.1545	0.201	0.0255	0.1928	0.2004	0.01	0.1237	0.1477	0.0095	0.1651	0.2479	0.2897
-11.8	0.1618	0.1313	0.2259	0.0493	0.1654	0.1961	0.1831	0.0768	0.2921	0.1717	0.1336	0.1899	0.0976	0.14	0.077	0.2075	0.1189	0.2818	0.1825	0.3204	0.1524	-0.1242	0.117	0.1842	0.0723		0.1896	0.0892	0.1842	0.289		0.0248	0.207	0.139	0.1659	0.0384	0.1804	0.2009	0.0129	0.0981	0.0934	0.0275	0.1315	0.2035	0.2427
-11.7	0.1467	0.1239	0.2917	-0.0895	0.2354	0.2022	0.2165	0.0973	0.3534	0.1956	0.1735	0.1681	0.1812	0.1434	0.076	0.2586	0.1238	0.3342	0.1919	0.3943	0.1712	-0.0968	0.1535	0.2976	0.1063		0.2693	0.0928	0.1854	0.2876		0.0207	0.2389	0.1418	0.177	0.0401	0.1978	0.1372	0.1059	0.1432	0.0567	0.0298	0.1589	0.235	0.3381
-11.6	0.1277	0.1467	0.2119	-0.0894	0.2159	0.2076	0.169	0.0815	0.2829	0.1555	0.1611	0.1434	0.1659	0.1582	0.1143	0.185	0.0611	0.2335	0.1896	0.2856	0.1882	-0.0104	0.1412	0.2585	0.1363		0.2188	0.0793	0.1533	0.2883		-0.0218	0.2199	0.1298	0.2166	0.0617	0.2015	0.1359	0.1228	0.1985	0.0374	0.0593	0.1608	0.1849	0.3024
-11.5	0.1322	0.1274	0.2067	-0.024	0.1648	0.1843	0.1902	0.0799	0.1892	0.2246	0.1978	0.1766	0.2295	0.1283	0.1372	0.205	0.0609	0.2494	0.1887	0.2841	0.1713	0.0894	0.1337	0.1412	0.1471		0.2153	0.1222	0.1321	0.2647		0.0346	0.2591	0.1123	0.1677	0.0568	0.2082	0.1616	0.0627	0.1791	0.0235	0.0492	0.1354	0.1887	0.1731
-11.4	0.1768	0.1391	0.2302	-0.0798	0.19	0.156	0.2008	0.0921	0.1984	0.2422	0.1982	0.2005	0.3223	0.1487	0.1686	0.2192	0.0551	0.2376	0.1852	0.2643	0.2038	0.1397	0.1683	0.1521	0.1086		0.2231	0.1046	0.1767	0.2847		0.0159	0.2524	0.0905	0.171	0.0659	0.2019	0.1636	0.0641	0.1495	0.0481	0.0432	0.1491	0.1888	0.2087
-11.3	0.194	0.143	0.2052	-0.1762	0.2282	0.1933	0.1739	0.1257	0.3579	0.2239	0.2009	0.2246	0.3482	0.1366	0.1396	0.2075	0.0492	0.2271	0.1527	0.2323	0.2194	0.154	0.1333	0.3019	0.0749		0.2038	0.1122	0.172	0.2604		0.0185	0.251	0.1026	0.1507	0.0415	0.1609	0.1511	0.1548	0.1092	0.0785	0.0499	0.1488	0.1784	0.2895
-11.2	0.0068	0.1509	0.1322	-0.0294	0.1323	0.1916	0.1124	0.105	0.1906	0.2178	0.2005	0.1974	0.2719	0.12	0.1075	0.1459	0.0366	0.1649	0.1446	0.1582	0.1742	0.1217	0.1194	0.1169	0.0445		0.1641	0.1168	0.1666	0.2367		0.0131	0.184	0.0976	0.1587	0.0562	0.1736	0.1601	0.0717	0.114	0.115	0.0296	0.1482	0.2227	0.1332
-11.1	0.1072	0.1368	0.2309	-0.1378	0.188	0.191	0.2477	0.1108	0.2672	0.1887	0.1994	0.1687	0.3912	0.1301	0.1303	0.2217	0.0456	0.2315	0.1317	0.2386	0.2283	0.1024	0.1438	0.1792	0.0791		0.1716	0.1223	0.148	0.2286		0.0048	0.2101	0.1237	0.1559	0.0403	0.1974	0.1302	0.0578	0.1132	0.1232	0.0959	0.167	0.2539	0.1724
-11	0.156	0.1756	0.2196	-0.1363	0.1967	0.217	0.2196	0.0807	0.2874	0.2039	0.2034	0.1714	0.4529	0.1494	0.1427	0.2383	0.0552	0.2193	0.1553	0.2072	0.2695	0.0875	0.1636	0.2011	0.1415		0.1762	0.1372	0.156	0.2519		0.0027	0.2172	0.1458	0.201	0.0298	0.1997	0.1392	0.0665	0.0838	0.1512	0.1266	0.178	0.2809	0.1955
-10.9	0.1675	0.1395	0.1453	0.0457	0.2172	0.2806	0.1216	0.0366	0.2485	0.2125	0.1563	0.1589	0.3557	0.1874	0.1246	0.1332	0.0474	0.1469	0.2022	0.1045	0.2784	0.0638	0.1494	0.2052	0.1249		0.2054	0.1234	0.1607	0.2325		0.0169	0.2819	0.122	0.2173	0.0289	0.1544	0.1743	0.078	0.0949	0.1369	0.1061	0.1696	0.2457	0.237
-10.8	0.1424	0.1575	0.291	0.0166	0.1754	0.2649	0.1958	0.0738	0.1782	0.1917	0.1746	0.0721	0.6012	0.201	0.1497	0.2358	0.0949	0.2705	0.1872	0.2457	0.2901	0.0439	0.1178	0.1979	0.1748		0.1663	0.1353	0.1666	0.2402		0.0262	0.2792	0.0913	0.2152	0.0434	0.1716	0.1421	0.0697	0.0535	0.1369	0.0455	0.1696	0.2346	0.2391
-10.7	0.1484	0.1093	0.3113	0.0184	0.1939	0.205	0.2188	0.0677	0.2079	0.2025	0.1937	0.005	0.5442	0.1844	0.1384	0.2315	0.1108	0.2733	0.2095	0.2634	0.2076	-0.0448	0.109	0.1878	0.1376		0.1388	0.1396	0.1622	0.2237		0.0396	0.2473	0.0979	0.2324	0.0459	0.167	0.1622	0.0556	0.0565	0.0991	0.0334	0.178	0.2023	0.2486
-10.6	0.157	0.1373	0.2118	0.0151	0.233	0.1915	0.1964	0.0527	0.2054	0.1839	0.2206	0.0945	0.3333	0.1794	0.1283	0.1697	0.1118	0.2074	0.2479	0.2094	0.2123	0.0483	0.157	0.2034	0.0804		0.1111	0.0877	0.1459	0.2276		0.0706	0.2126	0.131	0.227	0.0587	0.1584	0.1426	0.0405	0.0911	0.1308	0.0702	0.1583	0.212	0.2308
-10.5	0.1612	0.139	0.2048	0.0083	0.2158	0.2269	0.177	0.0795	0.1685	0.1941	0.2153	0.1526	0.2841	0.1882	0.1414	0.1808	0.1309	0.1889	0.3014	0.2276	0.2826	0.0627	0.1463	0.1854	0.0829		0.1754	0.0899	0.177	0.2892		0.0806	0.1852	0.1262	0.1992	0.0604	0.1716	0.1419	0.0343	0.1335	0.1316	0.089	0.1545	0.2374	0.2112
-10.4	0.14	0.1676	0.1643	0.002	0.2051	0.1407	0.1273	0.0804	0.1978	0.1977	0.1818	0.2164	0.2023	0.12	0.1032	0.1399	0.1165	0.1278	0.1857	0.172	0.1813	0.0851	0.1819	0.1223	0.064		0.2363	0.156	0.1084	0.1703		0.1197	0.206	0.102	0.2009	0.0459	0.1105	0.2133	0.0138	0.154	0.118	0.1367	0.1326	0.2393	0.2215
-10.3	0.1462	0.1489	0.2764	0.0092	0.1897	0.1919	0.2112	0.0861	0.2032	0.1971	0.1795	0.1865	0.264	0.1616	0.1419	0.2084	0.1944	0.2038	0.2273	0.2629	0.2291	0.0977	0.1938	0.1382	0.09		0.2232	0.1677	0.1559	0.2072		0.1239	0.2187	0.0691	0.1775	0.0578	0.1195	0.2595	0.0105	0.1866	0.1277	0.1595	0.0633	0.2271	0.2379
-10.2	0.1248	0.1566	0.2817	0.0026	0.2259	0.1784	0.2166	0.0773	0.2526	0.161	0.1901	0.1914	0.2554	0.1564	0.0997	0.2139	0.1877	0.2309	0.198	0.2671	0.208	0.1323	0.2012	0.1615	0.0905		0.1771	0.1397	0.1594	0.2288		0.1096	0.238	0.1114	0.2097	0.0604	0.1366	0.1901	0.0144	0.1501	0.138	0.1139	0.0287	0.2041	0.2148
-10.1	0.1222	0.1384	0.252	0.0172	0.1935	0.1691	0.2392	0.1756	0.3015	0.2146	0.1902	0.1691	0.2985	0.1522	0.1142	0.2472	0.2863	0.2471	0.2243	0.2602	0.2456	0.1244	0.2198	0.1431	0.1064		0.1391	0.1319	0.144	0.2404		0.1616	0.253	0.1824	0.2305	0.0542	0.1262	0.1603	0.0185	0.1669	0.1331	0.0914	0.0057	0.2141	0.1882
-10	0.0734	0.1424	0.1614	0.0437	0.157	0.2333	0.1478	0.1202	0.2782	0.2987	0.1868	0.1615	0.2616	0.1957	0.161	0.1365	0.2974	0.2263	0.3527	0.1173	0.2935	0.1243	0.2386	0.1556	0.1057		0.1298	0.121	0.1599	0.2883		0.1643	0.2173	0.186	0.2379	0.0455	0.1176	0.1888	0.0117	0.1831	0.1518	0.0718	-0.0683	0.2019	0.2007
-9.9	0.0371	0.1285	0.1687	0.0222	0.1553	0.1989	0.1642	0.1102	0.2301	0.2517	0.1658	0.1507	0.2731	0.1533	0.1223	0.1327	0.2283	0.2077	0.252	0.1259	0.2207	0.164	0.174	0.1883	0.1276		0.1482	0.0874	0.138	0.2384		0.17	0.1553	0.1552	0.2274	0.0217	0.1421	0.1665	-0.1291	0.1149	0.1326	0.0822	-0.0255	0.1925	0.2004
-9.8	0.0311	0.1172	0.1945	-0.0453	0.1413	0.1248	0.1659	0.1171	0.2049	0.2446	0.167	0.1644	0.3014	0.1185	0.0725	0.124	0.1214	0.1929	0.1305	0.1347	0.1288	0.1901	0.1764	0.1754	0.1091		0.1682	0.0869	0.1342	0.1818		0.1705	0.1791	0.1403	0.231	0.0509	0.1455	0.1586	-0.1981	0.1352	0.1514	0.084	0.072	0.2464	0.2093
-9.7	0.0173	0.0994	0.2077	-0.0476	0.1807	0.1498	0.1455	0.1145	0.2332	0.2561	0.1649	0.1759	0.3259	0.1585	0.0892	0.1324	0.001	0.2195	0.1898	0.1204	0.1587	0.1344	0.2102	0.1626	0.1263		0.204	0.0625	0.183	0.2363		0.176	0.2136	0.1316	0.2974	0.0223	0.1323	0.2045	-0.1222	0.1318	0.1738	0.0875	0.1491	0.2652	0.2007
-9.6	0.025	0.1709	0.1593	-0.039	0.1426	0.1424	0.113	0.0853	0.2246	0.2526	0.1944	0.1637	0.2606	0.1911	0.1176	0.1073	-0.0924	0.1565	0.2428	0.1093	0.1156	0.1243	0.1878	0.1662	0.1243		0.2105	0.0653	0.1588	0.2253		0.2128	0.1787	0.1269	0.2658	0.0319	0.127	0.204	-0.1356	0.1297	0.1636	0.0825	0.1627	0.2178	0.1794
-9.5	0.0439	0.2139	0.2044	-0.0728	0.1921	0.0973	0.1519	0.131	0.2703	0.2046	0.2002	0.164	0.4163	0.1378	0.0592	0.1708	-0.2608	0.1755	0.141	0.0996	0.0488	0.1623	0.1788	0.1966	0.1706		0.2023	0.1081	0.089	0.143		0.2521	0.1265	0.1177	0.2373	0.0611	0.1032	0.1244	-0.1193	0.1341	0.1888	0.0731	0.1418	0.2201	0.1851
-9.4	0.04	0.1928	0.2337	-0.0988	0.1336	0.1331	0.2007	0.1797	0.2394	0.2021	0.1968	0.1829	0.4967	0.1627	0.0607	0.2121	-0.3453	0.2269	0.1789	0.0083	0.055	0.1811	0.195	0.1946	0.2111		0.1983	0.1119	0.098	0.1652		0.3048	0.1514	0.1387	0.2272	0.0586	0.1105	0.122	-0.0715	0.1244	0.1818	0.097	0.1481	0.2214	0.2155
-9.3	0.0537	0.1474	0.1382	-0.0854	0.1411	0.1676	0.1273	0.1144	0.2375	0.2137	0.1857	0.2049	0.2607	0.1274	0.0118	0.1063	-0.206	0.1412	0.2106	0.0697	0.1143	0.1828	0.2278	0.1726	0.1235		0.2009	0.1194	0.1591	0.1747		0.3533	0.1067	0.1392	0.2099	0.0241	0.1436	0.1792	-0.0762	0.1228	0.1393	0.0949	0.1387	0.218	0.2224
-9.2	0.0726	0.1901	0.1883	0.0685	0.1876	0.1925	0.2276	0.1936	0.279	0.2048	0.2036	0.1851	0.3626	0.1153	0.0249	0.1313	-0.2851	0.1735	0.1632	0.0097	0.1155	0.2387	0.2135	0.2006	0.1817		0.2036	0.0856	0.154	0.1797		0.3375	0.1942	0.1268	0.2185	0.0093	0.1798	0.1156	0.0506	0.1104	0.1589	0.0811	0.2054	0.2723	0.229		0.2819
-9.1	0.1051	0.1643	0.2187	0.0187	0.1707	0.1886	0.2837	0.253	0.2729	0.1919	0.1999	0.1902	0.3874	0.1466	0.1242	0.1565	-0.3315	0.1973	0.1753	0.0004	0.1209	0.2239	0.1878	0.2051	0.2119		0.1985	0.0924	0.1696	0.1769		0.3437	0.2031	0.1305	0.2325	0.012	0.1838	0.1287	0.0126	0.1186	0.1618	0.0743	0.1859	0.2718	0.2357		0.2886
-9	0.0709	0.0941	0.1657	0.0144	0.1606	0.2672	0.1768	0.1815	0.2903	0.2373	0.1726	0.1612	0.1832	0.2268	0.2072	0.1344	-0.2254	0.1356	0.2334	-0.0632	0.1093	0.2281	0.2271	0.2122	0.1505		0.2155	0.1065	0.2665	0.2602		0.3127	0.1322	0.1415	0.2121	0.0079	0.1855	0.0927	-0.1161	0.1341	0.1882	0.093	0.1315	0.2639	0.2441		0.2441
-8.9	0.0126	0.0893	0.1492	0.0035	0.1462	0.1249	0.1258	0.1395	0.2694	0.1918	0.1858	0.1631	0.0884	0.103	0.0797	0.1073	-0.1666	0.1138	0.0741	-0.1037	0.0875	0.208	0.2131	0.1953	0.1193		0.1943	0.0883	0.1303	0.1224		0.3023	0.116	0.1545	0.2204	0.0218	0.1627	0.1132	-0.0911	0.1463	0.2039	0.0904	0.1227	0.2584	0.228		0.2279
-8.8	0.0143	0.1064	0.2505	0.0361	0.1077	0.1988	0.2156	0.1954	0.2115	0.1941	0.1773	0.1615	0.0487	0.1519	0.1443	0.1256	-0.2316	0.1854	0.1042	-0.3026	0.1229	0.1924	0.1536	0.1704	0.2047		0.1484	0.0573	0.1668	0.1407		0.2914	0.1398	0.1174	0.2719	0.0044	0.2252	0.1332	-0.0383	0.1045	0.2482	0.0042	0.1226	0.2456	0.2273		0.2561
-8.7	0.0156	0.1412	0.1559	0.0101	0.1114	0.2113	0.1648	0.1353	0.2518	0.2353	0.1768	0.1733	-0.0899	0.16	0.1567	0.1055	-0.1487	0.1198	0.1199	-0.2613	0.0897	0.2113	0.0951	0.2082	0.1045		0.1483	0.0322	0.1666	0.1247		0.2962	0.1394	0.1194	0.2835	0.0113	0.2001	0.1358	0.0613	0.1232	0.2176	-0.0362	0.1344	0.2334	0.2176		0.2331
-8.6	0.0238	0.2105	0.2302	0.0983	0.1312	0.2096	0.2221	0.191	0.266	0.1643	0.2293	0.1763	-0.1245	0.1685	0.1231	0.1411	-0.2164	0.1552	0.1481	-0.3659	0.0657	0.2714	0.0231	0.1643	0.0875		0.1418	0.0087	0.1601	0.1593		0.3534	0.1832	0.1545	0.2859	0.0032	0.1719	0.1308	0.0185	0.1663	0.1792	-0.1377	0.1566	0.2241	0.1922		0.2585
-8.5	0.0322	0.1759	0.225	0.0942	0.2129	0.1643	0.2208	0.1898	0.4282	0.1516	0.2054	0.1593	-0.119	0.1502	0.1067	0.138	-0.2252	0.1577	0.1572	-0.3755	0.1004	0.2169	0.0605	0.2507	0.1036		0.153	0.0143	0.171	0.1581		0.3582	0.2463	0.1362	0.2833	0.0006	0.1831	0.0951	0.0225	0.1535	0.1559	-0.065	0.1403	0.2325	0.3015		0.2282
-8.4	0.0117	0.139	0.2001	0.022	0.1148	0.1249	0.1959	0.1785	0.2326	0.1716	0.1898	0.1891	0.0757	0.1245	0.1213	0.1549	-0.246	0.182	0.1593	-0.3724	0.097	0.2382	0.1006	0.1343	0.1635		0.1348	0.0354	0.164	0.1451		0.3598	0.3034	0.1302	0.286	0.0046	0.2452	0.1413	0.0075	0.1731	0.1629	0.0155	0.1494	0.2207	0.1396		0.2538
-8.3	0.0271	0.1103	0.2383	0.0273	0.2795	0.2503	0.2401	0.225	0.406	0.2297	0.1836	0.1704	0.0585	0.1834	0.1529	0.1913	-0.2933	0.2303	0.1606	-0.4597	0.1679	0.292	0.1815	0.2555	0.1701		0.1638	0.0665	0.2726	0.1189		0.3332	0.2455	0.1216	0.2649	0.0054	0.2261	0.1465	0.0739	0.1292	0.1563	0.033	0.1803	0.1907	0.2512		0.2627
-8.2	0.0348	0.1046	0.1697	0.0328	0.2588	0.1805	0.1727	0.1534	0.3339	0.2238	0.184	0.1549	0.0329	0.1121	0.09	0.1364	-0.2426	0.1813	0.103	-0.3736	0.0744	0.2927	0.1812	0.2047	0.118		0.1558	0.0439	0.1646	0.0826		0.3298	0.2076	0.1138	0.2592	0.004	0.2041	0.141	0.0884	0.1142	0.1573	0.023	0.1551	0.1687	0.2122		0.1997
-8.1	0.0457	0.11	0.1612	0.0106	0.1751	0.1506	0.1388	0.1226	0.2229	0.2801	0.1831	0.1952	0.093	0.1122	0.1104	0.1526	-0.289	0.1928	0.102	-0.3471	0.0454	0.2742	0.2338	0.1227	0.1452		0.205	0.053	0.1361	0.101		0.3167	0.2042	0.1423	0.2285	0.0077	0.1962	0.1609	0.0845	0.1621	0.129	0.0131	0.14	0.1881	0.1734		0.1993
-8	0.0597	0.1064	0.16	0.004	0.2114	0.1912	0.1464	0.1375	0.2708	0.2435	0.2046	0.1998	0.106	0.1632	0.1567	0.174	-0.3442	0.1891	0.1459	-0.3115	0.1376	0.2762	0.2111	0.1723	0.1384		0.2058	0.0555	0.1694	0.1525		0.3242	0.1993	0.1625	0.206	0.0031	0.2214	0.1616	0.1075	0.1347	0.1615	0.0057	0.1577	0.2096	0.2152		0.1947
-7.9	0.0928	0.1476	0.1278	0.016	0.2022	0.1492	0.1348	0.1181	0.2235	0.2072	0.1682	0.2091	0.0938	0.1601	0.1228	0.1403	-0.2783	0.1335	0.1661	-0.2327	0.118	0.3068	0.1942	0.1593	0.0984		0.1653	0.0239	0.1825	0.1214		0.3119	0.1872	0.1819	0.2495	0.0062	0.2304	0.1597	0.0816	0.181	0.2269	0.036	0.1577	0.2171	0.2302		0.2198
-7.8	0.0953	0.1361	0.2196	0.0099	0.2175	0.132	0.165	0.1885	0.1846	0.1946	0.1661	0.1834	0.1795	0.1312	0.1358	0.1794	-0.3864	0.2097	0.1481	-0.3144	0.0881	0.3186	0.1964	0.1875	0.1227		0.1708	0.0325	0.1637	0.1386		0.3024	0.205	0.1601	0.2639	0.0049	0.2517	0.1396	0.0453	0.1624	0.2009	0.0423	0.1692	0.159	0.2256		0.2016
-7.7	0.13	0.1171	0.2616	0.0126	0.2098	0.1265	0.1699	0.234	0.2583	0.1567	0.169	0.1703	0.244	0.1202	0.1618	0.2186	-0.4301	0.2657	0.1378	-0.3838	0.0861	0.2747	0.1923	0.1736	0.1255		0.1686	0.0137	0.1702	0.1141		0.2737	0.2434	0.1769	0.2398	0.0061	0.2206	0.1324	0.0695	0.1865	0.2007	0.0256	0.1276	0.1532	0.2226		0.1941
-7.6	0.1285	0.1567	0.1932	0.0058	0.2362	0.1195	0.131	0.1559	0.2154	0.1655	0.1587	0.1853	0.2173	0.1297	0.1655	0.1751	-0.2484	0.1793	0.1163	-0.2925	0.0892	0.2303	0.1736	0.1597	0.0712		0.1874	0.0088	0.1746	0.1161		0.3078	0.2451	0.1582	0.2153	0.0078	0.2224	0.1511	0.0708	0.1982	0.1861	0.006	0.1389	0.1438	0.2035		0.1888
-7.5	0.1502	0.1619	0.1984	0.0177	0.2722	0.1721	0.1678	0.1473	0.251	0.1966	0.1757	0.1831	0.27	0.1546	0.1757	0.1758	-0.2284	0.1653	0.182	-0.3237	0.0995	0.1876	0.1713	0.2022	0.0959		0.1625	0.0244	0.2263	0.1431		0.31	0.2186	0.1859	0.2218	0.003	0.2052	0.167	0.1026	0.1955	0.2147	0.0699	0.1957	0.1666	0.2308		0.1863	0.1258
-7.4	0.2222	0.171	0.142	0.0542	0.2447	0.1053	0.1414	0.1175	0.3052	0.2284	0.1624	0.2098	0.2489	0.0707	0.1216	0.1334	-0.1758	0.1235	0.1005	-0.2749	0.069	0.2306	0.175	0.2201	0.0963		0.1367	0.0065	0.1384	0.0791		0.3001	0.1964	0.1997	0.2856	0.0034	0.2287	0.1671	0.1145	0.2264	0.2817	0.1113	0.1996	0.1831	0.309		0.2048	0.1603
-7.3	0.1634	0.1775	0.2304	0.0477	0.1915	0.1209	0.2162	0.1801	0.1946	0.2863	0.1938	0.2364	0.4297	0.0822	0.146	0.2419	-0.2734	0.1554	0.1426	-0.4117	0.0925	0.2225	0.1902	0.1258	0.1884		0.1302	0.0113	0.1677	0.0881		0.3111	0.2398	0.2259	0.322	0.0096	0.2961	0.2056	0.0235	0.2378	0.333	0.1796	0.2357	0.23	0.1881		0.2382	0.2235
-7.2	0.2163	0.1428	0.2459	0.0634	0.2852	0.1207	0.2575	0.1915	0.2385	0.1739	0.1573	0.166	0.4031	0.0892	0.1278	0.2091	-0.2756	0.1507	0.1508	-0.4187	0.1044	0.1897	0.1572	0.172	0.1982		0.0939	-0.0447	0.1453	0.1056		0.2685	0.2656	0.1485	0.2624	-0.0365	0.2142	0.1671	0.018	0.1839	0.21	0.1364	0.2069	0.1917	0.2372		0.1786	0.1551	0.1065
-7.1	0.2085	0.1539	0.2115	0.0678	0.2896	0.1267	0.2136	0.1782	0.2271	0.1986	0.1652	0.1678	0.3267	0.11	0.129	0.1765	-0.1925	0.1101	0.1586	-0.3127	0.1406	0.1987	0.1478	0.1881	0.0934		0.0989	-0.0544	0.1653	0.094		0.2946	0.2621	0.1581	0.2344	-0.0626	0.2052	0.2071	0.0218	0.1886	0.1723	0.1042	0.1855	0.2003	0.228		0.1967	0.1442	0.1656
-7	0.3901	0.1497	0.1669	0.0961	0.3091	0.2326	0.1484	0.1237	0.3055	0.229	0.2146	0.1808	0.2576	0.1504	0.2683	0.133	-0.1465	0.0919	0.2438	-0.2372	0.1745	0.2404	0.1908	0.2214	0.0529		0.1399	-0.084	0.2909	0.1511		0.3276	0.2413	0.1154	0.1646	-0.0801	0.2336	0.2507	0.0123	0.1512	0.17	0.1172	0.1987	0.2364	0.3031		0.2521	0.1431	0.1985
-6.9	0.2297	0.1421	0.2514	0.031	0.181	0.2471	0.1295	0.1266	0.1896	0.2345	0.1885	0.1296	0.3825	0.1823	0.2879	0.1875	-0.202	0.152	0.2156	-0.3492	0.1766	0.2394	0.1238	0.1099	0.0464		0.1208	-0.112	0.2843	0.166		0.2782	0.2195	0.1501	0.2994	-0.0785	0.2359	0.1931	0.0376	0.1513	0.1395	0.0752	0.1825	0.2086	0.1823		0.2246	0.1979	0.1825
-6.8	0.302	0.1733	0.2926	0.0383	0.2589	0.1254	0.1692	0.1387	0.275	0.2255	0.1994	0.1518	0.4724	0.1134	0.1567	0.23	-0.261	0.1915	0.0966	-0.4396	0.072	0.248	0.1363	0.1331	-0.2157		0.1109	-0.1034	0.1209	0.0794		0.2906	0.212	0.1711	0.3053	-0.0954	0.2382	0.1704	0.0472	0.1455	0.1465	0.0833	0.1881	0.2067	0.2265		0.2008	0.2173	0.1523
-6.7	0.4662	0.1733	0.1956	0.096	0.3475	0.1176	0.1468	0.1555	0.4244	0.2014	0.1866	0.1473	0.3381	0.0874	0.1692	0.1623	-0.162	0.1227	0.1091	-0.3118	0.0555	0.2176	0.136	0.2144	-0.3063		0.1469	-0.0811	0.1075	0.085		0.2817	0.2847	0.1531	0.2491	-0.0809	0.2524	0.178	0.0342	0.1472	0.1761	0.08	0.1932	0.1946	0.2868		0.2023	0.1775	0.1475
-6.6	0.2336	0.175	0.1547	0.031	0.205	0.1541	0.1023	0.1652	0.2014	0.232	0.2238	0.1384	0.2348	0.0972	0.245	0.1136	-0.0363	0.0846	0.1403	-0.2258	0.0696	0.235	0.1165	0.1413	-0.2343		0.1604	-0.1511	0.1502	0.1378		0.2888	0.3188	0.1305	0.2512	-0.0558	0.2333	0.1914	0.0087	0.1408	0.1655	0.0962	0.1997	0.2376	0.15		0.1961	0.1823	0.177
-6.5	0.291	0.1684	0.1995	0.0197	0.261	0.1555	0.1009	0.185	0.2549	0.194	0.1884	0.1903	0.317	0.1081	0.243	0.1497	0.1079	0.1378	0.1768	-0.2229	0.0867	0.2155	0.1718	0.1683	-0.2894		0.1637	-0.1239	0.1687	0.1899		0.2852	0.2922	0.1581	0.2948	-0.0584	0.1934	0.1982	0.0071	0.1323	0.1859	0.0009	0.202	0.2584	0.1596		0.1553	0.2107	0.1995
-6.4	0.2695	0.1379	0.2652	0.005	0.2222	0.1282	0.185	0.1898	0.2495	0.211	0.2051	0.205	0.4288	0.1357	0.2113	0.1838	0.1671	0.2231	0.1737	-0.02	0.0874	0.197	0.1807	0.1559	-0.3309		0.1713	-0.0552	0.1429	0.1761		0.3278	0.2868	0.1496	0.3043	-0.0848	0.1818	0.2053	0.0034	0.1448	0.197	0.0022	0.1789	0.2377	0.1458		0.144	0.2172	0.1984
-6.3	0.293	0.1306	0.1932	0.0244	0.2108	0.1569	0.1518	0.1453	0.2496	0.2321	0.1925	0.195	0.3976	0.1838	0.1884	0.0993	0.1152	0.172	0.1347	0.1561	0.1431	0.2734	0.1878	0.1386	-0.2689		0.2165	0.0195	0.1011	0.1571	0.1312	0.271	0.2286	0.1153	0.2515	-0.0849	0.2138	0.1671	0.0075	0.1372	0.1852	0.0204	0.2121	0.1746	0.1667		0.1428	0.1932	0.1664
-6.2	0.3137	0.1312	0.1788	0.0282	0.1996	0.1488	0.1515	0.1435	0.3025	0.2588	0.1925	0.2347	0.3993	0.1267	0.1524	0.0734	0.1036	0.1785	0.1321	0.1776	0.1442	0.2915	0.1703	0.1363	-0.2629		0.1909	0.0096	0.1489	0.1075	0.077	0.3005	0.2437	0.1327	0.248	-0.0701	0.2197	0.1557	0.0213	0.135	0.1545	0.0175	0.221	0.1442	0.1743		0.137	0.1968	0.1285
-6.1	0.3209	0.1752	0.1896	0.0401	0.2044	0.1357	0.1608	0.1405	0.273	0.2183	0.1928	0.17	0.3652	0.1227	0.1628	0.09	0.0655	0.1927	0.1618	0.1195	0.1648	0.2166	0.1979	0.1437	-0.279		0.1928	0.0094	0.1872	0.1362	0.1082	0.2589	0.2883	0.1334	0.2832	-0.049	0.2196	0.1407	0.0448	0.1222	0.0669	-0.113	0.2172	0.1627	0.17		0.1536	0.1778	0.1196
-6	0.3326	0.1308	0.2057	0.0699	0.2512	0.0991	0.1771	0.1378	0.2673	0.2112	0.194	0.1605	0.3549	0.1086	0.1598	0.1023	0.0104	0.2072	0.1669	0.0972	0.1129	0.2516	0.1818	0.1305	-0.2703		0.1548	0.0036	0.1631	0.1462	0.0754	0.3056	0.299	0.0695	0.2727	-0.0431	0.2192	0.1387	0.049	0.1345	0.0419	-0.2109	0.1943	0.1608	0.1529		0.1662	0.194	0.1389
-5.9	0.4043	0.1048	0.1954	0.1524	0.2609	0.1199	0.1418	0.1391	0.3804	0.2238	0.1829	0.1638	0.3499	0.1077	0.1842	0.0975	0.0525	0.2076	0.1868	0.091	0.113	0.2681	0.1706	0.2367	-0.2545		0.1684	0.0015	0.185	0.1691	0.0824	0.2701	0.2468	0.1569	0.283	-0.0334	0.2137	0.1476	0.0871	0.0862	0.0883	-0.1342	0.187	0.1706	0.2177		0.1636	0.1845	0.162
-5.8	0.2343	0.0918	0.1547	0.1029	0.1907	0.1442	0.0996	0.1105	0.2338	0.2084	0.2019	0.1729	0.2672	0.0792	0.1951	0.0808	0.0512	0.1699	0.1996	0.0582	0.1335	0.1975	0.1276	0.1429	-0.1986		0.2058	0.031	0.1741	0.2047	0.0501	0.217	0.263	0.1455	0.3001	0.0139	0.2469	0.1413	0.0504	0.1141	0.1039	-0.2651	0.1625	0.1546	0.1102		0.1897	0.1634	0.1533
-5.7	0.4355	0.1439	0.2023	0.1443	0.3614	0.1506	0.176	0.1136	0.4014	0.2073	0.1569	0.166	0.3621	0.0683	0.2009	0.1189	0.0791	0.2159	0.1811	0.0749	0.1435	0.1828	0.1452	0.3432	-0.3293		0.2167	0.022	0.1581	0.1791	0.022	0.211	0.2701	0.1402	0.3253	0.0118	0.25	0.1377	0.1216	0.1164	0.1241	-0.3293	0.1788	0.141	0.2901		0.1846	0.189	0.135
-5.6	0.1899	0.1612	0.2226	0.0382	0.1953	0.1634	0.2387	0.1304	0.2077	0.1808	0.2115	0.1819	0.4508	0.0463	0.2294	0.1475	0.0963	0.2235	0.2682	0.1018	0.1827	0.0804	0.1825	0.1154	-0.4304		0.1611	0.0485	0.1756	0.1748	0.0176	0.2266	0.2153	0.1446	0.3194	-0.0277	0.1791	0.1647	0.0707	0.1435	0.0915	-0.3504	0.1725	0.1534	0.1606		0.1868	0.179	0.1275
-5.5	0.209	0.127	0.1599	0.0372	0.2005	0.0869	0.1865	0.1154	0.2319	0.1669	0.2432	0.1754	0.3332	0.0038	0.1401	0.1372	0.0881	0.1386	0.1693	0.102	0.1148	0.0903	0.1525	0.1525	-0.334		0.1523	0.0743	0.128	0.1174	0.009	0.2362	0.2401	0.1369	0.3054	-0.0373	0.1783	0.1583	0.0943	0.1337	0.063	-0.3124	0.1634	0.129	0.1953		0.193	0.1911	0.0907
-5.4	0.31	0.1305	0.1198	0.102	0.3039	0.106	0.1327	0.0935	0.3251	0.1978	0.2125	0.1632	0.229	0.0063	0.1653	0.1051	0.0664	0.1101	0.2246	0.0811	0.1709	0.1211	0.1482	0.2508	-0.2316		0.2031	0.1006	0.1809	0.1872	0.0303	0.2896	0.271	0.1647	0.3478	-0.0775	0.1921	0.1831	0.1571	0.1403	0.0304	-0.2901	0.1449	0.1173	0.2802		0.1613	0.2143	0.0724
-5.3	0.3334	0.1239	0.2264	0.1613	0.2946	0.1119	0.2219	0.1703	0.3465	0.2069	0.1771	0.1544	0.3273	-0.0903	0.1345	0.1161	0.0957	0.2579	0.1975	0.1158	0.1897	0.0922	0.1271	0.1934	-0.2999		0.1808	0.0915	0.1715	0.2101	-0.1239	0.278	0.2679	0.1645	0.299	-0.1165	0.1797	0.1815	0.1753	0.1421	0.0202	-0.2726	0.1276	0.1458	0.2542		0.1726	0.1828	0.0643
-5.2	0.2597	0.1249	0.1234	0.0797	0.1861	0.1246	0.137	0.1058	0.2121	0.1486	0.1574	0.1595	0.2322	-0.1703	0.1427	0.0731	0.0673	0.1383	0.191	0.0938	0.1483	0.0988	0.1613	0.1549	-0.1837		0.1497	0.0604	0.1659	0.1965	-0.1247	0.2511	0.2031	0.1286	0.23	-0.0981	0.1749	0.1613	0.0947	0.1183	0.024	-0.2487	0.155	0.156	0.1828		0.1311	0.1157	0.0918
-5.1	0.3489	0.1565	0.2136	0.1195	0.2355	0.1044	0.2195	0.1512	0.2876	0.1968	0.1794	0.1764	0.4584	-0.1644	0.1764	0.1836	0.159	0.2307	0.1973	0.2065	0.0968	0.1377	0.1621	0.1964	-0.3047		0.1848	0.0873	0.1741	0.1386	-0.1236	0.2701	0.2569	0.1568	0.2782	-0.0733	0.1972	0.174	0.1047	0.0955	0.0156	-0.2413	0.1759	0.1413	0.2235		0.153	0.1496	0.0909
-5	0.3465	0.1628	0.2167	0.1422	0.23	0.0891	0.2471	0.1661	0.2985	0.1333	0.1819	0.1933	0.5278	-0.1774	0.2048	0.225	0.1923	0.2728	0.2188	0.2594	0.1166	0.1219	0.1809	0.1748	-0.3082		0.1806	0.1118	0.1838	0.0992	-0.1352	0.2592	0.2281	0.1886	0.2674	-0.0781	0.1558	0.1594	0.0654	0.0785	0.0369	-0.2717	0.2019	0.124	0.2241		0.2179	0.1499	0.0413
-4.9	0.3061	0.0928	0.1517	0.1046	0.2178	0.125	0.1962	0.135	0.2945	0.1801	0.2123	0.213	0.3985	-0.1306	0.1941	0.1696	0.1805	0.1977	0.2047	0.2134	0.1925	0.093	0.2074	0.1776	-0.2127		0.2038	0.0833	0.1954	0.1288	0.0881	0.2667	0.1911	0.1808	0.3115	-0.0801	0.1496	0.1688	0.0571	0.1188	0.0311	-0.2992	0.2344	0.1725	0.2599		0.2144	0.1382	0.0077
-4.8	0.2657	0.0581	0.1195	0.0814	0.2098	0.1401	0.1438	0.0984	0.3124	0.1657	0.1977	0.1686	0.2869	0.0912	0.199	0.1153	0.1434	0.1404	0.2158	0.1571	0.2356	0.1187	0.1977	0.164	-0.1699		0.2225	0.0868	0.2133	0.185	0.0518	0.2527	0.2246	0.1863	0.2882	-0.0761	0.1522	0.1515	0.0574	0.1455	0.0498	-0.2974	0.2445	0.1991	0.2732		0.2102	0.1507	0.0068
-4.7	0.3011	0.0469	0.1861	0.1315	0.3304	0.1111	0.1698	0.1892	0.301	0.1668	0.1686	0.1447	0.3712	0.0102	0.1782	0.1614	0.2041	0.2109	0.1449	0.2029	0.1912	0.165	0.1587	0.199	-0.2498		0.228	0.0539	0.2027	0.1876	0.0109	0.2614	0.2627	0.1802	0.3214	-0.0581	0.1795	0.1412	0.0749	0.1356	0.0734	-0.3068	0.2141	0.2134	0.3116		0.2016	0.15	0.0034
-4.6	0.2546	0.0674	0.137	0.0912	0.221	0.1518	0.1386	0.1095	0.2044	0.1852	0.1943	0.1644	0.2605	0.1168	0.1695	0.1052	0.1727	0.1661	0.1581	0.1604	0.1534	0.1936	0.1382	0.1699	-0.1631		0.2226	0.041	0.1427	0.1369	0.0183	0.2715	0.2855	0.2027	0.3421	-0.0764	0.2041	0.1717	0.085	0.1479	0.0764	-0.2985	0.2477	0.1823	0.2137		0.2071	0.1869	0.0064
-4.5	0.2339	0.0662	0.2161	0.0943	0.2278	0.124	0.2829	0.1936	0.2157	0.1314	0.1588	0.1767	0.3629	0.1478	0.2028	0.1828	0.2836	0.2835	0.1982	0.2625	0.1491	0.1772	0.1391	0.1527	-0.198		0.2507	0.0753	0.1364	0.1209	0.0239	0.2554	0.244	0.1866	0.3234	-0.1094	0.2038	0.1622	0.0935	0.1756	0.0961	-0.2212	0.1996	0.1164	0.2145		0.1902	0.1112	0.0429
-4.4	0.1466	0.0692	0.2637	0.0881	0.1903	0.1275	0.3182	0.2301	0.178	0.1193	0.1644	0.1818	0.431	0.1527	0.2007	0.2233	0.3318	0.329	0.2181	0.315	0.1695	0.2026	0.1503	0.099	-0.2025		0.2332	0.0699	0.1925	0.1538	0.083	0.2846	0.2648	0.1867	0.33	-0.1363	0.2229	0.1501	0.0607	0.1894	0.1166	-0.2276	0.2115	0.1161	0.1665		0.1914	0.1555	0.0276
-4.3	0.2501	0.1203	0.2072	0.0976	0.3258	0.1333	0.1857	0.1464	0.3312	0.1567	0.1677	0.1632	0.3136	0.172	0.2025	0.1607	0.2504	0.2351	0.2	0.2181	0.1492	0.1701	0.1123	0.1142	-0.156		0.1853	0.0552	0.1717	0.1671	0.094	0.2333	0.2767	0.1734	0.3044	-0.0783	0.2347	0.1756	0.0304	0.1227	0.0972	-0.1482	0.2033	0.2169	0.2406		0.1869	0.1669	0.048
-4.2	0.2661	0.1542	0.2135	0.0914	0.3317	0.0994	0.186	0.1128	0.3493	0.1116	0.1631	0.144	0.2921	0.1805	0.2319	0.1456	0.2638	0.2073	0.2117	0.2057	0.1656	0.1246	0.1	0.095	-0.2027		0.1232	0.0357	0.1775	0.1324	0.1163	0.2162	0.274	0.1375	0.2784	-0.0878	0.192	0.1671	0.0109	0.0347	0.0729	-0.1366	0.1955	0.1819	0.243		0.1537	0.1415	0.0152
-4.1	0.173	0.1427	0.2013	0.0748	0.1909	0.1109	0.2068	0.0817	0.2015	0.1285	0.1546	0.164	0.2798	0.201	0.2266	0.1549	0.2922	0.1767	0.2201	0.2151	0.1529	0.1177	0.1102	0.0467	-0.2345		0.1468	0.0469	0.1751	0.1135	0.1234	0.2497	0.3108	0.1618	0.2844	-0.1088	0.2067	0.1935	0.0261	0.0132	0.1008	-0.1586	0.1888	0.1592	0.1776		0.1858	0.196	0.0107
-4	0.2339	0.1213	0.1384	0.0565	0.2523	0.129	0.1538	0.0649	0.2605	0.0954	0.1541	0.179	0.2112	0.2465	0.2259	0.1319	0.2287	0.135	0.1994	0.1775	0.1566	0.153	0.1579	0.0644	-0.19		0.1917	0.0836	0.1647	0.1252	0.1505	0.2475	0.2735	0.1677	0.278	-0.0705	0.2178	0.1872	0.0259	0.0123	0.1113	-0.0928	0.1994	0.1524	0.2358		0.1533	0.1874	0.0186
-3.9	0.2601	0.1568	0.1802	0.023	0.2874	0.1396	0.2387	0.1461	0.2559	0.1092	0.1856	0.1957	0.222	0.2353	0.2236	0.1894	0.3029	0.1886	0.1813	0.2965	0.1457	0.1632	0.1718	0.0742	-0.275		0.2113	0.0598	0.1744	0.1363	0.1433	0.2195	0.2557	0.1857	0.3084	-0.0703	0.2098	0.1839	0.0051	0.0019	0.1035	-0.0942	0.1816	0.1833	0.2374		0.1423	0.1467	0.0174
-3.8	0.2418	0.1864	0.2191	0.0405	0.2599	0.1206	0.2997	0.1965	0.2655	0.0398	0.2107	0.2154	0.2751	0.2136	0.1908	0.2025	0.3506	0.2251	0.2177	0.3548	0.1165	0.1191	0.1154	0.08	-0.3085		0.2529	0.036	0.1998	0.1396	0.115	0.2069	0.247	0.1296	0.2573	-0.0495	0.2418	0.1466	0.0041	0.007	0.1256	-0.0211	0.1766	0.2067	0.2417		0.1497	0.1446	-0.1148
-3.7	0.24	0.168	0.1707	0.042	0.2305	0.136	0.2157	0.1419	0.2314	0.0404	0.191	0.2214	0.2656	0.2059	0.1917	0.1097	0.2505	0.1849	0.1588	0.2509	0.1848	0.1388	0.0773	0.0366	-0.1456		0.206	0.0427	0.218	0.1259	0.1261	0.1826	0.242	0.1288	0.272	-0.0431	0.2496	0.1463	0.0077	0.0059	0.1381	0.0733	0.1956	0.2056	0.2503		0.1683	0.16	-0.1574
-3.6	0.2582	0.1508	0.1921	0.0212	0.2629	0.1386	0.2263	0.1322	0.1897	0.0608	0.1818	0.1734	0.2955	0.2041	0.1727	0.1164	0.2546	0.2028	0.1544	0.2843	0.184	0.1555	0.0808	0.0336	-0.0412		0.1749	0.0341	0.1995	0.1199	0.0933	0.1949	0.2389	0.1657	0.2805	-0.0704	0.2273	0.1172	0.0031	0.0274	0.1566	0.0826	0.1781	0.2057	0.209		0.1573	0.1357	-0.0878
-3.5	0.2499	0.1489	0.1687	0.0282	0.1922	0.1434	0.2253	0.1392	0.1418	0.0713	0.19	0.1679	0.2872	0.1802	0.1771	0.1094	0.231	0.1722	0.1523	0.2843	0.1664	0.1831	0.0911	0.0417	0.0349		0.2532	0.0305	0.1725	0.1601	0.0435	0.2025	0.234	0.1472	0.2877	0.0262	0.2221	0.1249	0.0059	0.0192	0.1244	0.1122	0.1823	0.205	0.1889		0.1717	0.1064	-0.0718
-3.4	0.2379	0.1273	0.1367	0.018	0.1312	0.1762	0.2038	0.1394	0.1808	0.0587	0.189	0.1878	0.2882	0.16	0.1933	0.1133	0.2368	0.1737	0.1735	0.3029	0.2158	0.1878	0.1053	0.0162	0.0911		0.2468	0.0436	0.2374	0.2228	0.0862	0.2044	0.2539	0.1769	0.2386	0.0053	0.2304	0.1614	0.0095	0.0022	0.1552	0.1481	0.1911	0.2089	0.2038		0.1811	0.117	-0.0479
-3.3	0.2491	0.128	0.1585	0.0071	0.1299	0.1043	0.1876	0.1327	0.2232	0.0435	0.2233	0.2035	0.2858	0.0801	0.0674	0.1283	0.2529	0.1978	0.1317	0.324	0.1128	0.214	0.164	0.0414	0.1313		0.2755	0.0407	0.1526	0.1325	0.0531	0.2358	0.2156	0.1695	0.2605	0.0027	0.2166	0.1831	0.0018	0.057	0.106	0.1352	0.2388	0.176	0.2012	0.2394	0.1672	0.1441	0.0445
-3.2	0.2231	0.1348	0.1839	0.0042	0.1274	0.127	0.1886	0.1344	0.1743	0.0356	0.1976	0.1921	0.2224	0.181	0.1132	0.1287	0.2408	0.1835	0.2191	0.2997	0.1709	0.198	0.177	0.0165	0.1535		0.2153	0.0473	0.166	0.1633	0.0114	0.1746	0.2128	0.1954	0.2819	0.0144	0.2042	0.173	0.0165	0.0412	0.1356	0.0988	0.2094	0.1783	0.1926	0.2292	0.2004	0.169	0.0826
-3.1	0.2161	0.1502	0.1814	0.0089	0.1047	0.1262	0.2033	0.1342	0.2139	0.0234	0.1694	0.15	0.1402	0.1592	0.0749	0.1313	0.2321	0.1855	0.1853	0.2772	0.1558	0.2464	0.1236	0.0175	0.152		0.2099	0.0527	0.1885	0.1628	-0.1841	0.1185	0.2936	0.1515	0.2981	0.0642	0.1966	0.1266	0.0165	0.0795	0.1427	0.0863	0.1689	0.2225	0.2127	0.2245	0.1618	0.1553	0.1986
-3	0.2169	0.1497	0.1819	0.009	0.1288	0.1392	0.2144	0.1284	0.1828	0.0468	0.205	0.1635	0.0214	0.1332	0.1374	0.1519	0.2576	0.1704	0.1802	0.2445	0.2222	0.2425	0.1275	0.0375	0.1112		0.2184	0.0472	0.1809	0.1464	-0.2727	0.1483	0.2842	0.1744	0.2944	0.106	0.1858	0.1209	0.0053	0.0457	0.1494	0.0677	0.1711	0.1973	0.2623	0.2414	0.1561	0.159	0.2226
-2.9	0.212	0.1426	0.1865	0.0107	0.091	0.1528	0.2293	0.1365	0.1292	-0.1551	0.2037	0.1608	-0.1757	0.1894	0.1065	0.1523	0.2883	0.1641	0.1916	0.2367	0.2064	0.1915	0.1551	0.0365	0.0723		0.1946	0.0286	0.1704	0.15	-0.2433	0.1399	0.269	0.1609	0.3379	0.1143	0.1746	0.1388	0.0085	0.0743	0.1941	0.0648	0.1764	0.1703	0.2594	0.2512	0.1232	0.1498	0.1414
-2.8	0.2648	0.1391	0.1288	0.0087	0.0255	0.1626	0.1675	0.1063	0.3066	-0.1839	0.1895	0.1768	-0.1678	0.1786	0.0783	0.094	0.2168	0.1414	0.1905	0.1729	0.2075	0.1578	0.1358	0.0805	0.044		0.1913	0.0171	0.1623	0.1643	-0.1996	0.1923	0.2542	0.1544	0.3313	0.0777	0.1811	0.1446	0.0071	0.0537	0.2099	0.0594	0.1764	0.2001	0.397	0.2147	0.1062	0.1402	0.1224
-2.7	0.2369	0.111	0.1302	0.0073	0.0178	0.1586	0.2224	0.1703	0.2721	-0.1795	0.1897	0.2252	-0.3669	0.1776	0.0772	0.1552	0.296	0.2277	0.2456	0.2284	0.2663	0.2259	0.1572	0.0703	0.0426		0.2166	0.0097	0.2032	0.1676	0.0472	0.2298	0.2072	0.1326	0.3067	0.0644	0.1656	0.1342	0.0058	0.0374	0.1777	0.0683	0.1757	0.1824	0.3212	0.2576	0.1062	0.1171	0.1001
-2.6	0.1685	0.1214	0.0916	0.0145	0.009	0.0737	0.3006	0.1488	0.1417	-0.2354	0.1996	0.1997	-0.4196	0.1208	0.0302	0.1638	0.2363	0.2248	0.1623	0.2736	0.1234	0.1955	0.155	0.0608	0.0847		0.2367	0.0247	0.1247	0.1196	0.0352	0.2148	0.247	0.144	0.2797	0.0676	0.1582	0.1502	0.0021	0.029	0.2019	0.0481	0.1944	0.219	0.1757	0.2533	0.0996	0.1252	0.0774
-2.5	0.2583	0.1472	0.0923	0.0091	0.0102	0.0973	0.2132	0.2254	0.1789	-0.2559	0.1728	0.1969	-0.3165	0.1794	0.0187	0.1392	0.1745	0.1436	0.1914	0.2333	0.1375	0.2021	0.1414	0.1112	0.0859		0.2163	0.0108	0.1405	0.1688	0.0478	0.2432	0.2623	0.1755	0.2918	0.0513	0.1548	0.1367	0.0143	0.0545	0.2176	0.0442	0.1773	0.2405	0.3033	0.2278	0.1141	0.1177	0.066
-2.4	0.1478	0.1879	0.0748	0.0159	0.0462	0.1096	0.188	0.2205	0.0593	-0.2012	0.173	0.2153	-0.3326	0.1721	0.0061	0.129	0.1156	0.108	0.1827	0.2286	0.1466	0.2204	0.1343	0.0742	0.1152		0.2203	0.0339	0.1308	0.172	0.0425	0.2316	0.3259	0.186	0.2643	0.0496	0.2382	0.1146	0.0055	0.0827	0.242	0.018	0.1692	0.1963	0.1659	0.2411	0.0713	0.1593	0.0375
-2.3	0.1981	0.1948	0.0998	0.0235	0.0522	0.1032	0.1746	0.1917	0.057	-0.2094	0.1599	0.1578	-0.3732	0.1156	0.0745	0.1355	0.0296	0.1361	0.1737	0.2209	0.1921	0.1903	0.1157	0.1008	0.1402		0.2414	0.0426	0.1949	0.1688	0.039	0.2225	0.3061	0.1901	0.2797	0.058	0.2255	0.0932	0.009	0.0949	0.2453	0.0211	0.1773	0.1901	0.2115	0.2352	0.0826	0.1737	0.0223
-2.2	0.1958	0.2118	0.1195	0.0199	0.0325	0.0977	0.1625	0.1779	0.0494	-0.228	0.1023	0.1042	-0.3846	0.1431	0.1405	0.1219	-0.1937	0.1785	0.2285	0.2485	0.1501	0.1651	0.1093	0.1121	0.1434		0.2081	0.0451	0.1611	0.1563	0.0405	0.1871	0.3068	0.2253	0.2044	0.0884	0.185	0.1112	0.0038	0.1014	0.2374	-0.0737	0.1873	0.1791	0.2005	0.2511	0.0269	0.1808	0.0824
-2.1	0.2169	0.2097	0.0985	0.006	0.1471	0.0908	0.1198	0.1427	0.0372	-0.2006	0.1335	0.1115	-0.2806	0.1457	0.1545	0.0931	-0.2107	0.1512	0.2625	0.2232	0.1382	0.139	0.1397	0.194	0.1061		0.1502	0.0633	0.1373	0.1444	0.049	0.221	0.3568	0.2023	0.2121	0.1141	0.1876	0.1263	0.0018	0.0741	0.2401	-0.0948	0.1747	0.1917	0.2489	0.2607	0.0285	0.1908	0.0877
-2	0.2165	0.1418	0.1453	0.024	0.1059	0.1077	0.179	0.2803	0.0336	-0.1754	0.1776	0.1669	-0.358	0.15	0.1568	0.1361	-0.3626	0.2363	0.271	0.3475	0.2324	0.1074	0.1582	0.1655	0.1602		0.1539	0.1153	0.1333	0.201	0.0437	0.1992	0.3305	0.1725	0.2809	0.0935	0.2098	0.1418	0.0086	0.0585	0.2689	-0.1024	0.1695	0.1695	0.2476	0.2537	0.0314	0.1737	0.086
-1.9	0.2249	0.2233	0.132	0.0312	0.082	0.0645	0.1761	0.2916	0.0379	-0.1643	0.1829	0.1981	-0.3602	0.0933	0.1338	0.1387	-0.3489	0.2297	0.1538	0.3496	0.1271	0.0852	0.1506	0.1721	0.1656		0.1476	0.103	0.0956	0.1268	0.022	0.2645	0.3282	0.1815	0.3119	0.1067	0.2057	0.1028	0.0058	0.0758	0.2652	-0.1049	0.1866	0.2188	0.2485	0.2379	0.026	0.1757	0.1004
-1.8	0.1312	0.2201	0.0664	0.0231	0.0361	0.0918	0.1061	0.1808	0.0367	-0.1201	0.1801	0.2246	-0.2252	0.1171	0.1812	0.0799	-0.2005	0.1087	0.1911	0.2245	0.1526	0.1324	0.1421	0.1247	0.1091		0.1683	0.0881	0.1532	0.1549	0.018	0.2293	0.2717	0.2063	0.2334	0.0675	0.1833	0.0916	0.0061	0.0549	0.1925	-0.0672	0.1863	0.2266	0.1478	0.2117	0.039	0.1611	0.1086
-1.7	0.1759	0.1972	0.1703	-0.0363	0.0677	0.1087	0.0917	0.2322	0.0508	-0.1411	0.1406	0.2149	-0.383	0.1355	0.1753	0.1125	-0.3307	0.1306	0.2112	0.3711	0.1391	0.1496	0.1094	0.1563	0.2487		0.1844	0.0889	0.172	0.172	0.0124	0.2174	0.237	0.1889	0.2832	0.0479	0.1983	0.1465	0.0095	0.0599	0.2011	-0.0705	0.1989	0.2374	0.1922	0.253	0.0014	0.1859	0.0761
-1.6	0.2274	0.1586	0.1891	-0.0557	0.1112	0.1284	0.0365	0.201	0.0218	-0.1576	0.1453	0.2286	-0.3844	0.1033	0.1195	0.0837	-0.3535	0.1677	0.2002	0.3738	0.1187	0.1928	0.1327	0.1432	0.2434		0.1985	0.0637	0.1466	0.2042	0.0081	0.2098	0.2119	0.213	0.2766	0.0424	0.1666	0.1437	0.007	0.0764	0.1832	-0.0394	0.2252	0.2292	0.2324	0.2588	0.0088	0.1996	0.0708
-1.5	0.2217	0.1048	0.0868	-0.0567	0.1004	0.1272	0.0075	0.0732	0.0209	-0.2403	0.1703	0.2258	-0.2126	0.1196	0.1004	0.0174	-0.2038	0.1378	0.1908	0.1657	0.1184	0.1432	0.1397	0.1269	0.1071		0.1832	0.0601	0.1274	0.203	0.0332	0.2023	0.2666	0.1878	0.2357	0.0338	0.1918	0.1263	0.007	0.1432	0.2096	-0.0308	0.1955	0.214	0.2172	0.2407	0.0184	0.1928	0.0668
-1.4	0.3207	0.1101	0.1476	-0.1605	0.1376	0.1748	0.0133	0.1147	0.0764	-0.2117	0.157	0.1846	-0.3425	0.1477	0.1085	0.1249	-0.3628	0.2202	0.186	0.2718	0.1321	0.1745	0.1484	0.219	0.1894		0.1806	0.0681	0.1448	0.1826	-0.1362	0.2112	0.2449	0.1872	0.2538	0.0398	0.1979	0.1389	0.0127	0.1464	0.1392	0.0584	0.1717	0.2248	0.2893	0.2437	0.0069	0.1695	0.0514
-1.3	0.2562	0.1406	0.1519	-0.13	0.1092	0.173	0.011	0.1138	0.0835	-0.224	0.1693	0.2148	-0.3302	0.1303	0.0826	0.1542	-0.3701	0.2069	0.1919	0.2798	0.1437	0.1498	0.1363	0.1902	0.1951		0.1847	0.1167	0.1297	0.1351	-0.1559	0.2175	0.2392	0.1826	0.2868	0.0293	0.192	0.1194	0.0162	0.1281	0.0793	0.0609	0.1776	0.2709	0.2396	0.2224	0.0029	0.1656	0.0687
-1.2	0.1476	0.1586	0.131	-0.0867	0.0293	0.1877	0.0059	0.1145	0.0291	-0.1519	0.1944	0.2191	-0.2781	0.122	0.0841	0.1629	-0.3688	0.2226	0.1737	0.2345	0.148	0.1386	0.1633	0.099	0.1894	-0.2527	0.1863	0.1047	0.1157	0.1429	-0.1422	0.2328	0.2276	0.1529	0.269	0.0139	0.192	0.092	0.0109	0.1345	0.1279	0.0709	0.1885	0.2598	0.1314	0.2287	0.0028	0.21	0.0995
-1.1	0.1702	0.1635	0.1465	-0.1009	0.0942	0.2133	0.0334	0.1325	0.0312	0.0102	0.1772	0.2178	-0.2899	0.1412	0.1182	0.1511	-0.3687	0.2227	0.1952	0.237	0.1781	0.2179	0.1635	0.1283	0.1887	-0.2534	0.1881	0.1101	0.1356	0.1903	0.0584	0.2519	0.2684	0.1599	0.2698	0.0105	0.2027	0.1258	0.0087	0.1674	0.1391	0.0822	0.1863	0.2584	0.1893	0.1947	0.0101	0.2289	0.1456
-1	0.2017	0.1968	0.1137	-0.0824	0.1126	0.2198	0.0819	0.1166	0.0068	0.0158	0.1815	0.2101	-0.2249	0.1418	0.1193	0.1065	-0.223	0.1187	0.2175	0.1649	0.1637	0.163	0.1709	0.1771	0.1129	-0.1565	0.1902	0.1361	0.1298	0.1975	0.0311	0.2345	0.249	0.1672	0.271	0.0154	0.2117	0.1597	0.0128	0.2209	0.1349	0.0594	0.1859	0.2433	0.2417	0.1883	0.0018	0.2217	0.1403
-0.9	0.096	0.1893	0.1818	-0.061	0.0739	0.2041	0.1937	0.1536	0.0163	0.0394	0.2026	0.1949	-0.3859	0.1038	0.1351	0.1887	-0.3442	0.2244	0.2621	0.2761	0.1559	0.1926	0.1599	0.0875	0.2204	-0.2466	0.1458	0.1292	0.1805	0.18	0.0289	0.2483	0.2076	0.201	0.2103	0.017	0.2155	0.0887	0.0038	0.2044	0.0864	0.0365	0.1853	0.2465	0.1484	0.2223	0.0235	0.1921	0.1117
-0.8	0.1315	0.172	0.153	0.0428	0.1102	0.1896	0.1614	0.0858	0.0203	0.0367	0.224	0.2054	-0.3181	0.0882	0.1226	0.1461	-0.265	0.1854	0.2312	0.2129	0.1678	0.2617	0.1704	0.1179	0.1884	-0.1893	0.165	0.0955	0.1591	0.1643	0.0287	0.2048	0.2282	0.1849	0.1733	0.0227	0.2348	0.137	0.0051	0.186	0.1625	0.0283	0.2058	0.2704	0.2004	0.2028	0.0419	0.1923	0.0755
-0.7	0.1988	0.1581	0.1636	0.033	0.1673	0.153	0.1131	0.0678	-0.0619	0.0733	0.2371	0.1913	-0.4051	0.1085	0.1079	0.1659	-0.3221	0.1829	0.2005	0.2386	0.1339	0.2428	0.1528	0.2009	0.2292	-0.2003	0.1694	0.1155	0.1567	0.1646	0.0156	0.1993	0.2441	0.1849	0.1837	0.0047	0.2444	0.151	0.0422	0.1452	0.1674	0.0239	0.1829	0.2232	0.3043	0.2241	0.0603	0.2032	0.0576
-0.6	0.1044	0.1331	0.1623	0.0903	0.084	0.1681	0.1264	0.0617	-0.1322	0.0722	0.2204	0.1379	-0.3304	0.1241	0.117	0.1313	-0.3674	0.1453	0.1864	0.1965	0.1335	0.1755	0.1625	0.1139	0.1229	-0.1591	0.0807	0.1527	0.1733	0.1532	0.0454	0.2637	0.203	0.166	0.2109	0.0099	0.2026	0.1218	0.0156	0.124	0.1084	0.0495	0.2078	0.2936	0.1724	0.2479	0.0065	0.2168	0.0881
-0.5	0.1374	0.1576	0.164	0.1122	0.1071	0.2009	0.1206	0.0915	-0.1733	0.0806	0.1972	0.1577	-0.2995	0.134	0.1534	0.1434	-0.3787	0.1467	0.2245	0.1808	0.1323	0.1847	0.1452	0.1593	0.1511	-0.1567	0.055	0.153	0.1734	0.1969	0.0861	0.2482	0.2147	0.1831	0.2264	0.0142	0.2117	0.1019	0.0168	0.1195	0.0961	0.0393	0.1777	0.2823	0.2135	0.2323	0.0053	0.2024	0.1127
-0.4	0.1451	0.2236	0.1396	0.0637	0.1292	0.2115	0.0956	0.0747	-0.1946	0.0828	0.2234	0.1544	-0.2402	0.1588	0.1613	0.1383	-0.3299	0.1503	0.2465	0.1497	0.1546	0.2325	0.1193	0.1751	0.1814	-0.0915	0.0079	0.0921	0.1709	0.1561	0.1015	0.2513	0.1989	0.1847	0.2247	0.0226	0.1917	0.0782	0.0288	0.135	0.098	0.0033	0.155	0.2672	0.2352	0.226	-0.1907	0.2035	0.107
-0.3	0.1486	0.1995	0.127	0.0212	0.1631	0.2272	0.0982	0.0518	-0.229	0.0954	0.22	0.1371	-0.1743	0.1315	0.1653	0.1283	-0.2949	0.1766	0.2528	0.1702	0.1724	0.2154	0.1121	0.1849	0.2098	-0.0373	0.0223	0.1011	0.1691	0.1643	0.1282	0.2446	0.2087	0.199	0.2435	0.0056	0.1904	0.0625	0.0117	0.1168	0.088	0.0046	0.1533	0.269	0.2159	0.226	-0.1876	0.1857	0.1344
-0.2	0.1981	0.1887	0.1383	-0.0839	0.1851	0.2999	0.1246	0.0176	-0.2093	0.1593	0.1965	0.1645	-0.0979	0.2135	0.2359	0.1249	-0.2512	0.1931	0.2897	0.18	0.2271	0.1921	0.1087	0.1811	0.2168	0.1069	0.0342	0.1149	0.2637	0.2592	0.1977	0.2676	0.2415	0.1754	0.3035	0.0094	0.2221	0.0758	0.0077	0.1624	0.1045	0.0177	0.1842	0.2087	0.2155	0.2095	-0.2145	0.1669	0.1296
-0.1	0.2093	0.1357	0.1564	-0.0943	0.187	0.257	0.1526	0.006	-0.2253	0.0989	0.1556	0.1473	-0.0358	0.1829	0.2074	0.1299	-0.2455	0.1745	0.2666	0.1529	0.1901	0.1832	0.1218	0.2043	0.1776	0.1701	0.0623	0.0713	0.2119	0.207	0.1583	0.26	0.2125	0.1838	0.3478	0.0118	0.1934	0.1037	0.0091	0.1645	0.1084	0.094	0.1652	0.2935	0.2175	0.1967	-0.197	0.153	0.0924
1.57402e-13	0.1556	0.1275	0.1455	-0.0742	0.1721	0.1467	0.1674	0.0032	-0.3021	0.1232	0.1656	0.1694	-0.0457	0.0844	0.1337	0.1216	-0.2604	0.1606	0.1592	0.1414	0.1206	0.2142	0.1159	0.188	0.1544	0.246	0.0669	0.0821	0.1465	0.1321	0.0589	0.2478	0.2187	0.1754	0.323	0.0263	0.189	0.0999	0.0439	0.1625	0.1071	0.0909	0.1556	0.2933	0.1949	0.2145	-0.2434	0.1667	0.1216
0.1	0.6769	0.3089	0.3307	-0.1959	0.2717	0.19	0.1081	0.1564	-0.3051	0.1851	0.2131	0.5329	-0.3097	0.1157	0.1539	0.3281	-0.3389	0.2473	0.1889	0.1256			0.3469		0.2335	0.2135	0.3113	0.0629		0.1814	0.0704	0.2739	0.5678	0.3719	1.3953	0.5515	0.2678	0.1883	0.5176	1.7266	0.4189	0.4942			0.0422	1.3196	-0.1982	0.1382	0.0681
0.2	0.308	0.2615	0.4529	-0.1633	-0.1065	-0.0725	-0.2096	-0.1077	-0.3575	0.522	0.2814	0.6454	0.3399	0.3112	0.4252	0.5437	0.4978	-0.2258	0.7926	0.1005			0.4072		0.2533	0.2025	0.3621	0.3868		-0.5301	1.6226	0.3837	0.411	0.3288	1.3968	0.4843	0.6351	0.3401	0.223	0.9748	0.5939	0.5588			0.243	0.878	0.4669	0.3318	0.4142
0.3	-0.3436	0.4742	-0.5386	-0.2772	-0.2927	-0.0967	-0.3827	-0.3167	-0.3696	0.6699	0.2421	0.2588	0.2193	-0.182	-0.4966	0.5	0.2352	-0.1873	-0.4165	0.2941			0.4329		0.2244	0.4229	0.4227	0.5073		-0.8695	-1.4982	0.2066	0.5188	0.2766	1.0906	0.2356	0.3457	0.3129	-0.0935	1.3201	0.4402	0.3338			-0.4424	0.4742	0.0701	0.4011	0.2402
0.4	-0.2668	-0.6623	-0.8214	-0.1325	-0.3575	-0.2264	-0.346	-0.3931	-0.3734	-0.3424	0.1533	-0.4026	0.3035	-0.1269	-0.451	-0.6184	0.3993	-0.2978	-0.4175	-0.4592			-0.6704		-0.3716	0.4373	0.1829	0.3119		-0.3661	-0.296	-0.2982	0.3267	-0.4431	1.9903	0.1839	0.2921	0.2803	-0.3571	0.6653	0.536	-0.246			-0.4785	-0.3909	0.268	0.2842	0.1935
0.5	-0.3702	-0.4532	-0.3516	-0.2291	-0.4301	-0.2648	-0.3327	-0.3818	-0.4473	-0.2441	0.0224	-0.4589	0.207	-0.1327	-0.3612	-0.3535	0.183	-0.313	-0.3826	-0.3502			-0.3337		-0.2374	0.2768	-0.4855	-0.1466		-0.3712	-0.2893	-0.4579	-0.4484	-0.4564	-0.3956	-0.32	-0.405	-0.3001	-0.4111	-0.2386	0.4492	-0.0193			-0.4655	-0.3959	-0.4593	-0.4853	-0.4382
0.6	-0.2415	-0.4122	-0.5355	-0.4029	-0.5101	-0.3605	-0.6752	-0.6029	-0.4034	-0.3058	0.0481	-0.4568	0.32	-0.2286	-0.3187	-0.613	0.1417	-0.6012	-0.4263	-0.5774			-0.3812		-0.5525	0.4711	-0.4356	-0.1753		-0.4349	-0.3025	-0.4393	-0.5049	-0.385	-0.3981	-0.3422	-0.4589	-0.3445	-0.4008	-0.3785	0.4586	-0.0474			-0.3626	-0.3182	-0.4244	-0.5207	-0.4719
0.7	-0.2324	-0.3819	-0.4985	-0.3469	-0.5298	-0.3803	-0.6829	-0.5497	-0.3833	-0.3406	0.0335	-0.3569	0.2934	-0.2774	-0.2864	-0.5172	0.0029	-0.5831	-0.3882	-0.5185			-0.3855		-0.6103	0.4898	-0.3943	-0.2695		-0.4148	-0.2315	-0.3892	-0.4744	-0.3628	-0.3624	-0.2462	-0.4193	-0.3568	-0.3974	-0.427	-0.3675	-0.0811			-0.3373	-0.28	-0.387	-0.4783	-0.3796
0.8	-0.2985	-0.4008	-0.367	-0.2635	-0.4404	-0.4155	-0.4159	-0.4086	-0.368	-0.3933	0.0029	-0.3502	0.193	-0.3988	-0.365	-0.3079	-0.1338	-0.3761	-0.5492	-0.3046			-0.399		-0.4029	0.3813	-0.3861	-0.4373		-0.4085	-0.2509	-0.3913	-0.4787	-0.3714	-0.3676	-0.2152	-0.4075	-0.3628	-0.3694	-0.3054	-0.3981	-0.0761			-0.3321	-0.3061	-0.3818	-0.3769	-0.2683
0.9	-0.2859	-0.3759	-0.4162	-0.2398	-0.4087	-0.3573	-0.4075	-0.4157	-0.3366	-0.3523	0.0052	-0.3776	0.1756	-0.3423	-0.323	-0.3451	-0.0985	-0.3891	-0.4719	-0.2872			-0.3685		-0.356	0.3563	-0.4026	-0.4062		-0.3355	-0.2305	-0.4107	-0.4638	-0.3493	-0.4039	-0.196	-0.3515	-0.3483	-0.3412	-0.2732	-0.3816	-0.0715			-0.3709	-0.2931	-0.3561	-0.3266	-0.2918
1	-0.3938	-0.3329	-0.3392	-0.298	-0.4109	-0.3702	-0.3506	-0.3039	-0.3909	-0.2707	0.0216	-0.4023	0.15	-0.3356	-0.3292	-0.2827	-0.0408	-0.3166	-0.4328	-0.2291			-0.3688		-0.2821	0.2487	-0.4844	-0.2992		-0.3556	-0.231	-0.393	-0.4136	-0.3691	-0.3507	-0.1858	-0.2968	-0.3737	-0.3484	-0.2519	-0.4452	-0.0723			-0.3587	-0.2376	-0.3914	-0.3766	-0.1387
1.1	-0.381	-0.3513	-0.462	-0.2587	-0.3919	-0.4693	-0.5614	-0.3896	-0.3576	-0.2586	0.0166	-0.4239	0.2738	-0.3966	-0.4125	-0.4103	0.2418	-0.4656	-0.4611	-0.3975			-0.3906		-0.4167	0.3799	-0.4491	-0.2888		-0.4793	-0.2974	-0.3908	-0.3515	-0.3615	-0.3238	-0.1768	-0.295	-0.3793	-0.3514	-0.2812	-0.4393	-0.1128			-0.3086	-0.1603	-0.3968	-0.3939	-0.112
1.2	-0.3577	-0.3534	-0.3512	-0.2724	-0.4025	-0.3835	-0.397	-0.2955	-0.3653	-0.3173	0.0092	-0.4054	0.3397	-0.3043	-0.351	-0.3541	0.1906	-0.3359	-0.3342	-0.3843			-0.3896		-0.3372	0.3517	-0.4008	-0.3428		-0.3985	-0.248	-0.3909	-0.3142	-0.371	-0.2362	-0.2064	-0.3543	-0.3362	-0.2995	-0.242	-0.4184	-0.1486			-0.2758	-0.1543	-0.4513	-0.4902	-0.1338
1.3	-0.3426	-0.3332	-0.3363	-0.351	-0.3891	-0.382	-0.3892	-0.3229	-0.3886	-0.3167	0.0206	-0.3602	0.413	-0.3283	-0.3319	-0.3385	0.1986	-0.3013	-0.3498	-0.3724			-0.3292		-0.3236	0.3727	-0.4297	-0.3563		-0.3594	-0.254	-0.3446	-0.2954	-0.3613	-0.2408	-0.2042	-0.3653	-0.3343	-0.302	-0.2508	-0.3979	-0.1562			-0.2751	-0.1509	-0.4214	-0.4404	-0.1639
1.4	-0.3091	-0.3471	-0.3172	-0.3994	-0.3718	-0.3441	-0.4176	-0.3275	-0.2784	-0.3883	0.0025	-0.3092	0.4125	-0.3129	-0.2725	-0.3118	0.23	-0.282	-0.3281	-0.3338			-0.3151		-0.2997	0.3442	-0.3745	-0.38		-0.3033	-0.2385	-0.2883	-0.2356	-0.3225	-0.298	-0.2156	-0.3393	-0.3525	-0.2726	-0.3014	-0.3854	-0.2374			-0.2688	-0.1833	-0.375	-0.3588	-0.2582
1.5	-0.3253	-0.3531	-0.3148	-0.39	-0.3839	-0.3129	-0.4265	-0.319	-0.2661	-0.4136	0.0205	-0.2837	0.3869	-0.2883	-0.2337	-0.3141	0.2549	-0.2934	-0.3221	-0.3065			-0.3295		-0.2661	0.3034	-0.4109	-0.3731		-0.2771	-0.2304	-0.2692	-0.2579	-0.2967	-0.3486	-0.2438	-0.3216	-0.3677	-0.3241	-0.3019	-0.3989	-0.2553			-0.2433	-0.1464	-0.3462	-0.3293	-0.2352
1.6	-0.3449	-0.3791	-0.2924	-0.3378	-0.3336	-0.4963	-0.3972	-0.3213	-0.2612	-0.3745	0.0252	-0.264	0.3579	-0.4298	-0.3324	-0.2993	0.2693	-0.3282	-0.46	-0.2987			-0.3202		-0.2369	0.2806	-0.4421	-0.355		-0.4124	-0.3837	-0.2398	-0.3018	-0.2944	-0.4438	-0.2608	-0.3223	-0.3098	-0.351	-0.2973	-0.43	-0.347			-0.2342	-0.1522	-0.305	-0.3054	-0.2772
1.7	-0.3839	-0.3917	-0.2504	-0.3376	-0.3624	-0.2911	-0.3587	-0.3082	-0.3153	-0.3649	-0.0014	-0.3152	0.3516	-0.2297	-0.1864	-0.2751	0.2604	-0.3591	-0.2395	-0.2931			-0.3503		-0.2185	0.3142	-0.4438	-0.3414		-0.2803	-0.2292	-0.2357	-0.3442	-0.3748	-0.3642	-0.2356	-0.3093	-0.3051	-0.3935	-0.3224	-0.412	-0.3825			-0.201	-0.2065	-0.2861	-0.3566	-0.3372
1.8	-0.4003	-0.4035	-0.2302	-0.3262	-0.4262	-0.3628	-0.3603	-0.2987	-0.3512	-0.3256	-0.0115	-0.3211	0.3843	-0.2627	-0.2504	0.2748	0.2521	-0.3738	-0.3057	-0.2716			-0.4023		-0.2321	0.3761	-0.4202	-0.3114		-0.38	-0.3032	-0.2565	-0.3613	-0.375	-0.3812	-0.2304	-0.3216	-0.276	-0.4172	-0.2849	-0.3798	-0.3781			-0.2148	-0.2741	-0.306	-0.375	-0.3175
1.9	-0.3517	-0.4023	-0.2645	-0.2815	-0.4112	-0.2886	-0.394	-0.3253	-0.3346	-0.2539	-0.1917	-0.3138	0.3891	-0.2277	-0.261	0.2789	0.2497	-0.363	-0.3254	-0.2336			-0.3243		-0.257	0.3505	-0.3432	-0.2274		-0.3254	-0.3306	-0.3056	-0.3474	-0.3281	-0.4355	-0.2644	-0.3762	-0.2117	-0.3682	-0.2699	-0.3293	-0.3424			-0.2409	-0.3091	-0.3589	-0.3449	-0.289
2	-0.3434	-0.3855	-0.3279	-0.2646	-0.3763	-0.2934	-0.4138	-0.3465	-0.3075	-0.2761	-0.2338	-0.3308	0.3615	-0.186	-0.2728	0.2429	0.2592	-0.347	-0.346	-0.2127			-0.3036		-0.278	0.2695	-0.303	-0.2074		-0.3218	-0.346	-0.3318	-0.3368	-0.3133	-0.4159	-0.2614	-0.4014	-0.2237	-0.3139	-0.3336	-0.3111	-0.3214			-0.2392	-0.2614	-0.3596	-0.3761	-0.2908
2.1	-0.4516	-0.291	-0.3585	-0.4732	-0.5335	-0.2987	-0.393	-0.3263	-0.3711	-0.3859	-0.3338	-0.3274	0.3386	-0.2782	-0.3026	0.1124	0.2882	-0.3625	-0.3613	-0.2025			-0.3125		-0.2896	0.2291	-0.2973	-0.1947		-0.3235	-0.3107	-0.3246	-0.3343	-0.25	-0.4109	-0.2663	-0.3661	-0.199	-0.3626	-0.3261	-0.3185	-0.3116			-0.3769	-0.2168	-0.3464	-0.3931	-0.2896
2.2	-0.385	-0.2725	-0.277	-0.4076	-0.4194	-0.3073	-0.2703	-0.2317	-0.3087	-0.3838	-0.402	-0.3341	0.2557	-0.3316	-0.291	0.0128	0.231	-0.2805	-0.3481	-0.1167			-0.3078		-0.2176	0.1685	-0.3084	-0.1932		-0.304	-0.2523	-0.3481	-0.3855	-0.2688	-0.4863	-0.2707	-0.385	-0.1837	-0.3001	-0.3406	-0.3372	-0.3499			-0.2988	-0.2099	-0.3989	-0.3893	-0.2964
2.3	-0.2625	-0.2356	-0.3642	-0.2218	-0.2202	-0.3532	-0.3545	-0.3349	-0.1986	-0.396	-0.4009	-0.3161	0.3883	-0.3436	-0.1949		0.3634	-0.3593	-0.3508	-0.0546			-0.2779		-0.3367	0.2372	-0.289	-0.1699		-0.2603	-0.186	-0.314	-0.3985	-0.2617	-0.3859	-0.2498	-0.3073	-0.1815	-0.1963	-0.2593	-0.3243	-0.2609			-0.1808	-0.2657	-0.3378	-0.3375	-0.2358
2.4	-0.3983	-0.2176	-0.294	-0.3016	-0.307	-0.3599	-0.3603	-0.2707	-0.2831	-0.4133	-0.3707	-0.3596	0.4134	-0.363	-0.1978		0.3643	-0.2596	-0.3229	0.1562			-0.2894		-0.2651	0.2694	-0.356	-0.1933		-0.272	-0.1928	-0.3302	-0.4214	-0.3094	-0.308	-0.254	-0.2882	-0.189	-0.2462	-0.2346	-0.3629	-0.3203			-0.236	-0.3277	-0.3443	-0.3314	-0.2441
2.5	-0.3689	-0.2365	-0.3299	-0.3252	-0.2978	-0.4007	-0.4707	-0.2524	-0.2796	-0.3896	-0.3773	-0.3448	0.4948	-0.3373	-0.2311		0.4559	0.2565	-0.3211	0.0948			-0.3164		-0.2658	0.3156	-0.4205	-0.2419		-0.34	-0.1704	-0.3591	-0.4428	-0.3311	-0.3245	-0.2526	-0.2946	-0.1815	-0.2039	-0.1949	-0.3511	-0.3541			-0.2328	-0.2666	-0.3311	-0.3577	-0.2567
2.6	-0.3397	-0.2304	-0.3122	-0.2826	-0.3678	-0.3277	-0.4533	-0.2509	-0.3056	-0.3049	-0.323	-0.3337	0.4662	-0.2491	-0.2119		0.4472	0.2316	-0.2545	0.0693			-0.2675		-0.2637	0.3137	-0.3413	-0.2374		-0.2911	-0.0299	-0.3298	-0.3277	-0.3043	-0.1594	-0.2235	-0.3007	-0.158	-0.1963	-0.2725	-0.358	-0.2998			-0.26	-0.2403	-0.3055	-0.2949	-0.2644
2.7	-0.3376	-0.2558	-0.3228	-0.3083	-0.4027	-0.3194	-0.396	-0.2688	-0.3485	-0.3208	-0.3174	-0.3926	0.4114	-0.2137	-0.2278		0.4521	0.1084	-0.2696	0.0084			-0.292		-0.2868	0.2983	-0.3563	-0.2743		-0.2918	0.0593	-0.3492	-0.3312	-0.3064	0.0212	-0.2501	-0.3127	-0.1856	-0.2264	-0.2537	-0.403	-0.2695			-0.2742	-0.2115	-0.3445	-0.3037	-0.2839
2.8	-0.2623	-0.265	-0.3346	-0.288	-0.3124	-0.3278	-0.3865	-0.2965	-0.3119	-0.3329	-0.3177	-0.3552	0.4104	0.049	-0.2566		0.4722	0.0462	-0.2676	0.0384			-0.2595		-0.3069	0.3058	-0.3641	-0.2539		-0.2404	0.2579	-0.3189	-0.2384	-0.2903	0.1989	-0.2546	-0.2666	-0.2167	-0.2659	-0.2451	-0.3114	-0.1906			-0.2364	-0.1334	-0.3561	-0.2948	-0.219
2.9	-0.2178	-0.2854	-0.2129	-0.3264	-0.3399	-0.3534	-0.2293	-0.2074	-0.3349	-0.3226	-0.3024	-0.3334	0.2527	0.0413	-0.2817		0.3198	0.0946	-0.2872	0.0475			-0.2332		-0.1834	0.2125	-0.3399	-0.232		-0.2684	0.308	-0.2739	-0.1905	-0.2981	0.2305	-0.2485	-0.287	-0.2302	-0.2725	-0.3398	-0.2774	-0.2246			-0.2284	-0.0728	-0.373	-0.2913	-0.2305
3	-0.2177	-0.2934	-0.3643	-0.3082	-0.282	-0.3221	-0.4065	-0.3723	-0.3269	-0.3495	-0.3231	-0.2954	0.4407	0.1221	-0.2846		0.4982	0.2614	-0.2906	0.0967			-0.2203		-0.2935	0.387	-0.2892	-0.1566		-0.2594	0.2507	-0.2283	-0.1981	-0.2506	0.1976	-0.2214	-0.3292	-0.1938	-0.27	-0.3004	-0.3205	-0.2244			-0.2073	0.0161	-0.3043	-0.2661	-0.2412
3.1	-0.2619	-0.2845	-0.3731	-0.2967	-0.3494	-0.3294	-0.4355	-0.3863	-0.3036	-0.325	-0.2579	-0.2788	0.4704	0.1577	-0.306		0.4769	0.2638	-0.2819	0.1312			-0.2244		-0.3323	0.4192	-0.3005	-0.1699		-0.2813	0.2488	-0.2261	-0.1864	-0.2544	0.1782	-0.2007	-0.2955	-0.1904	-0.3258	-0.2894	-0.3309	-0.202			-0.2053	0.0121	-0.2592	-0.2586	-0.223
3.2	-0.3943	-0.2777	-0.2582	-0.424	-0.5194	-0.3648	-0.3458	-0.2843	-0.3894	-0.1815	-0.2402	-0.2529	0.3504	0.2265	-0.3184		0.3485	0.1234	-0.3656	0.1246			-0.2183		-0.2452	0.3194	-0.3198	-0.26		-0.3115	0.29	-0.1733	-0.0095	-0.3015	0.168	-0.2039	-0.3053	-0.2541	-0.5168	-0.3141	-0.2869	-0.235			-0.2767	-0.0158	-0.2059	-0.2253	-0.1654
3.3	-0.2267	-0.2626	-0.2259	-0.1913	-0.2565	-0.344	-0.3504	-0.2861	-0.1668	-0.219	-0.2388	-0.2541	0.3173	0.2836	-0.3065		0.3153	0.0969	-0.3544	0.141			-0.1567		-0.1215	0.3132	-0.3536	-0.2686		-0.3158	0.2948	0.0474	0.1115	-0.2598	0.1957	-0.1775	-0.287	-0.3071	-0.2175	-0.3057	-0.3208	-0.258			-0.0883	-0.0216	-0.142	-0.215	-0.0921
3.4	-0.4957	-0.2662	-0.2326	-0.3092	-0.4945	-0.3048	-0.3486	-0.2982	-0.4331	-0.2657	-0.1894	-0.2173	0.3373	0.3356	-0.2729		0.3161	0.1701	-0.3045	0.2051			-0.1511		-0.0703	0.3273	-0.3523	-0.282		-0.3201	0.2719	0.1593	0.1987	-0.2752	0.2231	-0.1659	-0.2822	-0.3074	-0.4758	-0.268	-0.2817	-0.2425			0.0137	-0.0394	0.0958	-0.2401	0.0721
3.5	-0.4263	-0.3289	-0.1702	-0.2553	-0.4296	-0.287	-0.3399	-0.301	-0.3965	-0.2078	-0.2569	-0.2426	0.3602	0.3223	-0.2543		0.3392	0.239	-0.2984	0.2658			-0.2214		0.1635	0.3017	-0.3415	-0.2942		-0.3561	0.269	0.1624	0.1992	-0.2668	0.1987	-0.1523	-0.3454	-0.3085	-0.403	-0.286	-0.2619	-0.1297			0.0386	-0.0659	0.2717	-0.3288	0.1736
3.6	-0.2356	-0.3394	-0.0855	-0.1335	-0.2211	-0.2723	-0.3227	-0.3038	-0.2184	-0.1459	-0.1854	-0.2413	0.3782	0.3209	-0.255		0.332	0.2438	-0.3079	0.2782			-0.2504		0.1477	0.229	-0.3053	-0.2695		-0.3996	0.2783	0.1338	0.1681	-0.258	0.1772	-0.1274	-0.3165	-0.2816	-0.2489	-0.2705	-0.2399	-0.0434			0.0193	-0.0967	0.2394	-0.3154	0.1409
3.7	-0.3	-0.3054	0.1927	-0.1632	-0.2734	-0.3021	-0.2477	-0.2479	-0.275	0.0156	0.0645	-0.2586	0.3238	0.3995	-0.3022		0.262	0.1836	-0.4163	0.2236			-0.2464		0.0975	0.1212	-0.246	-0.2856		-0.4018	0.3705	0.1361	0.1015	-0.2763	0.1873	-0.0505	-0.308	-0.2508	-0.3383	-0.3192	-0.2189	0.2357			0.0427	-0.066	0.1926	-0.3122	0.1006
3.8	-0.3338	-0.3037	0.2551	-0.1343	-0.3185	-0.3204	-0.3531	-0.3486	-0.246	0.0933	0.1162	-0.2383	0.4862	0.3971	-0.261		0.4526	0.2622	-0.4204	0.1195			-0.2606		0.1233	0.0194	-0.2388	-0.2681		-0.3296	0.3515	0.112	0.0715	-0.2355	0.1918	-0.0103	-0.2931	-0.2323	-0.3177	-0.3137	-0.2208	0.2841			0.0506	0.0286	0.1544	-0.3021	0.0745
3.9	-0.2934	-0.2982	0.0763	-0.1747	-0.2883	-0.2914	-0.4186	-0.2812	-0.2393	0.1765	0.2379	-0.2221	0.4066	0.3012	-0.1833		0.4423	0.2336	-0.3148	-0.1321			-0.3176		0.2316	-0.2134	-0.2889	-0.1768		-0.0137	0.2884	0.0985	0.0688	-0.2501	0.1883	-0.0299	-0.2749	-0.2508	-0.2601	-0.2569	-0.2067	0.3022			0.0263	0.0032	0.1005	-0.3181	0.0511
4	-0.3315	-0.2457	0.1036	-0.1774	-0.3214	-0.3112	-0.5169	-0.2034	-0.2312	0.1593	0.2976	-0.2284	0.5009	0.2898	-0.2339		0.5317	0.303	-0.3329	-0.1223			-0.2996		0.3071	-0.2925	-0.2788	-0.016		0.168	0.3372	0.0568	0.0881	-0.2484	0.2318	0.1773	-0.2541	-0.2457	-0.2631	-0.234	-0.201	0.2691			0.0298	0.0012	0.0776	-0.3477	0.0496
4.1	-0.3223	-0.2309	0.1361	0.0583	-0.3381	-0.2887	-0.3478	-0.0883	-0.1327	0.114	0.273	-0.305	0.3715	0.2824	-0.2438		0.3446	0.2616	-0.2965	-0.1029			-0.3104		0.255	-0.2092	-0.2641	0.2981		0.22	0.3418	0.0377	0.1392	-0.2426	0.2288	0.155	-0.2137	-0.2261	-0.2353	-0.1863	-0.2512	0.2429			0.0315	0.0538	0.0745	-0.3268	0.0581
4.2	-0.3153	-0.2192	0.1678	0.0438	-0.3383	-0.4332	-0.2953	0.1429	-0.0343	0.095	0.1862	-0.2473	0.357	0.3711	-0.2958		0.3124	0.2428	-0.3744	0.2629			-0.2798		0.2796	-0.1672	-0.2981	0.1586		0.2544	0.5264	0.0146	0.1397	-0.2681	0.2734	0.089	-0.2077	-0.2379	-0.2116	-0.2292	-0.2654	0.2346			0.0305	0.2198	0.091	-0.3219	0.0727
4.3	-0.3108	-0.2067	0.1331	0.1253	-0.3757	-0.3422	-0.1948	0.0894	0.1533	0.0757	0.1734	-0.2444	0.2686	0.2829	-0.2195		0.2485	0.164	-0.3047	0.225			-0.2186		0.1954	-0.1096	-0.3292	0.1711		0.193	0.4326	0.0264	0.1295	-0.2725	0.3101	0.067	-0.2146	-0.2199	-0.1913	-0.2588	-0.3098	0.1776			0.0207	0.2325	0.0899	-0.3219	0.0941
4.4	-0.2928	-0.1746	0.185	0.1799	-0.3513	-0.2278	-0.1995	0.2147	0.2138	0.0116	0.1964	-0.2577	0.4088	0.1751	-0.0423		0.3436	0.3327	-0.1988	0.3446			-0.1736		0.2927	-0.132	-0.3045	0.2353		0.1247	0.2647	0.0537	0.1517	0.2237	0.3836	0.0343	-0.1849	-0.1991	-0.1922	-0.28	-0.2969	0.1173			0.0212	0.2078	0.1322	-0.3264	0.0989
4.5	-0.2656	-0.1628	0.1805	0.1776	-0.3462	-0.3198	-0.1275	0.2454	0.2038	0.0151	0.1994	-0.2338	0.4028	0.2379	-0.0965		0.3266	0.3607	-0.1818	0.3455			-0.181		0.3163	-0.1104	-0.3041	0.2458		0.2145	0.3742	0.0644	0.1475	0.1732	0.4311	0.0443	-0.1363	-0.1671	-0.1818	-0.2725	-0.3082	0.0927			0.0243	0.2109	0.1354	-0.3023	0.1295
4.6	-0.2478	-0.1925	0.1857	0.1754	-0.3259	-0.2482	0.163	0.2349	0.1386	-0.0809	0.1638	-0.2971	0.4034	0.1924	0.1286		0.3559	0.3086	-0.0607	0.3093			-0.2134		0.3952	-0.0721	-0.34	0.2246		0.187	0.2981	0.1534	0.1651	0.057	0.403	0.0309	-0.0574	-0.1874	-0.1771	-0.2889	-0.3089	0.066			0.0214	0.2806	0.1677	-0.2653	0.1545
4.7	-0.2202	-0.1225	0.2123	0.1716	-0.2929	-0.2425	0.2956	0.2548	0.1189	0.0802	0.1853	-0.3212	0.4845	0.1705	0.0854		0.4362	0.336	-0.0695	0.3808			-0.2052		0.505	-0.0787	-0.3136	0.207		0.1643	0.2412	0.1894	0.184	0.0123	0.3803	0.023	-0.059	-0.229	-0.1786	-0.2875	-0.3045	0.0723			0.0249	0.264	0.2153	-0.2457	0.174
4.8	-0.1226	-0.0224	0.1196	0.1818	-0.2736	-0.4197	0.1886	0.1249	0.0708	0.0935	0.2151	-0.2905	0.2571	0.3104	0.1155		0.2407	0.1823	0.2839	0.2165			-0.2147		0.2641	-0.04	-0.3016	0.1912		0.2979	0.4028	0.2277	0.2121	0.1365	0.3457	0.0227	-0.0453	-0.2421	-0.2137	-0.2801	-0.2946	0.0409			0.0161	0.2726	0.2978	-0.2504	0.2129
4.9	0.0583	0.2048	0.1921	0.214	-0.2856	-0.1425	0.203	0.1874	0.0465	0.1322	0.2379	-0.2967	0.4014	0.232	0.0452		0.3719	0.2585	0.2188	0.2851			-0.1639		0.3644	0.0851	-0.3033	0.1925		0.2086	0.238	0.1865	0.2733	0.14	0.3278	0.0352	-0.0322	-0.2293	-0.2352	-0.293	-0.2742	0.0556			0.0138	0.2859	0.3194	-0.2469	0.2478
5	0.0795	0.2435	0.2292	0.2243	-0.2827	-0.0538	0.2127	0.2193	0.0519	0.1483	0.2047	-0.2483	0.4867	0.2973	0.0137		0.477	0.3033	0.2408	0.3353			-0.0952		0.4318	0.1312	-0.2763	0.1742		0.3009	0.3849	0.2223	0.2456	0.0153	0.3013	0.0387	0.1753	-0.1728	-0.2478	-0.2415	-0.2652	0.0434			0.017	0.2605	0.2954	-0.2095	0.2482
5.1	0.1041	0.1996	0.1946	0.2391	-0.3172	0.1768	0.0969	0.1582	0.0638	0.1876	0.2094	-0.2233	0.3338	0.2085	-0.0481		0.3576	0.2175	0.1115	0.237			0.0828		0.2776	0.1369	-0.2527	0.2081		0.2196	0.2755	0.2249	0.2534	0.1123	0.2993	0.0717	0.196	-0.1866	-0.2572	-0.2491	-0.2808	0.0188			0.0142	0.2196	0.3363	-0.1828	0.3059
5.2	0.1153	0.2038	0.152	0.1826	-0.3086	0.1425	0.0617	0.1414	0.0637	0.1977	0.2277	-0.1718	0.2458	0.1437	-0.0319		0.2554	0.1673	0.0767	0.1873			0.203		0.2106	0.1173	-0.3038	0.2545		0.2239	0.2729	0.2433	0.3023	0.1789	0.3056	0.0813	0.1913	-0.1871	-0.2969	-0.2449	-0.3229	0.0107			0.0095	0.237	0.3412	-0.1542	0.3114
5.3	0.1214	0.1529	0.1829	0.205	-0.3251	0.2495	0.0956	0.2625	0.0662	0.2171	0.2195	-0.0282	0.3894	0.2664	0.0729		0.3791	0.238	0.1116	0.3101			0.2733		0.3434	0.2482	-0.281	0.2432		0.4239	0.4902	0.2245	0.2634	0.1666	0.2561	0.1504	0.1769	-0.1832	-0.3091	-0.2664	-0.3087	0.0253			0.006	0.1874	0.3265	-0.0188	0.2842
5.4	0.1535	0.1598	0.2076	0.2022	-0.3057	0.1404	0.1222	0.3213	0.0122	0.2174	0.2312	0.0386	0.4523	0.254	0.0503		0.4427	0.2652	0.0841	0.4021			0.2291		0.4392	0.3231	-0.2994	0.2463		0.2976	0.3445	0.2369	0.2935	0.1562	0.298	0.1689	0.1714	-0.1999	-0.2765	-0.2512	-0.2949	0.0201			0.0247	0.1974	0.3499	0.1285	0.2925
5.5	0.1132	0.1326	0.143	0.1344	-0.2451	0.1004	0.1163	0.2384	0.0185	0.2715	0.2403	0.1948	0.287	0.2016	0.0321		0.2941	0.2213	0.0632	0.3087			0.1624		0.3593	0.2178	-0.2702	0.2298		0.2394	0.2596	0.2606	0.348	0.1379	0.3281	0.1971	0.1344	-0.2224	-0.2427	-0.1315	-0.2496	0.0246			0.0441	0.1942	0.3487	0.3016	0.2474
5.6	0.0972	0.0871	0.1132	0.1483	-0.229	0.1727	0.1155	0.1884	0.0078	0.3049	0.2295	0.216	0.215	0.285	0.0456		0.2096	0.1872	0.0917	0.2277			0.1791		0.2655	0.157	-0.1894	0.2187		0.3458	0.3452	0.2855	0.2877	0.1392	0.2861	0.1811	0.1147	-0.2132	-0.2001	-0.0706	-0.2417	0.0596			0.0548	0.2214	0.2859	0.2611	0.2366
5.7	0.0703	0.0791	0.1622	0.1942	-0.0261	0.1836	0.219	0.3469	0.0285	0.2787	0.1926	0.2163	0.3577	0.2861	0.0362		0.3148	0.2313	0.0915	0.3335			0.2042		0.328	0.2919	-0.148	0.2584		0.3447	0.3371	0.3243	0.2762	0.129	0.3266	0.1756	0.1172	-0.2813	-0.1223	0.0549	-0.2058	0.1009			0.0651	0.2714	0.2909	0.2131	0.1947
5.8	0.065	0.0602	0.1823	0.2032	0.0681	0.1561	0.2501	0.3663	0.0336	0.2364	0.1673	0.1717	0.3622	0.1968	0.0252		0.3125	0.2335	0.1024	0.3382			0.2042		0.3206	0.2907	-0.0506	0.2835		0.2334	0.2457	0.3002	0.2084	0.1029	0.3029	0.1755	-0.0269	-0.2504	0.0533	0.1781	-0.0941	0.1598			0.051	0.3037	0.2983	0.1917	0.1751
5.9	0.078	0.061	0.2823	0.1993	0.231	0.2095	0.2861	0.3526	0.124	0.2605	0.1472	0.1734	0.3164	0.2287	0.0601		0.2779	0.2493	0.1781	0.3422			0.2006		0.3257	0.2773	-0.0083	0.2693		0.2841	0.3116	0.2962	0.2185	0.1185	0.3167	0.1851	-0.0328	-0.2354	0.0465	0.2194	-0.0712	0.1478			0.0871	0.3085	0.2807	0.1527	0.2367
6	0.0915	0.0869	0.3294	0.225	0.2277	0.3436	0.3621	0.4285	0.1586	0.2574	0.1173	0.2011	0.3678	0.3334	0.1908		0.3399	0.2959	0.1776	0.4076			0.1921		0.3328	0.3535	0.1608	0.2395		0.4141	0.4424	0.299	0.2102	0.1744	0.3304	0.1443	0.0566	-0.2524	0.131	0.1779	-0.0222	0.1811			0.0999	0.3294	0.3166	0.1868	0.1957
6.1	0.105	0.1091	0.2201	0.1929	0.1726	0.2756	0.309	0.2965	0.1807	0.2769	0.1089	0.22	0.2721	0.2856	0.1948		0.2576	0.192	0.1318	0.2932			0.1753		0.0923	0.2598	0.1809	0.2359		0.3278	0.3729	0.3176	0.1961	0.1636	0.3063	0.1255	0.0575	-0.2525	0.174	0.1745	0.1004	0.2105			0.1235	0.3021	0.2885	0.1773	0.1878
6.2	0.1039	0.1389	0.2174	0.19	0.1574	0.1806	0.3116	0.2669	0.1878	0.2761	0.1004	0.2084	0.3043	0.1744	0.1512		0.2791	0.1985	0.1123	0.2714			0.1665		0.1002	0.2824	0.1572	0.3082		0.2043	0.244	0.2717	0.2604	0.1858	0.2587	0.1253	0.0789	-0.2067	0.1193	0.1744	0.1443	0.236			0.1403	0.245	0.3308	0.1841	0.2314
6.3	0.1134	0.1443	0.1846	0.2215	0.1284	0.3262	0.3278	0.2496	0.2244	0.283	0.0484	0.1723	0.3447	0.2933	0.3323		0.2892	0.2246	0.2871	0.2458			0.1467		0.2008	0.2916	0.1146	0.2881		0.3892	0.3578	0.2399	0.2455	0.1793	0.2974	0.1165	0.1024	-0.1087	0.1008	0.1443	0.1239	0.2352			0.149	0.243	0.3103	0.1675	0.2182
6.4	0.1171	0.1578	0.1364	0.3439	0.0881	0.2943	0.253	0.1747	0.2482	0.3029	0.0618	0.1862	0.2696	0.2532	0.3101		0.216	0.1741	0.2695	0.1686			0.1459		0.1603	0.2023	0.1052	0.2677		0.3198	0.2939	0.249	0.2354	0.1689	0.3201	0.153	0.1385	-0.0204	0.1015	0.0596	0.0873	0.2918			0.1915	0.247	0.3057	0.1962	0.211
6.5	0.1128	0.1871	0.2215	0.2947	0.0645	0.2175	0.3098	0.2179	0.2413	0.2947	0.0601	0.1867	0.4135	0.1564	0.2255		0.3143	0.2771	0.1973	0.2621			0.1349		0.0459	0.3064	0.0816	0.3159		0.2251	0.2251	0.2838	0.2593	0.1635	0.3414	0.1643	0.1371	0.0482	0.0789	0.0524	0.0794	0.304			0.158	0.2621	0.3329	0.1981	0.2311
6.6	0.1627	0.1925	0.2078	0.294	0.0262	0.4025	0.3051	0.2138	0.2956	0.2885	0.0684	0.1859	0.4226	0.2585	0.4131		0.3096	0.2796	0.3985	0.2859			0.1019		-0.037	0.3165	0.044	0.2879		0.4498	0.4628	0.2631	0.3412	0.2136	0.3468	0.1703	0.2041	0.0897	0.0409	0.0218	0.0858	0.3264			0.137	0.2357	0.3204	0.202	0.2511
6.7	0.1864	0.0494	0.1987	0.2832	0.0349	0.217	0.2756	0.2238	0.3518	0.286	0.0644	0.2088	0.3995	0.1348	0.2385		0.303	0.2914	0.0964	0.316			0.0805		-0.325	0.32	0.0178	0.26		0.225	0.252	0.2815	0.347	0.1988	0.3329	0.1461	0.2468	0.0782	0.0244	0.0419	0.0774	0.2898			0.1333	0.3024	0.2836	0.2089	0.256
6.8	0.2017	-0.0419	0.1969	0.2173	0.0757	0.3822	0.2553	0.2057	0.3843	0.3179	0.0523	0.1818	0.3818	0.2974	0.4822		0.2903	0.2934	0.2687	0.3231			0.0621		-0.3866	0.3192	-0.0707	0.2502		0.4489	0.4117	0.2826	0.3506	0.1879	0.3117	0.1565	0.2445	0.0993	0.0371	0.0335	0.0421	0.2958			0.1499	0.3189	0.3004	0.2524	0.2585
6.9	0.2224	0.1631	0.1496	0.1833	0.0891	0.308	0.1719	0.1319	0.3595	0.3281	0.0681	0.1725	0.2425	0.2388	0.3695		0.191	0.1731	0.2548	0.2308			0.0988		-0.2767	0.2282	0.083	0.2134		0.3811	0.2868	0.2786	0.3357	0.1846	0.2864	0.123	0.2389	0.1452	0.0252	0.0461	0.0495	0.3291			0.1793	0.2495	0.325	0.2823	0.2147
7	0.2663	0.1902	0.2088	0.2652	0.1275	0.2827	0.2307	0.1832	0.356	0.2563	0.0642	0.1624	0.3013	0.2049	0.321		0.2407	0.2017	0.2463	0.2805			0.1257		-0.3348	0.2991	0.0863	0.2034		0.3063	0.2293	0.2828	0.322	0.2162	0.2484	0.0986	0.2259	0.1311	0.0087	0.0663	0.0991	0.3164			0.2294	0.2343	0.2767	0.2689	0.19
7.1	0.4155	0.1764	0.2827	0.3815	0.2653	0.2907	0.3745	0.2871	0.4979	0.1713	0.0617	0.2009	0.5006	0.227	0.3459		0.317	0.3454	0.2401	0.372			0.1333		-0.4821	0.4433	0.1482	0.2728		0.3126	0.2461	0.2876	0.2823	0.2045	0.2849	0.1076	0.2317	0.1054	0.0025	0.0721	0.0981	0.3039			0.2464	0.2936	0.2597	0.2994	0.1901
7.2	0.3904	0.2205	0.1964	0.3075	0.2484	0.2246	0.2501	0.212	0.4456	0.1753	0.0964	0.1796	0.3339	0.2296	0.2609		0.2446	0.1644	0.1661	0.2341			0.1416		-0.3328	0.3204	0.1367	0.2762		0.2763	0.1833	0.3035	0.313	0.1895	0.3079	0.1406	0.2301	0.1006	0.0014	0.0589	0.1066	0.3055			0.1898	0.2538	0.283	0.3232	0.2242
7.3	0.2482	0.2618	0.1611	0.1501	0.1663	0.2584	0.2038	0.1649	0.2747	0.1461	0.0847	0.1947	0.2353	0.2351	0.2804		0.1832	0.1066	0.1642	0.1804			0.1687		-0.2636	0.232	0.1893	0.2522		0.2921	0.1966	0.308	0.3229	0.2063	0.313	0.1343	0.2617	0.1039	0.0123	0.082	0.0797	0.278			0.1245	0.3255	0.2518	0.3729	0.2596
7.4	0.2872	0.2843	0.2411	0.156	0.2191	0.2876	0.2831	0.2422	0.3334	0.2127	0.0705	0.1717	0.341	0.2653	0.2784		0.2347	0.2634	0.2126	0.2704			0.1747		-0.3295	0.3212	0.2414	0.2512		0.3043	0.2023	0.2934	0.342	0.23	0.2916	0.2064	0.2306	0.1176	0.0204	0.0899	0.0791	0.2525			0.1702	0.3061	0.2328	0.3708	0.2547
7.5	0.3159	0.3094	0.3089	0.1347	0.2657	0.2647	0.358	0.3001	0.3135	0.2289	0.0722	0.1931	0.4065	0.2242	0.2732		0.3028	0.3431	0.2154	0.3201			0.1645		-0.3615	0.3745	0.2631	0.2441		0.285	0.1979	0.2326	0.2658	0.1735	0.3023	0.2011	0.1578	0.1648	0.0796	0.1059	0.1111	0.2737			0.2096	0.2573	0.2017	0.3215	0.214
7.6	0.2815	0.3189	0.2521	0.1509	0.2672	0.2695	0.3	0.2465	0.311	0.1468	0.0987	0.2111	0.2699	0.2361	0.2897		0.2837	0.2393	0.2255	0.2407			0.1925		-0.264	0.2449	0.3024	0.2326		0.3176	0.2097	0.0465	0.2846	0.1947	0.3321	0.1661	0.2092	0.171	0.1429	0.152	0.0878	0.2961			0.1915	0.2314	0.2483	0.3378	0.208
7.7	0.2508	0.281	0.1734	0.1159	0.2628	0.2834	0.234	0.1734	0.3028	0.0946	0.0939	0.1858	0.1714	0.2204	0.2945		0.2272	0.165	0.2743	0.1915			0.1566		-0.1834	0.1385	0.2895	0.1968		0.328	0.242	-0.0499	0.2641	0.1679	0.3249	0.1555	0.2409	0.1554	0.1833	0.1427	0.0472	0.313			0.154	0.1947	0.2542	0.322	0.1845
7.8	0.2513	0.2745	0.2623	0.0436	0.2465	0.2509	0.2415	0.2582	0.2584	0.034	0.0989	0.1938	0.2864	0.2058	0.2778		0.3731	0.2578	0.2381	0.2663			0.1972		-0.2429	0.0775	0.325	0.2022		0.3292	0.2185	-0.1847	0.2123	0.2137	0.3021	0.1558	0.2141	0.1307	0.1743	0.1569	0.0733	0.2745			0.1546	0.207	0.2791	0.3086	0.1953
7.9	0.2685	0.2668	0.3151	0.1305	0.2836	0.2598	0.0124	0.3397	0.2971	0.0413	0.1033	0.1751	0.3631	0.1951	0.2838		0.4529	0.3006	0.2256	0.2824			0.2045		-0.2305	0.1388	0.34	0.2083		0.3224	0.209	-0.3251	0.248	0.2125	0.3431	0.1562	0.2235	0.138	0.2279	0.1655	0.126	0.343			0.1887	0.2056	0.2943	0.3582	0.2141
8	0.2563	0.2275	0.2481	0.1659	0.2374	0.2053	-0.382	0.2594	0.3232	0.0126	0.0928	0.1358	0.2777	0.2007	0.2848		0.3106	0.1901	0.2438	0.1874			0.1728		-0.0108	0.1907	0.3422	0.2223		0.3234	0.2209	-0.2959	0.2482	0.183	0.3084	0.1434	0.186	0.164	0.2268	0.1546	0.1014	0.3314			0.1046	0.2229	0.2249	0.3064	0.1797
8.1	0.2607	0.2884	0.252	0.1957	0.2324	0.194	-0.3691	0.2298	0.3168	-0.0337	0.0768	0.1252	0.282	0.2031	0.3039		0.2645	0.1887	0.2534	0.2123			0.1709		0.1824	0.1561	0.3063	0.2422		0.3219	0.2166	-0.2789	0.2711	0.2117	0.3684	0.147	0.2045	0.1461	0.2551	0.1547	0.1105	0.329			0.0691	0.2092	0.2777	0.3003	0.1892
8.2	0.2538	0.2741	0.249	0.1805	0.2434	0.2688	-0.2925	0.2383	0.3491	-0.1516	0.1122	0.1589	0.3084	0.2166	0.2851		0.27	0.2266	0.2688	0.2389			0.1287		0.2701	0.0852	0.3414	0.2509		0.32	0.2214	-0.2538	0.364	0.1667	0.345	0.0767	0.2274	0.1249	0.2549	0.1819	0.1583	0.2894			0.0676	0.2025	0.2728	0.2665	0.2194
8.3	0.2754	0.2636	0.1977	0.1869	0.2444	0.2847	-0.1894	0.1862	0.3367	-0.1687	0.1586	0.1747	0.2552	0.2012	0.2768		0.2025	0.1691	0.2759	0.1904			0.1608		0.1991	0.0473	0.3482	0.2614		0.3104	0.223	-0.3231	0.3239	0.1734	0.3603	0.128	0.2508	0.146	0.2023	0.1996	0.1977	0.2631			0.0685	0.2321	0.2606	0.2659	0.1992
8.4	0.2929	0.2695	0.1743	0.2729	0.2441	0.4095	-0.1652	0.1617	0.3551	-0.2588	0.176	0.1868	0.2471	0.2823	0.3649		0.1568	0.1556	0.3707	0.1884			0.1927		0.1661	0.1003	0.3366	0.2845		0.3827	0.314	-0.354	0.2775	0.2577	0.3607	0.175	0.3145	0.1638	0.1749	0.2059	0.1834	0.298			0.1017	0.2314	0.2394	0.279	0.1954
8.5	0.285	0.2734	0.277	0.2491	0.2325	0.352	-0.2998	0.2909	0.3186	-0.296	0.1917	0.2259	0.4173	0.2207	0.331		0.31	0.2778	0.3055	0.2957			0.2242		0.2596	0.2966	0.3143	0.2679		0.3326	0.2798	-0.401	0.2722	0.2323	0.3259	0.1814	0.2653	0.1829	0.1894	0.196	0.1777	0.3266			0.0906	0.1902	0.2319	0.2819	0.1613
8.6	0.4092	0.2829	0.1946	0.4139	0.3223	0.2239	-0.2084	0.178	0.5151	-0.2581	0.2068	0.2495	0.3097	0.1668	0.2356		0.2195	0.2017	0.1832	0.1793			0.2292		0.177	0.2323	0.3189	0.2483		0.2286	0.1698	-0.3987	0.2379	0.2026	0.29	0.1539	0.1969	0.1772	0.1608	0.1754	0.1999	0.329			0.0936	0.2029	0.1689	0.2952	0.1779
8.7	0.3908	0.2714	0.1974	0.3208	0.2863	0.2737	-0.2353	0.1934	0.4379	-0.2077	0.1701	0.2529	0.2906	0.1981	0.2592		0.1979	0.2054	0.2031	0.16			0.2233		0.161	0.206	0.2715	0.2303		0.3168	0.2354	-0.3719	0.1792	0.2066	0.2908	0.1651	0.0945	0.1819	0.0696	0.0888	0.2109	0.3143			0.0776	0.1838	0.2057	0.3172	0.2521
8.8	0.2446	0.2863	0.1712	0.2175	0.1959	0.2662	-0.1604	0.1674	0.2257	-0.2675	0.1843	0.2592	0.215	0.1895	0.2605		0.1283	0.1629	0.1996	0.136			0.2067		0.1195	0.1718	0.2867	0.2436		0.2915	0.2707	-0.3531	0.204	0.2006	0.3234	0.1577	0.0703	0.1844	0.0051	0.0098	0.2193	0.2772			0.0651	0.156	0.2536	0.3323	0.2472
8.9	0.2827	0.2702	0.2473	0.1696	0.3233	0.2454	-0.1682	0.2296	0.2487	-0.3223	0.1469	0.2575	0.3105	0.205	0.2574		0.2287	0.2591	0.1939	0.204			0.1948		0.158	0.3053	0.3038	0.2392		0.2915	0.2402	-0.3179	0.1891	0.1745	0.3294	0.1856	-0.4887	0.1823	0.0029	0.0936	0.2568	0.2977			0.1039	0.1864	0.2667	0.3392	0.2714
9	0.3994	0.2765	0.2732	0.2331	0.4146	0.248	-0.2362	0.2777	0.3265	-0.3062	0.2257	0.2292	0.38	0.2102	0.2605		0.3117	0.3257	0.2062	0.258			0.203		0.1904	0.3502	0.2562	0.069		0.2985	0.2268	-0.2391	0.1877	0.1873	0.2916	0.166	-0.2991	0.1551	0.0078	0.1255	0.2131	0.2392			0.1643	0.1941	0.2779	0.3244	0.2591
9.1	0.253	0.2745	0.218	0.1424	0.1962	0.2566	-0.2238	0.2198	0.1839	-0.3091	0.221	0.2372	0.2702	0.2028	0.2771		0.2306	0.2412	0.2714	0.1975			0.2092		0.1753	0.2018	0.2921	0.0727		0.3092	0.2713	-0.228	0.1507	0.1759	0.3015	0.1783	-0.2997	0.1642	0.002	0.1267	0.2232	0.2672			0.1047	0.2227	0.2711	0.2946	0.2558
9.2	0.234	0.243	0.2357	0.1511	0.1382	0.2512	-0.2162	0.2191	0.1721	-0.4069	0.1506	0.2445	0.2424	0.1942	0.2602		0.1453	0.2318	0.2617	0.216			0.1747		0.2002	0.1038	0.3448	0.0565		0.3034	0.2637	-0.2177	0.2369	0.1373	0.2966	0.16	-0.3335	0.1779	0.0108	0.0637	0.3024	0.2963			0.1229	0.2261	0.2754	0.3668	0.224
9.3	0.3358	0.2345	0.2551	0.2117	0.159	0.2132	-0.1507	0.2215	0.2582	-0.3833	0.1266	0.2375	0.2174	0.2017	0.2408		0.0181	0.2416	0.2401	0.2371			0.1984		0.2078	0.0431	0.333	0.054		0.2852	0.2763	-0.1939	0.2421	0.1726	0.2509	0.1534	-0.3336	0.1615	0.015	0.0423	0.2953	0.3218			0.1629	0.2047	0.2825	0.3532	0.1941
9.4	0.3066	0.1778	0.269	0.2576	0.2539	0.2426	-0.0131	0.1852	0.2324	-0.3244	0.1898	0.273	0.221	0.2006	0.25		-0.18	0.2222	0.2469	0.2235			0.2324		0.2189	0.0134	0.3435	0.0335		0.307	0.2813	-0.2011	0.2104	0.1603	0.3088	0.1698	-0.4163	0.1084	0.0166	0.0299	0.2575	0.3002			0.1442	0.1752	0.2819	0.3257	0.2385
9.5	0.4293	0.2046	0.2638	0.3993	0.2922	0.2514	0.2078	0.1682	0.3956	-0.3024	0.1982	0.2617	0.2655	0.2198	0.265		-0.2607	0.2056	0.1836	0.2141			0.2383		0.2436	0.0181	0.3552	0.0074		0.2875	0.2219	-0.1949	0.1822	0.1361	0.2998	0.1646	-0.4008	0.1083	0.0017	0.0371	0.3013	0.3381			0.2491	0.1497	0.3061	0.2891	0.2048
9.6	0.3753	0.241	0.1945	0.3095	0.2448	0.2579	0.2516	0.1421	0.3532	-0.2732	0.1768	0.2497	0.2257	0.1895	0.2727		-0.1772	0.1568	0.1998	0.1602			0.2323		0.2025	0.018	0.2797	0.0079		0.3071	0.2569	-0.1599	0.2431	0.1129	0.2694	0.1873	-0.382	0.1308	0.0068	0.0738	0.3005	0.3527			0.2014	0.1909	0.2334	0.2916	0.1892
9.7	0.2241	0.2478	0.2913	0.1968	0.1858	0.2431	0.3201	0.2195	0.2158	-0.2708	0.1744	0.2503	0.3748	0.1915	0.2702		-0.2436	0.211	0.208	0.2722			0.2296		0.3114	0.0064	0.2668	0.0162		0.2966	0.2305	-0.0584	0.2221	0.137	0.3118	0.154	-0.3661	0.136	0.0037	0.1188	0.2907	0.2903			0.1107	0.194	0.2309	0.2927	0.1757
9.8	0.2889	0.2207	0.1659	0.2685	0.2486	0.2228	0.1438	0.2151	0.2766	-0.2668	0.1957	0.2497	0.3171	0.1968	0.2535		-0.3011	0.1637	0.2281	0.2193			0.2196		0.2537	0.0423	0.2207	0.013		0.3051	0.2035	0.1333	0.2032	0.2625	0.3259	0.1198	-0.305	0.1214	0.0172	0.1507	0.3217	0.256			0.1507	0.1667	0.2701	0.265	0.1748
9.9	0.4061	0.2292	0.1505	0.3334	0.3171	0.3533	0.1023	0.2065	0.2812	-0.2692	0.2144	0.2626	0.3251	0.2209	0.3005		-0.3256	0.1705	0.3038	0.1983			0.2056		0.2585	0.0781	0.2021	0.0095		0.4393	0.2617	0.2779	0.1877	0.1554	0.3122	0.102	-0.2741	0.1227	0.0122	0.0816	0.285	0.2237			0.2533	0.1598	0.2562	0.2632	0.1571
10	0.4065	0.2048	0.1407	0.324	0.3301	0.2106	0.0805	0.182	0.3189	-0.3417	0.1978	0.2499	0.3304	0.1212	0.1767		-0.3423	0.18	0.1648	0.1726			0.1997		0.2613	0.0894	0.1303	0.0106		0.2397	0.1154	0.2635	0.2387	0.2132	0.3332	0.0962	-0.2222	0.1788	0.032	0.0763	0.2688	0.3201			0.2713	0.1048	0.2401	0.3138	0.1698
10.1	0.3917	0.225	0.1164	0.3142	0.3361	0.2395	0.0549	0.1231	0.3317	-0.3516	0.2221	0.2407	0.2246	0.1769	0.2378		-0.2636	0.1537	0.2002	0.1152			0.2066		0.1873	0.1185	0.2626	0.0559		0.2993	0.162	0.253	0.2336	0.118	0.3417	0.0817	-0.1569	0.1646	0.0366	0.0686	0.2389	0.2785			0.2856	0.0213	0.1826	0.3009	0.1678
10.2	0.2279	0.2442	0.214	0.1771	0.2232	0.2255	0.0958		0.2139	-0.3453	0.2264	0.2373	0.3299	0.2021	0.2264		-0.4043		0.2109	0.1558			0.1868		0.2606	0.3102	0.2907	0.0947		0.2799	0.1378	0.2505	0.2113	0.1264	0.3086	0.107	-0.1306	0.1791	0.0387	0.0508	0.2511	0.2593			0.1968	0.0354	0.2021	0.2936	0.1773
10.3	0.2849	0.2437	0.1374	0.1972	0.289	0.245	0.0828		0.2359	-0.3647	0.2196	0.2024	0.2661	0.2162	0.2199		-0.2105		0.2462	0.1711			0.1755		0.1856	0.1453	0.2547	0.1969		0.2626	0.0815	0.2506	0.2481	0.1498	0.2865	0.1705	-0.0514	0.2	0.1208	0.0459	0.259	0.2884			0.2487	0.145	0.2465	0.3582	0.2122
10.4	0.314	0.2522	0.1312	0.1844	0.296	0.2619	0.0977		0.1793	-0.3408	0.2198	0.2053	0.2883	0.17	0.23		-0.1912		0.2004	0.1654			0.159		0.2201	0.1504	0.2442	0.1652		0.2649	0.0062	0.2181	0.2043	0.1714	0.2626	0.1605	-0.0297	0.1844	0.2067	0.0893	0.2137	0.2484			0.2478	0.1331	0.2471	0.3309	0.2047
10.5	0.3308	0.2405	0.0723	0.2167	0.297	0.2348	0.1677		0.1628	-0.3077	0.2037	0.2126	0.3985	0.1876	0.1883		-0.1202		0.1613	0.2635			0.1813		0.3576	0.244	0.2614	0.1278		0.2435	-0.1485	0.197	0.2413	0.2002	0.2231	0.119	0.1757	0.1575	0.1787	0.1793	0.2394	0.2986			0.233	0.1773	0.2335	0.3118	0.1809
10.6	0.3266	0.2508	0.0517	0.1288	0.3656	0.2166	0.1932		0.168	-0.3066	0.2453	0.2483	0.4329	0.1915	0.175		-0.0065		0.1874	0.3151			0.2176		0.4025	0.2833	0.2695	0.1411		0.236	-0.127	0.1956	0.1843	0.1579	0.2537	0.0983	0.1999	0.1903	0.1657	0.2038	0.2844	0.2823			0.2333	0.206	0.2585	0.3149	0.1981
10.7	0.3411	0.2085	0.0041	0.0616	0.3349	0.2133	0.1015		0.1638	-0.2955	0.2521	0.2461	0.2397	0.176	0.1503		0.1077		0.173	0.1782			0.1865		0.2187	0.1282	0.1976	0.1292		0.2684	-0.2023	0.1551	0.0543	0.1855	0.2999	0.1189	0.1781	0.1642	0.1824	0.1216	0.2494	0.2269			0.2479	0.1972	0.2425	0.2301	0.2151
10.8	0.3528	0.2159	0.0575	0.1662	0.3193	0.2007	0.1842		0.1969	-0.3064	0.2304	0.2683	0.3671	0.189	0.1204		0.1593		0.1907	0.2475			0.2171		0.2815	0.1609	0.2131	0.1334		0.2532	-0.2532	0.1356	0.0508	0.1998	0.2976	0.1245	0.1453	0.1993	0.2375	0.1445	0.2759	0.2462			0.2355	0.1107	0.2622	0.2329	0.246
10.9	0.3407	0.2123	-0.0847	0.2232	0.3184	0.2051	0.2566		0.1969	-0.2839	0.2204	0.256	0.3407	0.2063	0.1781		0.161		0.2147	0.2033			0.2175		0.2646	0.1302	0.2105	0.0993		0.2247	-0.309	0.1258	0.0638	0.2189	0.2854	0.1053	0.1034	0.2408	0.2206	0.1467	0.2896	0.2491			0.243	0.1135	0.2455	0.2	0.232
11	0.2866	0.2379	-0.1356	0.2656	0.2625	0.186	0.2612		0.197	-0.236	0.1809	0.2689	0.3369	0.209	0.2047		0.1783		0.1849	0.2197			0.2002		0.26	0.0853	0.2255	0.048		0.1943	-0.3242	0.0956	0.1982	0.2146	0.3093	0.0903	0.0594	0.2166	0.2464	0.1121	0.2883	0.2555			0.2129	0.1155	0.2186	0.1525	0.2401
11.1	0.2753	0.2544	-0.1279	0.2514	0.2993	0.1697	0.2191		0.1907	-0.2212	0.1693	0.304	0.2487	0.2155	0.1922		0.1282		0.197	0.1953			0.2064		0.1502	0.0399	0.254	0.0614		0.2443	-0.228	0.1065	0.2052	0.2239	0.2673	0.1184	0.0464	0.1996	0.2933	0.1328	0.3154	0.2449			0.2114	0.1088	0.2305	0.1623	0.2549
11.2	0.2847	0.2622	-0.296	0.2316	0.258	0.2644	0.3379		0.1811	-0.1479	0.1814	0.2367	0.357	0.3272	0.2469		0.1672		0.2893	0.2906			0.258		0.2401	0.0504	0.2299	0.1118		0.3593	-0.2098	0.1249	0.1867	0.2055	0.3062	0.1421	0.072	0.1902	0.2783	0.1504	0.2748	0.2816			0.2116	0.1393	0.2289	0.2504	0.2051
11.3	0.2818	0.2438	-0.3659	0.1302	0.2543	0.2348	0.3631		0.2049	-0.1036	0.1667	0.248	0.3885	0.2477	0.1699		0.1938		0.2593	0.3307			0.2902		0.3188	0.0336	0.2468	0.1392		0.2906	-0.1925	0.1336	0.2078	0.1944	0.3041	0.1585	0.0937	0.1831	0.2589	0.1457	0.2968	0.2287			0.2092	0.1371	0.2076	0.2422	0.2527
11.4	0.2699	0.2273	-0.1737	0.0234	0.2313	0.1434	0.1878		0.1804	0.034	0.1285	0.2335	0.1973	0.141	0.1246		0.1207		0.1605	0.1849			0.2435		0.1845	0.0044	0.2794	0.1786		0.1939	-0.1593	0.162	0.2093	0.1862	0.2248	0.1989	0.0788	0.1921	0.2711	0.1771	0.2862	0.1718			0.2031	0.1292	0.243	0.2283	0.2159
11.5	0.3942	0.2108	-0.2585	0.0076	0.3235	0.3072	0.2692		0.2448	0.0581	0.1161	0.2315	0.3347	0.2476	0.2349		0.2262		0.2972	0.2762			0.2395		0.2668	0.0026	0.2708	0.1741		0.3503	-0.3451	0.1857	0.2382	0.1911	0.2349	0.1828	0.0905	0.1779	0.3727	0.1767	0.2603	0.1608			0.308	0.1611	0.274	0.2419	0.2107
11.6	0.346	0.2345	-0.1854	0.0346	0.2871	0.2762	0.161		0.2048	0.0922	0.1256	0.1718	0.237	0.1752	0.209		0.1818		0.221	0.1952			0.2573		0.2489	0.0058	0.2693	0.2179		0.3446	-0.1211	0.2299	0.2693	0.157	0.2228	0.1457	0.1675	0.1849	0.3416	0.1952	0.2743	0.199			0.2499	0.2376	0.2664	0.2662	0.2009
11.7	0.2266	0.2064	-0.2035	0.0461	0.1874	0.1655	0.189		0.1386	0.1003	0.1476	0.2047	0.2695	0.1243	0.1694		0.2083		0.0708	0.2172			0.2414		0.2436	0.0004	0.1997	0.1924		0.2243	0.1252	0.2214	0.1847	0.1244	0.2132	0.1226	0.1771	0.134	0.1947	0.1927	0.2744	0.1375			0.1612	0.2081	0.2225	0.2367	0.209
11.8	0.3002	0.206	-0.1152	0.0949	0.2444	0.2164	0.2408		0.1738	0.0963	0.1383	0.1922	0.298	0.1733	0.1996		0.2546		0.0426	0.2615			0.2277		0.3348	0.0846	0.2233	0.146		0.2718	0.1181	0.2204	0.1862	0.1188	0.2512	0.1406	0.2009	0.1149	0.2315	0.2196	0.2919	0.1497			0.2058	0.2055	0.2158	0.2433	0.2144
11.9	0.3371	0.1943	-0.0386	0.2253	0.2531	0.1932	0.2472		0.1792	0.0857	0.175	0.1863	0.3543	0.1597	0.1735		0.2396		0.0195	0.2561			0.2275		0.2424	0.134	0.2233	0.1771		0.2236	0.1642	0.303	0.198	0.1195	0.2427	0.1989	0.202	0.195	0.211	0.2164	0.2228	0.1409			0.2583	0.1707	0.2416	0.2259	0.2046
12	0.2322	0.1484	0.0666	0.1788	0.1748	0.2563	0.2646		0.1571	0.0664	0.1678	0.1646	0.3915	0.1613	0.1727		0.247		0.0358	0.2636			0.2191		0.2191	0.1609	0.2127	0.1856		0.2491	0.1725	0.3007	0.1898	0.1095	0.1896	0.1713	0.1917	0.2178	0.1263	0.2019	0.24	0.1389			0.1607	0.1734	0.2106	0.2135	0.1707
12.1	0.3005	0.1909	0.1644	0.2159	0.24	0.2715	0.2339		0.1685	0.0413	0.1948	0.1659	0.3843	0.1325	0.1749		0.2109		0.1775	0.2734			0.251		0.24	0.203	0.1992	0.2318		0.2501	0.1853	0.3048	0.1907	0.0256	0.2153	0.167	0.2603	0.2069	0.1876	0.1586	0.27	0.132			0.2119	0.2022	0.2187	0.1623	0.1913
12.2	0.2935	0.1827	0.2148	0.2447	0.2551	0.2766	0.317		0.1959	0.0254	0.1712	0.2021	0.4519	0.1606	0.1834		0.2539		0.1909	0.318			0.2466		0.3295	0.2535	0.1822	0.24		0.247	0.1896	0.2908	0.1682	0.019	0.1896	0.1455	0.2594	0.1704	0.2249	0.1568	0.2593	0.1105			0.2234	0.1872	0.186	0.1485	0.2176
12.3	0.3359	0.1934	0.1375	0.2591	0.3212	0.3009	0.2886		0.1944	0.0101	0.1512	0.2124	0.3115	0.2311	0.2136		0.2118		0.202	0.2208			0.2549		0.2531	0.1844	0.2656	0.1507		0.3103	0.1938	0.283	0.1924	0.0072	0.1319	0.1363	0.2537	0.1735	0.2191	0.275	0.2644	0.0948			0.2556	0.1977	0.2009	0.2302	0.2161
12.4	0.2784	0.1947	0.146	0.2189	0.3125	0.1703	0.2705		0.1768	-0.0495	0.1351	0.2228	0.2884	0.1855	0.1541		0.2246		0.0996	0.2297			0.2179		0.2418	0.1972	0.2223	0.1464		0.2348	0.1667	0.2856	0.2219	0.0081	0.1954	0.1845	0.2567	0.2014	0.1602	0.2087	0.2394	0.0599			0.2604	0.1998	0.2073	0.2215	0.2342
12.5	0.27	0.1709	0.1316	0.2312	0.2719	0.1972	0.1912		0.1905	-0.0852	0.1303	0.1953	0.2228	0.2469	0.1894		0.1867		0.1026	0.1948			0.202		0.1846	0.1616	0.2374	0.1614		0.266	0.2074	0.273	0.1907	0.008	0.2203	0.1708	0.2198	0.187	0.1437	0.247	0.2236	0.0255			0.2486	0.1821	0.1971	0.2116	0.1891
12.6	0.2959	0.1803	0.1829	0.2227	0.3067	0.145	0.2731		0.2363	0.0732	0.1456	0.2156	0.3532	0.211	0.18		0.231		0.2081	0.3017			0.2212		0.2639	0.2001	0.2408	0.1389		0.2005	0.1971	0.2638	0.2003	0.0232	0.2082	0.1625	0.2978	0.1568	0.2111	0.245	0.2219	0.0633			0.289	0.1763	0.2288	0.2361	0.1594
12.7	0.2637	0.201	0.2195	0.2194	0.2969	0.1878	0.3659		0.2643	0.0616	0.1532	0.253	0.4428	0.1921	0.1908		0.2999		0.2097	0.3923			0.1949		0.351	0.2387	0.2139	0.1427		0.2087	0.2142	0.2633	0.2269	0.0238	0.1872	0.1463	0.2952	0.17	0.2359	0.2064	0.2549	0.1237			0.269	0.1959	0.2239	0.2546	0.1549
12.8	0.2802	0.2043	0.1423	0.2021	0.3069	0.2765	0.3061		0.2817	0.0938	0.154	0.2407	0.3236	0.2943	0.2408		0.2781		0.1929	0.2938			0.1981		0.2658	0.1885	0.2194	0.1423		0.2235	0.245	0.2747	0.2098	0.0139	0.1402	0.1353	0.2775	0.1832	0.2195	0.2007	0.2987	0.1733			0.275	0.2226	0.191	0.2905	0.1964
12.9	0.2887	0.2278	0.1295	0.2505	0.2989	0.2855	0.2952		0.2399	0.0901	0.1669	0.2165	0.3043	0.3019	0.2427		0.2382		0.174	0.2516			0.2303		0.2411	0.2031	0.2139	0.1609		0.2356	0.2268	0.2585	0.2287	0.013	0.065	0.1516	0.2659	0.1886	0.0989	0.2018	0.2987	0.1868			0.266	0.2087	0.1805	0.2807	0.2311
13	0.4084	0.1786	0.1047	0.3253	0.4225	0.1712	0.218		0.3396	0.1019	0.1949	0.192	0.2263	0.1935	0.1584		0.1404		0.1023	0.178			0.2105		0.191	0.1582	0.2171	0.116		0.1804	0.1556	0.3191	0.2291	0.0603	0.0105	0.1456	0.2618	0.2041	0.1437	0.2229	0.2548	0.221			0.3666	0.1923	0.201	0.2628	0.2273
13.1	0.2223	0.1964	0.1803	0.1264	0.1962	0.1457	0.3281		0.187	0.1315	0.2184	0.1967	0.338	0.1713	0.1327		0.1916		0.1385	0.2638			0.1826		0.3206	0.2206	0.1948	0.1251		0.2184	0.1677	0.3107	0.2055	0.0388	0.021	0.1475	0.2363	0.2067	0.0461	0.1525	0.2265	0.228			0.1712	0.1629	0.1734	0.2411	0.185
13.2	0.3065	0.1805	0.1973	0.13	0.3	0.1833	0.3806		0.1959	0.1387	0.2257	0.2011	0.3754	0.2218	0.1692		0.2252		0.179	0.3031			0.1587		0.3595	0.2329	0.2422	0.1604		0.2801	0.1921	0.3287	0.2226	0.0169	0.0474	0.1424	0.2404	0.2496	0.023	0.1802	0.2923	0.2413			0.2229	0.2077	0.2024	0.2228	0.2086
13.3	0.4162	0.2301	0.1278	0.1663	0.4756	0.3297	0.2581		0.2781	0.1776	0.2187	0.1834	0.2117	0.3154	0.2738		0.1674		0.2825	0.197			0.1565		0.2027	0.1566	0.2458	0.1844		0.4067	0.2069	0.3125	0.2247	0.0261	0.0319	0.1097	0.263	0.2779	0.0104	0.1092	0.3077	0.2453			0.3274	0.205	0.1979	0.2175	0.1874
13.4	0.2145	0.1913	0.144	0.0458	0.2078	0.2363	0.2552		0.1893	0.1404	0.1929	0.1656	0.2025	0.2148	0.1941		0.168		0.214	0.2227			0.1696		0.1991	0.1883	0.2139	0.16		0.2826	0.0897	0.2765	0.1978	0.0935	0.0125	0.1296	0.2575	0.2621	0.0183	0.0628	0.2231	0.2289			0.1608	0.2059	0.1922	0.0501	0.1895
13.5	0.2821	0.1946	0.1484	0.0455	0.2718	0.1802	0.2579		0.2237	0.1292	0.1821	0.1693	0.2052	0.1802	0.1358		0.1545		0.1757	0.2472			0.1806		0.1943	0.2047	0.2046	0.1832		0.2229	0.0881	0.2614	0.1603	0.1682	0.0309	0.1566	0.2883	0.2404	0.0243	0.1212	0.2782	0.2605			0.218	0.2435	0.1932	0.102	0.1907
13.6	0.2832	0.1996	0.1522	0.0437	0.2482	0.1885	0.269		0.2084	0.1524	0.1714	0.1351	0.2206	0.1813	0.1305		0.1659		0.1992	0.2513			0.1893		0.2242	0.2395	0.2136	0.1969		0.2335	0.1112	0.3135	0.1897	0.1676	0.022	0.1827	0.2606	0.2584	0.0182	0.0978	0.2452	0.2681			0.2298	0.2026	0.1551	0.114	0.188
13.7	0.2895	0.1922	0.127	0.0938	0.2765	0.2424	0.3006		0.1887	0.198	0.1456	0.2082	0.2476	0.2355	0.174		0.1803		0.2524	0.2485			0.1262		0.2506	0.2572	0.2182	0.1566		0.286	0.1611	0.2979	0.1756	0.1483	0.0363	0.1328	0.3129	0.2122	0.0175	0.0172	0.2028	0.3108			0.2183	0.2624	0.1468	0.1089	0.2334
13.8	0.2591	0.2076	0.073	0.0882	0.2457	0.2067	0.2366		0.207	0.1765	0.1635	0.2277	0.1948	0.2533	0.1388		0.1457		0.2421	0.1915			0.1128		0.1839	0.1895	0.2063	0.1377		0.2462	0.1504	0.2775	0.1625	0.1409	-0.1167	0.1536	0.2709	0.19	0.0587	0.0019	0.2168	0.2859			0.2014	0.2694	0.154	0.1248	0.2306
13.9	0.3094	0.2061	0.1187	0.1854	0.2325	0.2107	0.3458		0.1898	0.1847	0.1741	0.1957	0.3212	0.2348	0.1298		0.1989		0.2437	0.3121			0.0916		0.3308	0.2657	0.1817	0.0278		0.2813	0.1259	0.2449	0.162	0.1326	-0.213	0.1584	0.1445	0.2212	0.1595	0.0262	0.2391	0.2659			0.2374	0.2102	0.1343	0.1883	0.2048
14	0.341	0.2157	0.1723	0.2152	0.2195	0.2699	0.4228		0.1793	0.1696	0.1806	0.1848	0.401	0.2659	0.161		0.2451		0.2749	0.3667			0.1329		0.4238	0.3327	0.199	-0.0334		0.2915	0.1122	0.2371	0.1626	0.1411	-0.2217	0.1778	0.1204	0.2494	0.1432	0.0177	0.2217	0.2633			0.2539	0.2263	0.1571	0.1709	0.1986
14.1	0.2795	0.1866	0.1127	0.2429	0.1072	0.2353	0.2926		0.1843	0.2254	0.1872	0.1551	0.2883	0.2259	0.1557		0.2018		0.2168	0.2738			0.1912		0.3089	0.288	0.1937	-0.028		0.2709	0.1222	0.2357	0.1575	0.0865	-0.1996	0.1948	0.085	0.2238	0.11	0.0146	0.2102	0.2558			0.2141	0.1839	0.1825	0.1756	0.1699
14.2	0.2549	0.1198	0.072	0.2629	0.0631	0.2553	0.2639		0.1846	0.2611	0.1524	0.1697	0.2677	0.2431	0.1693		0.2004		0.278	0.2925			0.1848		0.2897	0.2638	0.1926	-0.0054		0.3033	0.1482	0.2513	0.1486	0.0754	-0.107	0.1503	0.0411	0.2123	0.11	0.0069	0.22	0.2525			0.2234	0.2278	0.2485	0.1549	0.1506
14.3	0.2482	0.0668	0.0646	0.2525	0.0064	0.3355	0.2559		0.2039	0.2268	0.1575	0.1898	0.261	0.3079	0.2292		0.2262		0.3203	0.2754			0.1899		0.2581	0.2395	0.1605	0.0493		0.3986	0.1491	0.2633	0.1303	0.0763	-0.0966	0.1512	0.0223	0.2363	0.2087	0.0115	0.2345	0.2745			0.2454	0.2337	0.2928	0.1876	0.1843
14.4	0.306	0.0422	0.078	0.2297	0.0797	0.2958	0.2516		0.2626	0.2201	0.2115	0.1586	0.2541	0.2622	0.1756		0.2663		0.2638	0.2438			0.1451		0.2427	0.2573	0.0906	0.0271		0.3361	0.0965	0.2115	0.0498	0.0882	-0.1339	0.1473	0.0124	0.2021	0.1351	-0.0219	0.2312	0.2501			0.274	0.2039	0.2304	0.1307	0.183
14.5	0.2885	0.0366	0.0713	0.2145	0.0873	0.2209	0.1686		0.2361	0.2368	0.2496	0.1797	0.1831	0.1796	0.1079		0.1973		0.1912	0.1804			0.1155		0.1794	0.1855	0.1515	0.0247		0.2096	0.0656	0.2277	-0.0148	0.1085	-0.1464	0.1473	0.0025	0.2168	0.0995	-0.0137	0.2536	0.2763			0.2599	0.2139	0.2291	0.1219	0.1914
14.6	0.2394	0.0147	0.0999	0.2237	0.0192	0.2729	0.2889		0.2225	0.2128	0.2171	0.1547	0.2765	0.2248	0.1326		0.2847		0.2325	0.2964			0.0777		0.2574	0.2427	0.2167	0.0143		0.2618	0.1245	0.2989	-0.0642	0.0798	-0.1129	0.1643	0.0129	0.2433	0.1405	-0.1361	0.2512	0.2662			0.276	0.2156	0.2292	0.1833	0.2314
14.7	0.2333	0.0129	0.1295	0.2417	0.0209	0.1803	0.2613		0.2038	0.1789	0.1821	0.1278	0.25	0.2295	0.1253		0.1604		0.2048	0.2739			0.0648		0.2366	0.2185	0.1174	0.0247		0.2439	0.1373	0.2586	-0.0723	0.0695	-0.0814	0.1271	0.0145	0.2203	0.1546	-0.1968	0.2312	0.261			0.2793	0.2039	0.1963	0.1567	0.2185
14.8	0.2485	0.0289	0.1572	0.2376	0.0084	0.1738	0.2828		0.2235	0.2096	0.1649	0.1204	0.2409	0.2402	0.1444		0.1102		0.2135	0.2773			0.0413		0.2225	0.2302	0.1132	-0.0576		0.2737	0.1338	0.2754	-0.0724	0.1368	-0.0914	0.1472	0.014	0.1435	0.1965	-0.2768	0.2058	0.2074			0.2821	0.2002	0.2221	0.1589	0.1767
14.9	0.2939	0.0756	0.162	0.2783	0.0158	0.2237	0.2903		0.2167	0.2071	0.1421	0.1114	0.2179	0.2843	0.2152		0.062		0.3099	0.2535			0.0205		0.2339	0.2304	0.2165	-0.0839		0.4085	0.1628	0.295	-0.0363	0.129	-0.0788	0.2064	0.0051	0.1938	0.1705	-0.2273	0.2167	0.2169			0.2844	0.1991	0.2471	0.1347	0.1959
15	0.2851	0.0986	0.1089	0.2682	0.0338	0.0855	0.2028		0.227	0.1999	0.1622	0.1294	0.1571	0.1594	0.1421		0.0162		0.1331	0.173			0.0249		0.1993	0.1499	0.231	-0.087		0.2428	0.0841	0.287	0.0329	0.1015	-0.0411	0.1948	0.0047	0.1788	0.1884	-0.1653	0.2702	0.215			0.2664	0.1853	0.2182	0.2005	0.1887
15.1	0.2805	0.1602	0.1102	0.2611	0.1003	0.1453	0.2919		0.2152	0.2642	0.1743	0.1636	0.2395	0.2458	0.2026		0.0225		0.1879	0.2227			0.0026		0.2908	0.1566	0.186	-0.1221		0.3388	0.1107	0.3085	0.0037	0.0812	-0.0982	0.2054	0.0165	0.1925	0.0914	-0.074	0.26	0.2531			0.2604	0.2061	0.2176	0.1641	0.2057
15.2	0.2429	0.1829	0.1412	0.1717	0.1333	0.1415	0.3779		0.1767	0.2008	0.1776	0.1919	0.3056	0.2489	0.195		-0.1334		0.2113	0.287			0.0033		0.359	0.2292	0.1687	-0.1199		0.3289	0.1273	0.291	0.004	0.1128	-0.0568	0.2179	0.0358	0.233	0.0521	-0.0692	0.2381	0.2467			0.1886	0.2133	0.2212	0.1068	0.2092
15.3	0.3009	0.2032	0.1117	0.2055	0.1901	0.0413	0.2902		0.2147	0.2449	0.147	0.2345	0.2302	0.198	0.1846		-0.2428		0.2007	0.2413			0.0033		0.2205	0.2296	0.2311	-0.1593		0.3204	0.18	0.3168	0.04	0.1513	-0.0117	0.1615	0.077	0.2461	0.1153	-0.1628	0.2374	0.2869			0.2196	0.2274	0.1957	0.0899	0.1753
15.4	0.3172	0.2011	0.1218	0.247	0.2084	0.022	0.2826		0.2094	0.2229	0.1667	0.2045	0.2155	0.1889	0.1797		-0.299		0.1603	0.2343			0.0023		0.2015	0.2409	0.2392	-0.1459		0.327	0.1778	0.271	0.0395	0.1477	-0.0178	0.1786	0.0841	0.2304	0.1253	-0.2081	0.2319	0.2856			0.2206	0.2155	0.211	0.1091	0.1691
15.5	0.2304	0.2034	0.1161	0.1918	0.1935	0.0418	0.2265		0.1589	0.229	0.2194	0.1947	0.143	0.2009	0.1532		-0.2477		0.0359	0.1807			0.0138		0.1703	0.1825	0.2743	-0.1465		0.3613	0.1874	0.2671	0.0082	0.1548	-0.0322	0.1528	0.137	0.1848	0.0211	-0.0821	0.2114	0.2635			0.2231	0.1955	0.1656	0.1617	0.206
15.6	0.2392	0.2464	0.2058	0.1541	0.2103	0.0702	0.3554		0.1398	0.2199	0.2065	0.1632	0.2376	0.2004	0.1442		-0.3494		0.0276	0.2572			0.0427		0.2525	0.2571	0.2711	-0.105		0.3642	0.1984	0.2664	0.0028	0.1197	0.0225	0.1821	0.128	0.1627	0.0164	-0.0358	0.2295	0.2804			0.2127	0.189	0.166	0.1969	0.2162
15.7	0.3933	0.2255	0.1529	0.2312	0.4041	0.1066	0.2607		0.3182	0.2062	0.1801	0.1811	0.1772	0.146	0.083		-0.2614		0.0302	0.2276			0.071		0.2281	0.2237	0.2197	-0.0629		0.2312	0.1638	0.2388	-0.0704	0.0678	0.012	0.1904	0.1226	0.1294	0.0051	0.0231	0.2222	0.2088			0.3994	0.2057	0.1915	0.1682	0.1761
15.8	0.3416	0.2159	0.1472	0.2042	0.337	0.2113	0.2342		0.2918	0.1946	0.1752	0.1631	0.1989	0.3028	0.1875		-0.2612		0.1777	0.2237			0.1087		0.2199	0.1923	0.2335	-0.0047		0.4187	0.2952	0.2569	-0.0664	0.0342	0.0713	0.1722	0.1077	0.0991	0.0015	0.0018	0.1672	0.2132			0.3451	0.2515	0.2035	0.1804	0.1723
15.9	0.2036	0.2106	0.1557	0.1311	0.1622	0.2189	0.2039		0.1656	0.2058	0.1708	0.1577	0.2017	0.3121	0.2228		-0.2345		0.2842	0.215			0.1406		0.2185	0.221	0.223	0.0094		0.4269	0.2596	0.2408	-0.0632	0.0083	0.0873	0.2016	0.1352	0.1197	0.0132	0.0084	0.0579	0.2126			0.2047	0.2399	0.2459	0.1754	0.251
16	0.248	0.2178	0.1328	0.172	0.1876	0.1142	0.1549		0.2187	0.1539	0.1401	0.1526	0.1425	0.202	0.174		-0.1651		0.2498	0.1638			0.1007		0.16	0.1842	0.2148	-0.2617		0.3041	0.1581	0.2066	-0.1525	0.0053	0.2023	0.1821	0.0912	0.1274	0.0132	0.0422	0.1145	0.2138			0.2519	0.2625	0.226	0.1517	0.1931
16.1	0.279	0.2255	0.2626	0.239	0.2138	0.0727	0.2791		0.1817	0.1107	0.138	0.1442	0.2322	0.1529	0.1211		-0.283		0.1882	0.2542			0.1015		0.2288	0.2631	0.2117	-0.28		0.2147	0.1194	0.2071	-0.1791	0.001	0.2267	0.1635	0.0823	0.1088	0.0175	0.0601	0.1279	0.1897			0.2525	0.2669	0.197	0.1728	0.1606
16.2	0.2626	0.2283	0.2156	0.2046	0.1738	0.1624	0.3293		0.2057	0.1318	0.1265	0.1615	0.2973	0.1778	0.0983		-0.3453		0.167	0.2775			0.0887		0.2266	0.2625	0.2706	-0.3281		0.2134	0.1186	0.2427	-0.1668	0.0063	0.1373	0.1755	0.1343	0.0752	0.0088	0.0768	0.1503	0.2034			0.2622	0.2185	0.1882	0.1603	0.1712
16.3	0.2678	0.2307	0.131	0.1895	0.178	0.232	0.1901		0.2285	0.1491	0.133	0.16	0.1614	0.2197	0.1159		-0.1904		0.1956	0.1778			0.0742		0.199	0.1807	0.2668	-0.3031		0.2707	0.1512	0.2677	-0.1414	0.004	0.1081	0.1877	0.141	0.0558	0.0369	0.035	0.187	0.2603			0.2798	0.241	0.1935	0.1245	0.1636
16.4	0.2512	0.2125	0.2964	0.2216	0.1779	0.2697	0.3724		0.2274	0.2085	0.152	0.1737	0.3104	0.305	0.1545		-0.2637		0.3399	0.3213			0.0753		0.3746	0.368	0.233	-0.2681		0.3864	0.2089	0.2284	-0.0702	0.0115	0.1228	0.1679	0.1529	0.0311	0.0905	0.0017	0.2406	0.2227			0.2638	0.2533	0.1863	0.1712	0.1289
16.5	0.2746	0.2674	0.2403	0.2763	0.2162	0.1997	0.2846		0.2301	0.204	0.1436	0.1786	0.2389	0.2051	0.0979		-0.2154		0.3189	0.2371			0.1635		0.1973	0.2879	0.239	-0.26		0.3425	0.187	0.2639	0.0308	0.0179	0.1183	0.1736	0.1488	0.0185	0.094	0.0115	0.2225	0.2543			0.2988	0.2306	0.1839	0.1773	0.1183
16.6	0.2783	0.3105	0.2028	0.1976	0.1699	0.1078	0.2348		0.1714	0.1597	0.1412	0.1693	0.181	0.2687	0.1144		-0.2056		0.3098	0.165			0.1841		0.1216	0.2136	0.2599	-0.2714		0.3359	0.1837	0.2929	0.0059	0.0059	0.0935	0.1356	0.1384	0.0057	0.0219	0.0205	0.155	0.2658			0.2427	0.208	0.1805	0.2058	0.1489
16.7	0.2916	0.2609	0.2703	0.1725	0.1892	0.1	0.3276		0.1951	0.2115	0.1638	0.1518	0.2266	0.2918	0.1232		-0.2789		0.2937	0.2276			0.1648		0.1779	0.2588	0.2098	-0.2993		0.3513	0.1685	0.2699	0.0305	0.021	0.1597	0.0633	0.1533	0.033	0.0138	0.0534	0.2125	0.2691			0.2608	0.1867	0.198	0.2092	0.1525
16.8	0.2808	0.2422	0.2418	0.172	0.2481	0.0601	0.3089		0.215	0.209	0.2055	0.154	0.1614	0.1904	0.0913		-0.2847		0.1593	0.2456			0.1594		0.2151	0.2167	0.2437	-0.2683		0.2307	0.1234	0.271	0.0356	0.0046	0.2334	0.1108	0.1562	0.052	0.0023	0.0685	0.265	0.2605			0.2602	0.2114	0.1769	0.2182	0.173
16.9	0.2491	0.2384	0.2487	0.1541	0.2252	0.0743	0.2616		0.1823	0.1866	0.2038	0.1685	0.1658	0.2291	0.0976		-0.2895		0.19	0.2498			0.1263		0.2724	0.1998	0.246	-0.2403		0.2841	0.171	0.2476	0.0263	0.0136	0.0972	0.2183	0.1892	0.0352	0.0428	0.1134	0.2491	0.2613			0.2653	0.2107	0.2061	0.1726	0.1533
17	0.3694	0.2326	0.1731	0.285	0.3236	0.1569	0.1904		0.3021	0.2373	0.1837	0.1799	0.1245	0.2976	0.0769		-0.1953		0.3195	0.1905			0.1424		0.1971	0.1588	0.2513	-0.2583		0.3935	0.2328	0.2549	0.0743	0.0136	0.0721	0.2546	0.2202	0.0421	0.1914	0.0871	0.2795	0.2877			0.3369	0.2732	0.2442	0.2118	0.1951
17.1	0.1976	0.2143	0.2547	0.1479	0.1855	0.194	0.2527		0.1753	0.2098	0.1659	0.143	0.1897	0.2009	0.0359		-0.247		0.2399	0.2528			0.1583		0.2892	0.2812	0.2152	-0.2147		0.2856	0.1629	0.2423	0.1604	0.0086	0.0579	0.2106	0.2049	0.0302	0.1425	0.0954	0.2037	0.2529			0.1598	0.2404	0.2245	0.224	0.1869
17.2	0.3088	0.2382	0.3117	0.1802	0.3015	0.2538	0.3069		0.236	0.2254	0.1994	0.1513	0.2548	0.2289	0.0921		-0.336		0.2608	0.2957			0.1344		0.3572	0.3567	0.2151	-0.2206		0.295	0.1501	0.262	0.17	0.008	0.0628	0.2064	0.2407	0.0296	0.188	0.1262	0.1945	0.2615			0.2646	0.2669	0.2106	0.2425	0.1966
17.3	0.2347	0.2376	0.205	0.1121	0.2301	0.1901	0.235		0.1367	0.2149	0.2367	0.194	0.2156	0.1444	0.0225		-0.3233		0.1726	0.22			0.1581		0.259	0.2646	0.1824	-0.1799		0.2262	0.1733	0.2629	0.1058	0.0102	0.0103	0.1696	0.2573	0.0397	0.0786	0.1065	0.2701	0.3005			0.1654	0.2537	0.1919	0.2797	0.1843
17.4	0.2979	0.1858	0.2129	0.2032	0.3076	0.234	0.2283		0.1716	0.2497	0.1891	0.1743	0.2328	0.1659	0.0311		-0.3355		0.2271	0.2188			0.1247		0.2367	0.2622	0.2057	-0.2008		0.2888	0.2157	0.2421	0.1601	0.0245	0.0089	0.1833	0.2045	0.0097	0.0721	0.0741	0.2533	0.291			0.2105	0.2215	0.1859	0.2125	0.1356
17.5	0.2807	0.2091	0.1761	0.239	0.3102	0.3231	0.1674		0.1651	0.2551	0.1811	0.1856	0.185	0.2345	0.0484		-0.2168		0.3236	0.171			0.1288		0.1599	0.1965	0.2194	-0.2047		0.3927	0.301	0.2393	0.1772	0.0862	0.0077	0.2142	0.2129	0.008	0.0477	0.0626	0.2583	0.3209			0.2164	0.2629	0.227	0.2252	0.1282
17.6	0.2587	0.2095	0.2268	0.1973	0.2943	0.2689	0.2537		0.1545	0.2201	0.1706	0.136	0.2868	0.2531	0.0119		-0.1546		0.2124	0.25			0.1549		0.2067	0.2903	0.261	-0.1726		0.3435	0.2827	0.2209	0.1365	0.1144	0.0847	0.2437	0.2361	-0.0333	0.1089	0.0909	0.2474	0.3135			0.2474	0.2671	0.2069	0.2202	0.0647
17.7	0.2451	0.2159	0.2427	0.1866	0.3089	0.1803	0.2743		0.1582	0.2138	0.1835	0.1618	0.3199	0.1404	0.0017		-0.1137		0.1792	0.259			0.1498		0.221	0.3203	0.2614	-0.1315		0.193	0.1816	0.2056	0.1486	0.1375	0.0972	0.2216	0.2725	-0.0336	0.1165	0.1441	0.2726	0.2784			0.2137	0.2806	0.1759	0.2145	0.0632
17.8	0.2549	0.1841	0.2316	0.1586	0.2997	0.2374	0.2985		0.1216	0.2295	0.22	0.2397	0.3044	0.1998	0.0095		-0.0184		0.2573	0.2001			0.1554		0.2059	0.3101	0.218	-0.0193		0.2445	0.2297	0.1788	0.1845	0.1604	0.0988	0.2324	0.2623	-0.0374	0.1165	0.1454	0.2647	0.2063			0.2192	0.2523	0.1618	0.2271	0.0549
17.9	0.2692	0.2222	0.2669	0.1935	0.2474	0.3252	0.322		0.1594	0.1972	0.2193	0.2158	0.3629	0.2927	0.0363		0.0746		0.3621	0.2373			0.1732		0.2676	0.3556	0.2232	0.0214		0.3472	0.3157	0.1964	0.1572	0.16	0.0661	0.232	0.219	-0.0822	0.0572	0.1383	0.2426	0.1795			0.252	0.2458	0.1529	0.2263	0.0454
18	0.2282	0.2288	0.2032	0.1741	0.2631	0.3319	0.2195		0.2163	0.1949	0.2385	0.1705	0.3074	0.2878	0.0621		0.0886		0.3443	0.2168			0.1566		0.2204	0.2776	0.2277	0.0458		0.3344	0.3233	0.2078	0.106	0.1502	0.0633	0.1654	0.2009	-0.1321	0.0635	0.117	0.234	0.2346			0.2836	0.3115	0.2154	0.2451	0.0736
18.1	0.2639	0.2413	0.1938	0.1836	0.2992	0.2028	0.2415		0.2235	0.208	0.2347	0.1602	0.305	0.1535	0.0648		0.0921		0.1675	0.2349			0.1756		0.1748	0.258	0.2374	0.0603		0.1823	0.1921	0.1934	0.1238	0.1239	0.0787	0.1829	0.2298	-0.1247	0.1499	0.1235	0.216	0.2268			0.2875	0.261	0.206	0.2341	0.143
18.2	0.3083	0.2433	0.1608	0.2385	0.3311	0.3105	0.1951		0.2638	0.2089	0.2147	0.1695	0.2333	0.2126	0.129		0.0719		0.263	0.1862			0.1784		0.1278	0.1794	0.2167	0.1023		0.3089	0.3414	0.2227	0.1004	0.1371	0.1088	0.2204	0.218	-0.191	0.2097	0.1229	0.2597	0.2222			0.2971	0.257	0.2478	0.1926	0.2027
18.3	0.2863	0.2071	0.23	0.2116	0.2643	0.3034	0.3032		0.1256	0.2029	0.2094	0.1364	0.3051	0.2283	0.1173		0.0774		0.2754	0.2529			0.152		0.1929	0.2428	0.2259	0.0467		0.3194	0.3518	0.2363	0.1396	0.1108	0.1771	0.2001	0.2246	-0.1892	0.2225	0.1388	0.2181	0.2385			0.2807	0.2543	0.2301	0.215	0.1918
18.4	0.2638	0.2332	0.2351	0.1317	0.2542	0.1685	0.3138		0.1756	0.1962	0.1912	0.139	0.3055	0.1791	0.0525		0.0646		0.184	0.2586			0.1421		0.1842	0.2563	0.2164	0.0309		0.213	0.2006	0.2278	0.1312	0.0974	0.1304	0.1902	0.2363	-0.1658	0.1846	0.1325	0.202	0.2358			0.2582	0.236	0.2202	0.2435	0.1718
18.5	0.2876	0.2111	0.218	0.092	0.2568	0.3296	0.3182		0.1801	0.2045	0.1908	0.1693	0.3665	0.333	0.0628		0.0658		0.3055	0.2985			0.1439		0.1531	0.3117	0.0792	0.0129		0.4199	0.3608	0.2269	0.1234	0.0696	0.1055	0.176	0.1319	-0.0847	0.1656	0.1461	0.2182	0.2785			0.2388	0.2061	0.2565	0.2297	0.1748
18.6	0.2586	0.2197	0.0479	0.0605	0.2563	0.2368	0.2307		0.1969	0.1978	0.1879	0.1778	0.2217	0.2114	0.0127		0.0797		0.1951	0.2514			0.1439		0.1787	0.2674	0.1251	0.0206		0.3868	0.3045	0.2668	0.1241	0.0757	0.1096	0.23	0.1406	-0.0819	0.1381	0.1523	0.2409	0.2778			0.2373	0.226	0.2232	0.2214	0.1769
18.7	0.2368	0.2091	0.004	0.1185	0.2414	0.2153	0.1995		0.2289	0.1764	0.1838	0.2058	0.2138	0.1745	0.0748		0.0857		0.1122	0.2425			0.1554		0.1769	0.2738	0.19	0.1088		0.1907	0.1716	0.2861	0.1181	0.0855	0.1775	0.2278	0.1871	-0.1252	0.1428	0.0555	0.2267	0.2549			0.24	0.2162	0.2084	0.2314	0.1732
18.8	0.2362	0.1778	0.0208	0.065	0.2552	0.2594	0.186		0.1848	0.1507	0.1839	0.2045	0.1992	0.2329	0.1088		0.1063		0.1456	0.2479			0.133		0.1585	0.2737	0.154	0.0282		0.2592	0.2136	0.2722	0.1059	0.1079	0.1855	0.2014	0.1465	-0.1159	0.151	0.0312	0.194	0.255			0.2016	0.2222	0.2087	0.2244	0.1819
18.9	0.2449	0.2034	-0.0817	0.0467	0.2425	0.2634	0.2324		0.1604	0.2013	0.2319	0.2015	0.1944	0.2316	0.1046		0.13		0.1914	0.2658			0.1695		0.1476	0.2724	0.1681	-0.2108		0.2747	0.2374	0.2475	0.1119	0.1063	0.2123	0.2061	0.0211	-0.0356	0.1748	0.0893	0.2102	0.323			0.2159	0.2922	0.1983	0.1962	0.1649
19	0.2465	0.2179	-0.167	0.1275	0.2336	0.296	0.2245		0.1363	0.2218	0.2191	0.1751	0.2095	0.2345	0.0509		0.1322		0.2133	0.2577			0.148		0.0844	0.2703	0.2054	-0.1888		0.2423	0.2462	0.2587	0.1037	0.1209	0.2238	0.1846	0.02	-0.0062	0.1739	0.1112	0.2492	0.3066			0.2258	0.2717	0.1961	0.1791	0.1624
19.1	0.238	0.2194	-0.2285	0.1558	0.2574	0.2556	0.201		0.1426	0.2356	0.2021	0.1844	0.2209	0.2102	0.0179		0.1287		0.2165	0.2294			0.1384		0.0144	0.2516	0.1819	-0.1865		0.216	0.1799	0.2593	0.0817	0.1387	0.2357	0.2081	-0.1154	0.0468	0.1679	0.1422	0.2566	0.2654			0.2233	0.2746	0.189	0.2668	0.1712
19.2	0.2332	0.2037	-0.2697	0.1207	0.2855	0.3466	0.2162		0.1702	0.268	0.219	0.2081	0.2847	0.2768	0.0315		0.1649		0.3523	0.2178			0.1385		-0.1298	0.2515	0.1964	-0.1917		0.343	0.371	0.2578	0.028	0.0962	0.2025	0.2275	-0.1805	0.1553	0.2448	0.147	0.1878	0.3011			0.2167	0.219	0.2146	0.2766	0.1855
19.3	0.2444	0.1979	-0.2123	0.0842	0.2713	0.1633	0.1664		0.1888	0.267	0.2192	0.2115	0.2615	0.1696	0.0011		0.1638		0.1767	0.1753			0.1675		-0.1598	0.2032	0.188	-0.1412		0.1749	0.1723	0.2521	0.0094	0.0988	0.1871	0.2206	-0.2423	0.1725	0.2297	0.1448	0.1604	0.3047			0.2009	0.2152	0.1752	0.2382	0.1679
19.4	0.2582	0.1414	-0.2832	0.0766	0.2884	0.2439	0.3075		0.1738	0.217	0.2129	0.214	0.3859	0.2217	0.0024		0.2858		0.1687	0.2609			0.1568		-0.2716	0.3174	0.1784	-0.0789		0.2489	0.2533	0.2989	0.0144	0.0816	0.1406	0.2042	-0.3536	0.1433	0.222	0.2024	0.2693	0.3194			0.2145	0.1961	0.2375	0.2279	0.1677
19.5	0.2859	0.1531	-0.3218	0.0753	0.2942	0.3181	0.3769		0.2074	0.2202	0.2093	0.207	0.4577	0.2379	0.0217		0.3367		0.1939	0.3228			0.1629		-0.3628	0.3779	0.1808	-0.0839		0.3206	0.2981	0.3096	-0.0284	0.1198	0.1458	0.1858	-0.3145	0.1279	0.2121	0.1893	0.2934	0.3472			0.2084	0.2128	0.2182	0.1915	0.1628
19.6	0.2615	0.1887	-0.2308	0.1081	0.2953	0.2532	0.244		0.2049	0.2536	0.215	0.2083	0.3191	0.1808	0.0425		0.2503		0.1458	0.2363			0.155		-0.2469	0.2465	0.2499	-0.0519		0.2562	0.1951	0.2457	-0.0369	0.1539	0.2084	0.2114	-0.2978	0.1435	0.1774	0.2333	0.2661	0.3168			0.2014	0.2545	0.1514	0.2026	0.175
19.7	0.3491	0.1854	-0.1934	0.2071	0.3572	0.231	0.1516		0.3265	0.2689	0.2865	0.235	0.2471	0.2122	0.0582		0.2004		0.1522	0.1718			0.1785		-0.1658	0.1698	0.2744	-0.0243		0.2773	0.222	0.2507	-0.0905	0.1749	0.2284	0.1884	-0.2879	0.1316	0.2579	0.2474	0.2689	0.3431			0.2755	0.2558	0.1494	0.2012	0.1446
19.8	0.3001	0.1599	-0.274	0.1638	0.3105	0.2	0.1434		0.2892	0.2362	0.237	0.2386	0.3846	0.1921	0.0516		0.2789		0.1523	0.2528			0.1812		-0.2787	0.2883	0.1583	0.1757		0.2647	0.2087	0.2698	-0.1551	0.1792	0.1446	0.1402	-0.2674	0.15	0.2213	0.2098	0.1979	0.2743			0.2289	0.2795	0.1364	0.1429	0.1317
19.9	0.2024	0.2032	-0.2798	0.0299	0.1684	0.2166	0.1486		0.1966	0.2445	0.206	0.2654	0.373	0.1671	0.0161		0.2711		0.1423	0.2618			0.2032		-0.2782	0.3013	0.226	0.2006		0.2463	0.1349	0.2337	-0.1672	0.2004	0.0698	0.1747	-0.2874	0.1887	0.1297	0.1801	0.2201	0.2809			0.1422	0.2715	0.094	0.1858	0.1795
20	0.3806	0.196	-0.3055	0.012	0.3153	0.3096	0.2249		0.3528	0.267	0.24	0.2161	0.3521	0.2598	0.0456		0.2947		0.2166	0.2893			0.1872		-0.3042	0.2851	0.2334	0.1182		0.3221	0.1723	0.2526	-0.1908	0.2363	0.1305	0.1911	-0.3183	0.2259	0.2535	0.217	0.2714	0.2786			0.3016	0.3106	0.2033	0.2065	0.2046
20.1	0.2329	0.2255	-0.2394	0.0108	0.1832	0.3065	0.2816		0.2017	0.227	0.2563	0.1657	0.4179	0.2806	0.0748		0.3453		0.2394	0.3308			0.209		-0.3546	0.3596	0.1705	0.1028		0.3403	0.1877	0.2535	-0.0576	0.2328	0.1225	0.154	-0.2932	0.2228	0.1362	0.1715	0.2127	0.2618			0.1977	0.26	0.1738	0.1753	0.1588
20.2	0.2931	0.2265	-0.0063	0.0103	0.2286	0.2399	0.1367		0.2567	0.2095	0.2601	0.2069	0.226	0.216	0.0561		0.1634		0.2275	0.1716			0.2044		-0.1949	0.2192	0.1725	0.1206		0.2847	0.1776	0.2678	0.0101	0.2676	0.1815	0.1879	-0.3192	0.2444	0.1955	0.1848	0.2075	0.2634			0.242	0.2572	0.2001	0.1912	0.1541
20.3	0.2718	0.1797	0.0924	0.0196	0.2362	0.1811	0.2202		0.2337	0.2475	0.2243	0.2359	0.2956	0.1483	0.0432		0.088		0.1932	0.2361			0.1865		-0.3105	0.3091	0.1973	0.1971		0.2015	0.1553	0.2912	0.0195	0.2301	0.1764	0.1996	-0.3261	0.1728	0.2024	0.1609	0.1527	0.2604			0.2365	0.234	0.1893	0.1408	0.2033
20.4	0.2317	0.1742	0.1835	0.023	0.2132	0.2838	0.1894		0.2227	0.2503	0.2137	0.2209	0.2782	0.2406	0.0911		0.1152		0.2764	0.2098			0.1899		-0.3239	0.2932	0.1926	0.1811		0.3264	0.1876	0.3036	0.0195	0.2045	0.1161	0.1823	-0.3169	0.1745	0.1646	0.1952	0.1876	0.3027			0.1972	0.2463	0.1999	0.0749	0.1815
20.5	0.2332	0.2065	0.224	0.0635	0.2318	0.167	0.1517		0.2527	0.208	0.1938	0.1913	0.287	0.1434	0.0573		0.1716		0.137	0.2313			0.1739		-0.3265	0.2733	0.1995	0.1307		0.2196	0.14	0.262	-0.0323	0.1975	0.1997	0.1927	-0.3179	0.1605	0.1847	0.1611	0.2146	0.3269			0.1896	0.2262	0.2137	0.076	0.174
20.6	0.2238	0.1865	0.1467	-0.0589	0.2408	0.2002	0.1087		0.254	0.1948	0.1986	0.1773	0.2191	0.119	0.07		0.1437		0.1684	0.1659			0.1809		-0.2224	0.1967	0.23	0.0944		0.2332	0.1655	0.2553	-0.0269	0.1957	0.2513	0.2002	-0.2943	0.162	0.2034	0.1599	0.2085	0.3094			0.1848	0.2026	0.2196	0.1433	0.1933
20.7	0.2523	0.1813	0.1898	-0.0784	0.2607	0.2573	0.1451		0.2258	0.1577	0.1795	0.2291	0.3456	0.127	0.0515		0.2054		0.1925	0.2365			0.1628		0.1604	0.2702	0.2316	0.1707		0.2798	0.1865	0.285	-0.0348	0.2282	0.2026	0.2024	-0.3004	0.1637	0.2044	0.2276	0.2258	0.3107			0.1951	0.2381	0.2721	0.1085	0.2273
20.8	0.2242	0.151	0.2348	-0.1352	0.2251	0.256	0.1097		0.1542	0.1135	0.2022	0.2008	0.4089	0.1197	0.0375		0.2113		0.2167	0.2708			0.1489		0.0613	0.3145	0.2459	0.1641		0.2747	0.2164	0.2394	-0.0419	0.1956	0.1662	0.2398	-0.322	0.1527	0.1341	0.2061	0.2368	0.3111			0.1429	0.2802	0.2685	0.0409	0.2153
20.9	0.2543	0.1495	0.152	-0.1544	0.2331	0.2494	0.053		0.1514	0.1293	0.2262	0.2124	0.3069	0.1413	0.0557		0.1436		0.2011	0.1988			0.139		0.0654	0.2287	0.2763	0.0702		0.2379	0.1714	0.2271	-0.0729	0.1517	0.158	0.2341	-0.2871	0.0814	0.1152	0.185	0.2518	0.3098			0.1471	0.2698	0.2186	0.1402	0.2085
21	0.2523	0.1594	0.0964	-0.1574	0.2657	0.2876	0.0666		0.1773	0.2144	0.2179	0.22	0.2436	0.144	0.1115		0.1436		0.1854	0.1707			0.0982		0.0582	0.1694	0.2796	0.1103		0.2444	0.1802	0.2474	-0.1698	0.1794	0.2588	0.1897	-0.2534	0.0891	0.1398	0.2122	0.3062	0.3473			0.1735	0.2532	0.1919	0.2252	0.1887
21.1	0.2329	0.1392	0.119	-0.1424	0.2291	0.2516	0.1371		0.2016	0.2228	0.2172	0.1818	0.3738	0.1413	0.1592		0.1838		0.2162	0.2212			0.1247		0.0876	0.2602	0.2871	0.1344		0.3144	0.2574	0.2299	-0.1786	0.181	0.2767	0.1833	-0.2403	0.0785	0.1534	0.2193	0.2828	0.3149			0.1258	0.2368	0.2022	0.206	0.1811
21.2	0.2492	0.1873	0.1202	-0.1727	0.2093	0.1994	0.1588		0.1958	0.2349	0.2578	0.1937	0.3711	0.1667	0.1229		0.1701		0.189	0.2222			0.2056		0.0889	0.272	0.2784	0.119		0.294	0.2399	0.2442	-0.2367	0.1561	0.2329	0.1994	-0.2572	0.1677	0.1739	0.2242	0.2679	0.3111			0.1137	0.207	0.1963	0.1728	0.2278
21.3	0.225	0.2033	0.1611	-0.2175	0.1929	0.3005	0.1817		0.2169	0.2622	0.2505	0.1675	0.3444	0.1846	0.115		0.1772		0.2334	0.2477			0.2371		0.0954	0.3244	0.2676	0.1087		0.428	0.3973	0.2285	-0.2147	0.1746	0.2396	0.1595	-0.2063	0.1899	0.1783	0.2392	0.2402	0.3153			0.1276	0.1881	0.2019	0.1781	0.2251
21.4	0.2239	0.2034	0.1717	-0.2421	0.2006	0.3286	0.1159		0.2031	0.2074	0.2236	0.1874	0.2541	0.1862	0.1075		0.1391		0.2462	0.2479			0.2322		0.1345	0.2479	0.2646	0.0767		0.4558	0.376	0.2401	-0.1954	0.1789	0.267	0.1271	-0.169	0.1922	0.1754	0.2239	0.3146	0.2446			0.1421	0.2508	0.1749	0.1764	0.2298
21.5	0.2541	0.2202	0.1403	-0.2618	0.2693	0.1612	0.085		0.2343	0.2049	0.2246	0.1929	0.2021	0.1105	0.0556		0.0718		0.1421	0.1814			0.2352		0.114	0.1692	0.2636	0.0641		0.2272	0.1774	0.2415	-0.2076	0.1889	0.2506	0.1681	-0.1116	0.1917	0.2128	0.2182	0.3158	0.2616			0.1807	0.2685	0.1695	0.1913	0.228
21.6	0.2106	0.1906	0.142	-0.2608	0.3438	0.1962	0.095		0.217	0.2501	0.223	0.2066	0.2176	0.1842	0.0838		0.0715		0.2037	0.1793			0.2406		0.103	0.165	0.276	0.0435		0.2854	0.2731	0.2683	-0.2635	0.1995	0.27	0.1834	-0.0168	0.2069	0.2213	0.2996	0.3005	0.2419			0.1992	0.2219	0.2202	0.2267	0.2144
21.7	0.2195	0.1467	0.2574	-0.2445	0.3114	0.2063	0.1995		0.2179	0.2393	0.2367	0.2496	0.3489	0.2047	0.0915		0.128		0.2125	0.3487			0.1721		0.1932	0.3288	0.2382	0.0432		0.3014	0.2809	0.2381	-0.2355	0.202	0.2264	0.174	0.0869	0.2296	0.2084	0.2987	0.287	0.2219			0.1746	0.2191	0.2368	0.2559	0.2176
21.8	0.2707	0.1271	0.2445	-0.2028	0.3154	0.1342	0.2241		0.2255	0.2274	0.2442	0.2548	0.3251	0.123	0.0592		0.0898		0.1602	0.3407			0.1898		0.2247	0.3467	0.2327	0.0419		0.1855	0.1524	0.2334	-0.2324	0.1826	0.2625	0.1494	0.0681	0.1977	0.1597	0.2664	0.2502	0.2333			0.1785	0.2324	0.1634	0.2368	0.1932
21.9	0.2195	0.1356	0.142	-0.2327	0.2951	0.1518	0.1827		0.2051	0.2112	0.2593	0.2692	0.266	0.1422	0.0626		0.0215		0.2291	0.2379			0.2004		0.2186	0.2677	0.2143	0.0356		0.2123	0.1917	0.2567	-0.258	0.19	0.2952	0.1622	0.0736	0.2194	0.1781	0.223	0.3016	0.2808			0.1842	0.2525	0.1535	0.2411	0.2003
22	0.3361	0.1609	0.1284	-0.3259	0.344	0.1858	0.1669		0.2656	0.202	0.2573	0.1934	0.2995	0.2746	0.0279		0.0019		0.3341	0.2416			0.1771		0.2436	0.2922	0.2274	0.0057		0.3487	0.3535	0.2456	-0.2226	0.1377	0.2971	0.1618	0.0398	0.2102	0.2425	0.2123	0.2444	0.2953			0.2147	0.2179	0.1542	0.1897	0.1947
22.1	0.1638	0.2137	0.0953	-0.1896	0.2117	0.2406	0.1275		0.1656	0.2488	0.2567	0.1781	0.2278	0.2679	0.0087		0.0161		0.2944	0.1725			0.171		0.1961	0.2216	0.25	0.0082		0.3533	0.3486	0.2994	-0.2223	0.1347	0.2989	0.1549	-0.122	0.2609	0.1266	0.2231	0.2401	0.3464			0.1249	0.1924	0.187	0.2149	0.2076
22.2	0.2034	0.202	0.1565	-0.241	0.2757	0.1632	0.2406		0.2041	0.2207	0.2496	0.1553	0.3502	0.1288	0.002		0.0632		0.1565	0.2657			0.1533		0.3	0.2767	0.2576	0.0279		0.1993	0.1622	0.3187	-0.1652	0.1549	0.283	0.1474	-0.0799	0.2562	0.1583	0.2182	0.2229	0.3239			0.1772	0.1986	0.175	0.2188	0.1822
22.3	0.2285	0.2086	0.1193	-0.2121	0.2741	0.2449	0.1556		0.1624	0.2619	0.2425	0.2068	0.3054	0.2131	0.0013		-0.1146		0.2682	0.1917			0.1255		0.1821	0.2489	0.206	0.061		0.3004	0.2508	0.2762	-0.2101	0.1897	0.3504	0.1426	-0.2325	0.2235	0.1507	0.2264	0.2469	0.3019			0.1885	0.2223	0.1562	0.1883	0.221
22.4	0.2361	0.1624	0.1225	-0.0939	0.2978	0.2454	0.1421		0.1485	0.2547	0.2121	0.2177	0.2968	0.2302	0.0055		-0.1793		0.262	0.1874			0.1002		0.1517	0.2536	0.2184	0.0556		0.2912	0.2645	0.2858	-0.1669	0.2244	0.3561	0.1748	-0.2895	0.2237	0.1785	0.1366	0.2767	0.2963			0.1887	0.2309	0.109	0.1952	0.2435
22.5	0.2285	0.1659	0.0888	0.014	0.3009	0.1506	0.1112		0.1386	0.2178	0.2052	0.1801	0.2279	0.1721	0.002		-0.1759		0.1673	0.1579			0.1256		0.0978	0.2008	0.1877	0.0394		0.1556	0.1773	0.2938	-0.0295	0.2268	0.2975	0.1443	-0.2098		0.1622	0.104	0.2382	0.2808			0.1478	0.2017	0.0366	0.2371	0.1807
22.6	0.2139	0.1931	0.1454	0.0678	0.3149	0.2701	0.2011		0.1529	0.2643	0.1979	0.2701	0.3751	0.2782	0.0003		-0.3306		0.2865	0.2511			0.2113		0.182	0.3409	0.23	0.0347		0.247	0.3279	0.2623	0.0982	0.2977	0.276	0.1474	-0.2812		0.1515	0.1551	0.338	0.2913			0.1661	0.2271	0.0627	0.2999	0.222
22.7	0.2291	0.2018	0.1805	0.203	0.2847	0.2398	0.2529		0.1892	0.2195	0.2119	0.2147	0.4459	0.2181	0.041		-0.3991		0.2063	0.2959			0.2059		0.2353	0.4231	0.2465	0.0261		0.1897	0.2186	0.2844	0.1044	0.2071	0.3078	0.1447	-0.1017		0.1012	0.2084	0.2555	0.2988			0.2004	0.2393	0.1066	0.2622	0.1589
22.8	0.2384	0.1819	0.1213	0.2232	0.2883	0.1807	0.2255		0.1745	0.2246	0.2244	0.2351	0.2899	0.1671	0.0359		-0.2804		0.1606	0.2156			0.1436		0.1581	0.3144	0.2112	0.0371		0.1623	0.1783	0.2187	0.1391	0.2478	0.3097	0.1326	-0.0245		0.0827	0.212	0.2919	0.213			0.2377	0.2148	0.2535	0.2293	0.1743
22.9	0.3022	0.1741	0.0778	0.2435	0.3913	0.1881	0.1895		0.2458	0.1802	0.2102	0.2091	0.2228	0.1602	0.0525		-0.197		0.1646	0.1715			0.1554		0.109	0.2515	0.2201	0.0711		0.1989	0.1643	0.2431	0.1597	0.225	0.3149	0.0846	0.0632		0.1362	0.2234	0.2515	0.2525			0.2899	0.1947	0.2036	0.2172	0.1914
23	0.247	0.172	0.0833	0.2	0.3274	0.3649	0.2431		0.2267	0.1807	0.1836	0.2266	0.322	0.2814	0.1152		-0.2413		0.3018	0.2982			0.1545		0.1449	0.3756	0.2174	0.0843		0.4232	0.3611	0.2747	0.1378	0.1238	0.3083	-0.0423	0.1391		0.1314	0.2129	0.2755	0.32			0.2341	0.1675	0.1964	0.2179	0.1258
23.1	0.1641	0.2294	0.1267	0.132	0.219	0.297	0.2932		0.1385	0.2027	0.1683	0.2421	0.3885	0.2381	0.1018		-0.2813		0.245	0.3742			0.1551		0.1836	0.4647	0.2482	0.0907		0.3761	0.3355	0.2865	0.1219	0.0982	0.2928	-0.0244	0.1592		0.0802	0.1941	0.3225	0.347			0.1453	0.2018	0.166	0.2258	0.1524
23.2	0.3001	0.2465	0.1278	0.2551	0.3471	0.1832	0.2061		0.2521	0.2391	0.1677	0.2179	0.2837	0.1706	0.0636		-0.1473		0.1507	0.2626			0.1743		0.1444	0.3509	0.239	0.0955		0.2657	0.2172	0.2942	0.1532	0.1794	0.2176	-0.0372	0.107		0.0651	0.1905	0.2971	0.2891			0.2808	0.1392	0.2002	0.229	0.2088
23.3	0.1354	0.2103	0.1192	0.1051	0.1521	0.2342	0.2391		0.1359	0.2327	0.2017	0.1762	0.2697	0.2265	0.1224		-0.0369		0.1561	0.2392			0.1922		0.1373	0.3237	0.2483	0.0723		0.3525	0.2662	0.2092	0.1209	0.2091	0.1893	0.0301	0.1205		0.0244	0.1991	0.2858	0.2618			0.1473	0.2161	0.1768	0.2033	0.1411
23.4	0.1983	0.2007	0.1341	0.135	0.2408	0.3052	0.2754		0.2012	0.2145	0.1809	0.1761	0.287	0.2886	0.1375		-0.1001		0.1909	0.2226			0.2159		0.0933	0.2934	0.2695	0.0691		0.4408	0.3681	0.2322	0.1724	0.2006	0.1746	0.0029	0.1015		0.0389	0.1833	0.277	0.2705			0.1807	0.2555	0.1712	0.2242	0.1526
23.5	0.2174	0.2006	0.1417	0.1255	0.3086	0.1543	0.2819		0.2252	0.2322	0.1772	0.2295	0.3091	0.1347	0.0555		0.1789		0.1494	0.2205			0.196		0.0635	0.2872	0.265	0.0474		0.2155	0.1813	0.246	0.1962	0.2235	0.2369	0.0078	0.1427		0.0462	0.1624	0.2785	0.271			0.1614	0.2592	0.1893	0.2428	0.1808
23.6	0.1831	0.1886	0.0962	0.1628	0.2566	0.1479	0.2098		-0.1473	0.2471	0.1675	0.2389	0.2283	0.1578	0.031		0.133		0.16	0.1549			0.183		0.0629	0.2207	0.2286	0.0288		0.2358	0.189	0.2471	0.1454	0.2207	0.2557	0.0039	0.1771		-0.1273	0.1821	0.2931	0.2188			0.2004	0.2363	0.2022	0.1994	0.1445
23.7	0.1611	0.1773	0.137	0.1938	0.2185	0.242	0.2539		-0.2675	0.2349	0.1357	0.2963	0.3047	0.2983	0.0241		0.1614		0.237	0.2008			0.1519		0.116	0.2689	0.2405	0.0706		0.4595	0.3382	0.2518	0.1638	0.1825	0.2909	0.0028	0.1626		-0.1229	0.234	0.2613	0.1873			0.1503	0.2365	0.2115	0.1796	0.088
23.8	0.1971	0.1999	0.1811	0.1996	0.1756	0.1348	0.3168		-0.1825	0.2318	0.1507	0.2854	0.4074	0.163	0.0329		0.1965		0.1599	0.2849			0.1743		0.1258	0.3522	0.2194	0.0965		0.2224	0.172	0.2459	0.1764	0.1792	0.2769	0.0035	0.1569		-0.1052	0.2315	0.2834	0.2009			0.1453	0.2475	0.2183	0.2127	0.1236
23.9	0.2082	0.2338	0.1108	0.1682	0.1558	0.2936	0.1874		-0.143	0.1582	0.1789	0.2465	0.2518	0.3415	0.024		0.105		0.2874	0.1757			0.1786		0.0482	0.2375	0.2333	0.0796		0.4404	0.3066	0.2477	0.1333	0.1861	0.2733	0.0075	0.1078		-0.1378	0.2152	0.21	0.1803			0.1683	0.2442	0.1941	0.2096	0.1185
24	0.1463	0.2489	0.1479	0.1163	0.2044	0.1582	0.2066		0.0275	0.1647	0.2382	0.2488	0.3206	0.1934	0.0246		0.1289		0.1396	0.2026			0.1656		0.0171	0.3093	0.2025	0.1193		0.2376	0.1683	0.2803	0.1094	0.2099	0.2573	0.004	0.1075		-0.1048	0.2136	0.2117	0.1627			0.1813	0.2356	0.2111	0.1967	0.1492
24.1	0.2167	0.1973	0.147	0.1187	0.2729	0.1405	0.2111		0.0227	0.1873	0.2232	0.2088	0.3097	0.178	0.0258		0.1362		0.086	0.1959			0.1954		0.0368	0.2932	0.1756	0.1441		0.2164	0.1849	0.2746	0.0162	0.231	0.2431	0.0009	0.0884		-0.2944	0.2554	0.2292	0.2446			0.2368	0.2563	0.2593	0.1581	0.154
24.2	0.1286	0.1979	0.1536	0.0087	0.0987	0.1797	0.2411		0.0169	0.2032	0.2103	0.1611	0.2506	0.21	0.0337		0.1318		0.1241	0.1822			0.224		0.2677	0.266	0.2403	0.1311		0.2971	0.2182	0.2941	0.0664	0.2069	0.2725	0.011	0.0595		-0.2038	0.2066	0.2134	0.2146			0.1479	0.2089	0.2349	0.1566	0.1384
24.3	0.2527	0.1952	0.1515	0.024	0.2779	0.2013	0.2256		0.008	0.2088	0.2035	0.1846	0.2359	0.1957	0.0489		0.1226		0.1665	0.1967			0.1474		-0.3029	0.2781	0.2259	0.1426		0.2805	0.142	0.2935	0.1147	0.238	0.2525	0.0131	0.0818		-0.377	0.1796	0.2261	0.2165			0.2604	0.2167	0.2544	0.2341	0.1226
24.4	0.2377	0.1813	0.1694	0.022	0.2723	0.2145	0.2936		0.0203	0.1782	0.2324	0.1931	0.2672	0.3071	0.0751		0.1291		0.2181	0.2281			0.1703		-0.3202	0.3682	0.2626	0.1294		0.2817	-0.0885	0.2576	0.0827	0.2056	0.2905	0.0438	0.0511		-0.3104	0.1611	0.2092	0.1872			0.213	0.2073	0.2284	0.2335	0.1616
24.5	0.1627	0.2043	0.1949	0.0216	0.1502	0.2128	0.3715		0.0328	0.2493	0.2373	0.2195	0.3269	0.2875	0.0885		0.1485		0.1962	0.2722			0.2351		-0.3695	0.4474	0.2497	0.1423		0.2873	-0.1577	0.2503	0.1021	0.2205	0.3042	0.0204	0.0298		-0.2034	0.1642	0.2502	0.2137			0.1448	0.1879	0.2536	0.2404	0.2179
24.6	0.2031	0.1932	0.0704	0.0071	0.2085	0.1989	0.1936		0.0791	0.1881	0.181	0.233	0.1666	0.2822	0.109		0.0606		0.1363	0.1292			0.1735		-0.185	0.2321	0.2145	0.1577		0.2844	-0.3134	0.2856	0.0511	0.2384	0.237	0.0502	0.0793		-0.2799	0.1988	0.2386	0.2097			0.1863	0.197	0.2625	0.2479	0.1922
24.7	0.2481	0.2125	0.0512	0.0166	0.2639	0.2143	0.2831		0.1192	0.1884	0.1887	0.2199	0.2461	0.2414	0.0722		0.077		0.1142	0.1702			0.1692		-0.2719	0.3028	0.1978	0.1345		0.2833	-0.3407	0.2562	0.1034	0.2239	0.2631	0.064	0.0945		-0.3274	0.1867	0.2325	0.2245			0.214	0.2496	0.2272	0.2574	0.1623
24.8	0.1576	0.2132	0.0857	0.0867	0.1224	0.2379	0.2565		0.0655	0.2184	0.1935	0.2399	0.2416	0.2313	0.0646		0.089		0.1273	0.2305			0.1935		-0.2611	0.273	0.2046	0.0956		0.3101	-0.3773	0.2507	0.1729	0.2443	0.333	0.1119	0.0805		-0.1902	0.172	0.2526	0.227			0.1422	0.2469	0.1858	0.2385	0.1566
24.9	0.2545	0.1994	0.0546	0.2473	0.1035	0.1974	0.262		0.1137	0.1731	0.1941	0.2516	0.2325	0.2373	0.0638		0.0892		0.1728	0.2317			0.1938		-0.2974	0.2625	0.1965	0.0948		0.3333	-0.3478	0.2513	0.1469	0.2509	0.2808	0.0977	0.1022		-0.2449	0.1886	0.2725	0.2258			0.256	0.2324	0.2019	0.2259	0.1444
25	0.1988	0.2155	0.0369	0.1998	0.0297	0.1858	0.2048		0.1114	0.1903	0.1956	0.2186	0.1827	0.2308	0.0781		0.0811		0.2059	0.1438			0.1887		-0.25	0.1859	0.1935	0.1731		0.3255	-0.3158	0.271	0.1524	0.191	0.2402	0.0919	0.0494		-0.131	0.1421	0.3175	0.1936			0.204	0.2233	0.1822	0.2306	0.1419
25.1	0.2357	0.2964	0.1073	0.0659	0.1605	0.2283	0.3428		0.2109	0.1268	0.1641	0.2412	0.3021	0.2087	0.0957		0.2047		0.2031	0.2319			0.191		-0.387	0.2703	0.2268	0.1787		0.3182	-0.2515	0.2703	0.1377	0.1181	0.1839	0.1137	0.0738		0.0067	0.1258	0.3039	0.1563			0.1967	0.2151	0.1841	0.2093	0.1549
25.2	0.2385	0.2437	0.1312	0.0661	0.2091	0.3534	0.4207		0.2205	0.1592	0.1758	0.2295	0.3757	0.3824	0.095		0.2894		0.2931	0.269			0.1661		-0.4694	0.3449	0.1813	0.1931		0.4238	-0.369	0.2663	0.1201	0.0488	0.2092	0.1351	0.0811		0.0045	0.107	0.2855	0.1658			0.1998	0.237	0.228	0.2466	0.1712
25.3	0.1374	0.2315	0.0771	0.0707	0.1702	0.1423	0.2669		0.1137	0.1658	0.1976	0.2387	0.2588	0.1979	0.0226		0.2386		0.1665	0.1705			0.131		-0.3416	0.2631	0.1703	0.1517			-0.2442	0.2377	0.0357	0.0315	0.2325	0.1585	0.0808		0.006	0.1376	0.2447	0.2766			0.137	0.2354	0.2238	0.2186	0.159
25.4	0.2209	0.2616	0.1085	0.083	0.2188	0.2346	0.2262		0.1652	0.1774	0.2244	0.237	0.2702	0.2889	0.034		0.2559		0.2783	0.1807			0.1459		-0.3136	0.2767	0.2127	0.1659			-0.4592	0.2494	0.0604	0.1753	0.2762	0.1687	0.0648		0.0054	0.1405	0.3024	0.3129			0.1932	0.2649	0.213	0.2175	0.1693
25.5	0.2156	0.2486	0.138	0.0808	0.2014	0.2644	0.2205		0.1597	0.144	0.1935	0.2197	0.2872	0.2716	0.0514		0.2574		0.2528	0.1895			0.1993		-0.2724	0.2844	0.1993	0.1735			-0.491	0.2565	0.1509	0.2331	0.2804	0.1202	0.076		0.0034	0.1661	0.2991	0.2483			0.1634	0.275	0.2366	0.1956	0.1679
25.6	0.2353	0.2422	0.114	0.0768	0.1424	0.2218	0.1753		0.1723	0.1134	0.2062	0.2218	0.2052	0.1982	0.0759		0.1758		0.1879	0.154			0.1867		-0.2175	0.2206	0.1746	0.1456			-0.3706	0.213	0.1278	0.1925	0.2846	0.1585	0.0675		0.026	0.1764	0.2333	0.2657			0.1781	0.2841	0.2039	0.1992	0.1345
25.7	0.2076	0.2208	0.1422	0.0782	0.1403	0.2005	0.1727		0.2119	0.2009	0.1967	0.2237	0.1682	0.1879	0.0623		0.1531		0.1981	0.1666			0.1641		-0.2002	0.2183	0.0889	0.1766			-0.3273	0.2304	0.0995	0.2002	0.2505	0.1909	0.0461		-0.0567	0.1766	0.2438	0.2354			0.1482	0.3016	0.1735	0.2241	0.1723
25.8	0.2216	0.2231	0.1794	0.0529	0.039	0.1531	0.2137		0.1829	0.1806	0.2044	0.2446	0.2087	0.1369	0.0422		0.2072		0.1538	0.2076			0.2001		-0.2358	0.2814	0.2322	0.1792			-0.2226	0.2075	0.0913	0.197	0.2449	0.1583	0.0357		-0.2099	0.1816	0.2287	0.2517			0.1443	0.3036	0.2124	0.2011	0.1822
25.9	0.2152	0.2198	0.1443	0.0263	0.1305	0.2354	0.2156		0.144	0.2056	0.2031	0.2165	0.2251	0.213	0.0886		0.214		0.2304	0.1824			0.1979		-0.2399	0.3016	0.2576	0.1963			-0.387	0.2483	0.1668	0.1603	0.2848	0.1376	0.0478		-0.1868	0.1792	0.2038	0.2448			0.1497	0.2774	0.2371	0.1671	0.1639
26	0.1919	0.2193	0.1104	0.0045	0.0021	0.2296	0.208		0.0944	0.205	0.2249	0.2517	0.2072	0.2255	0.0871		0.2662		0.2126	0.1883			0.1508		-0.2375	0.323	0.2324	0.2104			-0.3994	0.2594	0.2051	0.1866	0.2888	0.1242	0.0721		-0.2494	0.1414	0.2216	0.2394			0.1452	0.242	0.2484	0.2301	0.1656
26.1	0.2496	0.2254	0.1466	0.1299	0.0015	0.1445	0.3003		0.143	0.2038	0.2469	0.2337	0.3215	0.1153	0.0342		0.3266		0.1017	0.2528			0.1631		-0.2044	0.3449	0.2147	0.2065			-0.2531	0.232	0.189	0.1676	0.2571	0.1288	0.0674		-0.2986	0.1595	0.2151	0.1983			0.1266	0.2523	0.2477	0.2254	0.1481
26.2	0.2422	0.2276	0.1287	0.0986	0.0075	0.2049	0.216		0.1304	0.2249	0.2491	0.2081	0.2565	0.1233	0.0257		0.2281		0.1486	0.1977			0.135		-0.0403	0.2377	0.1934	0.1908			-0.3479	0.189	0.1513	0.2042	0.3041	0.1026	0.0415		-0.2909	0.1615	0.2196	0.1515			0.1076	0.2425	0.2498	0.2252	0.1187
26.3	0.2171	0.2116	0.1351	0.1657	0.0203	0.3198	0.1955		0.0888	0.2203	0.2453	0.2173	0.2673	0.1709	0.093		0.2456		0.2051	0.2245			0.1489		-0.029	0.2322	0.2121	0.1804			-0.4795	0.1523	0.1358	0.1943	0.2999	0.1084	0.0598		-0.2813	0.1329	0.2298	0.1727			0.1249	0.2318	0.2662	0.2202	0.1351
26.4	0.1991	0.1591	0.1374	0.1687	0.0215	0.1801	0.1867		0.0753	0.2132	0.2373	0.2015	0.2501	0.139	0.0136		0.2404		0.1139	0.2366			0.181		-0.0931	0.2437	0.2115	0.2446			-0.1373	0.2054	0.1454	0.1303	0.2994	0.1182	0.0831		-0.2489	0.1926	0.1808	0.1642			0.1272	0.2162	0.2673	0.2074	0.1629
26.5	0.2348	0.1791	0.1346	0.1477	0.0353	0.3349	0.1984		0.0672	0.2206	0.2523	0.2412	0.2527	0.3137	0.0426		0.2436		0.2966	0.2071			0.1285		0.131	0.2401	0.1858	0.2728			-0.0128	0.2103	0.1915	0.0969	0.2912	0.0595	0.091		-0.2745	0.1755	0.1399	0.1641			0.1135	0.2133	0.3005	0.2543	0.1549
26.6	0.2593	0.2379	0.1372	0.178	0.0811	0.3437	0.1803		0.0641	0.1706	0.2303	0.1981	0.2669	0.2906	0.0924		0.235		0.3197	0.1659			0.1755		0.1052	0.2385	0.203	0.1904			0.126	0.2274	0.1213	0.0711	0.3229	0.0578	0.0765		-0.2894	0.1716	0.1094	0.1801			0.1104	0.2199	0.2729	0.2606	0.1146
26.7	0.2531	0.2331	0.1266	0.1464	0.111	0.1793	0.1821		0.1063	0.1805	0.2301	0.2003	0.2772	0.1305	0.0912		0.2316		0.1707	0.1894			0.1522		0.0933	0.2457	0.2132	0.1797			0.1354	0.1983	0.1041	0.1766	0.3262	0.0725	0.0732		-0.2584	0.1623	0.15	0.2405			0.0971	0.2752	0.276	0.269	0.1249
26.8	0.2172	0.245	0.1226	0.0753	0.1598	0.1551	0.1994		0.1674	0.1578	0.2484	0.2191	0.2945	0.1331	0.0856		0.2534		0.1363	0.2022			0.1395		0.0946	0.2521	0.1606	0.1363			0.136	0.1936	0.1141	0.2354	0.3014	0.0762	0.1056		-0.2699	0.1487	0.1922	0.2724			0.1065	0.252	0.2901	0.2718	0.138
26.9	0.2269	0.2101	0.1436	0.0936	0.158	0.1917	0.1724		0.159	0.1517	0.1992	0.1856	0.3036	0.1455	0.0902		0.3021		0.1669	0.2061			0.1636		0.0917	0.2515	0.1728	0.1597			0.1676	0.1656	0.1166	0.1639	0.2989	0.0423	0.1311		-0.2961	0.1607	0.1788	0.2115			0.1142	0.2063	0.2549	0.2434	0.1756
27	0.2294	0.1767	0.1926	0.1636	0.144	0.2937	0.1347		0.1902	0.1843	0.1994	0.1817	0.3129	0.1401	0.0814		0.3501		0.311	0.2379			0.1736		0.1013	0.2572	0.211	0.2366			0.1899	0.1626	0.1762	0.1579	0.2546	0.055	0.1725		-0.3209	0.2058	0.2	0.2351			0.1519	0.2341	0.2606	0.2572	0.2011
27.1	0.196	0.2234	0.2056	0.158	0.1313	0.1814	0.1141		0.1513	0.2154	0.1928	0.2248	0.3297	0.2193	0.0717		0.3512		0.2762	0.231			0.218		0.1145	0.2536	0.2467	0.2266			0.0779	0.1656	0.1573	0.1262	0.2456	0.0609	0.1814		-0.3036	0.2352	0.1975	0.243			0.122	0.2019	0.2243	0.2417	0.1468
27.2	0.1524	0.2064	0.2319	0.1157	0.1193	0.146	0.1145		0.1018	0.194	0.1961	0.2358	0.3383	0.2307	0.0946		0.3369		0.2674	0.1956			0.2392		0.0972	0.2931	0.2268	0.229			0.0686	0.1771	0.2057	0.179	0.1837	0.0467	0.1918		-0.1921	0.2164	0.2025	0.2548			0.0533	0.2058	0.2384	0.2557	0.1489
27.3	0.207	0.1985	0.245	0.1537	0.1295	0.0565	0.1449		0.1678	0.1311	0.186	0.2105	0.3251	0.1373	0.0959		0.3024		0.1163	0.2043			0.1926		0.0916	0.3051	0.1569	0.2055			0.0259	0.1909	0.1907	0.1975	0.1931	0.0034	0.2444		-0.2136	0.2133	0.1934	0.2345			0.0796	0.2182	0.2835	0.2343	0.1002
27.4	0.2143	0.2431	0.1487	0.1797	0.1001	0.1176	0.1372		0.2095	0.1288	0.203	0.195	0.2266	0.1707	0.1149		0.1944		0.1501	0.1638			0.169		0.0756	0.1975	0.1447	0.1761			0.0701	0.1867	0.2009	0.1679	0.1835	0.0286	0.2562		-0.2193	0.1646	0.2122	0.2641			0.1027	0.195	0.2648	0.2181	0.086
27.5	0.2075	0.2363	0.1851	0.1902	0.1016	0.2701	0.2321		0.2213	0.1249	0.2126	0.2222	0.3351	0.2224	0.1578		0.2744		0.2934	0.3067			0.1898		0.1361	0.2763	0.1753	0.1739			-0.1223	0.1663	0.2175	0.1611	0.1713	0.0862	0.2649		-0.2754	0.1514	0.1567	0.2738			0.1001	0.1537	0.2498	0.2299	0.0638
27.6	0.2165	0.1769	0.2158	0.1937	0.0851	0.0951	0.2833		0.2014	0.1848	0.2167	0.1903	0.3885	0.1425	0.0515		0.3453		0.1428	0.3684			0.2407		0.1757	0.3047	0.1828	0.1525			0.0604	0.1941	0.21	0.1748	0.2718	0.1644	0.2479		-0.1835	0.1044	0.2469	0.2591			0.1153	0.2148	0.2456	0.2319	0.07
27.7	0.2275	0.1724	0.1525	0.168	0.0808	0.2316	0.1759		0.1348	0.1751	0.1933	0.1664	0.2582	0.2263	0.0683		0.2658		0.2723	0.2277			0.2233		0.1314	0.1802	0.2046	0.1551			0.1304	0.1725	0.2003	0.1804	0.2648	0.1882	0.2669		-0.0632	0.0625	0.2977	0.2737			0.0865	0.2256	0.2709	0.2331	0.1182
27.8	0.2197	0.1518	0.1563	0.1854	0.1227	0.204	0.1619		0.1512	0.2008	0.2328	0.1668	0.2584	0.1722	0.0615		0.2472		0.245	0.2401			0.1874		0.1399	0.1883	0.2318	0.1799			0.1178	0.1405	0.1751	0.1646	0.2544	0.1665	0.3122		0.149	0.1357	0.2274	0.2348			0.0943	0.1969	0.2444	0.216	0.1432
27.9	0.1967	0.1764	0.1524	0.2023	0.1557	0.1409	0.2125		0.1526	0.218	0.2014	0.1528	0.2443	0.066	0.0329		0.272		0.1697	0.2736			0.1799		0.1509	0.203	0.2531	0.1873			0.11	0.1589	0.1867	0.1461	0.2845	0.1651	0.2779		0.0967	0.1796	0.2301	0.2043			0.1078	0.1777	0.2609	0.2053	0.1642
28	0.2146	0.2326	0.1118	0.2487	0.1834	0.2454	0.1881		0.1652	0.2515	0.161	0.2054	0.1937	0.1697	0.0914		0.2344		0.2646	0.2269			0.1902		0.1321	0.1681	0.2287	0.1926			0.1936	0.2056	0.2019	0.1267	0.3321	0.142	0.2699		0.1118	0.1757	0.1775	0.2322			0.1098	0.2018	0.2815	0.1593	0.1766
28.1	0.1658	0.1878	0.1658	0.2326	0.1496	0.215	0.2513		0.1524	0.2359	0.2354	0.2124	0.3027	0.1431	0.1098		0.3525		0.1927	0.3362			0.184		0.2064	0.2538	0.1531	0.2231			0.1335	0.1972	0.1675	0.1271	0.3131	0.1224	0.2891		0.1256	0.1472	0.1355	0.2352			0.1079	0.2455	0.2587	0.1749	0.1608
28.2	0.1776	0.1769	0.2109	0.2423	0.1215	0.1463	0.2789		0.1395	0.2121	0.2084	0.229	0.3641	0.0965	0.041		0.394		0.1265	0.3928			0.1785		0.2353	0.297	0.033	0.2461			0.1238	0.1726	0.2142	0.1389	0.1912	0.146	0.3024		0.1077	0.1013	0.1056	0.1746			0.106	0.2337	0.2403	0.2146	0.1856
28.3	0.1743	0.2076	0.1622	0.2571	0.2086	0.2583	0.1905		0.1665	0.2366	0.241	0.1915	0.2874	0.1991	0.0223		0.2801		0.2949	0.2483			0.2097		0.1799	0.2112	0.0414	0.2049			0.2754	0.1935	0.2599	0.1217	0.2753	0.2093	0.2262		0.1114	0.1727	0.147	0.2087			0.0982	0.2169	0.2849	0.1735	0.1887
28.4	0.1185	0.2176	0.1474	0.1871	0.1552	0.145	0.2032		0.1299	0.27	0.2536	0.2055	0.3072	0.1121	0.0589		0.3328		0.1453	0.2368			0.1891		0.1736	0.201	-0.0808	0.2116			0.1388	0.1803	0.2586	0.1765	0.2727	0.1991	0.2293		0.1024	0.1614	0.2532	0.2241			0.0945	0.2242	0.3204	0.1894	0.1834
28.5	0.1461	0.1804	0.1484	0.1765	0.1597	0.1865	0.2167		0.115	0.2258	0.2397	0.1833	0.3273	0.1943	0.1181		0.3468		0.203	0.2417			0.1944		0.1723	0.201	-0.0361	0.2528			0.218	0.1779	0.229	0.1769	0.3021	0.2186	0.1871		0.0742	0.1269	0.1998	0.2402			0.1027	0.2277	0.2481	0.2307	0.1678
28.6	0.16	0.1839	0.1288	0.1824	0.1542	0.2188	0.2378		0.1468	0.2155	0.2357	0.1782	0.3275	0.2398	0.1041		0.3234		0.1786	0.226			0.1839		0.1838	0.2089	-0.0535	0.1824			0.2401	0.206	0.2255	0.1783	0.3133	0.2211	0.1893		0.0685	0.1296	0.2063	0.2543			0.0921	0.2402	0.2222	0.2282	0.1996
28.7	0.1464	0.1629	0.1083	0.1875	0.146	0.2401	0.1991		0.1564	0.206	0.245	0.1848	0.3223	0.2242	0.0901		0.2833		0.1766	0.2129			0.1754		0.1591	0.2026	-0.0526	0.1829			0.2777	0.1858	0.241	0.1901	0.3127	0.1912	0.3084		0.1158	0.1018	0.1982	0.2331			0.0876	0.1624	0.2422	0.2669	0.1914
28.8	0.2007	0.1625	0.1474	0.2457	0.2583	0.2211	0.1923		0.2116	0.1951	0.2336	0.2	0.3419	0.1753	0.0857		0.2811		0.1851	0.2037			0.1778		0.156	0.239	-0.0961	0.1969			0.2566	0.1692	0.2467	0.1922	0.2952	0.1959	0.2198		0.1154	0.1177	0.2139	0.2415			0.0875	0.1811	0.2231	0.2399	0.215
28.9	0.1697	0.1956	0.1738	0.1924	0.2113	0.2317	0.2498		0.178	0.2348	0.2458	0.2595	0.3286	0.2214	0.1157		0.2723		0.1625	0.1957			0.1415		0.1566	0.273	-0.0503	0.1763			0.2633	0.1188	0.2181	0.1611	0.3032	0.1693	0.2547		0.0799	0.0843	0.2394	0.2084			0.0501	0.1475	0.2461	0.2045	0.1987
29	0.129	0.1532	0.1634	0.0866	0.1205	0.2451	0.2439		0.0982	0.2502	0.1676	0.236	0.3048	0.2741	0.1048		0.2507		0.1553	0.1969			0.1338		0.1471	0.2718	-0.0147	0.1753			0.331	0.1346	0.2272	0.1474	0.3157	0.1575	0.2942		0.0529	0.0174	0.2357	0.1852			0.0113	0.1503	0.2322	0.2101	0.2094
29.1	0.2604	0.1593	0.1513	0.255	0.2535	0.2188	0.2007		0.2223	0.2754	0.1889	0.1697	0.2864	0.2461	0.0947		0.233		0.2237	0.1903			0.1391		0.1662	0.249	-0.0394	0.1795			0.3062	0.1961	0.2362	0.1805	0.3514	0.1284	0.3111		0.1164	0.1214	0.1936	0.2435			0.0626	0.211	0.1696	0.2087	0.2262
29.2	0.1357	0.1746	0.1298	0.1382	0.1467	0.2225	0.1337		0.1101	0.1686	0.1839	0.1888	0.285	0.2718	0.0772		0.2251		0.2088	0.1994			0.1483		0.1672	0.2199	-0.0426	0.18			0.312	0.1539	0.2569	0.1886	0.2215	0.1975	0.2739		0.0641	0.1586	0.2022	0.222			0.0351	0.1901	0.1876	0.2336	0.2286
29.3	0.1669	0.2029	0.0932	0.1457	0.1958	0.2132	0.0895		0.1379	0.1882	0.1816	0.2262	0.2972	0.2506	0.0533		0.2296		0.1589	0.2307			0.1648		0.1604	0.2085	-0.0891	0.173			0.3461	0.1752	0.2781	0.182	0.1988	0.2122	0.2536		0.0829	0.1758	0.1779	0.2294			0.0566	0.1968	0.1883	0.1955	0.1943
29.4	0.1711	0.2006	0.0546	0.1611	0.1798	0.205	0.0697		0.1336	0.2112	0.1908	0.1965	0.2124	0.2711	0.0514		0.1781		0.166	0.1805			0.199		0.1363	0.158	-0.1361	0.1843			0.3828	0.1649	0.2226	0.2029	0.2018	0.1951	0.2361		0.1006	0.1571	0.2499	0.2405			0.0644	0.2454	0.1647	0.204	0.1663
29.5	0.2054	0.1654	0.1192	0.0324	0.261	0.2109	0.1362		0.2059	0.2214	0.166	0.2224	0.2559	0.2487	0.0445		0.3199		0.123	0.2686			0.1741		0.2675	0.2473	-0.149	0.1703			0.3766	0.1434	0.2368	0.2141	0.1811	0.1967	0.2463		0.1233	0.1287	0.2708	0.2468			0.0447	0.2345	0.2192	0.2156	0.1977
29.6	0.1774	0.2112	0.1371	0.0066	0.2255	0.2096	0.159		0.2167	0.1846	0.1834	0.1882	0.2713	0.2472	0.0263		0.347		0.1223	0.2802			0.1495		0.2879	0.2505	-0.1076	0.1343			0.3492	0.2033	0.2544	0.1652	0.1862	0.1859	0.2788		0.1034	0.1206	0.2124	0.2939			0.0292	0.2479	0.2374	0.162	0.1913
29.7	0.2656	0.2282	0.1113	0.0504	0.3751	0.2059	0.1008		0.292	0.1818	0.2125	0.1701	0.2109	0.2105	0.0209		0.2162		0.2438	0.1948			0.1698		0.1681	0.1622	-0.1319	0.1768			0.4149	0.166	0.2624	0.1611	0.2372	0.1813	0.2748		0.1763	0.1286	0.2271	0.25			0.0421	0.2571	0.2327	0.1768	0.1821
29.8	0.2308	0.1982	0.244	0.0631	0.2543	0.1806	0.1706		0.2141	0.168	0.19	0.1555	0.3703	0.2235	0.0151		0.4003		0.2513	0.3378			0.1756		0.2979	0.2709	-0.2283	0.1733			0.419	0.1268	0.2693	0.2468	0.241	0.2016	0.306		0.1432	0.0794	0.1876	0.2214			0.0405	0.2204	0.2651	0.2167	0.2281
29.9	0.1284	0.1929	0.2078	0.0936	0.1019	0.1386	0.1632		0.1107	0.1952	0.2131	0.1717	0.33	0.2183	0.0056		0.3587		0.2198	0.2733			0.1653		0.2707	0.2138	-0.244	0.1843			0.3554	0.1752	0.281	0.2673	0.2658	0.2075	0.2992		0.0894	0.0645	0.1884	0.2347			0.0315	0.2336	0.2617	0.2107	0.2291
30	0.1908	0.2259	0.1566	0.1356	0.1338	0.1901	0.2406		0.1607	0.1934	0.231	0.1783	0.382	0.3048	0.0143		0.3641		0.2202	0.2635			0.1943		0.2712	0.2136	-0.2154	0.2293			0.3477	0.1805	0.2082	0.2161	0.2532	0.215	0.2977		0.1223	0.0643	0.1946	0.2285			0.0376	0.2406	0.2519	0.1909	0.2113
30.1	0.2	0.2237	0.1418	0.1426	0.1444	0.1887	0.2559		0.1995	0.2382	0.263	0.1752	0.3857	0.2607	0.0129		0.3797		0.2037	0.2737			0.1814		0.2656	0.2251	-0.1952	0.21			0.3144	0.1869	0.2631	0.2371	0.2632	0.2167	0.3204		0.1158	0.1816	0.1749	0.199			0.0308	0.2368	0.2552	0.1957	0.2065
[truncated: 214 more columns]

## Sheet: Figure 6c
	wild type
Spontaneous Reversal	0.5013	0.4546	0.3269	0.186	0.2956	0.597	0.3748	0.4939	0.4495	0.4231	0.4612	0.5109	0.3028	0.5747	0.2247	0.1916	0.4227	0.3535	0.2965	0.1931	0.2186	0.3396	0.1305	0.2368	0.3802	0.5013	0.4861	0.4997	0.373	0.2771	0.4597	0.26	0.2194	0.3452	0.2997	0.2386	0.3941	0.2143	0.3825	0.2519	0.4244	0.2152	0.3375	0.3375	0.1479	0.2739	0.2939	0.2683	0.2231
Escape Response	0.3938	0.6623	0.8214	0.4029	0.5298	0.4693	0.6829	0.6029	0.4473	0.3933	0.0029	0.4589	0.3097	0.3988	0.4966	0.6184	0.3389	0.6012	0.5492	0.5774			0.6704		0.6103	0.2025	0.4855	0.4373		0.8695	1.4982	0.4579	0.5049	0.4564	0.4039	0.3422	0.4589	0.3793	0.4111	0.427	0.4452	0.246			0.4785	0.3959	0.4593	0.5207	0.4719
[truncated: 721 more columns]

## Sheet: Figure 6d
	wild type
Spontaneous	0.289445	0.149042	0.0868645	0.0891774	0.104952	0.298881	0.200797	0.00244516	0.304365	0.125994	0.156671	0.263429	0.111548	0.0835355	-0.120129	0.0295129	-0.0393194	0.0713387	-0.000364516	-0.00824194	0.0620935	0.0474194	0.152097	0.0865548	0.181865	0.321997	-0.326606	0.350548	0.364174	0.154071	0.0587355	0.169	-0.316729	0.0199194	0.11749	-0.19651	0.229613	0.0406871	0.125181	0.0451742	-0.268474	0.286074	0.0663387	0.0529129	0.197832	0.204019	0.0950548	0.142461	0.217158
Escape Response	0.309226	0.253081	0.228006	0.226971	0.248223	0.26279	0.00915806	0.219313	0.317152	-0.125758	0.142958	0.21419	0.299758	0.208926	0.277161		0.129803	0.218529	0.232919	0.225794			0.190523		0.0380806	0.172465	0.274716	0.167119		0.308768	0.230187	-0.0958677	0.249319	0.189303	0.311429	0.151206	-0.00275484	0.146358	0.0813194	0.112223	0.186561	0.297352			0.149565	0.210174	0.255142	0.311203	0.208716
[truncated: 721 more columns]

## Sheet: Figure 6f
N2	FLP-18(+++)	Pnpr-5	Pmyo-3
30.1476	38.7429	29.9952	40.9238
29.0714	39.6524	28.6	38.1048
33.4809	38.0143	33.4571	40.2714
32.4	42.7429	33.7333	42.0857
31.4048	34.3238	32.0476	32.7
34.9524	35.2095	30.4333	41.5333
33.5619	36.2905	32.4476	38.2381
27.9048	37.6857	31.4524	40.9524
28.2048	35.1429	32.2286	38.6286
30.6571	40.181	33.8809	39.919
32.0571	39.2048	31.4476	35.8095
32.1952	38.1667	30.9095	38.8619
30.9667	35.2286		40.1952
31.5333			39.1476
33.5191
30.7333
31.0429
26.2857
32.3333
30.5095

## Sheet: Figure 6g
N2	FLP-18(+++)	Pnpr-5	Pmyo-3
40.8143	49.0619	45.9048	52.5476
44.2143	49.8286	43.5048	42.919
43.1762	50.7286	43.6143	46.3857
40.9667	49.4524	46.9619	46.4286
38.4429	52.6571	46.3429	47.6571
36.9762	44.9905	43.9429	45.7952
40.9619	51.7857	46.4952	47.1857
42.2524	49.1952	44.7809	47.9286
43.3952	46.7191	39.7238	50.2048
39.7095	45.4333	43.9381	48.5143
40.2381	45.9619	44.0667	46.9809
39.9762	44.4809	46.5619	47.8762
41.1191	43.5667		44.5571
41.5048			44.2952
41.1238
41.9143
41.9286
42.1381
38.7476
42.1286

## Sheet: Figure 6h
N2	FLP-18(+++)	Pnpr-5	Pmyo-3
2.44671	5.53563	3.16419	1.5955
1.47078	4.58671	5.26714	1.30602
1.97015	3.20346	4.27189	2.14994
1.4939	2.80248	4.52703	2.77633
2.62838	6.44893	2.7108	0.65618
5.05479	2.36724	2.44951	1.19779
2.85407	3.70624	2.9487	1.5232
3.2451	3.82281	3.37045	0.63831
1.38066	3.04182	3.13959	1.25975
1.42395	3.40603	3.69639	2.61542
1.318	3.45244	3.07608	1.02114
1.17868	3.3056	3.53837	0.827671
1.51554	3.83036		1.28876
2.31546			1.4407
1.29642
2.14684
2.02475
2.89398
1.56126
1.92485
