# Supplementary material for: Co-transmission of neuropeptides and monoamines choreograph the C. elegans escape response
Source: PLoS Genet. 2022 Mar 3;18(3):e1010091. doi: 10.1371/journal.pgen.1010091 (PMC8932558; doi:10.1371/journal.pgen.1010091)
Supplement: S1 Data — The compressed folder contains 11 excel files each corresponding to a figure which is specified in the filename. Excel files are broken down into multiple sheets, each containing the data for an individual panel of a figure. (ZIP) [file pgen.1010091.s006.zip › Figure 7 Data.xlsx]

## Sheet: Data
	Worm #	Area	Mean	RR Length	RR width	Background	Mean - Bkg	Normalized Mean	Normalized Mean - Bkg			Worm #	Area	Mean	RR Length	RR width	Background	Mean - Bkg	Normalized Mean	Normalized Mean - Bkg			Worm #	Area	Mean	RR Length	RR width	Background	Mean - Bkg	Normalized Mean	Normalized Mean - Bkg					Worm #	Area	Mean	RR Length	RR width	Background	Mean - Bkg	Normalized Mean	Normalized Mean - Bkg			Worm #	Area	Mean
170316_Control	1	428792	277.733	856.757	500	151.676	126.057	0.992323	0.963504		170316_FLP-18(ox)	1	428792	406.457	856.757	500	149.369	257.088	1.17993	1.96503		170316_Npr-5_FLP-18(ox)	1	428792	254.129	856.757	500	153.575	100.554	1.02121	0.768574				170321_Control	1	428792	257.959	856.757	500	163.319	94.64	0.910949	0.762201		170321_FLP-18(ox)	1	428792	345.472
	1	428792	259.738	856.757	500	152.718	107.02	0.928028	0.817996			1	428572	282.485	856.757	500	145.625	136.86	0.820043	1.04608			1	428792	224.917	856.757	500	154.078	70.839	0.903823	0.541451					1	428591	249.023	856.757	500	152.595	96.428	0.879393	0.776601			1	428029	246.565
	2	428594	268.746	856.757	500	152.718	116.028	0.960213	0.886848			2	428572	388.444	856.757	500	145.625	242.819	1.12764	1.85596			2	428792	223.93	856.757	500	154.078	69.852	0.899856	0.533906					1	428792	309.741	856.757	500	160.681	149.06	1.09381	1.20048			1	428792	252.396
	1	428792	298.632	856.757	500	139.13	159.502	1.06699	1.21914			3	428195	293.836	856.757	500	145.625	148.211	0.852995	1.13284			1	428792	286.068	856.757	500	154.976	131.092	1.14956	1.00199					1	428591	309.991	856.757	500	154.786	155.205	1.09469	1.24997			2	428792	339.731
	2	428591	261.425	856.757	500	139.13	122.295	0.934056	0.934749			1	428792	348.59	856.757	500	148.665	199.925	1.01194	1.52811			1	428196	260.695	856.757	500	148.052	112.643	1.0476	0.860975					1	428591	313.264	856.757	500	157.394	155.87	1.10625	1.25533			1	428032	367.931
	1	428032	281.175	856.757	500	147.431	133.744	1.00462	1.02226			1	428792	372.722	856.757	500	148.849	223.873	1.082	1.71115			1	428591	273.223	856.757	500	146.627	126.596	1.09794	0.967623					1	428792	292.079	856.757	500	156.502	135.577	1.03144	1.0919			1	428792	316.093
	1	428029	242.969	856.757	500	152.67	90.299	0.868113	0.690191			2	428792	291.473	856.757	500	148.849	142.624	0.846135	1.09013			1	428792	272.865	856.757	500	153.553	119.312	1.0965	0.911949					2	428572	280.885	856.757	500	156.502	124.383	0.991909	1.00174			2	428032	373.995
	1	428792	323.082	856.757	500	147.993	175.089	1.15435	1.33827			3	428032	337.591	856.757	500	148.849	188.742	0.980014	1.44263			1	428029	262.833	856.757	500	149.473	113.36	1.05619	0.866455					1	428792	276.14	856.757	500	162.996	113.144	0.975153	0.911227			3	428032	379.256
	2	428029	204.814	856.757	500	147.993	56.821	0.731788	0.434305			1	428029	414.246	856.757	500	156.384	257.862	1.20254	1.97094			1	428792	246.023	856.757	500	150.564	95.459	0.988637	0.729631					1	428792	332.406	856.757	500	165.353	167.053	1.17385	1.34539			1	428591	330.738
	1	428591	321.807	856.757	500	154.546	167.261	1.1498	1.27845			2	428029	400.741	856.757	500	156.384	244.357	1.16334	1.86772			2	428591	247.095	856.757	500	150.564	96.531	0.992944	0.737825					1	428792	210.273	856.757	500	159.966	50.307	0.742552	0.405157			1	428032	314.976
	1	428591	343.355	856.757	500	145.279	198.076	1.22679	1.51397			1	428792	334.381	856.757	500	153.389	180.992	0.970696	1.38339			1	428032	221.601	856.757	500	155.244	66.357	0.890497	0.507193																1	428572	292.24
	1	428591	277.321	856.757	500	144.212	133.109	0.990851	1.0174			1	428594	254.25	856.757	500	149.729	104.521	0.738078	0.798895			1	428792	275.762	856.757	500	150.757	125.005	1.10814	0.955463
	1	428029	228.254	856.757	500	152.325	75.929	0.815538	0.580355			2	428029	359.621	856.757	500	149.729	209.892	1.04397	1.60429			2	428195	260.017	856.757	500	150.757	109.26	1.04487	0.835117
	2	428032	273.245	856.757	500	152.325	120.92	0.976288	0.924239			3	428032	294.072	856.757	500	149.729	144.343	0.85368	1.10327			1	428284	246.88	856.757	500	153.303	93.577	0.99208	0.715246
	3	427995	303.901	856.757	500	152.325	151.576	1.08582	1.15856			1	428029	299.686	856.757	500	148.009	151.677	0.869977	1.15933			1	428792	209.707	856.757	500	143.204	66.503	0.842702	0.508309
	4	428195	311.909	856.757	500	152.325	159.584	1.11443	1.21976			1	428792	349.416	856.757	500	147.526	201.89	1.01434	1.54313			2	428591	226.313	856.757	500	143.204	83.109	0.909433	0.635235
												1	428792	340.289	856.757	500	151.757	188.532	0.987846	1.44102			1	428029	239.192	856.757	500	144.983	94.209	0.961186	0.720077
												1	428792	359.819	856.757	500	146.334	213.485	1.04454	1.63175			1	428792	228.433	856.757	500	152.365	76.068	0.917952	0.581418
												1	428792	416.919	856.757	500	149.002	267.917	1.2103	2.0478			2	428032	255.444	856.757	500	152.365	103.079	1.02649	0.787874
																							1	428792	219.825	856.757	500	149.94	69.885	0.883361	0.534159
																							1	428572	281.855	856.757	500	148.411	133.444	1.13263	1.01997
																							1	428792	343.229	856.757	500	148.238	194.991	1.37926	1.49039
																							1	428792	264.355	856.757	500	149.114	115.241	1.0623	0.880833
																							1	428594	187.639	856.757	500	153.041	34.598	0.754022	0.264446
																							2	428594	219.262	856.757	500	153.041	66.221	0.881098	0.506153
																							3	428594	290.952	856.757	500	153.041	137.911	1.16918	1.05411
																							1	428572	185.514	856.757	500	154.73	30.784	0.745483	0.235294
																							2	428032	264.633	856.757	500	154.73	109.903	1.06342	0.840032
																							3	428032	244.282	856.757	500	154.73	89.552	0.98164	0.684481
[truncated: 516 more columns]

## Sheet: Normalized
1	0.795702	0.759667	1.05367	1.38848	0.81052	0.564924	0.523396
Control	flp-18	npr-5	npr-4	FLP-18(+++)	npr-5; FLP-18(+++)	egl-30; FLP-18(+++)	egl-30
0.963504	0.842722	0.557121	1.37179	1.96503	0.768574	0.870105	0.528852
0.817996	0.979445	0.557059	1.39792	1.04608	0.541451	0.301516	0.29093
0.886848	1.01536	0.602442	0.833616	1.85596	0.533906	0.571016	0.462154
1.21914	0.799863	0.502441	0.405269	1.13284	1.00199	0.267272	1.00006
0.934749	0.928781	0.688872	1.0989	1.52811	0.860975	0.584547	0.819504
1.02226	0.557863	1.27333	1.37146	1.71115	0.967623	0.760825	1.02493
0.690191	0.999993	0.654367	1.24698	1.09013	0.911949	1.01805	0.62691
1.33827	0.911756	1.25759	0.808753	1.44263	0.866455	0.510367	0.742876
0.434305	1.15211	1.00018	1.22475	1.97094	0.729631	0.989573	1.34362
1.27845	1.24021	1.03162	1.39062	1.86772	0.737825	0.899773	0.807247
1.51397	0.896323	0.848768	0.584202	1.38339	0.507193	0.676715	0.93758
1.0174	0.919067	1.01239	0.894781	0.798895	0.955463	0.526484	0.663204
0.580355	0.769129	0.980423	1.25903	1.60429	0.835117	0.721446	1.1639
0.924239	1.37542	0.646981	1.04932	1.10327	0.715246	0.357052	0.634491
1.15856	0.894862	0.810788	0.951854	1.15933	0.508309	0.668358	0.899773
1.21976	0.728065	0.637477	1.16679	1.54313	0.635235	0.919492	0.182008
0.762201	0.896601	0.312601	0.780855	1.44102	0.720077	0.731753	0.590417
0.776601	1.08381	0.811654	0.654069	1.63175	0.581418	0.302014	1.03602
1.20048	0.982426	0.66633	0.894367	2.0478	0.787874	0.566858	0.720372
1.24997	1.39035	0.870205	1.08443	1.42007	0.534159	0.78132	0.723754
1.25533	0.992171	0.97302	1.04494	0.764996	1.01997	0.643485	0.772525
1.0919	1.12407	1.32957	1.11139	0.69604	1.49039	0.292938	1.1793
1.00174	0.734623	0.950334	1.27685	1.39941	0.880833	0.512939	1.07303
0.911227	1.01535	0.600731	1.17188	1.61952	0.264446	1.22817	1.05434
1.34539	0.876158	0.671455	0.868429	1.29772	0.506153	0.584904	0.957199
0.405157	0.716073	0.837732	1.15126	1.76405	1.05411	0.33278	0.547835
0.649078	1.06764	0.939909	1.01062	1.80642	0.235294	1.09765	0.397431
1.21509	0.47909	1.06386	1.51201	1.34509	0.840032	0.811591	0.239366
0.844391	0.356623	0.506682	0.939343	1.27291	0.684481	0.458952	0.135393
0.729224	0.570771	0.822596		1.04185	1.12193	0.317748	0.147037
1.03014	1.3141	0.688254		1.02297	0.953202	0.327776	0.173694
0.724605	0.42301	0.524286		1.13192	0.948435	0.855852	0.26784
0.868448	1.0694	0.649594		1.18242	0.706969	1.06365	0.297304
1.74318	0.79629	1.10398		1.78625	1.04901	0.336332	0.235811
1.40333	1.0591	1.18541		2.07645	0.979804	0.449216	0.322289
0.436105	0.603723	0.83646		1.05021	0.895103	0.931494	0.105247
1.3564	0.987725	0.604283		2.06397	1.20033	0.647634	0.291957
1.04471	0.572297	0.640271		2.0265	0.613449	0.359941	0.0491098
0.920932	0.480112	1.4882		0.521124	1.20378	0.600417	0.136131
0.802822	0.777317	0.519295		2.10715	0.373707	0.510254	0.139531
1.20393	1.04712	0.876354		1.03101	0.153166	0.214464	0.176737
1.00205	0.588429	0.728574		0.883473	0.474383	0.289073	0.0349822
0.675826	0.824177	0.37713		1.46022	0.829581	0.0680791	0.0827693
1.14706	0.389113	0.946151		0.983896	0.485796	0.439605	0.236753
0.850529	1.03306	0.887887		1.38612	0.673671	0.310425	0.520546
1.20883	0.943717	0.671875		2.04598	0.792942	0.197687	0.246734
1.14331	0.515236	0.996132		1.67454	0.195602	0.347217	0.246855
1.05383	0.338405	0.72129		1.7622	1.01071	0.730144	0.465933
1.18683	0.329591	0.485782		1.31728	0.672182	0.716361	0.382562
1.03435	0.982305	0.781295		0.86284	1.48058	0.990113	1.24354
0.898889	0.770601	0.703823		1.16595	0.472379	1.23587	0.354393
0.531882	0.870005	0.823866		1.21505	0.387807	0.287169	1.26583
1.16796	1.12608	0.37024		1.3984	0.921215	0.582205	0.624793
1.12625	0.807396	0.872311		0.781139	0.793392	0.543336	0.756719
0.887775	0.735346	0.435825		1.92974	1.04611	1.60289	0.330557
0.806084	0.616668	0.555878		1.05677	0.931617	0.483862	0.609543
1.09442	0.704562	0.450066		1.66416	0.969159	0.637223	0.420241
1.04564	1.35881	0.396808		1.63531	0.580537	0.175366	0.201461
1.03311	0.751613	0.411733		1.69594	0.524247	0.71014	0.519287
0.978318	0.268497	0.428434		1.16794	0.980364	1.26776	0.786548
1.2407	0.252148			1.52694	0.538698	0.657027	0.47967
0.913958	0.914507			1.40884	0.701595	0.227583	0.485321
1.0701	0.719908			1.56364	0.853665	0.340143	0.608767
0.630671	0.516643			1.19158	0.836177	0.55919	0.608914
0.870423	0.291902			0.951279	0.940047	0.317267	0.28175
0.723496	0.588141			0.8195	0.914538	0.418768	0.34651
1.60094	0.44469			1.64499	0.898609	0.524193	0.438598
0.537329	0.504743			1.3714	0.759282	0.31618	0.57332
1.24238	0.508082			2.01138	0.980102	0.660125	0.278953
1.66577	0.207921			0.989282	0.920825	0.359904	0.335562
0.76751	0.168546			1.95782	0.998368	0.731389	0.446317
0.543716	1.03972			1.86278	0.285916	0.524176	0.127371
1.57547	0.679437			1.30353	0.916448	0.661317	0.391908
0.772186	1.23252			1.62917	0.929441	0.737036	0.84476
1.74575	0.928626			1.63547	0.592705	0.266034	0.962744
1.00255	0.680312			1.57005	0.477734	0.450136	0.504289
1.54877	1.13909			1.29338	0.608405	0.707704	0.382804
0.746213	0.731095			1.61055	0.329195	0.427643	0.356927
1.52771	0.931903			1.33668	0.808994	0.341587	0.659152
0.71993				1.20314	1.19335	0.301205	0.776565
1.21978				1.41701	0.987283	0.357624	0.192144
1.14098				1.10675	1.06196	0.321748	0.573606
0.800069				1.22186	0.978106	0.597371	0.723016
0.780895				0.850435	0.311183	0.502579	0.676275
0.64869				1.53805	1.22515	0.194309	0.522644
0.316605				1.42411	0.76352	0.534034	0.681786
0.802045				1.05924	0.397838	0.356884	0.937723
1.30018				1.01549	0.984957	0.241453	0.145507
0.769717				1.50111	0.801905	0.542988	0.646165
0.814753				1.15176	0.771764	0.757806	0.461529
1.51919				1.30952	0.686272	0.205917	0.171909
0.756709				1.57754	0.290489	0.614426	0.367392
0.711131				1.40166	0.863103		0.202933
0.803673				0.689186	1.12316		0.187398
1.03382				1.32168	0.840904		0.578008
1.14798				1.22736	0.630651		0.490705
0.832396				0.776849	1.0511		0.918584
0.901201				1.89678	1.0023		0.171208
1.22224				1.63072	0.412084		0.335654
1.27103				1.42756	0.866856		0.643954
0.878691				1.45601	1.07344		0.523798
1.03729				1.35606	0.590553		0.264736
0.555954				1.52597	1.08587		0.375179
0.925982				0.936211	1.47534
1.04454				1.45248	0.869105
1.14626				1.16318	0.979451
1.42762				1.41271	0.41939
1.62365					0.688419
0.813245					0.687503
1.50161					0.754011
1.23478					0.934863
1.53293					0.785911
2.02715					1.05119
1.14775					1.31493
0.67479					0.557186
0.270346					0.924907
0.173871					1.41713
0.623253					1.81626
0.276261					0.705555
1.38122					0.907656
1.52749					0.693023
1.8474					0.606683
1.0764					1.32881
0.665574					0.727015
0.258555					0.923377
0.323565					1.17599
0.944949
0.305199
1.27234
1.19889
0.781974
1.35275
1.11486
1.31046
0.480171
1.1582
1.09257
0.983076
1.24104
0.908958
0.97235
0.823679
0.90766
1.07066
0.453828
1.22605
1.39079
0.983688
0.962764
0.4288
1.08688
1.30083
1.16637
0.918572
1.30426
1.02211
1.10985
1.0604
0.906487
0.857574
1.04044
0.996207
0.69614
1.00676
0.785247
1.33358
0.688354
0.778714
0.883945
0.858603
1.50848
1.01528
1.80264
0.8803
1.09009
0.455962
0.855432
0.733611
0.647085
0.859554
0.338095
1.20166
1.2022
0.866217
1.46835
1.42883
1.23378
0.914189
0.692303
1.41615
0.726507
0.844924
1.2423
1.40833
0.920485
0.657179
0.636693
0.97095
0.80373
1.8814
0.760872
0.965343
0.63286
1.94053
1.5734
0.753205
1.20041
1.01837
0.640064
1.17501
0.945719
0.411441
0.827706
0.864094
0.904603
0.75985
1.54079
0.911184
0.716665
1.38388
0.949425
0.971613
1.20301
1.02477
1.14835
0.737274
1.14667
1.35458
1.10832
0.975097
1.22934
0.827243
0.990646
1.2921
0.780676
0.882598
0.779353
0.876462
0.941769
1.06164
0.894684
0.948417
0.985782
0.93307
1.07188
1.03383
0.915201
0.921474
0.618433
1.07233
1.1159
1.59376
0.58001
0.726179
0.959077
1.28094
1.1982
0.70586
1.6249
0.783606
0.87957
0.675531
1.01576
0.47308
1.22895
0.819574
1.0521
0.640043
0.96872
1.1376
0.921965
2.44452
0.891579
1.1182
0.93777
0.960657
1.52583
1.17758
0.900852
0.654369
0.654712
0.503653
1.2161
1.0518
1.02905
1.50835
0.901745
1.60253
1.39662
0.251697
1.20278
1.19009
0.722089
0.941886
1.05375
1.12612
1.08552
0.696757
1.08723
0.957505
0.70256
0.814021
0.758754
2.75649
0.0758771
1.28274
1.19921
1.20477
0.780027
0.955397
1.66101
1.84383
0.603557
0.863247
0.572773
0.909251
0.106567
0.24914
1.13919
1.28354
0.667863
0.841817
0.680881
1.70238
0.450042
0.45575
1.69926
0.805089
0.684529
1.52576
1.16045
0.958153
1.10852
0.964599
0.484869
1.22217
1.06911
0.456403
0.908899
0.82585
0.901513
2.04751
1.08332
1.16855
0.63465
1.08718
1.15368
0.329375
1.4352
1.054
1.23696
0.731832
0.739333
0.672272
0.71148
1.11754
1.34921
0.366812
1.43178
1.17678
0.714813
1.1752
0.614365
1.32161
0.351837
1.00263
0.665737
1.43639
1.69294
0.539577
1.40612
1.21197
1.24223
1.14982
0.650606
1.23617
