# Supplementary material for: Co-transmission of neuropeptides and monoamines choreograph the C. elegans escape response
Source: PLoS Genet. 2022 Mar 3;18(3):e1010091. doi: 10.1371/journal.pgen.1010091 (PMC8932558; doi:10.1371/journal.pgen.1010091)
Supplement: S1 Data — The compressed folder contains 11 excel files each corresponding to a figure which is specified in the filename. Excel files are broken down into multiple sheets, each containing the data for an individual panel of a figure. (ZIP) [file pgen.1010091.s006.zip › Figure S1 Data.xlsx]

## Sheet: Figure S1a
Time (min)	wild type
-5
-4.99583
-4.99167
-4.9875
-4.98333
-4.97917
-4.975
-4.97083
-4.96667
-4.9625
-4.95833
-4.95417
-4.95															0.2786
-4.94583				0.2531					-0.0474						0.30135
-4.94167				0.2238					-0.3153			0.3011			0.221683	0.3161
-4.9375			0.2217	0.2578					-0.39			0.2777			0.305329	0.2782
-4.93333			0.1927	0.2431	0.2001	0.2762	0.2225		-0.1568			0.2908		0.232	0.243529	0.20055
-4.92917			0.1921	0.17315	0.1967	0.2361	0.1786		-0.1247			0.260567		0.2124	0.3054	0.2137
-4.925			0.2466	0.21265	0.2114	0.2103	0.1616		0.1981	0.1675		0.256667		0.188867	0.2652	0.22505
-4.92083			0.2406	0.202029	0.17518	0.21695	0.2542		0.2633	0.210925		0.254133		0.211233	0.21915	0.24346
-4.91667	0.1738		0.2116	0.212871	0.15848	0.19805	0.2601		0.1992	0.1454		0.2708		0.132783	0.319282	0.18348
-4.9125	0.1417		0.222667	0.150588	0.195217	0.17326	0.2392		0.14155	0.167525		0.244567		0.192267	0.246083	0.208443
-4.90833	0.1497		0.233133	0.159637	0.143012	0.1969	0.217433		0.1892	0.1683		0.23075		0.193014	0.207431	0.161988
-4.90417	0.17965		0.2317	0.155575	0.165578	0.175033	0.215867		0.19765	0.19862		0.259		0.165578	0.244215	0.223489
-4.9	0.12265		0.189867	0.173912	0.177733	0.183217	0.2135		0.15525	0.152383		0.24282		0.227233	0.296385	0.2136
-4.89583	0.14095		0.098075	0.198067	0.161856	0.20065	0.163333	0.14875	0.25315	0.164014		0.24132		0.182578	0.220043	0.1568
-4.89167	0.1467		0.123617	0.190778	0.2147	0.181833	0.21035	0.1834	0.17605	0.137488		0.23508		0.188856	0.248121	0.198222
-4.8875	0.15855		0.12735	0.158433	0.148978	0.1342	0.177733	0.1688	0.2198	0.207356		0.215883		0.176956	0.244007	0.171689
-4.88333	0.14115		0.127333	0.123245	0.175867	0.0952429	0.204717	0.1487	0.19765	0.202156		0.200657		0.21129	0.236821	0.143022
-4.87917	0.1453		0.16475	0.142591	0.155344	0.144771	0.204829	0.14615	0.14105	0.191944		0.2174		0.19169	0.25645	0.16083
-4.875	0.1341		0.176767	0.123925	0.14466	0.147614	0.211586	0.166533	-0.05465	0.146878		0.210686		0.22655	0.225493	0.12925
-4.87083	0.142733		0.163714	0.148125	0.16211	0.2034	0.211414	0.166867	-0.15545	0.199233		0.2286		0.188773	0.196387	0.19051
-4.86667	0.129633		0.16675	0.160633	0.18644	0.156586	0.197086	0.128567	-0.14585	0.179689		0.232029		0.198055	0.2614	0.16001
-4.8625	0.1193		0.169325	0.16685	0.140391	0.176557	0.198971	0.0904667	-0.19565	0.125789		0.215614		0.193491	0.19944	0.20204
-4.85833	0.143		0.1614	0.171258	0.149036	0.184943	0.201662	0.135367	-0.1262	0.197844		0.224586		0.14975	0.231833	0.16614
-4.85417	0.104867		0.1654	0.160717	0.139109	0.1748	0.202887	0.1916	-0.0782	0.205511		0.219629		0.19275	0.23696	0.11687
-4.85	0.115433		0.161309	0.132392	0.131891	0.180057	0.204975	0.18784	-0.07725	0.193078		0.226586		0.178092	0.23122	0.14825
-4.84583	0.0872333		0.158982	0.15965	0.1607	0.183486	0.1818	0.14632	-0.0473	0.154711		0.207986	0.1673	0.146317	0.254327	0.12392
-4.84167	0.104067		0.164108	0.1885	0.137125	0.190929	0.1791	0.13466	0.0827	0.167978		0.225043	0.2567	0.1722	0.197933	0.17776
-4.8375	0.1348		0.16005	0.181092	0.196608	0.166571	0.209888	0.16074	0.19195	0.141189		0.224714	0.165	0.136575	0.22656	0.2063
-4.83333	0.0923333		0.163173	0.167142	0.189142	0.156786	0.205125	0.119983	0.2429	0.159367		0.219857	0.1783	0.118817	0.162987	0.19874
-4.82917	0.0729333		0.161647	0.169417	0.163233	0.136886	0.208287	0.167417	0.2619	0.182233		0.225343	0.189067	0.0954917	0.174173	0.17967
-4.825	0.0708667		0.147593	0.143933	0.164958	0.139171	0.2263	0.19975	0.1889	0.168244		0.225357	0.2125	0.0922833	0.185207	0.196664
-4.82083	0.106633		0.160213	0.194267	0.181725	0.130529	0.220238	0.135933	0.1997	0.120889		0.210814	0.15465	0.136817	0.20694	0.198218
-4.81667	0.136067		0.152073	0.1664	0.170317	0.122171	0.196937	0.1401	0.1978	0.116178		0.223671	0.215625	0.111	0.256387	0.204055
-4.8125	0.155467		0.139307	0.162142	0.147275	0.1481	0.178512	0.128357	0.1673	0.134633		0.249186	0.186475	0.139033	0.201553	0.229573
-4.80833	0.126		0.158727	0.158025	0.158792	0.1662	0.180762	0.188686	0.2139	0.103644		0.224371	0.20456	0.130258	0.178007	0.189236
-4.80417	0.1506		0.1466	0.151942	0.199817	0.150771	0.1615	0.180486	0.14805	0.15763		0.2155	0.2098	0.141708	0.22196	0.164364
-4.8	0.129075		0.177373	0.146475	0.149467	0.1717	0.169088	0.136043	0.119	0.142945		0.225386	0.19712	0.162917	0.224133	0.192582
-4.79583	0.129175		0.117293	0.129342	0.137067	0.182071	0.169488	0.1719	0.13615	0.139		0.221186	0.18048	0.113675	0.175487	0.189727
-4.79167	0.09995		0.15626	0.143408	0.115125	0.161329	0.159413	0.1615	0.14465	0.125882		0.229771	0.23522	0.0909154	0.22138	0.153683
-4.7875	0.10415		0.15572	0.188392	0.17205	0.1551	0.189075	0.215457	0.1412	0.151273		0.229414	0.20514	0.137354	0.22362	0.199631
-4.78333	0.09985		0.170733	0.120546	0.136025	0.0613571	0.178325	0.136986	0.16395	0.0882455		0.225	0.17428	0.138108	0.244173	0.207254
-4.77917	0.1229		0.164887	0.160331	0.0995333	0.0191	0.193288	0.160343	0.217	0.111125		0.2197	0.16088	0.107569	0.21522	0.158446
-4.775	0.11085		0.15752	0.150585	0.125375	-0.0212143	0.20285	0.146357	0.17925	0.1053		0.198471	0.19786	0.1378	0.190027	0.179862
-4.77083	0.1488		0.189973	0.176331	0.166433	-0.0626286	0.211287	0.156843	0.13315	0.108433		0.2079	0.17126	0.167223	0.22636	0.158115
-4.76667	0.1121		0.137273	0.128008	0.16485	-0.00464286	0.223612	0.148029	0.17365	0.072325		0.195057	0.09462	0.149154	0.169833	0.179769
-4.7625	0.08655		0.167493	0.127454	0.127692	0.112286	0.24015	0.122614	0.1575	0.11805		0.189429	0.06054	0.167285	0.196433	0.166646
-4.75833	0.08085		0.161873	0.115015	0.142092	0.106057	0.212125	0.135314	0.1742	0.166008		0.211471	0.10604	0.182162	0.204367	0.204831
-4.75417	0.13175		0.164067	0.114431	0.1614	0.125771	0.246287	0.107629	0.20115	0.140267		0.221986	0.14692	0.168154	0.1885	0.168608
-4.75	0.109975		0.146007	0.157915	0.129133	0.141114	0.209962	0.153929	0.17385	0.154092		0.202629	0.18806	0.185938	0.208607	0.212262
-4.74583	0.05865		0.139587	0.169985	0.1938	0.162729	0.207388	0.135286	0.18125	0.125758		0.194971	0.1318	0.214264	0.221987	0.150062
-4.74167	0.080425		0.144047	0.168031	0.153242	0.146314	0.231	0.137343	0.2437	0.0782583		0.190929	0.14936	0.187214	0.228273	0.188792
-4.7375	0.09215		0.14928	0.183346	0.17085	0.123657	0.208588	0.167414	0.22215	0.0801		0.203043	0.2145	0.152843	0.22978	0.202154
-4.73333	0.076125		0.13816	0.134577	0.158625	0.113714	0.202011	0.158671	0.2444	0.07135		0.202086	0.1881	0.128014	0.22734	0.171931
-4.72917	0.073325		0.166793	0.179246	0.1578	0.144371	0.198522	0.159243	0.28845	0.0936417		0.196529	0.16328	0.179836	0.22276	0.202638
-4.725	0.0729		0.177787	0.178362	0.175817	0.149514	0.202156	0.155357	0.24025	0.113033		0.2167	0.18702	0.18205	0.16926	0.203592
-4.72083	0.092875		0.175187	0.171608	0.211475	0.1293	0.201011	0.147543	0.25855	0.0802846		0.192843	0.19334	0.152836	0.197133	0.208377
-4.71667	0.1236		0.184847	0.184738	0.218658	0.133314	0.181756	0.150386	0.2499	0.0906615		0.200471	0.15172	0.198064	0.1861	0.1928
-4.7125	0.121175		0.173713	0.202746	0.168608	0.152857	0.192533	0.110057	0.22095	0.0995615		0.193929	0.15986	0.186921	0.176813	0.168815
-4.70833	0.117275		0.173307	0.202385	0.180292	0.154171	0.202044	0.145143	0.22595	0.0736846		0.1964	0.17306	0.147164	0.194447	0.155208
-4.70417	0.07815		0.205793	0.214646	0.159433	0.167557	0.179478	0.180229	0.19835	0.113723		0.2093	0.19038	0.143007	0.179273	0.1984
-4.7	0.111725		0.137273	0.208038	0.156417	0.162071	0.192811	0.145029	0.21475	0.151946		0.205429	0.18924	0.139936	0.20682	0.137546
-4.69583	0.1084		0.162847	0.211731	0.131308	0.166757	0.209711	0.118714	0.1409	0.119743		0.188057	0.16722	0.133771	0.205713	0.1347
-4.69167	0.106375		0.15688	0.1968	0.142258	0.176614	0.212156	0.130814	0.1399	0.0994357		0.184957	0.135	0.136736	0.226793	0.14
-4.6875	0.1077		0.137253	0.214031	0.132175	0.1745	0.175411	0.1519	0.10515	0.115043		0.153357	0.20256	0.119029	0.191647	0.167438
-4.68333	0.1181		0.14758	0.188608	0.175567	0.158743	0.180356	0.1462	0.17625	0.0706643		0.146186	0.175	0.130907	0.169553	0.176492
-4.67917	0.120525		0.140827	0.190731	0.165983	0.194814	0.190867	0.155443	0.14325	0.0921643		0.127686	0.1393	0.139421	0.15032	0.174169
-4.675	0.09435		0.139753	0.197585	0.147983	0.180229	0.176367	0.1108	0.1922	0.09475		0.144943	0.13424	0.116407	0.114667	0.1589
-4.67083	0.099275		0.111093	0.188615	0.175942	0.166271	0.191356	0.110071	0.20995	0.0897929		0.143686	0.14402	0.11785	0.110333	0.1405
-4.66667	0.11245		0.134867	0.1652	0.173342	0.194386	0.181689	0.0870714	0.24655	0.127164		0.161114	0.15816	0.139757	0.132367	0.120164
-4.6625	0.0934		0.14514	0.186254	0.148892	0.174029	0.156689	0.0850571	0.21	0.116357		0.150129	0.16776	0.11295	0.14818	0.137164
-4.65833	0.077075		0.163387	0.181454	0.14485	0.191757	0.186378	0.140086	0.3191	0.147586		0.194343	0.15814	0.0941429	0.151107	0.108936
-4.65417	0.119		0.168047	0.222492	0.102208	0.1947	0.195111	0.146843	0.2411	0.162786		0.172914	0.165867	0.107414	0.157753	0.141679
-4.65	0.155175		0.152533	0.149492	0.142067	0.207357	0.179311	0.148343	0.2211	0.120407		0.166514	0.183817	0.1257	0.1421	0.151613
-4.64583	0.0965		0.148053	0.187654	0.150267	0.208614	0.210122	0.1496	0.2325	0.14545		0.133571	0.182517	0.101164	0.19132	0.0995867
-4.64167	0.113775		0.15174	0.208023	0.122308	0.174657	0.214978	0.138529	0.23075	0.121036		0.191043	0.218183	0.0959643	0.202833	0.161133
-4.6375	0.08455		0.160767	0.1404	0.168208	0.174414	0.205467	0.1766	0.23315	0.146907		0.158657	0.172033	0.0856	0.145173	0.17674
-4.63333	0.119225		0.150093	0.170815	0.126508	0.173043	0.214944	0.1318	0.31255	0.13445		0.154343	0.17705	0.118821	0.15808	0.17318
-4.62917	0.1164		0.147693	0.204754	0.184058	0.163129	0.203522	0.172737	0.25045	0.169571		0.125386	0.183933	0.0990143	0.133293	0.153947
-4.625	0.09075		0.166793	0.141731	0.147183	0.174471	0.191844	0.1029	0.20625	0.157613		0.173271	0.1205	0.133679	0.177773	0.198833
-4.62083	0.10735		0.12116	0.156354	0.199817	0.164057	0.194522	0.13725	0.21865	0.119493		0.177086	0.140583	0.163679	0.133753	0.167347
-4.61667	0.065825		0.15572	0.179923	0.128783	0.183757	0.198089	0.161713	0.175	0.188227		0.1752	0.138083	0.135343	0.175593	0.164506
-4.6125	0.048975		0.168353	0.182592	0.1549	0.159771	0.216267	0.134162	0.2061	0.151793		0.171043	0.154617	0.130936	0.114233	0.143394
-4.60833	0.008875		0.15328	0.182785	0.157217	0.170943	0.20389	0.118938	0.2292	0.124553		0.179686	0.13835	0.137443	0.0962133	0.174682
-4.60417	0.000525		0.159093	0.191008	0.171925	0.185471	0.18606	0.1623	0.19585	0.115147		0.159943	0.161383	0.134771	0.139933	0.128776
-4.6	0.038025		0.138167	0.185023	0.164625	0.1421	0.18405	0.177863	0.2408	0.122593		0.140471	0.135067	0.120164	0.128833	0.104612
-4.59583	0.053775		0.147047	0.220469	0.177208	0.140729	0.19549	0.111138	0.23695	0.110673		0.1606	0.103983	0.163436	0.13582	0.144112
-4.59167	0.092625		0.148393	0.146538	0.197983	0.148929	0.179411	0.0854	0.2566	0.120207		0.152114	0.123083	0.0768857	0.14438	0.131459
-4.5875	0.09685		0.18844	0.211692	0.15145	0.161486	0.1658	0.089625	0.2492	0.10434		0.150229	0.1529	0.136636	0.145413	0.148224
-4.58333	0.098		0.15172	0.147931	0.196017	0.177357	0.19837	0.124412	0.275	0.0915333		0.136671	0.156517	0.135486	0.138507	0.0894118
-4.57917	0.120475		0.1536	0.173446	0.17145	0.165771	0.19469	0.075475	0.27845	0.101973		0.197214	0.175683	0.142329	0.12396	0.113329
-4.575	0.14165		0.16614	0.182331	0.1472	0.166229	0.20147	0.1021	0.24775	0.0952067		0.153929	0.182567	0.110136	0.156993	0.129665
-4.57083	0.13185		0.1564	0.1772	0.187083	0.181086	0.18965	0.114475	0.22995	0.110133		0.205886	0.17515	0.119943	0.116073	0.152282
-4.56667	0.1242		0.157107	0.172569	0.179058	0.144457	0.19343	0.161238	0.20935	0.1381		0.1839	0.14715	0.11735	0.128773	0.0982882
-4.5625	0.11065		0.156473	0.159385	0.17075	0.154929	0.20027	0.114663	0.22455	0.134367		0.192986	0.1375	0.1223	0.127247	0.105624
-4.55833	0.1326		0.167293	0.174369	0.177908	0.134043	0.19458	0.131263	0.19665	0.102847		0.187857	0.149617	0.102879	0.113167	0.132812
-4.55417	0.13795		0.15514	0.215592	0.173083	0.142157	0.18395	0.100875	0.14915	0.158687		0.191829	0.1715	0.143064	0.133253	0.0789588
-4.55	0.1431		0.147847	0.160162	0.159983	0.162886	0.20068	0.094275	0.18545	0.161347		0.181443	0.178933	0.146457	0.14276	0.0773294
-4.54583	0.09835		0.15926	0.128623	0.150875	0.152914	0.18899	0.0570125	0.1236	0.154		0.204971	0.16765	0.111121	0.141027	0.129506
-4.54167	0.130425		0.16624	0.169954	0.181642	0.1125	0.18515	0.0651	0.1784	0.182525		0.185643	0.158183	0.117557	0.150847	0.150082
-4.5375	0.0977		0.149913	0.192423	0.1749	0.1346	0.16177	0.0491375	0.17575	0.149206		0.170543	0.140983	0.1275	0.143607	0.1393
-4.53333	0.09835		0.158687	0.177123	0.181717	0.0937	0.17338	0.0884	0.1486	0.148456		0.170371	0.1651	0.0821786	0.150444	0.140588
-4.52917	0.078825		0.15912	0.180462	0.180525	0.125957	0.17659	0.0625875	0.1063	0.159887		0.1854	0.164583	0.107579	0.154487	0.169171
-4.525	0.11155		0.146827	0.200131	0.186125	0.134457	0.1614	0.0776125	0.14135	0.102131		0.218043	0.17635	0.0638429	0.133694	0.180706
-4.52083	0.120275		0.151613	0.139408	0.165992	0.0847286	0.1535	0.100937	0.1953	0.128994		0.183314	0.2064	0.0590286	0.134556	0.153494
-4.51667	0.081775		0.147793	0.179038	0.236708	0.0895429	0.15455	0.107588	0.1794	0.161606		0.178471	0.194067	0.06245	0.143813	0.151118
-4.5125	0.094775		0.140633	0.170108	0.185608	0.0774714	0.16565	0.150863	0.15695	0.135231		0.181171	0.125517	0.0850786	0.151869	0.131165
-4.50833	0.07965		0.13784	0.201323	0.147158	0.100957	0.14834	0.133963	0.15215	0.134944		0.1907	0.176633	0.0831786	0.18715	0.161529
-4.50417	0.079225		0.123273	0.149569	0.234567	0.101814	0.15914	0.13375	0.20465	0.140788		0.174971	0.205117	0.0693643	0.166181	0.137476
-4.5	0.061425		0.138433	0.184046	0.172717	0.0832429	0.17051	0.12705	0.19	0.133769		0.1795	0.1628	0.124186	0.176075	0.171018
-4.49583	0.074175		0.14778	0.174708	0.24675	0.114914	0.14827	0.104	0.2149	0.106256		0.170671	0.209967	0.121279	0.158619	0.117606
-4.49167	0.0897		0.13214	0.179823	0.165417	0.161814	0.15643	0.17945	0.211	0.113287		0.170443	0.214633	0.128007	0.131362	0.129047
-4.4875	0.0967		0.13694	0.204046	0.203792	0.164343	0.14389	0.1139	0.20775	0.114894		0.181557	0.19295	0.126853	0.184012	0.152253
-4.48333	0.070825		0.111647	0.170546	0.182018	0.160043	0.17719	0.123222	0.1715	0.1112		0.173143	0.229833	0.115807	0.149475	0.160288
-4.47917	0.0936		0.103187	0.156692	0.184309	0.155943	0.18879	0.133067	0.16985	0.136319		0.156143	0.1955	0.0993267	0.136275	0.159006
-4.475	0.088575		0.11704	0.186677	0.136455	0.189386	0.18978	0.109322	0.14895	0.138706		0.155557	0.183517	0.1321	0.142319	0.117888
-4.47083	0.118375		0.117467	0.172238	0.214645	0.185271	0.19032	0.0739333	0.16355	0.154913		0.135883	0.1808	0.138967	0.167244	0.1355
-4.46667	0.1195		0.113507	0.200431	0.2049	0.177657	0.17817	0.0931556	0.1048	0.117756		0.141233	0.196467	0.108813	0.204856	0.142694
-4.4625	0.0943		0.129287	0.156985	0.147509	0.1614	0.17873	0.122833	0.14275	0.164394		0.164167	0.2136	0.108033	0.135181	0.125288
-4.45833	0.0939		0.11698	0.165662	0.210636	0.154814	0.14766	0.09601	0.1488	0.12765		0.128967	0.150033	0.11218	0.191644	0.202688
-4.45417	0.09805		0.126907	0.166269	0.199545	0.157114	0.16925	0.08745	0.19435	0.178119		0.15625	0.19185	0.105387	0.171581	0.133312
-4.45	0.10075		0.12252	0.157231	0.201445	0.127857	0.17026	0.0986	0.20875	0.155494		0.1492	0.17355	0.0743733	0.222994	0.183606
-4.44583	0.087125		0.126707	0.162038	0.173818	0.142671	0.1746	0.13336	0.20155	0.112381		0.171133	0.0915167	0.109013	0.184471	0.157971
-4.44167	0.0951		0.1266	0.173708	0.149409	0.143371	0.17578	0.0876	0.21445	0.113494		0.1741	0.0751167	0.119036	0.137506	0.179147
-4.4375	0.09645		0.115153	0.172862	0.171708	0.176014	0.178011	0.09268	0.2245	0.151719		0.162483	0.0668167	0.081	0.134782	0.126188
-4.43333	0.099575		0.11616	0.121954	0.223925	0.159514	0.1475	0.09362	0.22775	0.117125		0.153183	0.104783	0.116486	0.171994	0.122929
-4.42917	0.12365		0.114553	0.149162	0.174025	0.114157	0.156156	0.09843	0.23535	0.1005		0.15802	0.0712	0.101579	0.155794	0.182759
-4.425	0.1302		0.113373	0.183277	0.150675	0.1196	0.178533	0.11471	0.2151	0.0888875		0.17826	0.11155	0.109173	0.145082	0.160529
-4.42083	0.076325		0.128067	0.163962	0.249483	0.1633	0.157611	0.1161	0.1799	0.113662		0.16142	0.119771	0.11724	0.174447	0.181065
-4.41667	0.1021		0.11282	0.227046	0.145908	0.173243	0.157089	0.10166	0.17445	0.109838	0.1427	0.1584	0.1194	0.102707	0.168088	0.157147
-4.4125	0.113475		0.11296	0.151546	0.173631	0.1257	0.1431	0.12597	0.13995	0.07955	0.1468	0.15496	0.1108	0.138107	0.178035	0.149924
-4.40833	0.098525		0.130413	0.193292	0.186723	0.113357	0.138589	0.09068	0.1931	0.112856	0.1976	0.15	0.150643	0.11834	0.201188	0.1588
-4.40417	0.12285		0.1305	0.182085	0.135415	0.0984286	0.128878	0.13238	0.15965	0.130312	0.1618	0.12448	0.162171	0.143293	0.148718	0.171553
-4.4	0.0613		0.111153	0.174446	0.174946	0.0744286	0.141478	0.12736	0.16215	0.125894	0.1052	0.1214	0.169657	0.146413	0.164365	0.212982
-4.39583	0.04835		0.13352	0.170285	0.122115	0.0528429	0.161233	0.09134	0.18815	0.10805	0.1666	0.09934	0.153343	0.144407	0.167341	0.139976
-4.39167	0.06235		0.128307	0.135562	0.179623	0.0585857	0.166544	0.13139	0.21695	0.108113	0.1966	0.09774	0.106786	0.134147	0.168665	0.166959
-4.3875	0.052725		0.12952	0.173838	0.164208	0.104086	0.166	0.07624	0.1952	0.134775	0.1652	0.10122	0.119757	0.114613	0.161012	0.119653
-4.38333	0.03595		0.1186	0.185715	0.104331	0.0771333	0.150411	0.10814	0.18805	0.098875	0.1976	0.09368	0.047	0.152907	0.138812	0.141112
-4.37917	0.03905		0.11262	0.155638	0.0776615	0.1604	0.168067	0.10372	0.1851	0.127553	0.2619	0.13854	0.0694875	0.136293	0.161688	0.146282
-4.375	0.0329		0.109753	0.138215	0.0491308	0.133833	0.168833	0.11646	0.1689	0.0896412	0.1981	0.16814	0.0581375	0.143393	0.176706	0.152294
-4.37083	0.050725		0.119127	0.121085	0.0599308	0.183983	0.176722	0.09289	0.23165	0.134018	0.1466	0.21144	0.0753375	0.137167	0.125506	0.163212
-4.36667	0.0747		0.13808	0.145392	0.0528692	0.141183	0.1675	0.10123	0.2094	0.0923235	0.1208	0.18426	0.084575	0.1371	0.143553	0.163912
-4.3625	0.090425		0.130113	0.145931	0.0701923	0.173383	0.189133	0.11333	0.1418	0.134229	0.02	0.17904	0.0825	0.112373	0.135847	0.169659
-4.35833	0.10824		0.134693	0.170615	0.105146	0.151033	0.188356	0.12977	0.2174	0.124076	0.0914	0.16348	0.0861	0.13442	0.132582	0.170929
-4.35417	0.13914		0.14138	0.1688	0.113331	0.123367	0.177289	0.11763	0.2331	0.129741	0.1763	0.17104	0.118038	0.17658	0.163235	0.130824
-4.35	0.1311		0.151153	0.167277	0.0748692	0.115667	0.157067	0.13797	0.15855	0.107224	0.1416	0.16534	0.094675	0.137313	0.140088	0.168329
-4.34583	0.15862		0.145547	0.163046	0.0905	0.179683	0.1638	0.07825	0.2136	0.124524	0.149	0.1667	0.1004	0.155427	0.169653	0.179641
-4.34167	0.12374		0.143293	0.133785	0.132346	0.175067	0.150656	0.11014	0.19765	0.138388	0.1609	0.14816	0.121625	0.153613	0.140188	0.122
-4.3375	0.11564		0.130767	0.1518	0.156246	0.13965	0.154089	0.10092	0.25755	0.1646	0.1563	0.12566	0.131637	0.164867	0.163453	0.139006
-4.33333	0.14944		0.131767	0.162015	0.103554	0.0964667	0.142089	0.1384	0.2149	0.153971	0.0935	0.12976	0.122262	0.17616	0.124165	0.116647
-4.32917	0.10638		0.139607	0.161908	0.105823	0.0642167	0.143111	0.10481	0.24915	0.1312	0.1141	0.15022	0.136325	0.145007	0.118441	0.117376
-4.325	0.14496		0.143093	0.1748	0.118792	0.05815	0.1636	0.09669	0.20815	0.119017	0.1626	0.17482	0.14645	0.174827	0.0956471	0.1208
-4.32083	0.14612		0.15546	0.106938	0.133867	0.0557667	0.170789	0.113	0.1662	0.142661	0.2351	0.15356	0.173025	0.172807	0.100294	0.125494
-4.31667	0.13644		0.123673	0.143554	0.0998833	0.0356333	0.174244	0.14021	0.2065	0.141294	0.219	0.16704	0.12685	0.1502	0.112376	0.131882
-4.3125	0.095025		0.144527	0.128262	0.0737667	0.0223833	0.145944	0.10652	0.1818	0.121033	0.2214	0.15108	0.1412	0.1388	0.156488	0.164312
-4.30833	0.086175		0.14194	0.165823	0.0846	0.0381	0.100978	0.10997	0.2689	0.154194	0.2297	0.13248	0.12585	0.1276	0.169376	0.161541
-4.30417	0.0594		0.125113	0.156246	0.0827583	0.163971	0.0986556	0.08053	0.22865	0.0949556	0.2457	0.10134	0.13575	0.125167	0.179182	0.156982
-4.3	0.071625		0.134127	0.148285	0.12525	0.152771	0.0937778	0.10771	0.14425	0.137056	0.1908	0.04008	0.1335	0.153787	0.158853	0.124924
-4.29583	0.117375		0.141653	0.180746	0.0845083	0.1553	0.0760111	0.15345	0.211	0.106833	0.1768	0.05472	0.142825	0.158107	0.171329	0.159071
-4.29167	0.098925		0.137627	0.135731	0.127108	0.1357	0.0800778	0.11078	0.21485	0.119828	0.163	0.11316	0.148037	0.1537	0.177265	0.170371
-4.2875	0.081875		0.141567	0.159477	0.144333	0.128029	0.123456	0.1239	0.2183	0.132678	0.1812	0.1365	0.150275	0.127927	0.123518	0.182311
-4.28333	0.106425		0.14222	0.170246	0.143933	0.103486	0.167467	0.14651	0.2123	0.1359	0.1822	0.12954	0.157625	0.12408	0.162229	0.17145
-4.27917	0.098975		0.148447	0.174369	0.127708	0.127914	0.151822	0.10867	0.2112	0.0983778	0.1873	0.1199	0.157887	0.107393	0.154724	0.168117
-4.275	0.09375		0.150627	0.160585	0.0955333	0.132686	0.161056	0.09176	0.1882	0.108422	0.1998	0.1075	0.0856571	0.159407	0.174059	0.191283
-4.27083	0.113875		0.150167	0.200262	0.118358	0.129833	0.172489	0.08683	0.21985	0.148772	0.2331	0.12216	0.0944571	0.14412	0.1619	0.173078
-4.26667	0.1118		0.14134	0.1662	0.128958	0.148383	0.168967	0.10834	0.1954	0.143994	0.1927	0.15592	0.0846429	0.171473	0.162818	0.140461
-4.2625	0.07365		0.144507	0.148831	0.150342	0.130533	0.146913	0.15089	0.2179	0.131072	0.1752	0.13576	0.0750857	0.179413	0.166018	0.120294
-4.25833	0.097675		0.143907	0.119192	0.14175	0.144057	0.155975	0.07376	0.2627	0.0922222	0.208	0.13046	0.0425857	0.169047	0.133659	0.138778
-4.25417	0.10215		0.1293	0.148969	0.165383	0.119371	0.137887	0.117818	0.2558	0.134444	0.2159	0.14588	0.0537429	0.158006	0.168876	0.188122
-4.25	0.1143		0.12894	0.1501	0.1456	0.130943	0.1619	0.0938455	0.20555	0.122006	0.1792	0.12622	0.0776286	0.160418	0.176688	0.153272
-4.24583	0.07976		0.113007	0.150292	0.168492	0.140957	0.113825	0.12205	0.2841	0.0932667	0.2694	0.12132	0.0976571	0.182165	0.145665	0.164078
-4.24167	0.10652		0.112193	0.166558	0.1598	0.136714	0.13945	0.142525	0.1927	0.11595	0.1844	0.12448	0.104257	0.150194	0.186776	0.144833
-4.2375	0.12152		0.108253	0.154517	0.157892	0.146129	0.125988	0.113167	0.24455	0.106294	0.2152	0.13532	0.166986	0.178088	0.136129	0.155517
-4.23333	0.09708		0.100987	0.176158	0.184092	0.1404	0.0973	0.124842	0.22385	0.0916278	0.1799	0.13238	0.170257	0.200888	0.154794	0.147089
-4.22917	0.08716		0.0954867	0.1356	0.140383	0.136057	0.090025	0.106325	0.16275	0.117611	0.1614	0.1133	0.162186	0.156976	0.167747	0.14685
-4.225	0.06466		0.11044	0.15205	0.1832	0.153243	0.081425	0.120075	0.2214	0.157144	0.1141	0.11086	0.149514	0.166724	0.0912765	0.159939
-4.22083	0.09324		0.133453	0.152142	0.147367	0.155643	0.0800875	0.121933	0.2509	0.106047	0.1051	0.15784	0.151829	0.151194	0.122018	0.144972
-4.21667	0.0586		0.1345	0.136383	0.136592	0.123529	0.079275	0.125867	0.15285	0.165184	0.1787	0.1855	0.120114	0.174376	0.134224	0.167489
-4.2125	0.0864		0.13804	0.132525	0.167942	0.118643	0.112025	0.0965818	0.1832	0.143963	0.1593	0.18446	0.137014	0.149035	0.129776	0.152672
-4.20833	0.0885		0.124473	0.144842	0.167317	0.136243	0.138038	0.146836	0.1853	0.108916	0.1304	0.1608	0.157986	0.182894	0.143624	0.149561
-4.20417	0.05836		0.12796	0.152692	0.205325	0.123857	0.127775	0.114127	0.1984	0.113079	0.1722	0.17082	0.168643	0.182059	0.159176	0.144456
-4.2	0.03842		0.13708	0.153625	0.165633	0.1353	0.127562	0.138364	0.18215	0.144105	0.1704	0.15996	0.187829	0.180653	0.162959	0.131456
-4.19583	0.02018		0.15084	0.172567	0.160467	0.142571	0.121125	0.0956273	0.19335	0.1432	0.129	0.17394	0.1233	0.155982	0.181588	0.12845
-4.19167	0.01686		0.10316	0.166383	0.0998917	0.155729	0.126413	0.122927	0.2213	0.131489	0.1544	0.16262	0.194729	0.148635	0.148435	0.168068
-4.1875	-0.00256		0.135073	0.15625	0.129792	0.1406	0.126025	0.113082	0.1859	0.141432	0.1229	0.17316	0.1746	0.140456	0.137859	0.152537
-4.18333	-0.01518		0.139993	0.180175	0.104767	0.140114	0.13165	0.0722091	0.2432	0.136447	0.1532	0.18214	0.124857	0.107778	0.159418	0.146537
-4.17917	0.03482		0.11854	0.144742	0.0516333	0.1612	0.136712	0.0841364	0.2025	0.150884	0.1649	0.16556	0.169186	0.173944	0.175518	0.129716
-4.175	0.0983		0.0904733	0.159633	0.0682917	0.1028	0.171275	0.0995364	0.1516	0.131468	0.1744	0.16026	0.156671	0.127117	0.155688	0.149695
-4.17083	0.11892		0.110273	0.162558	0.0966583	0.1117	0.151111	0.0897364	0.1387	0.0979895	0.1111	0.16388	0.156357	0.0870222	0.1957	0.116037
-4.16667	0.11602		0.12042	0.169308	0.0993333	0.130486	0.114733	0.0852273	0.17565	0.127426	0.1428	0.1719	0.1534	0.103489	0.151776	0.128863
-4.1625	0.13278		0.10516	0.165733	0.1172	0.141057	0.118956	0.0353273	0.1503	0.144716	0.1223	0.1426	0.160371	0.0956333	0.163547	0.147226
-4.15833	0.09126		0.114047	0.166992	0.100892	0.141543	0.138211	0.0600636	0.1453	0.141216	0.1674	0.1552	0.164229	0.103344	0.183541	0.109447
-4.15417	0.11916		0.1213	0.156875	0.141783	0.149743	0.141522	0.0481	0.1197	0.126837	0.1428	0.184567	0.142486	0.115844	0.174688	0.145174
-4.15	0.17864		0.123933	0.151958	0.122142	0.1377	0.151956	0.0546727	0.10295	0.100963	0.0923	0.230467	0.1623	0.133728	0.170647	0.126489
-4.14583	0.1034		0.0999267	0.118867	0.168042	0.122271	0.131589	0.0399636	0.12835	0.147784	0.1781	0.180533	0.139486	0.0886778	0.160041	0.134553
-4.14167	0.12284		0.124787	0.1047	0.152633	0.127143	0.0905444	0.0771727	0.19115	0.140095	0.1405	0.195933	0.17068	0.12885	0.181572	0.135063
-4.1375	0.0955		0.1158	0.124367	0.131142	0.128657	0.0810778	0.0440455	0.0998	0.142142	0.202	0.203933	0.14442	0.111128	0.1282	0.110389
-4.13333	0.10608		0.11136	0.143042	0.110383	0.129	0.0748778	0.0629091	0.1117	0.137605	0.1327	0.196967	0.12484	0.156028	0.184995	0.0981737
-4.12917	0.08642		0.146467	0.142583	0.0928667	0.1112	0.0834889	0.0741273	0.15235	0.126937	0.2041	0.205433	0.14898	0.150894	0.162111	0.0993947
-4.125	0.117		0.0644267	0.125633	0.142855	0.105514	0.0729778	0.108091	0.2096	0.147168	0.2476	0.2305	0.0876	0.119839	0.176278	0.164437
-4.12083	0.08242		0.0745933	0.137117	0.0894636	0.117229	0.101689	0.116945	0.2261	0.129932	0.1754	0.201967	0.0979	0.158211	0.154722	0.117042
-4.11667	0.0751		0.0925667	0.158542	0.130042	0.12115	0.107489	0.118364	0.18095	0.0900632	0.1708	0.2255	0.07236	0.113911	0.168228	0.134953
-4.1125	0.07564		0.110673	0.134225	0.125158	0.141637	0.134133	0.131545	0.1773	0.108816	0.1612	0.2121	0.0528	0.109256	0.182433	0.1653
-4.10833	0.09734		0.12782	0.1463	0.128742	0.1379	0.136156	0.0713091	0.20025	0.0966368	0.2344	0.1708	0.06376	0.0986278	0.136333	0.140489
-4.10417	0.05236		0.134573	0.1493	0.122683	0.148338	0.121444	0.0751727	0.19935	0.135305	0.2294	0.2037	0.0934333	0.115078	0.168656	0.158737
-4.1	0.09396		0.133393	0.157317	0.136733	0.164525	0.122011	0.101845	0.1831	0.1472	0.191	0.218	0.103133	0.0999333	0.137461	0.114384
-4.09583	0.1135		0.126313	0.166458	0.119492	0.145338	0.172878	0.0511818	0.22085	0.137289	0.1497	0.228967	0.0885	0.107072	0.134417	0.146679
-4.09167	0.07854		0.114987	0.172975	0.134333	0.14015	0.165833	0.0277455	0.20985	0.140768	0.2331	0.184033	0.0799667	0.118294	0.114289	0.129758
-4.0875	0.05392		0.11538	0.163433	0.130333	0.12985	0.151311	0.0385182	0.2129	0.151332	0.2027	0.1887	0.0944833	0.145761	0.115556	0.130842
-4.08333	0.00472		0.09424	0.162367	0.131742	0.102188	0.160678	0.0458727	0.1798	0.132179	0.1895	0.214367	0.164467	0.136128	0.135544	0.147774
-4.07917	0.0421833		0.0705667	0.140875	0.134633	0.124787	0.1427	0.0772818	0.13605	0.156111	0.1788	0.170733	0.13125	0.108922	0.102183	0.159626
-4.075	0.0773333		0.10932	0.141367	0.13705	0.144937	0.148344	0.0875273	0.19695	0.105311	0.1683	0.187533	0.137417	0.0886944	0.117639	0.126237
-4.07083	0.09655		0.100253	0.167592	0.129767	0.142462	0.128011	0.0885909	0.16045	0.119905	0.1346	0.1942	0.1091	0.0665778	0.149394	0.100737
-4.06667	0.09845		0.108573	0.136608	0.138558	0.166375	0.138367	0.108382	0.234	0.0943158	0.1615	0.182767	0.1352	0.0841667	0.171211	0.126158
-4.0625	0.0908667		0.138907	0.1478	0.146117	0.153725	0.155622	0.0978364	0.1407	0.103574	0.2368	0.210433	0.122843	0.0839667	0.140528	0.150089
-4.05833	0.104817		0.11184	0.17515	0.139992	0.171813	0.159322	0.110975	0.19465	0.106368	0.2058	0.202333	0.147886	0.09045	0.1323	0.121989
-4.05417	0.1034		0.118987	0.144383	0.135683	0.161513	0.1415	0.123375	0.1654	0.119847	0.1922	0.198167	0.153329	0.0830056	0.159456	0.115832
-4.05	0.08795		0.114587	0.118183	0.152525	0.136513	0.113967	0.0696417	0.15135	0.0750789	0.2446	0.1801	0.129357	0.103872	0.172517	0.126026
-4.04583	0.0807429		0.131253	0.127208	0.112808	0.105175	0.129022	0.070825	0.16435	0.113558	0.1377	0.192967	0.165	0.115933	0.119906	0.116226
-4.04167	0.0476857		0.118693	0.156275	0.109508	0.1092	0.106056	0.0453333	0.23745	0.122479	0.187	0.182333	0.129486	0.102933	0.159456	0.108047
-4.0375	0.0477667		0.136387	0.147117	0.150608	0.0841	0.0874222	0.064875	0.13995	0.123432	0.2502	0.169433	0.170471	0.134044	0.164578	0.0979368
-4.03333	0.0475167		0.157873	0.141609	0.10525	0.0647375	0.111911	0.0708333	0.0893	0.127784	0.2081	0.1733	0.202014	0.122072	0.18625	0.108611
-4.02917	0.0589333		0.11198	0.131127	0.0910667	0.127443	0.140667	0.07475	0.23915	0.128226	0.2389	0.15145	0.188314	0.155111	0.128611	0.120916
-4.025	0.02055		0.120393	0.100282	0.100425	0.0704125	0.168867	0.0775333	0.16175	0.138005	0.186	0.18245	0.172586	0.128794	0.144811	0.1254
-4.02083	0.0399667		0.114031	0.116236	0.0567083	0.147913	0.169067	0.04715	0.1792	0.154105	0.1463	0.157	0.167629	0.159989	0.159989	0.129037
-4.01667	0.0839333		0.132656	0.148318	0.0686917	0.158875	0.137333	0.0512167	0.209	0.146963	0.2	0.196167	0.170357	0.139489	0.137961	0.123479
-4.0125	0.0775		0.110856	0.164891	0.0734333	0.14905	0.1565	0.05185	0.2561	0.102295	0.2066	0.154967	0.155922	0.140622	0.127111	0.117837
-4.00833	0.0497167		0.163781	0.134609	0.0847417	0.129312	0.164578	0.0281167	0.18125	0.121347	0.1649	0.177567	0.195989	0.155789	0.146578	0.104642
-4.00417	0.0948		0.150956	0.161273	0.0714417	0.174225	0.147078	0.0184667	0.22895	0.0894947	0.1581	0.178233	0.155811	0.122133	0.15895	0.141458
-4	0.0750333		0.125663	0.182255	0.114525	0.156575	0.150511	0.0367333	0.21695	0.117842	0.1469	0.177825	0.164544	0.106028	0.143633	0.112684
-3.99583	0.0822833		0.107887	0.128891	0.1134	0.149225	0.163978	0.0664417	0.25325	0.0800526	0.188	0.156525	0.155456	0.161261	0.155856	0.139416
-3.99167	0.0828667		0.122006	0.146282	0.102125	0.146913	0.169411	0.0548667	0.27005	0.103337	0.2102	0.16005	0.152289	0.189211	0.143356	0.122047
-3.9875	0.0817167		0.1188	0.145973	0.111458	0.148712	0.168922	0.0995583	0.17545	0.111911	0.2154	0.187875	0.168556	0.164978	0.131256	0.154847
-3.98333	0.0893167		0.0975188	0.128018	0.134558	0.1535	0.1706	0.08245	0.19305	0.102311	0.2074	0.18745	0.134111	0.149289	0.128539	0.144647
-3.97917	0.08355		0.164569	0.117127	0.141542	0.12041	0.156689	0.0988833	0.1711	0.104716	0.2033	0.1875	0.140989	0.169483	0.110972	0.125147
-3.975	0.0609286		0.112525	0.126218	0.0806833	0.12483	0.178067	0.113642	0.20555	0.104842	0.194	0.201975	0.122189	0.1473	0.128533	0.148384
-3.97083	0.0395429		0.105525	0.1185	0.0931333	0.11943	0.159289	0.137217	0.2376	0.124479	0.1681	0.163025	0.129778	0.188372	0.140944	0.149379
-3.96667	0.0649429		0.127612	0.137709	0.0818	0.12572	0.173856	0.0771	0.23695	0.0934211	0.2155	0.1745	0.158478	0.165494	0.130156	0.147447
-3.9625	0.0694429		0.120038	0.129864	0.0916	0.12845	0.181344	0.101508	0.17635	0.116342	0.1836	0.1753	0.152856	0.16095	0.101833	0.121342
-3.95833	0.0708286		0.103706	0.137218	0.0832385	0.14604	0.179511	0.113667	0.2306	0.128011	0.2283	0.184375	0.164222	0.130783	0.130911	0.150716
-3.95417	0.0992857		0.159356	0.140344	0.0747615	0.12634	0.154044	0.0771417	0.2338	0.12	0.2177	0.189625	0.145878	0.133061	0.138194	0.144968
-3.95	0.103629		0.107262	0.121689	0.0671231	0.13293	0.177833	0.0818692	0.2467	0.118989	0.1729	0.181675	0.122367	0.129872	0.141911	0.170011
-3.94583	0.104857		0.124847	0.128444	0.0654	0.15677	0.183522	0.114731		0.136763	0.1898	0.18855	0.18897	0.136339	0.167828	0.135768
-3.94167	0.0852		0.121547	0.159244	0.0766643	0.17573	0.195078	0.0856615		0.135953	0.1694	0.185725	0.16451	0.155544	0.149328	0.127747
-3.9375	0.0974714		0.119353	0.106922	0.0719	0.1739	0.193244	0.119923		0.149584	0.1725	0.19665	0.17103	0.126206	0.129672	0.149421
-3.93333	0.0840714		0.130088	0.121978	0.0739714	0.1556	0.219622	0.0922385		0.126768	0.1656	0.175775	0.16025	0.150317	0.114	0.146079
-3.92917	0.113829		0.148324	0.136378	0.0815429	0.16274	0.1953	0.102462		0.141121	0.2184	0.177125	0.17051	0.160311	0.13885	0.111674
-3.925	0.11985		0.148794	0.12614	0.1078	0.15393	0.187956	0.102077		0.147758	0.207	0.1571	0.1776	0.148939	0.119589	0.1442
-3.92083	0.118913		0.113747	0.13538	0.0928857	0.14856	0.173967	0.112692		0.170595	0.2217	0.139475	0.169664	0.129839	0.0858056	0.126468
-3.91667	0.1115		0.149706	0.12203	0.0509643	0.13594	0.186633	0.104831		0.132232	0.2246	0.1505	0.142427	0.153911	0.109194	0.0965316
-3.9125	0.086675		0.145447	0.11886	0.0348643	0.14009	0.186411	0.0785308		0.141263	0.2191	0.15075	0.115445	0.141317	0.104028	0.0963158
-3.90833	0.110113		0.145518	0.16302	0.0275929	0.14974	0.182322	0.107454		0.131516	0.1801	0.13785	0.115264	0.144156	0.122639	0.103721
-3.90417	0.116875		0.144912	0.15867	0.0745429	0.15842	0.165767	0.104246		0.133447	0.1998	0.15145	0.0862273	0.107822	0.113906	0.138989
-3.9	0.07755		0.144006	0.11345	0.0697929	0.18128	0.166944	0.0908231		0.130511	0.2108	0.14365	0.100042	0.150644	0.149672	0.131689
-3.89583	0.0941889		0.142724	0.13902	0.0584357	0.14657	0.177011	0.0924077		0.126653	0.2042	0.162925	0.139525	0.163117	0.161672	0.159842
-3.89167	0.104956		0.128541	0.12142	0.0475214	0.14012	0.185644	0.104669		0.157274	0.1683	0.144175	0.15795	0.149089	0.149939	0.143047
-3.8875	0.109011		0.1465	0.15658	0.0584929	0.14173	0.186678	0.104392		0.138563	0.185	0.13825	0.155908	0.143522	0.164272	0.105968
-3.88333	0.114078		0.132406	0.15301	0.0669714	0.151	0.164333	0.0866385		0.121626	0.1767	0.16605	0.141342	0.131594	0.169239	0.100716
-3.87917	0.112256		0.139112	0.13881	0.124329	0.14224	0.149656	0.110631		0.101358	0.1693	0.16295	0.132442	0.161161	0.192278	0.109889
-3.875	0.119878		0.0897647	0.15322	0.13605	0.13907	0.134056	0.125338		0.1587	0.2204	0.171675	0.131942	0.137561	0.119794	0.0981474
-3.87083	0.13107		0.113106	0.12106	0.149621	0.138373	0.149289	0.121777		0.114758		0.1576	0.131292	0.167878	0.149033	0.0726316
-3.86667	0.15078		0.0863	0.14782	0.135036	0.143255	0.181556	0.1064		0.134753		0.157125	0.132808	0.176011	0.124244	0.0946474
-3.8625	0.09168		0.0985176	0.16422	0.134143	0.129245	0.186567	0.108731		0.149847		0.185675	0.11835	0.144467	0.149522	0.112195
-3.85833	0.12336		0.112312	0.13728	0.1201	0.149455	0.193122	0.120323		0.148511		0.183925	0.1095	0.145528	0.1555	0.0796158
-3.85417	0.13636		0.136688	0.12202	0.135271	0.144636	0.158122	0.0941538		0.113805		0.1968	0.103717	0.108972	0.122144	0.129663
-3.85	0.13298		0.126912	0.14258	0.117829	0.135955	0.142022	0.1237		0.0911316		0.171475	0.0963583	0.108139	0.129939	0.122753
-3.84583	0.13768		0.104688	0.13834	0.117736	0.1419	0.1197	0.120069		0.114863		0.17495	0.085675	0.123989	0.0831611	0.124411
-3.84167	0.11123		0.126276	0.1208	0.126764	0.136073	0.112522	0.0921615		0.114337		0.148175	0.10135	0.144767	0.0740778	0.0992211
-3.8375	0.12217		0.117418	0.11838	0.133521	0.1147	0.147033	0.1136		0.102		0.141475	0.101783	0.131978	0.0927444	0.124705
-3.83333	0.13018		0.1095	0.15081	0.10755	0.0932545	0.153578	0.0756		0.0926105		0.16525	0.115317	0.167239	0.0744667	0.122284
-3.82917	0.12953		0.107153	0.10569	0.116093	0.0934273	0.145856	0.0981231		0.144753		0.164425	0.125208	0.161917	0.106717	0.111942
-3.825	0.13064		0.0973882	0.128	0.100457	0.138709	0.152878	0.104815		0.114821		0.15625	0.115308	0.149594	0.0912778	0.142689
-3.82083	0.14552		0.13445	0.12303	0.122507	0.136255	0.173822	0.0859308		0.123989		0.1587	0.108242	0.137917	0.109074	0.134047
-3.81667	0.11117		0.0859125	0.13461	0.13	0.142727	0.190311	0.0947923		0.111068		0.170325	0.106483	0.181222	0.0763316	0.132263
-3.8125	0.12474		0.0937875	0.163964	0.121308	0.1487	0.157678	0.0444857		0.123632		0.162125	0.0938917	0.158561	0.105221	0.104768
-3.80833	0.09474		0.102075	0.142455	0.165977	0.1389	0.171556	0.0638643		0.143295		0.167625	0.100908	0.106689	0.122284	0.120432
-3.80417	0.12079		0.0999625	0.143042	0.151885	0.163855	0.183222	0.0845786		0.0933632		0.155775	0.102942	0.151978	0.103916	0.121326
-3.8	0.12644		0.124219	0.152569	0.160246	0.1447	0.154811	0.0614714		0.1285		0.120475	0.136242	0.141561	0.164989	0.0935632
-3.79583	0.12112		0.103094	0.157177	0.156362	0.139245	0.144889	0.0479286		0.133511		0.0978	0.124133	0.155061	0.128474	0.0939053
-3.79167	0.13623		0.1198	0.139454	0.1754	0.146073	0.134444	0.0748286		0.115826		0.095425	0.114233	0.17125	0.138421	0.100779
-3.7875	0.13119		0.109775	0.149692	0.155462	0.136427	0.134256	0.0802786		0.143289		0.1179	0.0955833	0.177039	0.0967474	0.122458
-3.78333	0.14299		0.100856	0.146708	0.138008	0.1565	0.126822	0.0529143		0.129284		0.117775	0.18275	0.167128	0.0997647	0.109763
-3.77917	0.13987		0.108725	0.150546	0.190831	0.147855	0.0924	0.122014		0.123353		0.125375	0.1554	0.150189	0.0867059	0.102568
-3.775	0.09235		0.121744	0.112846	0.150915	0.1512	0.0839778	0.0855571		0.101242		0.116125	0.146908	0.203522	0.102924	0.110011
-3.77083	0.10714		0.1232	0.138138	0.158836	0.159782	0.0559	0.0744357		0.132142		0.11935	0.1474	0.127161	0.0986471	0.105479
-3.76667	0.10206		0.131188	0.158554	0.125143	0.140145	0.0649111	0.125243		0.109021		0.10695	0.160133	0.172611	0.0988882	0.127753
-3.7625	0.11718		0.127475	0.149408	0.111364	0.155491	0.0644889	0.0994143		0.153037		0.120325	0.193236	0.173189	0.0914529	0.126984
-3.75833	0.12336		0.124637	0.150246	0.124971	0.146609	0.105	0.0696786		0.162842		0.110633	0.171943	0.183089	0.0876235	0.138995
-3.75417	0.1064		0.11425	0.1355	0.106669	0.151327	0.0965333	0.0846857		0.102889		0.107767	0.169557	0.188433	0.105606	0.123832
-3.75	0.10603		0.119025	0.163729	0.157346	0.132145	0.0969	0.0977929		0.148853		0.107267	0.219829	0.123106	0.0774353	0.106258
-3.74583	0.10382		0.128976	0.167829	0.144543	0.133927	0.105211	0.0894143		0.131295		0.0982	0.153493	0.131511	0.111965	0.139484
-3.74167	0.08904		0.136759	0.158314	0.107879	0.130791	0.156389	0.0976929		0.0995158		0.171533	0.188621	0.125594	0.107929	0.136616
-3.7375	0.10838		0.130182	0.134527	0.113936	0.1468	0.169667	0.120571		0.104979		0.158933	0.168357	0.130456	0.1178	0.114421
-3.73333	0.11408		0.127924	0.16186	0.151643	0.130864	0.137233	0.0922571		0.1341		0.176067	0.1346	0.153972	0.128253	0.144921
-3.72917	0.07726		0.134918	0.161247	0.122429	0.144509	0.146733	0.08545		0.0792368		0.176767	0.174736	0.136828	0.105194	0.144679
-3.725	0.0917		0.140735	0.16278	0.201579	0.141182	0.1339	0.0669286		0.107568		0.149767	0.158179	0.148683	0.104653	0.130516
-3.72083	0.10496		0.135706	0.153853	0.132471	0.136509	0.1302	0.0832643		0.102053		0.142967	0.141164	0.111244	0.103135	0.130811
-3.71667	0.10385		0.126383	0.14044	0.15155	0.125227	0.136033	0.122564		0.0857		0.1299	0.134721	0.11555	0.0637824	0.139718
-3.7125	0.10366		0.131467	0.139293	0.0985071	0.100373	0.139756	0.0835429		0.0803737		0.113067	0.141279	0.14455	0.118053	0.126418
-3.70833	0.08593		0.126806	0.15442	0.113064	0.107664	0.129178	0.0670286		0.0977		0.148667	0.148971	0.127867	0.140082	0.109224
-3.70417	0.10179		0.137267	0.151287	0.147543	0.134455	0.139756	0.0622071		0.106879		0.1304	0.112671	0.138711	0.130818	0.118259
-3.7	0.0823727		0.126039	0.113173	0.154021	0.132855	0.142133	0.0986143		0.0971895		0.106767	0.130307	0.141328	0.103235	0.125088
-3.69583	0.0788727		0.118961	0.144407	0.15815	0.136145	0.127989	0.1039		0.101521		0.0949	0.117214	0.153628	0.113817	0.121506
-3.69167	0.108091		0.122776	0.118269	0.191993	0.1359	0.1338	0.1121		0.148605		0.0624667	0.108836	0.129917	0.132106	0.0999353
-3.6875	0.104445		0.128859	0.15015	0.158136	0.138027	0.144133	0.117436		0.140879		0.0367667	0.140029	0.106706	0.144133	0.135276
-3.68333	0.112427		0.131512	0.111437	0.166493	0.135218	0.156689	0.0789071		0.149742		0.1168	0.141893	0.0834556	0.112567	0.121665
-3.67917	0.0881818		0.124	0.115606	0.135043	0.133309	0.166411	0.0957		0.1365		0.165333	0.155979	0.0988222	0.133806	0.105382
-3.675	0.0972818		0.126682	0.133275	0.118843	0.130045	0.180344	0.0876714		0.130768		0.175233	0.131579	0.115367	0.108606	0.0953824
-3.67083	0.0884636		0.134112	0.107338	0.148764	0.1174	0.170256	0.0903714		0.158542		0.171833	0.144064	0.102856	0.105872	0.1145
-3.66667	0.0661273		0.120635	0.0806125	0.140486	0.136418	0.159367	0.106186		0.140711		0.1333	0.1584	0.102683	0.0971444	0.114459
-3.6625	0.0566182		0.109553	0.10335	0.140029	0.134455	0.173278	0.127793		0.125116		0.1725	0.129407	0.113939	0.105044	0.117947
-3.65833	0.0499091		0.0934353	0.0983813	0.0996714	0.125018	0.167322	0.08985		0.129489		0.169633	0.168657	0.0996833	0.154644	0.129729
-3.65417	0.0363636		0.133459	0.107063	0.136729	0.105064	0.166678	0.0852714		0.126258		0.167667	0.130564	0.0727611	0.131706	0.124747
-3.65	0.0391909		0.136894	0.104381	0.106057	0.0935727	0.100344	0.105207		0.154553		0.161433	0.136993	0.10285	0.145026	0.139171
-3.64583	0.0548909		0.128882	0.1255	0.149714	0.0993909	0.0976667	0.0922286		0.136195		0.153367	0.132771	0.116933	0.148063	0.122176
-3.64167	0.0729273		0.133959	0.142756	0.08846	0.0991909	0.0851556	0.111621		0.136279		0.157567	0.132314	0.106906	0.140679	0.158306
-3.6375	0.0720182		0.119759	0.133469	0.0760733	0.112118	0.0948444	0.151729		0.129916		0.148	0.175343	0.105433	0.140905	0.114676
-3.63333	0.0898273		0.112324	0.151569	0.10234	0.118518	0.105111	0.105907		0.121011		0.1632	0.158364	0.104217	0.155995	0.118406
-3.62917	0.0900545		0.114647	0.132044	0.0946	0.112209	0.1481	0.0887143		0.117142		0.143133	0.176521	0.114306	0.145389	0.0944765
-3.625	0.0672636		0.122241	0.156044	0.127973	0.124609	0.174325	0.0843786		0.131932		0.1658	0.155229	0.115778	0.126742	0.118653
-3.62083	0.0666833		0.154182	0.0959294	0.100047	0.132682	0.162112	0.0904143		0.0993		0.151	0.151308	0.150744	0.0956684	0.109065
-3.61667	0.0810667		0.127812	0.158071	0.09418	0.124227	0.1533	0.10035		0.0841053		0.174967	0.175783	0.174872	0.135726	0.128112
-3.6125	0.079475		0.0961765	0.116135	0.127053	0.145091	0.165713	0.0729857		0.0570895		0.181	0.137767	0.169972	0.134171	0.1596
-3.60833	0.0845833		0.135941	0.112588	0.123187	0.1407	0.170513	0.0842643		0.0944579		0.153033	0.120867	0.1392	0.133718	0.119476
-3.60417	0.0913083		0.138994	0.144894	0.120227	0.148009	0.137375	0.0941286		0.0891684		0.1258	0.15625	0.132678	0.138724	0.141288
-3.6	0.0860417		0.133982	0.125941	0.119593	0.143609	0.156975	0.0985214		0.088		0.1086	0.155367	0.1278	0.144047	0.138176
-3.59583	0.0742917		0.109724	0.123082	0.108273	0.148527	0.132038	0.100643		0.0957684		0.116267	0.167892	0.114367	0.121529	0.117518
-3.59167	0.0849583		0.131271	0.163476	0.137573	0.152082	0.121512	0.1107		0.128153		0.138567	0.172692	0.149156	0.143212	0.171882
-3.5875	0.0684417		0.0863765	0.109024	0.113087	0.150736	0.1536	0.107907		0.132226		0.154967	0.172217	0.1696	0.148176	0.100494
-3.58333	0.0718083		0.119282	0.0956647	0.160407	0.126091	0.143825	0.0990714		0.135221		0.1778	0.171033	0.145589	0.117488	0.140665
-3.57917	0.0623583		0.107165	0.120376	0.117427	0.0970273	0.125938	0.0975857		0.0958211		0.151633	0.177233	0.132339	0.143	0.125747
-3.575	0.0755917		0.104341	0.112218	0.111993	0.108818	0.113175	0.0868357		0.111021		0.201767	0.163475	0.159278	0.118912	0.140835
-3.57083	0.0689917		0.111983	0.124894	0.15156	0.1137	0.151837	0.0646429		0.132158		0.183967	0.120375	0.154894	0.171235	0.131253
-3.56667	0.0633417		0.105856	0.0882765	0.13452	0.1067	0.160225	0.0881714		0.121537		0.1683	0.180983	0.117883	0.156418	0.1286
-3.5625	0.0782833		0.118278	0.129394	0.128438	0.100491	0.17005	0.103007		0.0949684		0.1615	0.150575	0.0847611	0.159918	0.119435
-3.55833	0.0675167		0.143511	0.0818412	0.171885	0.122745	0.1788	0.0867714		0.115816		0.168033	0.137142	0.105761	0.160524	0.142812
-3.55417	0.0683		0.120728	0.106859	0.119015	0.136773	0.169612	0.102471		0.115542		0.176533	0.176425	0.130178	0.152076	0.116612
-3.55	0.0614833		0.0994	0.113729	0.123423	0.148836	0.169887	0.0901143		0.114274		0.157967	0.170283	0.134128	0.161441	0.0932529
-3.54583	0.05525		0.106456	0.0999235	0.177054	0.142973	0.146663	0.115129		0.114726		0.168033	0.147667	0.100317	0.116953	0.108041
-3.54167	0.0617667		0.105211	0.0706176	0.129225	0.1415	0.158675	0.137179		0.119932		0.1604	0.20025	0.155783	0.124653	0.101182
-3.5375	0.060575		0.0967667	0.0820765	0.15955	0.144373	0.178813	0.140986		0.148495		0.1506	0.18465	0.144339	0.130406	0.103422
-3.53333	0.0745583		0.114928	0.112294	0.138967	0.127882	0.143638	0.125493		0.105363		0.158933	0.151675	0.142139	0.120124	0.0879556
-3.52917	0.081725		0.119156	0.0905529	0.128	0.113873	0.162575	0.132164		0.123532		0.1668	0.13925	0.151483	0.121282	0.0799833
-3.525	0.0871167		0.116444	0.114035	0.126217	0.108145	0.133738	0.111521		0.120568		0.1673	0.184542	0.152411	0.144818	0.104161
-3.52083	0.0943917		0.125817	0.109388	0.1233	0.1045	0.135837	0.0990143		0.132221		0.151233	0.159792	0.147783	0.147065	0.0719444
-3.51667	0.07595		0.122956	0.121224	0.152608	0.0920364	0.1565	0.122543		0.113268		0.150367	0.147608	0.136722	0.0927882	0.0640222
-3.5125	0.0674583		0.128133	0.122694	0.105292	0.110573	0.13865	0.111386		0.102926		0.147133	0.12845	0.132572	0.0879529	0.0984056
-3.50833	0.0806833		0.103422	0.1044	0.174775	0.0959818	0.155057	0.130453		0.0816158		0.142367	0.184817	0.125917	0.0983176	0.0825056
-3.50417	0.0863167		0.146967	0.139629	0.163358	0.0792273	0.146529	0.0774		0.0861158		0.141067	0.109625	0.136767	0.0843941	0.0692444
-3.5	0.0794		0.103744	0.135576	0.174267	0.0816	0.1522	0.08766		0.120032		0.141067	0.128917	0.148333	0.119282	0.125872
-3.49583	0.0721417		0.093575	0.122888	0.170267	0.0673273	0.177086	0.0726867		0.133133		0.1393	0.0765167	0.155189	0.114976	0.128317
-3.49167	0.0866833		0.105325	0.0868706	0.1383	0.0756636	0.144771	0.0762857		0.142033		0.1158	0.09025	0.125	0.181047	0.167811
-3.4875	0.0581833		0.121769	0.117218	0.220633	0.0949182	0.167957	0.06805		0.132744		0.117033	0.105075	0.1456	0.112806	0.139056
-3.48333	0.072025		0.0971812	0.105794	0.177442	0.0852818	0.180657	0.0795429		0.1404		0.1403	0.0981917	0.135544	0.13568	0.1258
-3.47917	0.09815		0.06105	0.0634412	0.147717	0.0856455	0.174429	0.0542071		0.125433		0.167167	0.1398	0.153233	0.107507	0.0918333
-3.475	0.104083		0.0771938	0.110029	0.216992	0.0856222	0.176471	0.0738143		0.115861		0.161467	0.134775	0.1192	0.1526	0.118583
-3.47083	0.113983		0.0581625	0.125453	0.172967	0.0730889	0.1667	0.0750286		0.116189		0.1653	0.159642	0.112583	0.11296	0.120589
-3.46667	0.0937583		0.0637375	0.150047	0.2224	0.0924	0.152543	0.07975		0.127772		0.143967	0.1131	0.112233	0.09714	0.112328
-3.4625	0.0998667		0.0807	0.108688	0.169175	0.102144	0.14085	0.0846714		0.138806		0.1651	0.134842	0.122267	0.10844	0.0936353
-3.45833	0.0999583		0.0886	0.131976	0.174142	0.122444	0.1434	0.105336		0.138039		0.179133	0.14125	0.116183	0.11886	0.0845353
-3.45417	0.0923583		0.0981313	0.114382	0.16485	0.125722	0.155117	0.120079		0.138689		0.160333	0.144175	0.126722	0.0784867	0.0992588
-3.45	0.094875		0.0715188	0.119312	0.16456	0.1372	0.1322	0.1186		0.134806		0.150867	0.1413	0.118156	0.0874533	0.0804706
-3.44583	0.0799167		0.081575	0.125424	0.17774	0.136956	0.171517	0.107871		0.1227		0.113267	0.146715	0.150228	0.08004	0.0926765
-3.44167	0.0907417		0.101837	0.1125	0.16103	0.142378	0.174983	0.0976714		0.101294		0.108733	0.148136	0.160506	0.12062	0.0836176
-3.4375	0.0840583		0.0977688	0.125465	0.15093	0.135756	0.178467	0.11905		0.128489		0.123367	0.156979	0.159356	0.103753	0.134506
-3.43333	0.0796333		0.0835125	0.120612	0.138273	0.134056	0.14695	0.102286		0.129628		0.127833	0.153643	0.1273	0.135333	0.138118
-3.42917	0.0847917		0.0924563	0.107494	0.135482	0.150222	0.1351	0.0783214		0.163144		0.135833	0.169936	0.128239	0.12988	0.112235
-3.425	0.0944		0.0979687	0.105894	0.141522	0.149256	0.147467	0.0911571		0.10795		0.1011	0.138786	0.179561	0.107607	0.125729
-3.42083	0.0866		0.0992813	0.110935	0.211778	0.142833	0.12255	0.0897571		0.129611		0.0489333	0.170871	0.148259	0.101027	0.119947
-3.41667	0.0754083		0.0632438	0.101659	0.150511	0.1241	0.155017	0.102736		0.104667		0.0523333	0.130129	0.101676	0.126453	0.115271
-3.4125	0.0821917		0.0993562	0.107812	0.1724	0.136522	0.1682	0.119336		0.136367		0.0609333	0.165	0.100865	0.123853	0.128818
-3.40833	0.0934583		0.109469	0.0899529	0.17903	0.132222	0.150733	0.103064		0.140856		0.0928667	0.1668	0.113988	0.139413	0.124635
-3.40417	0.0962917		0.11595	0.0828471	0.1974	0.133311	0.160367	0.112207		0.136839		0.12	0.199336	0.1024	0.125767	0.0883412
-3.4	0.0897833		0.107725	0.0850529	0.18472	0.118822	0.181883	0.115664		0.112067		0.106833	0.1411	0.0848353	0.148333	0.0727
-3.39583	0.0815917		0.119587	0.0764647	0.19668	0.0994889	0.165129	0.121307		0.174289		0.146433	0.169607	0.128388	0.12862	0.0408176
-3.39167	0.0666333		0.116312	0.104818	0.18468	0.0977222	0.143257	0.09585		0.130844		0.134767	0.136764	0.125494	0.117527	0.0421059
-3.3875	0.0762167		0.117131	0.123218	0.20602	0.111811	0.161014	0.133021		0.107206		0.113433	0.1766	0.120447	0.145433	0.0804882
-3.38333	0.0785833		0.123419	0.1179	0.15188	0.101256	0.153786	0.0999929		0.112683		0.108333	0.153643	0.120682	0.129273	0.0830882
-3.37917	0.0601615		0.130581	0.132759	0.18929	0.104922	0.163414	0.113114		0.115856		0.115333	0.18515	0.105759	0.11884	0.0931706
-3.375	0.0771538		0.141025	0.124512	0.13726	0.114611	0.1621	0.116507		0.10115		0.1619	0.171129	0.112894	0.16726	0.107641
-3.37083	0.0788308		0.149531	0.158806	0.16782	0.112389	0.174857	0.116679		0.0997056		0.1611	0.171071	0.0960706	0.15396	0.131424
-3.36667	0.0772923		0.1428	0.109941	0.12403	0.114578	0.171814	0.0896357		0.143433		0.1383	0.134657	0.110129	0.15382	0.111829
-3.3625	0.0730923		0.132038	0.153488	0.18536	0.126722	0.154129	0.10335		0.132944		0.152867	0.187607	0.0983412	0.148333	0.107018
-3.35833	0.0803462		0.136763	0.140688	0.12867	0.127722	0.161071	0.103207		0.116028		0.1551	0.16905	0.117229	0.157753	0.170129
-3.35417	0.0773077		0.144694	0.155841	0.15347	0.12667	0.156871	0.0982786		0.117783		0.103133	0.147979	0.0879941	0.147227	0.105176
-3.35	0.0784462		0.137675	0.141629	0.15897	0.13374	0.125329	0.117779		0.128633		0.113433	0.136957	0.101565	0.14654	0.132612
-3.34583	0.0920692		0.135056	0.135394	0.20121	0.14066	0.149214	0.12845		0.160161		0.1162	0.179993	0.128735	0.1274	0.134124
-3.34167	0.0741846		0.135931	0.134141	0.144691	0.12232	0.141986	0.0930357		0.135739		0.143467	0.158821	0.0858765	0.134927	0.141641
-3.3375	0.0816462		0.104244	0.133618	0.175373	0.12876	0.128814	0.100957		0.133139		0.141033	0.136464	0.132541	0.16878	0.128553
-3.33333	0.0796538		0.0950938	0.123065	0.1915	0.13307	0.116829	0.06945		0.130428		0.1222	0.128514	0.136918	0.115781	0.115771
-3.32917	0.0799538		0.079375	0.127218	0.1915	0.12473	0.155357	0.0794286		0.141183		0.126667	0.173821	0.120335	0.151156	0.109224
-3.325	0.0727231		0.0997813	0.122429	0.160509	0.12712	0.158514	0.0352143		0.127683		0.131667	0.150243	0.110118	0.15035	0.133435
-3.32083	0.0820615		0.106925	0.142235	0.150242	0.1325	0.169829	0.0716786		0.142356		0.153167	0.131221	0.0961529	0.15325	0.110059
-3.31667	0.0905077		0.0891125	0.134	0.213167	0.14004	0.162586	0.0818357		0.141172		0.136467	0.138329	0.0992235	0.195412	0.107147
-3.3125	0.0797846		0.096825	0.130782	0.18745	0.13668	0.136686	0.0674143		0.143267		0.153967	0.124357	0.136006	0.133981	0.0971118
-3.30833	0.0911538		0.103381	0.126724	0.188225	0.13712	0.127557	0.0631929		0.143033		0.155767	0.132957	0.145912	0.158438	0.105347
-3.30417	0.0988385		0.0929375	0.130959	0.123015	0.138445	0.109671	0.05895		0.13195		0.0997	0.124585	0.160529	0.150875	0.0848412
-3.3	0.0966231		0.0855812	0.132459	0.194354	0.148573	0.0961571	0.0854071		0.134817		0.095	0.139869	0.124506	0.134344	0.0907588
-3.29583	0.101962		0.0892687	0.116924	0.1918	0.141182	0.0581571	0.0471214		0.106756		0.0931	0.1704	0.113847	0.140081	0.0673059
-3.29167	0.100662		0.124531	0.121194	0.198108	0.149055	0.0507571	0.05865		0.145856		0.1574	0.154754	0.112835	0.146256	0.0707882
-3.2875	0.0755231		0.0871125	0.117635	0.174007	0.128036	0.0846286	0.0143357		0.138333		0.1276	0.192462	0.133776	0.124756	0.0875529
-3.28333	0.101762		0.11625	0.152506	0.168757	0.123145	0.110657	0.0140071		0.180472		0.1368	0.156915	0.147924	0.113819	0.0957412
-3.27917	0.100646		0.126938	0.115812	0.157257	0.126882	0.120514	0.0436429		0.113628		0.1242	0.1552	0.150212	0.159963	0.0962882
-3.275	0.104946		0.133744	0.115847	0.189457	0.122009	0.130029	0.0493214		0.118894		0.1372	0.142377	0.133612	0.173275	0.107917
-3.27083	0.0980308		0.119237	0.106806	0.197207	0.123764	0.115929	0.0636786		0.154711		0.1612	0.163962	0.115588	0.153819	0.0753444
-3.26667	0.103562	0.1014	0.119156	0.155894	0.197657	0.120764	0.109063	0.0726286		0.145817		0.1754	0.156508	0.130182	0.136088	0.0757111
-3.2625	0.108831	0.035	0.121006	0.114624	0.18225	0.121318	0.08805	0.0576462		0.118178		0.1237	0.129823	0.122329	0.116019	0.118156
-3.25833	0.0851769	0.0404	0.131662	0.114106	0.15985	0.123136	0.100075	0.0711385		0.194356		0.1303	0.146085	0.111718	0.141619	0.11845
-3.25417	0.0807385	-0.085	0.117044	0.128829	0.193287	0.131125	0.109963	0.103469		0.117383			0.1534	0.104478	0.0900062	0.12205
-3.25	0.1031	-0.0018	0.131894	0.161247	0.171473	0.114608	0.113113	0.0732615		0.146506			0.150946	0.12085	0.0915437	0.127133
-3.24583	0.0989615	0.0621	0.134347	0.125924	0.166087	0.105208	0.0981875	0.0811231		0.141344			0.153477	0.103372	0.101494	0.112544
-3.24167	0.0990308	0.0681	0.132541	0.118065	0.156107	0.087025	0.1252	0.0458462		0.155728			0.154915	0.0608444	0.08815	0.157306
-3.2375	0.109092	0.0852	0.119624	0.0987176	0.172327	0.147592	0.109075	0.0479846		0.163			0.1989	0.100089	0.0862688	0.145478
-3.23333	0.0911154	0.1247	0.106165	0.151135	0.143627	0.136858	0.100913	0.0433923		0.1433			0.169292	0.112428	0.1386	0.160226
-3.22917	0.0804923	0.1295	0.100071	0.0971	0.162147	0.135183	0.111125	0.0337385		0.131111			0.132754	0.102389	0.1655	0.144221
-3.225	0.0775385	0.1521	0.115276	0.132359	0.149687	0.1407	0.126512	0.0241692		0.1303			0.151892	0.130961	0.113631	0.132458
-3.22083	0.0731462	0.1942	0.120629	0.113418	0.20434	0.141917	0.146575	0.0224		0.167571			0.155546	0.120078	0.1588	0.122384
-3.21667	0.0983462	0.1353	0.1183	0.134382	0.180993	0.138658	0.13275	0.0371154		0.119076			0.192062	0.141619	0.129837	0.124479
-3.2125	0.102408	0.11565	0.106724	0.1384	0.13895	0.0986583	0.12705	0.0402154		0.162741			0.156577	0.1226	0.170031	0.101105
-3.20833	0.109054	0.1535	0.0832353	0.145094	0.214243	0.10035	0.133375	0.0901		0.106882			0.139892	0.168969	0.168256	0.124321
-3.20417	0.0728538	0.1314	0.112447	0.170853	0.138257	0.127408	0.140844	0.0605923		0.115794			0.207892	0.130931	0.170906	0.132842
-3.2	0.103669	0.135233	0.0987059	0.118341	0.1755	0.127258	0.0918333	0.0723692		0.145759			0.173746	0.146569	0.162688	0.111537
-3.19583	0.109877	0.138433	0.111294	0.128541	0.15325	0.13965	0.100878	0.0482385		0.151376			0.192962	0.155844	0.129206	0.102611
-3.19167	0.110192	0.1099	0.116311	0.103606	0.154129	0.122183	0.110133	0.0456615		0.151006			0.175008	0.143662	0.19385	0.111668
-3.1875	0.122285	0.1439	0.131761	0.0824059	0.140386	0.121875	0.130222	0.0527923		0.145429			0.165854	0.121713	0.150306	0.125268
-3.18333	0.0965	0.134867	0.116544	0.114894	0.153629	0.113291	0.128944	0.0284462		0.147971			0.158846	0.117969	0.145844	0.0971368
-3.17917	0.105315	0.112233	0.123267	0.122918	0.125579	0.124527	0.1151	0.00813846		0.139047			0.1854	0.188006	0.1474	0.0934421
-3.175	0.125954	0.1092	0.110989	0.150129	0.165321	0.123509	0.105333	0.0336846		0.147759			0.140831	0.161938	0.134875	0.0830263
-3.17083	0.105692	0.0907	0.106939	0.151153	0.108407	0.0847	0.0972889	0.0305769		0.11			0.131615	0.141256	0.138669	0.109342
-3.16667	0.134069	0.141567	0.10665	0.144888	0.126836	0.0660818	0.0909667	0.0376923		0.136165			0.134508	0.166731	0.109419	0.1086
-3.1625	0.128538	0.109833	0.0954389	0.137041	0.109979	0.0620091	0.103456	0.0674538		0.136276			0.105338	0.144494	0.1586	0.0969316
-3.15833	0.116854	0.0997333	0.09475	0.135006	0.0924571	0.0750273	0.1031	0.0640769		0.123076			0.132269	0.10135	0.14392	0.0914895
-3.15417	0.0786615	0.135275	0.0875167	0.117718	0.114243	0.0856545	0.103056	0.0565	0.0672	0.112835			0.140108	0.113257	0.12664	0.0873158
-3.15	0.102238	0.1262	0.0758333	0.148918	0.100493	0.0805455	0.130011	0.0757308	0.121	0.141373			0.171514	0.152486	0.178993	0.0965632
-3.14583	0.0825308	0.147325	0.0735167	0.139741	0.09165	0.0704818	0.138511	0.0554538	0.1758	0.141047			0.159867	0.102886	0.166267	0.0892526
-3.14167	0.0964769	0.148175	0.113372	0.148206	0.115514	0.0732455	0.129667	0.0671077	0.1299	0.117387			0.177967	0.0954071	0.144047	0.0805737
-3.1375	0.0853385	0.11355	0.0880722	0.1584	0.168614	0.0899636	0.1603	0.0735769	0.1603	0.171927			0.143383	0.0782	0.122873	0.0760737
-3.13333	0.140438	0.164275	0.120522	0.121553	0.171814	0.0999182	0.144511	0.0783462	0.1486	0.124447			0.139838	0.101957	0.153273	0.0859053
-3.12917	0.0859615	0.160175	0.100806	0.143	0.130893	0.0978818	0.132456	0.0896538	0.1669	0.119033			0.130277	0.115136	0.157106	0.0643474
-3.125	0.130454	0.134675	0.102333	0.125106	0.120614	0.132	0.125911	0.0615615	0.1631	0.153773			0.172246	0.0905214	0.141906	0.0908158
-3.12083	0.0859	0.16688	0.0954444	0.141559	0.114464	0.107691	0.124222	0.0663154	0.1675	0.142293			0.1731	0.0906429	0.147712	0.107916
-3.11667	0.125338	0.15828	0.0993222	0.0952412	0.0818857	0.0819909	0.1142	0.0742077	0.1731	0.13746			0.157369	0.119457	0.140063	0.0816316
-3.1125	0.137985	0.16796	0.105139	0.133553	0.117271	0.08333	0.128533	0.0773231	0.20765	0.111513			0.143392	0.111921	0.173519	0.104805
-3.10833	0.0951308	0.15362	0.10385	0.129535	0.0938857	0.08053	0.104322	0.0712385	0.09275	0.157393			0.147038	0.144029	0.103913	0.0827737
-3.10417	0.160023	0.15426	0.102489	0.136753	0.0919286	0.07125	0.0981667	0.0737154	0.111	0.148113			0.178669	0.1227	0.152337	0.126589
-3.1	0.102846	0.1588	0.1189	0.0945235	0.113164	0.07946	0.116656	0.0614077	0.1094	0.125247			0.132062	0.144064	0.104313	0.110947
-3.09583	0.105677	0.11136	0.142667	0.122124	0.0842286	0.08534	0.12606	0.0655615	0.10525	0.13574			0.130492	0.127107	0.110869	0.107989
-3.09167	0.124146	0.14436	0.109083	0.131382	0.1114	0.0912	0.12112	0.0731077	0.14595	0.131653			0.137615	0.127407	0.107012	0.0843632
-3.0875	0.141354	0.1246	0.114322	0.102765	0.128357	0.08191	0.12237	0.0801	0.15285	0.145833			0.170138	0.0858857	0.0896875	0.113332
-3.08333	0.117346	0.12174	0.11045	0.110212	0.124921	0.10028	0.10301	0.0579615	0.1819	0.1247			0.104538	0.0770429	0.1161	0.124263
-3.07917	0.139262	0.13356	0.100172	0.108506	0.125557	0.09868	0.11696	0.0654154	0.15845	0.13506			0.138346	0.0534929	0.129562	0.127526
-3.075	0.111046	0.13516	0.0988611	0.100812	0.0884214	0.08913	0.11807	0.0591692	0.2057	0.150453			0.135538	0.0601786	0.100594	0.108137
-3.07083	0.114838	0.1313	0.0958722	0.0968824	0.0800429	0.08248	0.11005	0.0654	0.20635	0.115273			0.189808	0.0605357	0.112481	0.140205
-3.06667	0.119977	0.1289	0.0944222	0.1372	0.0588214	0.07646	0.10735	0.0887077	0.20275	0.132073			0.17535	0.108714	0.13185	0.156989
-3.0625	0.112092	0.10552	0.1164	0.104759	0.0826714	0.11443	0.10784	0.0769462	0.1608	0.124753			0.172529	0.0751429	0.156931	0.0874526
-3.05833	0.113223	0.11268	0.150506	0.124694	0.0751357	0.11654	0.11041	0.0845231	0.2046	0.144907			0.184357	0.0936571	0.144982	0.0953684
-3.05417	0.111262	0.09364	0.100306	0.118835	0.0699143	0.1292	0.11906	0.0718615	0.19195	0.136453			0.134336	0.135507	0.166294	0.127958
-3.05	0.0970308	0.07176	0.0983556	0.112053	0.0916143	0.11272	0.12797	0.0410462	0.2171	0.113553			0.123136	0.118214	0.212383	0.126995
-3.04583	0.123208	0.07084	0.116378	0.126876	0.0967929	0.10148	0.12655	0.0374231	0.2195	0.160607			0.127321	0.1321	0.180067	0.120405
-3.04167	0.127962	0.04178	0.119589	0.107129	0.119493	0.08088	0.12237	0.0357692	0.1533	0.16586			0.137821	0.0957143	0.134783	0.100921
-3.0375	0.122938	0.0666	0.114417	0.0998824	0.111379	0.09267	0.1194	0.0374692	0.12745	0.117093			0.116657	0.0969214	0.154222	0.0882368
-3.03333	0.143108	0.11578	0.117589	0.135982	0.138957	0.09102	0.10797	0.0381769	0.1041	0.153927			0.106579	0.0988929	0.151544	0.0779842
-3.02917	0.0867846	0.11972	0.127933	0.12	0.112986	0.09782	0.08809	0.0613308	0.1059	0.119873			0.0934071	0.113993	0.0973056	0.0785474
-3.025	0.111869	0.1195	0.0962722	0.0997353	0.114957	0.09987	0.08805	0.0381769	0.10245	0.138887			0.0972786	0.0849143	0.1402	0.0645421
-3.02083	0.109915	0.11976	0.127967	0.0858882	0.0769786	0.10455	0.10688	0.0425615	0.0965	0.18304			0.100193	0.0793714	0.134828	0.0756526
-3.01667	0.111092	0.15126	0.124694	0.0798765	0.0469	0.0967	0.1248	0.0253769	0.0828	0.15804			0.0874214	0.100321	0.107406	0.0676895
-3.0125	0.120385	0.17146	0.127156	0.0724059	0.0472308	0.10171	0.12235	0.0669846	0.0621	0.151187			0.0625786	0.0689357	0.0981111	0.0736263
-3.00833	0.108308	0.13944	0.112494	0.112447	0.0676692	0.09986	0.12417	0.0298462	0.09555	0.14606			0.0799643	0.06345	0.108072	0.0814842
-3.00417	0.120215	0.15242	0.107011	0.108541	0.0792692	0.12002	0.12478	0.0412077	0.11545	0.135587			0.122021	0.0657571	0.106856	0.0779316
-3	0.103246	0.13184	0.102778	0.113771	0.102246	0.11289	0.10788	0.0694231	0.09635	0.12728			0.120236	0.0654357	0.0885889	0.0804684
-2.99583	0.125615	0.1497	0.0827833	0.0942529	0.138362	0.10588	0.12643	0.0508923	0.1248	0.13286			0.145108	0.0726929	0.0732813	0.0952158
-2.99167	0.100331	0.14828	0.113089	0.114071	0.108654	0.12259	0.11507	0.0432231	0.1213	0.14254			0.1421	0.09855	0.0886125	0.106389
-2.9875	0.0739385	0.15074	0.112489	0.125688	0.101308	0.11229	0.13693	0.0372615	0.1376	0.14506			0.155231	0.0948571	0.100925	0.0794579
-2.98333	0.0936231	0.1553	0.107078	0.0828882	0.109285	0.11327	0.13593	0.0693846	0.1588	0.162267			0.140969	0.12355	0.125031	0.0864474
-2.97917	0.112423	0.14108	0.113972	0.119976	0.0874077	0.12609	0.14421	0.0565615	0.10435	0.12188			0.0621385	0.1233	0.1383	0.109074
-2.975	0.115408	0.1088	0.08355	0.126159	0.0987643	0.13394	0.14017	0.0863692	0.14675	0.117073			0.0703462	0.105457	0.161612	0.0944895
-2.97083	0.1197	0.15634	0.116133	0.107353	0.0923357	0.13761	0.13668	0.0698385	0.14985	0.120173			0.0774	0.102121	0.133488	0.0825647
-2.96667	0.120538	0.14486	0.127872	0.136724	0.137129	0.12901	0.14881	0.102286	0.1661	0.123873			0.0954923	0.110621	0.166075	0.110118
-2.9625	0.1272	0.15562	0.127567	0.143	0.107653	0.11335	0.1441	0.09715	0.1295	0.112587			0.116508	0.123436	0.132841	0.118471
-2.95833	0.119854	0.13052	0.118467	0.1169	0.121153	0.1086	0.13631	0.0844786	0.1422	0.110253			0.119438	0.111879	0.129118	0.153953
-2.95417	0.114038	0.1291	0.130006	0.1279	0.0678067	0.11591	0.135	0.0685	0.1798	0.12994			0.154454	0.133192	0.134553	0.0992765
-2.95	0.116146	0.14716	0.1367	0.143806	0.136133	0.13567	0.12229	0.0779857	0.1479	0.118653			0.139077	0.140077	0.136882	0.1046
-2.94583	0.151046	0.16126	0.125317	0.118565	0.072	0.137167	0.13225	0.0978	0.1973	0.121193			0.0963154	0.0968077	0.138253	0.1142
-2.94167	0.0871385	0.12176	0.125667	0.156306	0.0913	0.127	0.120322	0.0920867	0.1446	0.128407			0.116454	0.129515	0.167271	0.0973059
-2.9375	0.115669	0.14134	0.158606	0.140829	0.1038	0.126878	0.139444	0.06988	0.1402	0.14422			0.1187	0.0950231	0.135312	0.113965
-2.93333	0.125638	0.12292	0.109622	0.113818	0.0840933	0.130433	0.124756	0.0395733	0.1579	0.128547			0.136846	0.0725462	0.134871	0.108447
-2.92917	0.102846	0.1206	0.115828	0.145971	0.0442467	0.1276	0.126922	0.0377467	0.1662	0.1088			0.145992	0.0601	0.131235	0.140524
-2.925	0.123523	0.13708	0.144639	0.138382	0.0649533	0.112944	0.1455	0.0449733	0.17695	0.135194			0.131008	0.0868538	0.126729	0.0987824
-2.92083	0.130131	0.11764	0.128472	0.142441	0.09672	0.115678	0.163711	0.0485	0.1535	0.146976			0.158846	0.0875923	0.123459	0.0943471
-2.91667	0.138369	0.15086	0.126844	0.145865	0.14386	0.0829	0.155744	0.06632	0.1591	0.1033			0.169592	0.0911385	0.124971	0.0950118
-2.9125	0.145631	0.17986	0.124367	0.129524	0.0878	0.0743222	0.150478	0.0327333	0.13475	0.114065			0.12	0.0589692	0.101541	0.0924118
-2.90833	0.0893923	0.16438	0.130044	0.106075	0.142167	0.0848111	0.145289	0.0613667	0.12475	0.112871			0.160838	0.0837615	0.122871	0.0752824
-2.90417	0.109785	0.14478	0.142017	0.119756	0.0904267	0.0633556	0.143867	0.06798	0.15045	0.129582			0.163531	0.0923923	0.148035	0.0902647
-2.9	0.106823	0.13456	0.129106	0.132238	0.08202	0.0717556	0.137443	0.0555533	0.15265	0.111241			0.0952692	0.0728154	0.117106	0.162135
-2.89583	0.109162	0.1544	0.122056	0.148481	0.0763812	0.0895556	0.134543	0.0757133	0.1853	0.124671			0.140331	0.0893077	0.106888	0.105971
-2.89167	0.1172	0.15082	0.119089	0.132931	0.109525	0.0882667	0.141643	0.07316	0.20655	0.134306			0.1135	0.0869462	0.106253	0.112476
-2.8875	0.102854	0.13276	0.0918722	0.140894	0.090475	0.1045	0.0922	0.0624733	0.17355	0.127588			0.156238	0.0967	0.115476	0.0857176
-2.88333	0.118746	0.15242	0.138072	0.142313	0.135481	0.116411	0.118314	0.0497867	0.18365	0.115641			0.165746	0.121215	0.112382	0.124159
-2.87917	0.101708	0.10898	0.141567	0.131831	0.142019	0.0855778	0.132029	0.06754	0.1979	0.0877765			0.131346	0.124585	0.113994	0.108782
-2.875	0.119954	0.15348	0.120683	0.140356	0.120188	0.0584	0.156257	0.0533467	0.15285	0.121688			0.111169	0.109354	0.124253	0.123928
-2.87083	0.111869	0.16626	0.0974167	0.124494	0.173941	0.0680667	0.129986	0.0343933	0.2303	0.0892353			0.118438	0.115377	0.143976	0.12915
-2.86667	0.100646	0.12788	0.119767	0.139975	0.174971	0.0477889	0.109414	0.04656	0.1824	0.11			0.162569	0.106685	0.118347	0.118461
-2.8625	0.0943923	0.16806	0.120239	0.135	0.1666	0.0846333	0.0722714	0.0727867	0.16775	0.106182			0.124769	0.09075	0.136453	0.120644
-2.85833	0.102177	0.16542	0.104083	0.112725	0.161071	0.0343111	0.0846	0.0744533	0.15855	0.109129			0.0968692	0.1006	0.123012	0.1349
-2.85417	0.117431	0.1235	0.115839	0.140181	0.153541	0.0721333	0.133071	0.0755667	0.19285	0.134118			0.120192	0.133464	0.0923412	0.101961
-2.85	0.100285	0.09994	0.116106	0.134106	0.104418	0.0671667	0.1256	0.0690067	0.2124	0.102029			0.104985	0.145069	0.0939412	0.0957
-2.84583	0.109354	0.103767	0.127433	0.124125	0.166235	0.0511889	0.141186	0.104273	0.14285	0.151906			0.147562	0.130057	0.0966067	0.122939
-2.84167	0.105092	0.09205	0.145822	0.113653	0.150724	0.0492889	0.145443	0.07506	0.1752	0.146553			0.129069	0.129279	0.11608	0.141306
-2.8375	0.111415	0.0929667	0.0992722	0.133729	0.138	0.0586778	0.154229	0.09158	0.1551	0.165082			0.164131	0.0870214	0.0809467	0.0959833
-2.83333	0.0903615	0.105133	0.116339	0.103059	0.111559	0.0742333	0.150543	0.0842733	0.17415	0.134582			0.1512	0.109847	0.08646	0.0911333
-2.82917	0.122177	0.10695	0.106383	0.110812	0.141753	0.0670778	0.158443	0.0943467	0.1519	0.128735			0.156492	0.121227	0.0763	0.09685
-2.825	0.117508	0.0789333	0.131894	0.0750412	0.152747	0.0653333	0.147571	0.09404	0.1416	0.136518			0.124462	0.110867	0.0689933	0.0686833
-2.82083	0.118715	0.0765667	0.126122	0.104424	0.155482	0.101278	0.1432	0.0797067	0.10935	0.140253			0.179408	0.13268	0.0386667	0.08465
-2.81667	0.112862	0.03125	0.161339	0.0939118	0.148006	0.09655	0.145857	0.0926467	0.131	0.119841			0.176908	0.109553	0.0771312	0.110689
-2.8125	0.0983636	0.0274	0.14035	0.106124	0.127812	0.10267	0.128829	0.100207	0.1516	0.166794			0.114008	0.144333	0.0609562	0.0746722
-2.80833	0.0911273	0.0388167	0.106383	0.0972059	0.1749	0.10791	0.152343	0.0866467	0.13355	0.124394			0.151615	0.1165	0.0829	0.111789
-2.80417	0.0860182	0.01075	0.137578	0.0966353	0.122471	0.1258	0.126214	0.09854	0.14285	0.131188			0.106643	0.0982133	0.0863875	0.0820167
-2.8	0.118418	0.0606167	0.107883	0.139494	0.126506	0.1184	0.136386	0.0803667	0.1607	0.141329			0.0975571	0.108813	0.0925062	0.0867833
-2.79583	0.0846091	0.0676667	0.112044	0.0974059	0.110453	0.12263	0.144871	0.127413	0.1874	0.136906			0.0875143	0.1231	0.122756	0.109606
-2.79167	0.0869727	0.116117	0.113406	0.116147	0.127182	0.13226	0.1383	0.10786	0.18165	0.109359			0.0611643	0.130487	0.119694	0.111828
-2.7875	0.101927	0.121917	0.109089	0.09474	0.132047	0.13528	0.144643	0.103433	0.18125	0.139629			0.03645	0.0867267	0.0968187	0.115172
-2.78333	0.0884091	0.109917	0.0926	0.12466	0.154118	0.11857	0.139057	0.0870667	0.16325	0.132465			0.0469071	0.118167	0.106125	0.106011
-2.77917	0.0837455	0.13855	0.0827056	0.12912	0.114129	0.11529	0.115814	0.0897267	0.1908	0.133488			0.0546	0.12218	0.133825	0.110817
-2.775	0.0965455	0.151817	0.0936722	0.123713	0.147947	0.08921	0.100357	0.08478	0.18365	0.159176			0.0589357	0.129733	0.1405	0.109706
-2.77083	0.0950636	0.110067	0.101806	0.129587	0.1197	0.08132	0.1081	0.0801733	0.2088	0.0847059			0.0510071	0.11494	0.090175	0.0898667
-2.76667	0.0633818	0.127817	0.105611	0.0876867	0.128018	0.0994	0.104986	0.0831067	0.2379	0.103476			0.0328857	0.1116	0.108238	0.1199
-2.7625	0.0717455	0.0850833	0.0894056	0.111487	0.0888235	0.1194	0.106129	0.09526	0.2327	0.101171			0.0405071	0.100333	0.1213	0.0667667
-2.75833	0.07581	0.13345	0.113678	0.0992	0.119553	0.10668	0.100214	0.0858267	0.24235	0.117424			0.0326	0.127387	0.113419	0.106961
-2.75417	0.0896	0.117883	0.143211	0.0947	0.161053	0.10033	0.104114	0.09264	0.17635	0.0961059			0.0460714	0.1249	0.115894	0.0865889
-2.75	0.07527	0.118083	0.0856444	0.0998267	0.123529	0.10806	0.0821714	0.0646067	0.16475	0.116447			0.0590714	0.10414	0.116587	0.0878778
-2.74583	0.07938	0.09755	0.0919278	0.100487	0.138335	0.123	0.0834286	0.0841733	0.14065	0.101535			0.04495	0.08734	0.0992688	0.0799667
-2.74167	0.07143	0.122567	0.0663333	0.0829667	0.110141	0.15573	0.0686286	0.0974533	0.16885	0.0883706			0.08145	0.0978133	0.113494	0.0809167
-2.7375	0.07605	0.0943333	0.0937444	0.07848	0.159241	0.1328	0.105733	0.05996	0.1726	0.0960765			0.09615	0.0914667	0.0815312	0.102872
-2.73333	0.07886	0.144367	0.0929722	0.0795133	0.143441	0.13259	0.129583	0.0596533	0.12155	0.115241			0.1109	0.102164	0.097575	0.108011
-2.72917	0.09009	0.105483	0.0884056	0.113853	0.148988	0.14406	0.137617	0.0592333	0.1531	0.0955824			0.109071	0.119643	0.0888687	0.129661
-2.725	0.08929	0.109017	0.0966778	0.0902533	0.165529	0.14578	0.112133	0.0666	0.1599	0.112971			0.116143	0.121307	0.0853437	0.08345
-2.72083	0.10208	0.11375	0.0915167	0.0990067	0.136506	0.1425	0.1163	0.0654133	0.1447	0.0963706			0.13375	0.102179	0.125094	0.103528
-2.71667	0.10738	0.0854	0.126033	0.100293	0.132929	0.14633	0.13665	0.0647133	0.17325	0.119994			0.1305	0.0952571	0.119913	0.108311
-2.7125	0.09133	0.117433	0.0973611	0.106067	0.146724	0.13705	0.12635	0.04392	0.137	0.0997882			0.1174	0.0997429	0.144025	0.11185
-2.70833	0.09436	0.105217	0.114078	0.11852	0.108853	0.12895	0.134083	0.06896	0.1653	0.103			0.148993	0.0837	0.14935	0.0790056
-2.70417	0.11002	0.0682	0.0902056	0.112987	0.120488	0.107133	0.110033	0.0756067	0.22805	0.0945118			0.131764	0.0719429	0.147894	0.0732222
-2.7	0.08407	0.0952667	0.1216	0.12978	0.0726471	0.126	0.115783	0.0789	0.1709	0.101029			0.14005	0.0949357	0.148462	0.0519667
-2.69583	0.08951	0.0792667	0.118644	0.11812	0.0850294	0.110144	0.1241	0.09064	0.14465	0.0793941			0.178343	0.0905286	0.154344	0.0244167
-2.69167	0.09757	0.0988	0.111194	0.121827	0.0740706	0.113033	0.126133	0.03694	0.17685	0.117683			0.155736	0.117629	0.15135	0.01485
-2.6875	0.08514	0.117033	0.125067	0.0985333	0.0880412	0.0989667	0.112433	0.0433333	0.16265	0.142244			0.122814	0.0842929	0.140237	0.000288889
-2.68333	0.08692	0.1467	0.119578	0.116227	0.0721353	0.0870667	0.1193	0.0595	0.1693	0.114722			0.123193	0.101029	0.135075	-0.0185722
-2.67917	0.08608	0.1344	0.119328	0.102727	0.0937235	0.0956556	0.102083	0.0882467	0.16615	0.121112			0.139793	0.0769	0.152414	-0.00651667
-2.675	0.08914	0.146814	0.1127	0.0710333	0.0815941	0.0794	0.0933667	0.10852	0.1945	0.0898562			0.123729	0.118936	0.13305	0.0108778
-2.67083	0.10296	0.128086	0.0961278	0.0949133	0.104124	0.0889556	0.0967833	0.07904	0.1895	0.114494			0.14025	0.0784857	0.115107	0.0260167
-2.66667	0.08616	0.0862571	0.103056	0.0924267	0.132447	0.0996444	0.10445	0.0713267	0.15015	0.10015			0.138843	0.113779	0.122867	0.0408833
-2.6625	0.08602	0.1125	0.102956	0.0975467	0.110453	0.0957111	0.100167	0.0753067	0.21345	0.139513			0.180814	0.0671286	0.1014	0.0605667
-2.65833	0.08256	0.130343	0.120456	0.10582	0.154276	0.110189	0.110383	0.0654071	0.2016	0.131219			0.150057	0.101521	0.142787	0.0532111
-2.65417	0.07116	0.113314	0.152294	0.0782667	0.135482	0.125933	0.112083	0.0605643	0.1774	0.0877562			0.145721	0.0816286	0.146713	0.0756167
-2.65	0.07846	0.0901143	0.100128	0.109913	0.158218	0.124644	0.11304	0.0609214	0.15165	0.132756			0.155893	0.13245	0.126733	0.0805167
-2.64583	0.08028	0.126343	0.119822	0.0881067	0.132	0.129444	0.09612	0.0452857	0.15	0.106581			0.171736	0.125629	0.159033	0.0739778
-2.64167	0.09739	0.0944857	0.0921778	0.123294	0.138812	0.0959	0.1083	0.0253071	0.21095	0.10745			0.170321	0.127057	0.149607	0.0577111
-2.6375	0.07331	0.124214	0.115189	0.109063	0.142994	0.0950333	0.0940333	0.02945	0.1933	0.073225			0.161121	0.136557	0.152567	0.0748944
-2.63333	0.07177	0.115471	0.116028	0.127925	0.147788	0.0772333	0.0837833	0.0194857	0.174	0.102212		0.2073	0.154257	0.124036	0.15074	0.0825278
-2.62917	0.0865	0.122429	0.109333	0.161319	0.186753	0.0588667	0.08555	0.0599143	0.15625	0.077925		0.1731	0.149479	0.1277	0.145007	0.0701278
-2.625	0.07168	0.1134	0.104106	0.0898625	0.133076	0.0694556	0.0518667	0.0496071	0.1772	0.117294		0.2951	0.129014	0.119207	0.143013	0.106611
-2.62083	0.10467	0.135829	0.107022	0.126375	0.181788	0.0979889	0.0436	0.06005	0.1376	0.0833062		0.2055	0.167443	0.0886786	0.188793	0.109672
-2.61667	0.07622	0.130571	0.0928056	0.108444	0.127753	0.121722	0.02565	0.0521143	0.2251	0.0891875		0.1591	0.1656	0.0987571	0.134967	0.0849588
-2.6125	0.11688	0.136729	0.0925278	0.125812	0.127818	0.126933	0.0566	0.0628643	0.18745	0.114519		0.1756	0.201043	0.0787214	0.151473	0.125441
-2.60833	0.0987	0.104471	0.0625444	0.125881	0.143588	0.118778	0.0607333	0.0447929	0.14445	0.104781		0.1802	0.169964	0.0876214	0.15748	0.0594118
-2.60417	0.09939	0.151671	0.0741667	0.0913125	0.146076	0.108144	0.0653667	0.0635643	0.1709	0.090725		0.2164	0.1965	0.0928643	0.151127	0.0824294
-2.6	0.08477	0.142129	0.0839722	0.0714	0.138476	0.0924444	0.097	0.0779714	0.1472	0.143181		0.1573	0.188471	0.117443	0.1663	0.0928294
-2.59583	0.11412	0.138443	0.12525	0.100337	0.139941	0.0972556	0.10775	0.0691286	0.17145	0.115369		0.14	0.154564	0.10965	0.184167	0.116606
-2.59167	0.11651	0.141857	0.129956	0.0945647	0.125747	0.0848667	0.102783	0.09325	0.167	0.108188		0.1652	0.134192	0.128764	0.12348	0.121412
-2.5875	0.09656	0.0924	0.0794833	0.0734812	0.127024	0.109889	0.0951	0.0737286	0.13705	0.137806		0.2074	0.1835	0.129647	0.159513	0.0915824
-2.58333	0.10359	0.133571	0.114861	0.111419	0.107212	0.100633	0.0974333	0.0525429	0.1702	0.093175		0.1284	0.174585	0.129093	0.113967	0.107947
-2.57917	0.10429	0.0922143	0.112933	0.0993187	0.1242	0.0992222	0.0905	0.0901786	0.1191	0.122481		0.203	0.136723	0.115331	0.177931	0.0880059
-2.575	0.06324	0.119357	0.123933	0.120414	0.0801235	0.118156	0.0723833	0.0743714	0.17325	0.128738		0.1179	0.116015	0.138244	0.152654	0.1585
-2.57083	0.10081	0.116486	0.0801556	0.102414	0.115629	0.127833	0.0797833	0.0599286	0.1658	0.138238		0.1597	0.120015	0.0866125	0.156092	0.138688
-2.56667	0.10359	0.115986	0.111628	0.137514	0.126129	0.113944	0.102133	0.0953286	0.09635	0.125619		0.1832	0.166823	0.11345	0.139638	0.113635
-2.5625	0.10254	0.120714	0.0928167	0.0923571	0.151224	0.102789	0.102683	0.0716571	0.11215	0.113706		0.0997	0.147715	0.101737	0.129746	0.115165
-2.55833	0.07869	0.106971	0.09115	0.109664	0.192841	0.0962444	0.123133	0.0943714	0.0929	0.114131		0.1388	0.1288	0.115219	0.1621	0.105706
-2.55417	0.11484	0.126386	0.0784111	0.0801143	0.1395	0.1143	0.124217	0.0911429	0.1469	0.105944		0.1683	0.176269	0.0926375	0.170908	0.117929
-2.55	0.07431	0.134286	0.1047	0.141121	0.168329	0.146656	0.10935	0.0553071	0.0783	0.154806		0.1406	0.136108	0.13815	0.129415	0.0801941
-2.54583	0.07975	0.1329	0.0894722	0.0959714	0.125759	0.148911	0.110767	0.0859214	0.11845	0.111831		0.1289	0.205323	0.0920062	0.153038	0.142312
-2.54167	0.0996	0.115971	0.0991611	0.12105	0.127365	0.115089	0.0945333	0.0913143	0.11505	0.139737		0.1593	0.168169	0.0756125	0.160631	0.106859
-2.5375	0.10608	0.131043	0.0862278	0.126929	0.135376	0.0865889	0.0909	0.107979	0.1522	0.107631		0.1227	0.168923	0.0995438	0.158131	0.0881294
-2.53333	0.08676	0.0902714	0.101317	0.13135	0.129829	0.101944	0.103933	0.0778286	0.0892	0.126256		0.1377	0.168377	0.0855438	0.201579	0.114788
-2.52917	0.11073	0.122829	0.106333	0.104993	0.147659	0.113133	0.131333	0.08075	0.156	0.1109		0.1685	0.156492	0.112144	0.161379	0.103312
-2.525	0.06686	0.135057	0.105522	0.103271	0.132235	0.1153	0.1191	0.0884357	0.1671	0.104362		0.1407	0.187507	0.0976188	0.14475	0.0847882
-2.52083	0.09217	0.1018	0.0796944	0.106093	0.117824	0.0850111	0.102567	0.0751857	0.22685	0.0865687		0.1	0.143057	0.103962	0.110414	0.0911765
-2.51667	0.0947	0.1209	0.09825	0.130714	0.111053	0.0970556	0.0921667	0.0751571	0.17435	0.0845438		0.1019	0.172914	0.104681	0.14725	0.0742706
-2.5125	0.08095	0.0967	0.0907444	0.130164	0.132629	0.0994667	0.09	0.0958429	0.1835	0.07795		0.1171	0.149071	0.101487	0.1522	0.0720706
-2.50833	0.119033	0.120314	0.0841389	0.134993	0.147853	0.120733	0.0451667	0.0951214	0.16865	0.0803187		0.1376	0.124029	0.102475	0.153421	0.0857824
-2.50417	0.0944	0.116786	0.110911	0.133464	0.137735	0.1212	0.0459833	0.0998714	0.12495	0.074225		0.1433	0.126357	0.0934563	0.106253	0.0835235
-2.5	0.11082	0.0966571	0.121106	0.1105	0.138771	0.123178	0.0535167	0.102629	0.20875	0.0676		0.146	0.103036	0.077175	0.12218	0.0674765
-2.49583	0.132527	0.101729	0.139611	0.125743	0.146076	0.129789	0.0868	0.0697	0.1434	0.0780125		0.23	0.125764	0.0866625	0.118933	0.101429
-2.49167	0.135082	0.0982857	0.127356	0.113157	0.132806	0.102389	0.120233	0.114529	0.11565	0.0774125		0.1913	0.0982786	0.090025	0.0990333	0.120294
-2.4875	0.110609	0.0603714	0.123722	0.0997786	0.169341	0.0982111	0.0998167	0.0872643	0.17335	0.077325		0.1868	0.0755571	0.109994	0.10732	0.0741824
-2.48333	0.111891	0.0626143	0.137778	0.111071	0.158247	0.0947778	0.125567	0.0835357	0.19	0.0867187	-0.1714	0.0969	0.0799357	0.121106	0.0931333	0.0786
-2.47917	0.0717	0.0909857	0.112261	0.138121	0.148153	0.114644	0.109117	0.0594	0.1877	0.0915312	-0.1834	0.1153	0.0675214	0.110262	0.0932267	0.0844882
-2.475	0.105491	0.110357	0.123611	0.0911786	0.102735	0.111178	0.0761333	0.0940357	0.1783	0.0814938	-0.1744	0.1634	0.0982214	0.109588	0.08072	0.102789
-2.47083	0.0863455	0.138843	0.123378	0.116086	0.143041	0.0883556	0.094	0.0988571	0.132	0.051375	-0.2136	0.0975	0.0779357	0.085825	0.0620733	0.0900833
-2.46667	0.09343	0.123629	0.119689	0.123343	0.132771	0.0986333	0.0718	0.0747857	0.1271	0.0626625	-0.1727	0.1047	0.09775	0.0804312	0.0667133	0.117232
-2.4625	0.08867	0.120857	0.117456	0.103407	0.123847	0.111811	0.0944167	0.0971571	0.1744	0.0852625	-0.2213	0.1252	0.0973071	0.121125	0.0898467	0.115984
-2.45833	0.12161	0.0875143	0.107794	0.109586	0.125029	0.144078	0.107283	0.0895929	0.1613	0.0953438	-0.2289	0.1333	0.142971	0.127594	0.149813	0.107674
-2.45417	0.08772	0.1381	0.0942611	0.142286	0.151582	0.149611	0.10885	0.0927	0.1306	0.13125	-0.2035	0.0202	0.147227	0.112162	0.12672	0.113505
-2.45	0.104136	0.121114	0.0910389	0.0697857	0.146959	0.140678	0.0920333	0.0882214	0.178	0.100187	-0.2458	0.0182	0.116347	0.12105	0.137193	0.115695
-2.44583	0.0869182	0.156814	0.0776333	0.0978786	0.136235	0.145444	0.06765	0.120764	0.1822	0.0807812	-0.2218	0.0457	0.137687	0.104531	0.159487	0.104242
-2.44167	0.105364	0.108214	0.0921611	0.108071	0.121982	0.163767	0.0592833	0.114471	0.2063	0.0889625	-0.2262	0.0282	0.109587	0.0931437	0.112833	0.134432
-2.4375	0.103009	0.117629	0.0768167	0.108236	0.104606	0.171422	0.05345	0.154736	0.1993	0.0929563	-0.1506	0.16545	0.0762067	0.116013	0.0936667	0.1018
-2.43333	0.110827	0.104143	0.0872889	0.107657	0.127547	0.160478	0.0531333	0.0914071	0.1539	0.0957812	-0.1642	0.13225	0.136227	0.0992	0.0980533	0.121995
-2.42917	0.0935091	0.104786	0.102133	0.0935071	0.105971	0.166822	0.04385	0.0922857	0.1433	0.103806	-0.2255	0.15595	0.11244	0.107112	0.13658	0.109568
-2.425	0.109591	0.0982714	0.102994	0.0975071	0.135441	0.135267	0.0405167	0.11335	0.1523	0.116769	-0.03905	0.1211	0.09646	0.114619	0.132127	0.119416
-2.42083	0.0878818	0.0832571	0.104833	0.0751714	0.146312	0.145778	0.0379	0.127507	0.1454	0.119075	-0.05255	0.1668	0.121871	0.138719	0.11354	0.117379
-2.41667	0.108691	0.118686	0.0951556	0.0557429	0.181871	0.1729	0.0687167	0.133729	0.1111	0.103456	-0.03855	0.1864	0.103143	0.128894	0.11746	0.0943579
-2.4125	0.103018	0.0750286	0.0796833	0.0480786	0.140206	0.170533	0.0415333	0.116864	0.0596	0.126594	-0.0425	0.14715	0.0958286	0.118344	0.102693	0.0947842
-2.40833	0.102291	0.0861571	0.0869167	0.0765786	0.150994	0.127733	0.0465667	0.0818143	0.1559	0.139219	-0.03865	0.1611	0.0805214	0.118806	0.103373	0.104711
-2.40417	0.102645	0.0947714	0.117939	0.0644643	0.136047	0.169856	0.0905833	0.110393	0.14575	0.110525	-0.0156	0.18265	0.123436	0.115763	0.0717133	0.101089
-2.4	0.0982455	0.0753286	0.0882611	0.0859571	0.137735	0.153089	0.0920333	0.0945786	0.22375	0.132944	-0.02965	0.16865	0.111593	0.139581	0.0670333	0.0904368
-2.39583	0.0680636	0.135714	0.0984722	0.106079	0.136924	0.142656	0.0786333	0.06735	0.16565	0.105256	-0.02905	0.1501	0.126471	0.090575	0.0917867	0.0712526
-2.39167	0.113973	0.109157	0.131639	0.0786286	0.1436	0.142533	0.0888	0.0574071	0.1825	0.0975938	-0.00345	0.14655	0.112938	0.107835	0.0746	0.0771263
-2.3875	0.0814273	0.101029	0.100122	0.0982333	0.132753	0.128967	0.0846429	0.0420643	0.20965	0.112006	-0.0201	0.18425	0.116854	0.125547	0.0992733	0.0748895
-2.38333	0.120891	0.0999571	0.0756444	0.09598	0.141259	0.147167	0.0807429	0.0503571	0.1735	0.141169	-0.03365	0.16615	0.131977	0.137971	0.0923133	0.107942
-2.37917	0.0782	0.1114	0.114961	0.0989867	0.146412	0.131078	0.0780429	0.05215	0.21285	0.133775	-0.04045	0.12235	0.148123	0.137424	0.123307	0.108942
-2.375	0.0983909	0.0676571	0.108333	0.101393	0.127659	0.159222	0.0982429	0.0577286	0.1907	0.12715	-0.01045	0.10835	0.0950154	0.130947	0.101907	0.112911
-2.37083	0.0953455	0.0729429	0.106944	0.117133	0.145429	0.158856	0.0919143	0.04935	0.1966	0.134187	-0.0333	0.0663	0.126731	0.112113	0.12722	0.104579
-2.36667	0.0862909	0.0889143	0.0707278	0.110727	0.102312	0.156256	0.0912571	0.0564071	0.207	0.101263	-0.02615	0.07225	0.117092	0.131893	0.10842	0.109353
-2.3625	0.0993	0.0859714	0.118144	0.0960533	0.118994	0.188411	0.125586	0.06455	0.18915	0.09475	-0.0259	0.1131	0.126623	0.152413	0.111933	0.118311
-2.35833	0.0873182	0.0512429	0.0831389	0.1261	0.0808176	0.165467	0.126514	0.0544714	0.19265	0.136393	-0.02965	0.1353	0.130277	0.1291	0.144853	0.0883053
-2.35417	0.0944909	0.0693857	0.09265	0.13788	0.0598412	0.1514	0.103614	0.0561143	0.2059	0.112893	-0.0125	0.0943	0.141177	0.13844	0.143433	0.0913579
-2.35	0.0955182	0.0781429	0.100589	0.0973733	0.0706529	0.130333	0.134471	0.0490071	0.14415	0.119664	-0.0144	0.11285	0.152162	0.142687	0.108447	0.121353
-2.34583	0.0932636	0.0722	0.107583	0.13264	0.0235529	0.117089	0.131357	0.0576286	0.21135	0.0978429	-0.01005	0.05055	0.139346	0.1581	0.118407	0.107263
-2.34167	0.0999273	0.0871857	0.113544	0.120593	0.0647529	0.120289	0.136943	0.0628071	0.1886	0.1291	-0.0441	0.06955	0.139477	0.13132	0.10558	0.167547
-2.3375	0.0968091	0.0646857	0.126694	0.136712	0.0516235	0.116244	0.144629	0.0809	0.19625	0.114957	-0.0129	0.10335	0.154862	0.118727	0.1195	0.151058
-2.33333	0.117209	0.0626286	0.103544	0.114606	0.0509235	0.114233	0.135729	0.1285	0.15365	0.0991357	0.009	0.0138	0.156808	0.11848	0.1262	0.138589
-2.32917	0.105236	0.0616857	0.114072	0.116019	0.0682412	0.120589	0.129529	0.121043	0.14975	0.136007	0.0218	-0.02995	0.160185	0.117613	0.08886	0.0815474
-2.325	0.114018	0.102829	0.112606	0.113787	0.0892882	0.117356	0.160643	0.10756	0.135	0.116	0.0086	-0.04145	0.138077	0.0906867	0.0964467	0.0890474
-2.32083	0.0834727	0.0689286	0.0826333	0.122719	0.128276	0.125822	0.156643	0.142	0.14205	0.101857	-0.02895	-0.0477	0.170354	0.102093	0.131	0.111621
-2.31667	0.108327	0.107657	0.106594	0.091775	0.0937059	0.114811	0.133971	0.106427	0.18695	0.118893	0.0143	-0.0454	0.140731	0.12604	0.126373	0.0989947
-2.3125	0.1066	0.122614	0.0943611	0.114706	0.0875529	0.0980889	0.1381	0.09066	0.16575	0.08062	0.0247	-0.01345	0.140077	0.122973	0.0931133	0.108984
-2.30833	0.0933818	0.117514	0.116911	0.109375	0.134382	0.0763667	0.123886	0.0930067	0.188	0.0969067	0.01345	0.0512	0.1484	0.123	0.144487	0.122068
-2.30417	0.0985909	0.102757	0.145172	0.0713562	0.110482	0.07	0.141486	0.11218	0.1377	0.0937857	0.008	0.1638	0.1446	0.12728	0.12596	0.111453
-2.3	0.0986091	0.102757	0.0968278	0.0897187	0.113753	0.104822	0.120071	0.106833	0.17515	0.0884643	0.00525	0.17325	0.1272	0.0992	0.161253	0.139295
-2.29583	0.0821273	0.1084	0.1441	0.0955125	0.109812	0.0784889	0.117029	0.125333	0.1792	0.100357	0.0092	0.1403	0.101392	0.138225	0.13296	0.100605
-2.29167	0.0890727	0.106929	0.106078	0.0848437	0.1198	0.0654444	0.1334	0.0753333	0.1963	0.127936	0.01315	0.07795	0.104154	0.17135	0.137233	0.126889
-2.2875	0.119536	0.0703429	0.120511	0.0847438	0.113976	0.0860222	0.127214	0.0875333	0.1514	0.120757	0.02335	0.17465	0.130623	0.158844	0.124867	0.122084
-2.28333	0.118827	0.0799143	0.105056	0.117269	0.0856235	0.0827444	0.146786	0.0962133	0.1134	0.09345	0.08105	0.1506	0.135521	0.163594	0.11602	0.112437
-2.27917	0.105	0.0596571	0.133206	0.0954312	0.0793412	0.103089	0.162829	0.106747	0.10995	0.113729	0.09175	0.1396	0.121971	0.165144	0.126787	0.109553
-2.275	0.1462	0.0880714	0.132128	0.0843938	0.122047	0.115222	0.154014	0.105833	0.133	0.113607	0.0957	0.15435	0.144685	0.148769	0.105873	0.115453
-2.27083	0.0780182	0.0794143	0.133567	0.0929062	0.146624	0.109922	0.150257	0.108867	0.1603	0.104943	0.10655	0.13885	0.159431	0.117894	0.0570467	0.102616
-2.26667	0.105418	0.0716714	0.128611	0.125087	0.115894	0.104767	0.150271	0.0792333	0.1842	0.116786	0.1402	0.2176	0.194162	0.130144	0.0981467	0.0752579
-2.2625	0.0825818	0.0666857	0.13175	0.108056	0.118582	0.108389	0.150417	0.0898467	0.16935	0.110629	0.1102	0.1865	0.173885	0.133856	0.110107	0.0688842
-2.25833	0.102327	0.0578286	0.0792333	0.132344	0.113344	0.112478	0.0938167	0.111707	0.1959	0.108293	0.12105	0.07525	0.174208	0.103056	0.101133	0.0730211
-2.25417	0.138618	0.0739714	0.0729389	0.134182	0.146494	0.124722	0.0997	0.0904333	0.15975	0.114957	0.13895	0.1026	0.167354	0.118575	0.0847467	0.0566684
-2.25	0.106127	0.0463286	0.0900722	0.1369	0.124875	0.0959556	0.08565	0.103287	0.2116	0.117171	0.1434	0.0837	0.146377	0.108231	0.114753	0.0558
-2.24583	0.0862818	0.0894857	0.108056	0.166976	0.113071	0.0879444	0.110967	0.0900867	0.1771	0.117371	0.16245	0.08105	0.115492	0.101606	0.105873	0.0545105
-2.24167	0.0761636	0.101014	0.112378	0.0918353	0.135438	0.0828778	0.137583	0.09988	0.1837	0.157707	0.1849	0.07455	0.114231	0.0932625	0.112807	0.0761421
-2.2375	0.100382	0.0784429	0.145761	0.121582	0.163423	0.0759778	0.140033	0.105487	0.1292	0.137157	0.1768	0.0675	0.121854	0.152337	0.123327	0.0763526
-2.23333	0.083	0.102657	0.0862278	0.128694	0.142138	0.0922111	0.138317	0.0688733	0.17055	0.134907	0.18005	0.1117	0.112769	0.125438	0.106333	0.0981526
-2.22917	0.104245	0.0773286	0.0996333	0.142282	0.104077	0.0949556	0.180283	0.0850467	0.1888	0.135429	0.13605	0.09075	0.127869	0.130819	0.127793	0.0956895
-2.225	0.101564	0.100586	0.119141	0.146188	0.109969	0.0885667	0.156967	0.07278	0.21045	0.113807	0.13925	0.10125	0.1231	0.144038	0.110393	0.102163
-2.22083	0.0956364	0.138357	0.0792529	0.172018	0.185646	0.0985	0.12436	0.0764467	0.179	0.101771	0.20185	0.0842	0.113338	0.120556	0.138467	0.0875263
-2.21667	0.0905545	0.100671	0.0898294	0.114665	0.121046	0.0986778	0.1442	0.0793933	0.1928	0.100143	0.18185	0.08645	0.118408	0.113581	0.174307	0.0669737
-2.2125	0.109009	0.149129	0.0794882	0.135359	0.162092	0.1053	0.13725	0.0466267	0.118	0.0827643	0.1797	0.0802	0.119515	0.118844	0.136947	0.0587737
-2.20833	0.104464	0.117329	0.0594176	0.151447	0.106923	0.125733	0.134783	0.0891733	0.1544	0.103714	0.14755	0.08675	0.0992154	0.0840562	0.162633	0.0418526
-2.20417	0.0742727	0.135543	0.0818059	0.111706	0.125185	0.135022	0.1317	0.0903867	0.17015	0.0854357	0.13935	0.07545	0.127569	0.0694687	0.121287	0.0388737
-2.2	0.0902545	0.101057	0.0724471	0.118788	0.116862	0.146722	0.136017	0.0892933	0.13175	0.12815	0.16945	0.11005	0.141854	0.073725	0.149447	0.0616263
-2.19583	0.117091	0.0965429	0.0425353	0.0887882	0.104738	0.152033	0.150283	0.0861688	0.1571	0.128843	0.16435	0.11145	0.161715	0.0811812	0.13274	0.0757421
-2.19167	0.0777545	0.102214	0.0417765	0.111312	0.100338	0.160011	0.11795	0.0741875	0.20725	0.126764	0.1578	0.1064	0.149069	0.0973312	0.1195	0.0442895
-2.1875	0.0805091	0.1292	0.0655059	0.118406	0.109915	0.135178	0.152217	0.085475	0.15235	0.129357	0.1544	0.1202	0.170808	0.148331	0.0924692	0.0572316
-2.18333	0.08505	0.0907	0.0937824	0.102759	0.109392	0.132956	0.150967	0.094675	0.24495	0.137921	0.16855	0.08905	0.117475	0.095675	0.101731	0.0498158
-2.17917	0.0926	0.1125	0.0591353	0.119753	0.155415	0.129567	0.162233	0.104137	0.18505	0.123864	0.1129	0.07745	0.120017	0.120862	0.142908	0.0629368
-2.175	0.0760833	0.1137	0.0683118	0.148029	0.0669769	0.13	0.153117	0.09135	0.198	0.113571	0.15785	0.05315	0.13655	0.108944	0.134785	0.123116
-2.17083	0.09035	0.152929	0.0755588	0.107494	0.0715231	0.108333	0.163	0.105169	0.15675	0.0937214	0.1447	0.0797	0.140842	0.130906	0.0981308	0.114837
-2.16667	0.0796	0.136471	0.0833765	0.0925	0.0639769	0.102089	0.161783	0.0784875	0.1247	0.111821	0.10795	0.05	0.148825	0.11805	0.132446	0.114963
-2.1625	0.0762167	0.134271	0.0932588	0.117276	0.0396846	0.128389	0.155183	0.0913812	0.11825	0.119314	0.1297	0.0945333	0.146958	0.133471	0.121992	0.0991053
-2.15833	0.0834417	0.147229	0.103012	0.119394	0.0703923	0.1177	0.16045	0.0638813	0.0953	0.127664	0.1112	0.116667	0.147342	0.101182	0.128277	0.0807632
-2.15417	0.08915	0.0943	0.0693706	0.106371	0.0788615	0.119467	0.163383	0.0877625	0.1063	0.113379	0.128	0.1368	0.1159	0.132741	0.0923538	0.0851526
-2.15	0.100742	0.114186	0.0622765	0.1183	0.114685	0.138056	0.157617	0.107381	0.11735	0.137607	0.17265	0.138567	0.0786818	0.0807706	0.123454	0.112879
-2.14583	0.0745667	0.105457	0.0817059	0.113635	0.0810385	0.135244	0.156333	0.0791875	0.08915	0.10798	0.1359	0.140133	0.0796727	0.101747	0.122646	0.112584
-2.14167	0.100367	0.120443	0.0904118	0.134824	0.0852385	0.14	0.13195	0.0629312	0.0826	0.0889687	0.1515	0.1107	0.0770545	0.1002	0.0706923	0.127411
-2.1375	0.0759917	0.1204	0.111347	0.140371	0.0841308	0.1403	0.127983	0.0937625	0.0974	0.110625	0.1778	0.144067	0.0670455	0.114559	0.116469	0.0809105
-2.13333	0.0821583	0.129171	0.102894	0.133729	0.0640077	0.152789	0.14985	0.09095	0.0912	0.116782	0.1246	0.149267	0.104755	0.113612	0.113769	0.101032
-2.12917	0.08375	0.107071	0.0792529	0.120035	0.0523154	0.143533	0.136283	0.0550375	0.1334	0.0980176	0.1348	0.1379	0.109955	0.107641	0.0770615	0.103984
-2.125	0.0809	0.106486	0.0909882	0.122312	0.0664769	0.109644	0.1249	0.0720438	0.11265	0.134871	0.17475	0.181667	0.132955	0.0998647	0.0988692	0.100726
-2.12083	0.0615417	0.108643	0.115147	0.143494	0.0704385	0.113244	0.125067	0.0526937	0.13155	0.108759	0.1653	0.1466	0.151782	0.125012	0.115108	0.0982632
-2.11667	0.0746	0.0833571	0.112859	0.0811824	0.0983077	0.1273	0.12975	0.0840188	0.12595	0.12628	0.16975	0.120233	0.192318	0.121718	0.0567154	0.118758
-2.1125	0.0780385	0.157657	0.126059	0.12488	0.1035	0.1405	0.1451	0.113256	0.142	0.13296	0.1541	0.1229	0.162482	0.129088	0.0921308	0.0938684
-2.10833	0.0630308	0.0794429	0.132182	0.143593	0.102892	0.129867	0.1536	0.072975	0.12785	0.1048	0.16585	0.0698	0.1676	0.145953	0.109377	0.113837
-2.10417	0.0720308	0.1179	0.124488	0.141353	0.0949769	0.137967	0.1293	0.09855	0.13205	0.09746	0.12865	0.0798333	0.146973	0.156241	0.0891385	0.128474
-2.1	0.0748692	0.0936714	0.0950471	0.165507	0.0952077	0.106411	0.1237	0.0877312	0.1669	0.0955	0.15725	0.0808	0.175091	0.162365	0.0810154	0.0989316
-2.09583	0.0673	0.0832429	0.122218	0.110779	0.0965538	0.126444	0.126917	0.0843062	0.1822	0.117367	0.1747	0.0405	0.145136	0.129288	0.102469	0.121963
-2.09167	0.0652091	0.0873429	0.116235	0.141171	0.0819462	0.128289	0.12205	0.0792	0.15935	0.1096	0.151	0.0898667	0.143755	0.159388	0.104138	0.108742
-2.0875	0.0673545	0.0824	0.103812	0.128807	0.115946	0.133256	0.128	0.0935	0.15525	0.114927	0.16785	0.121	0.169145	0.157382	0.0571538	0.121821
-2.08333	0.0405545	0.0900857	0.128012	0.115479	0.0852154	0.130089	0.156183	0.0720188	0.14475	0.11908	0.1496	0.133667	0.197418	0.143771	0.0948615	0.106658
-2.07917	0.0406364	0.0851286	0.0978059	0.0998143	0.121931	0.119333	0.178633	0.103737	0.10685	0.10036	0.1394	0.1485	0.143327	0.122682	0.0849	0.105089
-2.075	0.0462909	0.0696286	0.124512	0.0498214	0.0955308	0.111311	0.17315	0.08815	0.1436	0.152053	0.11845	0.1941	0.162455	0.108712	0.110008	0.100237
-2.07083	0.0290818	0.0834	0.138435	0.0734214	0.122162	0.113522	0.1643	0.0859812	0.14315	0.126313	0.1397	0.1472	0.130455	0.0898353	0.100862	0.0659316
-2.06667	0.0259455	0.0791429	0.136771	0.0888071	0.110254	0.124544	0.1495	0.0642063	0.15475	0.115887	0.1003	0.152033	0.146992	0.0936118	0.0992462	0.0913579
-2.0625	0.0151818	0.102157	0.134047	0.0795286	0.162785	0.105167	0.1478	0.0704125	0.16045	0.149267	0.08665	0.1708	0.174725	0.122271	0.104892	0.0852737
-2.05833	0.0151455	0.109457	0.0990588	0.129257	0.119023	0.120489	0.1375	0.07085	0.1522	0.13834	0.13565	0.169667	0.148342	0.0666059	0.124662	0.0723526
-2.05417	0.0233273	0.113386	0.14425	0.126236	0.155062	0.113456	0.13385	0.0668938	0.1482	0.10868	0.1418	0.1914	0.157992	0.0527529	0.107069	0.0915105
-2.05	0.0355636	0.132812	0.1166	0.136436	0.119408	0.121378	0.132767	0.0801	0.1338	0.105887	0.1609	0.167467	0.1829	0.0562176	0.108062	0.0915316
-2.04583	0.0173636	0.117788	0.125772	0.138071	0.120015	0.1111	0.12615	0.0788625	0.15475	0.0960133	0.1575	0.187067	0.181333	0.0634176	0.158508	0.0757211
-2.04167	0.00649091	0.1276	0.137606	0.130986	0.143862	0.124167	0.133667	0.0985063	0.1283	0.111773	0.1612	0.1803	0.172175	0.0840353	0.130577	0.105326
-2.0375	0.0228273	0.103362	0.132206	0.159921	0.1662	0.123933	0.150533	0.07555	0.16135	0.0690067	0.1732	0.1552	0.169342	0.0784059	0.129631	0.106137
-2.03333	0.0242	0.097175	0.132083	0.0925786	0.115808	0.142922	0.148183	0.105094	0.1444	0.112487	0.1223	0.206267	0.169308	0.0870882	0.128177	0.115574
-2.02917	0.0186909	0.0969375	0.142661	0.148921	0.121308	0.140522	0.145686	0.0691062	0.1547	0.0840133	0.1078	0.173167	0.160683	0.0976647	0.132427	0.0954316
-2.025	0.0265091	0.0969	0.131644	0.11785	0.141769	0.150411	0.131529	0.0861937	0.13745	0.0927333	0.08065	0.139	0.152967	0.106788	0.124536	0.0923263
-2.02083	0.0437364	0.074025	0.141044	0.133314	0.1417	0.1373	0.105514	0.0780875	0.13935	0.0927133	0.0684667	0.1507	0.141483	0.0981824	0.132527	0.124521
-2.01667	0.0429	0.104462	0.138039	0.102307	0.176185	0.138144	0.0854857	0.0943625	0.11745	0.120573	-0.0058	0.185867	0.138525	0.111271	0.140018	0.0875895
-2.0125	0.0249182	0.0996125	0.141994	0.1463	0.106046	0.133378	0.0931143	0.064575	0.16255	0.07784	-0.0300333	0.1422	0.137358	0.0903412	0.127845	0.130384
-2.00833	0.00896364	0.105387	0.134161	0.130521	0.1227	0.130611	0.0906429	0.112687	0.17485	0.0921467	-0.0603	0.0782667	0.111783	0.101059	0.101767	0.0672579
-2.00417	-0.00691818	0.128775	0.183611	0.105721	0.0956231	0.139244	0.0974143	0.104012	0.17305	0.0612733	-0.00596667	0.00843333	0.08885	0.08972	0.142917	0.115079
-2	-0.00744546	0.085	0.139433	0.125721	0.123008	0.135922	0.0984857	0.0772063	0.17965	0.102447	0.0425333	0.000366667	0.0666167	0.12976	0.1056	0.0929789
-1.99583	-0.0219091	0.136825	0.169239	0.152393	0.128023	0.116675	0.0846143	0.104244	0.13485	0.102893	0.0329667	-0.0213333	0.0877167	0.126867	0.07335	0.0850947
-1.99167	-0.00521818	0.09335	0.117928	0.153221	0.158638	0.117438	0.0817571	0.106081	0.14405	0.0911333	-0.0515	0.009	0.0564667	0.131613	0.0941167	0.0824842
-1.9875	0.0295091	0.116925	0.137822	0.146579	0.106223	0.108912	0.0884714	0.1042	0.17865	0.104613	-0.0327333	-0.00193333	0.0754917	0.0987467	0.134523	0.0664368
-1.98333	0.0475364	0.116663	0.109472	0.144886	0.157246	0.116862	0.113057	0.088225	0.1456	0.111607	-0.0077	0.0184333	0.0684667	0.148527	0.0969231	0.0882632
-1.97917	0.0112273	0.10265	0.142939	0.148807	0.158746	0.111013	0.129029	0.082825	0.1741	0.10846	0.0446667	0.0252	0.10415	0.0925333	0.128969	0.0656737
-1.975	0.0235909	0.1313	0.116267	0.129843	0.127292	0.131812	0.117086	0.0896938	0.1434	0.10444	0.0328333	0.122333	0.0900833	0.0866533	0.132	0.0823842
-1.97083	0.0477818	0.09705	0.126989	0.150057	0.157558	0.139687	0.114071	0.0867	0.1553	0.110233	0.0160667	0.1093	0.0977167	0.0999867	0.123815	0.0808105
-1.96667	0.0433	0.149062	0.139378	0.143579	0.10585	0.122475	0.1365	0.0334062	0.2251	0.128347	0.106233	0.1209	0.0632583	0.0910067	0.0993692	0.0979316
-1.9625	0.0388818	0.116237	0.160294	0.1347	0.09635	0.105975	0.132957	0.033525	0.19395	0.0835267	0.0909	0.112133	0.0694333	0.0974	0.103608	0.0774526
-1.95833	0.0402818	0.142638	0.131117	0.143114	0.0737	0.114788	0.122814	0.0331687	0.179	0.0848267	0.121867	-0.0113333	0.0844583	0.1047	0.0910308	0.0781842
-1.95417	0.0376455	0.115212	0.139639	0.136507	0.10925	0.104675	0.102017	0.0411933	0.14245	0.0837733	0.0912	0.0011	0.0823333	0.09948	0.0865154	0.120216
-1.95	0.0445727	0.108925	0.145311	0.119833	0.0864583	0.131362	0.0906667	0.0829	0.15735	0.110987	0.131933	0.0474	0.0857083	0.11018	0.106369	0.0723526
-1.94583	0.0301182	0.130575	0.122789	0.117767	0.0870167	0.138	0.0773333	0.0734333	0.1461	0.123733	0.107267	0.114633	0.095175	0.116933	0.0878615	0.0764579
-1.94167	0.0505364	0.119612	0.130311	0.115494	0.113608	0.132538	0.118383	0.0834733	0.1247	0.127213	0.112733	0.1274	0.0863917	0.126153	0.1304	0.0688053
-1.9375	0.0389909	0.122063	0.160433	0.081475	0.0871833	0.136263	0.114867	0.0871667	0.08065	0.126367	0.117233	0.143533	0.112542	0.15388	0.118138	0.0938895
-1.93333	0.0570727	0.150613	0.107417	0.0905312	0.0957833	0.122887	0.110567	0.1098	0.10785	0.122267	0.1398	0.0965667	0.0918833	0.127173	0.127592	0.0794053
-1.92917	0.0436727	0.139525	0.142572	0.0811313	0.0348417	0.136263	0.106067	0.0973533	0.165	0.0954533	0.1339	0.1133	0.115992	0.0912	0.161446	0.100395
-1.925	0.0407182	0.122713	0.133578	0.0800125	0.0564231	0.119262	0.125583	0.108527	0.1088	0.121107	0.1048	0.127733	0.105958	0.0971667	0.148969	0.0866105
-1.92083	0.0458	0.135275	0.146767	0.082975	0.0187231	0.144063	0.128833	0.07342	0.09445	0.113853	0.131667	0.1171	0.11215	0.06154	0.130246	0.0701632
-1.91667	0.0304818	0.1158	0.135475	0.105125	0.0222846	0.11655	0.12885	0.0585267	0.11775	0.114347	0.1246	0.111667	0.108408	0.0783467	0.130338	0.0825316
-1.9125	0.0334636	0.151425	0.128694	0.129713	0.0309308	0.116337	0.1111	0.0696067	-0.0195	0.118987	0.134967	0.1088	0.077425	0.07486	0.141492	0.0881632
-1.90833	0.0337727	0.160575	0.102688	0.113006	0.0552615	0.113462	0.11405	0.04714	0.0174	0.10882	0.132933	0.0773333	0.105183	0.0729267	0.136054	0.0828474
-1.90417	0.0340182	0.120575	0.0965312	0.1165	0.0697769	0.1242	0.133333	0.0408733	0.0666	0.114887	0.107667	0.0318667	0.121658	0.0767533	0.141123	0.0739579
-1.9	0.0355545	0.123912	0.116419	0.110106	0.114285	0.124825	0.14284	0.0469267	0.0639	0.105847	0.106067	-0.00656667	0.1274	0.0868067	0.0974692	0.0670947
-1.89583	0.0329727	0.152337	0.120425	0.135118	0.122354	0.143175	0.14012	0.0413333	0.0981	0.110447	0.122233	0.0592	0.121433	0.07456	0.0637769	0.0657947
-1.89167	0.0597545	0.129188	0.115681	0.105941	0.110069	0.131188	0.14072	0.02984	0.146767	0.115873	0.141367	0.118067	0.135608	0.0547333	0.0632846	0.0546526
-1.8875	0.0665364	0.126925	0.123681	0.128306	0.115462	0.128862	0.11582	0.04612	0.173867	0.125453	0.146167	0.146267	0.112375	0.0729133	0.0977077	0.0620842
-1.88333	0.0467182	0.10445	0.123931	0.117471	0.113408	0.106867	0.11168	0.0671667	0.1208	0.10294	0.129367	0.1224	0.125992	0.0814067	0.0811923	0.0684579
-1.87917	0.0461909	0.0926625	0.0996937	0.114512	0.132908	0.126817	0.12546	0.04294	0.153967	0.132467	0.133867	0.124333	0.114	0.104813	0.136538	0.0737158
-1.875	0.0694909	0.103725	0.117212	0.0930824	0.131262	0.0834	0.13548	0.0567067	0.114267	0.119829	0.1274	0.0842	0.1246	0.0822733	0.107923	0.0687158
-1.87083	0.0837818	0.09965	0.171619	0.0661647	0.135623	0.126733	0.10474	0.07396	0.167733	0.0833786	0.0938333	0.003325	0.120758	0.0808267	0.153923	0.0734737
-1.86667	0.103	0.098675	0.113406	0.107376	0.141169	0.124483	0.1041	0.05752	0.140367	0.0914714	0.157633	0.01325	0.135775	0.13802	0.126146	0.0646737
-1.8625	0.0565091	0.07475	0.138125	0.116265	0.161415	0.133633	0.10466	0.04804	0.166367	0.115043	0.108267	0.13335	0.1558	0.109973	0.146762	0.0708947
-1.85833	0.0739364	0.088975	0.13905	0.104747	0.101692	0.1219	0.10898	0.07398	0.1172	0.0958714	0.130233	0.08925	0.144467	0.1633	0.131192	0.0916947
-1.85417	0.0549182	0.090825	0.126944	0.0935471	0.132323	0.12998	0.09396	0.0573733	0.135833	0.121671	0.0849333	0.14274	0.1209	0.114113	0.118546	0.0600474
-1.85	0.0791636	0.0804875	0.121025	0.0884294	0.166131	0.12828	0.06224	0.0398067	0.121867	0.112421	0.105	0.12134	0.129308	0.1012	0.148669	0.0539842
-1.84583	0.0622727	0.0954625	0.125056	0.0727647	0.168933	0.13228	0.09428	0.0455067	0.1002	0.112036	0.0752667	0.12832	0.108733	0.0878467	0.135792	0.0404684
-1.84167	0.0587545	0.110412	0.118112	0.0844824	0.124683	0.13074	0.07464	0.0310733	0.0893	0.103643	0.0775	0.15158	0.120292	0.0890467	0.172138	0.0495368
-1.8375	0.0409	0.114087	0.104844	0.0994412	0.165558	0.127933	0.08484	0.0422133	0.1213	0.118871	0.0669	0.16994	0.120817	0.12096	0.153131	0.0504737
-1.83333	0.0388	0.0960875	0.107313	0.108624	0.127533	0.1351	0.09164	0.06288	0.1142	0.108407	0.0963333	0.16448	0.128527	0.0906133	0.125677	0.0699684
-1.82917	0.0563091	0.112775	0.0798	0.0970353	0.12335	0.138133	0.08146	0.0402	0.121467	0.1093	0.0675	0.13806	0.144627	0.0768733	0.153262	0.100768
-1.825	0.0644583	0.075	0.126506	0.0994176	0.0900583	0.135967	0.11454	0.0701467	0.1357	0.103821	0.0695333	0.15744	0.120355	0.0860067	0.156015	0.100063
-1.82083	0.0601917	0.145363	0.143225	0.0986353	0.128175	0.143783	0.10524	0.05062	0.1587	0.140614	0.101667	0.15176	0.137009	0.129013	0.163438	0.0853526
-1.81667	0.0723833	0.0934	0.118538	0.0666412	0.0937273	0.1487	0.11434	0.10394	0.169667	0.111843	0.091	0.1699	0.124127	0.117293	0.108492	0.0869789
-1.8125	0.0727583	0.0959375	0.136575	0.0654824	0.11784	0.13315	0.1098	0.0798933	0.1734	0.131671	0.0985	0.12672	0.132627	0.0810071	0.143369	0.0892263
-1.80833	0.064975	0.11945	0.106713	0.0423882	0.10769	0.1312	0.11188	0.0778267	0.203933	0.0935	0.100767	0.17502	0.103827	0.1369	0.121338	0.0774684
-1.80417	0.031025	0.121737	0.136719	0.0509588	0.08322	0.12905	0.0954	0.0751667	0.176667	0.136886	0.126	0.17726	0.136173	0.111107	0.111762	0.0706842
-1.8	0.0386417	0.129225	0.104856	0.0454882	0.071	0.117317	0.09504	0.0807733	0.1758	0.100171	0.137433	0.1744	0.101755	0.13685	0.123915	0.0671526
-1.79583	0.0273333	0.114863	0.126287	0.0704471	0.09613	0.107933	0.11178	0.10276	0.2262	0.114907	0.1029	0.16456	0.145718	0.0932357	0.118908	0.0437263
-1.79167	0.0397667	0.106262	0.106856	0.0910059	0.13247	0.113417	0.08066	0.0688533	0.156033	0.08865	0.105233	0.18598	0.1265	0.121043	0.0999538	0.0640053
-1.7875	0.0582917	0.10295	0.0991313	0.0599118	0.10895	0.0963167	0.10932	0.0867133	0.203467	0.0897071	0.165567	0.16916	0.118764	0.119629	0.0805615	0.0627474
-1.78333	0.060525	0.08335	0.125037	0.0765765	0.12299	0.0903	0.09836	0.125773	0.184933	0.0874	0.145367	0.1386	0.126155	0.104686	0.0857385	0.0886842
-1.77917	0.0272417	0.108387	0.159076	0.0837176	0.14934	0.08955	0.0868	0.06734	0.212067	0.0944571	0.1455	0.16222	0.140491	0.143721	0.109231	0.0828053
-1.775	0.0363917	0.07525	0.110288	0.0898647	0.10802	0.0646167	0.05608	0.0782333	0.1697	0.08225	0.143467	0.1776	0.148327	0.0873071	0.125415	0.0725211
-1.77083	0.047725	0.11675	0.137106	0.0856176	0.12024	0.0807667	0.05086	0.0685733	0.247967	0.107417	0.167667	0.15534	0.124491	0.129243	0.119338	0.101884
-1.76667	0.0631833	0.112062	0.119324	0.0905765	0.14816	0.0637833	0.03914	0.0664467	0.168633	0.108833	0.1244	0.13976	0.139918	0.125529	0.0839231	0.103689
-1.7625	0.0745917	0.112062	0.141353	0.0783412	0.14106	0.05685	0.04578	0.0647933	0.1661	0.0966333	0.0658	0.17824	0.161791	0.133957	0.126315	0.103011
-1.75833	0.0709333	0.0910375	0.110565	0.0949353	0.12869	0.0717833	0.06392	0.0464333	0.203167	0.0808583	0.0945667	0.14242	0.205227	0.117021	0.149085	0.0929737
-1.75417	0.092125	0.174363	0.0976294	0.102259	0.11695	0.1012	0.08216	0.0366333	0.220233	0.0788167	0.1037	0.13944	0.138618	0.0859143	0.105723	0.0934421
-1.75	0.0874692	0.14465	0.125471	0.108241	0.11645	0.14295	0.1181	0.0491733	0.229667	0.0862667	0.131367	0.15036	0.132964	0.0934214	0.147	0.114547
-1.74583	0.0856	0.1371	0.130394	0.0955118	0.13588	0.138	0.120283	0.0604733	0.2238	0.0800583	0.118667	0.1267	0.134909	0.09625	0.1419	0.0791789
-1.74167	0.108292	0.129488	0.133982	0.0972706	0.12483	0.138767	0.1238	0.0303667	0.201867	0.089925	0.1073	0.14632	0.141573	0.09825	0.137431	0.117653
-1.7375	0.0796308	0.130637	0.126353	0.106247	0.12466	0.132683	0.114683	0.0288333	0.2549	0.102175	0.123667	0.12372	0.116033	0.0938929	0.118462	0.106726
-1.73333	0.0739923	0.131763	0.116747	0.0696706	0.12918	0.134783	0.13325	0.0227133	0.200067	0.107467	0.117833	0.15444	0.170933	0.0885857	0.142023	0.103342
-1.72917	0.0551615	0.134187	0.123641	0.0902235	0.12163	0.1491	0.123567	0.0466667	0.2248	0.087625	0.123033	0.17626	0.155	0.0996429	0.174654	0.0859737
-1.725	0.0718077	0.09175	0.1144	0.137571	0.13675	0.12475	0.07795	0.06926	0.1736	0.11685	0.1563	0.19598	0.132375	0.0789214	0.128308	0.0915263
-1.72083	0.0681692	0.120075	0.104453	0.119329	0.17939	0.122986	0.0598167	0.07734	0.2126	0.0971833	0.121667	0.1723	0.124592	0.0976929	0.1313	0.0997053
-1.71667	0.0870769	0.0912	0.127635	0.115418	0.13568	0.130571	0.0443333	0.09994	0.208167	0.087225	0.125733	0.17422	0.115225	0.0728071	0.117438	0.0772
-1.7125	0.0516077	0.113812	0.109512	0.0951353	0.11689	0.155243	0.0504833	0.0977867	0.201167	0.0927182	0.144533	0.22326	0.154825	0.118373	0.135438	0.105021
-1.70833	0.0716077	0.123262	0.108541	0.134888	0.11687	0.162886	0.07895	0.0765267	0.189	0.0868364	0.0997	0.17928	0.1156	0.0912067	0.139523	0.105916
-1.70417	0.0451462	0.1526	0.146635	0.132982	0.08954	0.152557	0.09285	0.0763	0.226967	0.0892636	0.1454	0.21358	0.136467	0.07726	0.112769	0.0877579
-1.7	0.0510231	0.1322	0.1339	0.09655	0.1165	0.153586	0.074	0.0827	0.221833	0.125655	0.144067	0.14714	0.129008	0.09258	0.158523	0.0800579
-1.69583	0.0692692	0.136	0.112918	0.108561	0.12838	0.148757	0.0756667	0.0792077	0.209967	0.113527	0.0967333	0.15406	0.1274	0.108153	0.149815	0.0710895
-1.69167	0.0438692	0.148638	0.112576	0.0995056	0.13157	0.153129	0.111367	0.0814538	0.233333	0.0831455	0.121667	0.14628	0.097	0.142647	0.108715	0.126274
-1.6875	0.0478231	0.109775	0.105041	0.109317	0.1451	0.135538	0.125617	0.0832385	0.212533	0.1196	0.1294	0.17404	0.133167	0.0911667	0.148221	0.0920737
-1.68333	0.0665231	0.137738	0.108694	0.0941556	0.133656	0.138137	0.138317	0.0709769	0.225167	0.1392	0.0991333	0.16196	0.09515	0.1145	0.132286	0.103874
-1.67917	0.0521615	0.146163	0.115641	0.0827167	0.165167	0.153062	0.132383	0.124738	0.206933	0.101827	0.124367	0.12996	0.100317	0.10388	0.136986	0.0831737
-1.675	0.0848308	0.116225	0.122882	0.0849556	0.155344	0.132525	0.144517	0.0867538	0.235133	0.0946727	0.0991	0.17326	0.103558	0.110127	0.1032	0.0779737
-1.67083	0.0364769	0.154975	0.0982765	0.0901389	0.1499	0.144675	0.15265	0.0901308	0.204667	0.105218	0.137467	0.13864	0.0865667	0.124407	0.151671	0.0950579
-1.66667	0.0474462	0.137063	0.117176	0.0922056	0.140956	0.129438	0.126733	0.0795	0.242533	0.122991	0.187	0.21262	0.0953333	0.123827	0.103121	0.0984
-1.6625	0.0457231	0.09155	0.0934824	0.0803222	0.147611	0.13345	0.128183	0.0851154	0.2261	0.0822545	0.118667	0.13948	0.111267	0.124873	0.115707	0.1105
-1.65833	0.0486308	0.12565	0.124247	0.101544	0.136556	0.123088	0.11855	0.0679462	0.209733	0.111882	0.175933	0.15956	0.109	0.123747	0.131957	0.0963526
-1.65417	0.0408231	0.090175	0.132482	0.0864833	0.0927333	0.128725	0.0958667	0.0806231	0.195233	0.105927	0.164267	0.16274	0.113325	0.0872933	0.105336	0.0998789
-1.65	0.0590923	0.120425	0.120406	0.109694	0.0702778	0.125287	0.0758333	0.0714846	0.212633	0.105055	0.1526	0.17958	0.135467	0.0577933	0.117714	0.0940737
-1.64583	0.0627538	0.081825	0.1465	0.108967	0.1057	0.1347	0.0867333	0.102015	0.166233	0.0983727	0.166967	0.15878	0.146167	0.0699733	0.183386	0.0959368
-1.64167	0.0433462	0.0866625	0.159721	0.127383	0.102856	0.137125	0.0616667	0.0939692	0.146333	0.0664	0.102433	0.15922	0.1166	0.09274	0.154693	0.104363
-1.6375	0.0381308	0.1309	0.102707	0.0757833	0.0963222	0.132175	0.0616667	0.0662846	0.234333	0.0732455	0.1265	0.14572	0.105483	0.11984	0.15445	0.100189
-1.63333	0.0353077	0.1396	0.105471	0.126272	0.0964667	0.131225	0.0728333	0.0710692	0.232067	0.0760455	0.1127	0.19028	0.0927333	0.113413	0.141443	0.0815737
-1.62917	0.0215923	0.162	0.113793	0.115033	0.0866667	0.130275	0.07865	0.0828846	0.1664	0.0731	0.1009	0.13376	0.0955083	0.11062	0.143057	0.0809
-1.625	0.0445538	0.112238	0.0824286	0.0982611	0.09763	0.14265	0.07505	0.0552308	0.221633	0.120282	0.0983	0.16906	0.0981833	0.0974733	0.103157	0.0962211
-1.62083	0.0721308	0.1343	0.0682071	0.116144	0.10809	0.1435	0.0762	0.0691923	0.178933	0.112764	0.1241	0.16372	0.09435	0.1057	0.123871	0.0809368
-1.61667	0.0697385	0.0893778	0.0880857	0.0845	0.12899	0.149343	0.112567	0.0665308	0.194267	0.117964	0.0658333	0.18104	0.0886833	0.0967438	0.124871	0.0690263
-1.6125	0.0863083	0.126844	0.0802214	0.08975	0.1429	0.137929	0.096	0.0619231	0.142067	0.115	0.085	0.13404	0.142558	0.153719	0.101279	0.0664579
-1.60833	0.0622154	0.147522	0.0873071	0.0910333	0.1547	0.1367	0.108333	0.102592	0.149033	0.102464	0.0748	0.18966	0.0942667	0.133344	0.13345	0.0730316
-1.60417	0.0780923	0.138856	0.108007	0.0775778	0.12621	0.0917857	0.119517	0.0668077	0.164833	0.0931364	0.1194	0.17778	0.0925583	0.104587	0.134821	0.0767421
-1.6	0.0656385	0.151033	0.0941071	0.0824056	0.14248	0.0799286	0.111717	0.0923769	0.184633	0.0495636	0.0986667	0.14006	0.0971833	0.126606	0.144557	0.0543158
-1.59583	0.0736231	0.109022	0.125457	0.114106	0.1332	0.0707857	0.13265	0.0920077	0.156	0.056925	0.135767	0.22078	0.140675	0.12475	0.110321	0.0738947
-1.59167	0.0721385	0.144478	0.123021	0.0789333	0.14499	0.0837571	0.161717	0.0641154	0.1399	0.0876667	0.154	0.1779	0.09715	0.133531	0.08875	0.0497421
-1.5875	0.0696615	0.153389	0.111586	0.111589	0.14679	0.110043	0.158017	0.0844769	0.106233	0.103325	0.127967	0.1431	0.0852	0.123944	0.150636	0.0747
-1.58333	0.0862077	0.150211	0.125314	0.0907722	0.14376	0.1236	0.149	0.0700077	0.107667	0.0895833	0.1387	0.2087	0.0594917	0.122706	0.11395	0.0522
-1.57917	0.0799538	0.154725	0.121071	0.102922	0.15757	0.132686	0.1505	0.0621615	0.0882333	0.129017	0.154733	0.16748	0.0750667	0.131644	0.122107	0.0581421
-1.575	0.0778154	0.150388	0.111664	0.0984444	0.09348	0.134614	0.130867	0.0586	0.123733	0.106525	0.121233	0.1624	0.070625	0.137806	0.136913	0.0545316
-1.57083	0.0849231	0.1107	0.123829	0.0778722	0.14216	0.134914	0.121667	0.0637077	0.141033	0.0975833	0.103833	0.2022	0.0680167	0.132856	0.1605	0.0608053
-1.56667	0.072	0.109637	0.142636	0.0936722	0.07649	0.135971	0.118883	0.0797846	0.110567	0.07405	0.142567	0.18518	0.0874667	0.099675	0.137693	0.0602632
-1.5625	0.0630385	0.091325	0.0882429	0.0897944	0.05338	0.132314	0.12335	0.0700308	0.100167	0.108942	0.1024	0.15756	0.103	0.112181	0.123362	0.0580158
-1.55833	0.0744077	0.0989375	0.136707	0.109283	0.07125	0.133786	0.11425	0.0732769	0.132	0.0830385	0.1302	0.15516	0.0989667	0.0998062	0.17225	0.0535263
-1.55417	0.0557154	0.108825	0.13674	0.112922	0.06986	0.131271	0.131133	0.0764769	0.0839333	0.0994385	0.113067	0.14924	0.130933	0.105219	0.144	0.0610842
-1.55	0.0602538	0.1084	0.131273	0.126344	0.07695	0.145971	0.120983	0.0662846	0.141133	0.104214	0.111267	0.15852	0.115575	0.0961375	0.13065	0.0759737
-1.54583	0.0600154	0.1305	0.13796	0.112072	0.08923	0.146329	0.11235	0.0833769	0.128033	0.0927214	0.1367	0.16494	0.10015	0.102563	0.115569	0.0927684
-1.54167	0.0454692	0.142	0.109027	0.0850944	0.11055	0.154271	0.10275	0.0923692	0.133	0.0864	0.110467	0.15644	0.108492	0.122662	0.125975	0.0941737
-1.5375	0.0647	0.114238	0.0993333	0.0895167	0.08375	0.1655	0.11165	0.100285	0.136333	0.0874786	0.174633	0.16934	0.097325	0.117069	0.100544	0.0911737
-1.53333	0.0605231	0.121575	0.107913	0.121763	0.08919	0.153729	0.116983	0.0807769	0.1224	0.0963	0.135633	0.15892	0.113167	0.100275	0.0976625	0.0746158
-1.52917	0.0594769	0.1361	0.132247	0.107116	0.04789	0.161886	0.11365	0.125154	0.145367	0.0952571	0.115333	0.180225	0.133267	0.0986563	0.12325	0.0685
-1.525	0.0408923	0.139063	0.130933	0.0932474	0.05145	0.162043	0.132283	0.0884385	0.138267	0.0942571	0.158367	0.1324	0.130242	0.099725	0.130362	0.1035
-1.52083	0.0539615	0.122975	0.14602	0.104379	0.05185	0.134414	0.1252	0.0733923	0.103033	0.0914	0.156533	0.15395	0.0859083	0.117337	0.146606	0.0838316
-1.51667	0.0613571	0.153975	0.0934467	0.0832368	0.07708	0.125614	0.104817	0.0395385	0.0985333	0.0760357	0.1945	0.1396	0.105092	0.1192	0.136994	0.0716474
-1.5125	0.0797857	0.115212	0.0711267	0.106763	0.07194	0.123043	0.0995667	0.0122077	0.136033	0.0818643	0.137767	0.1125	0.07155	0.132175	0.0940529	0.100626
-1.50833	0.0838	0.122775	0.09162	0.0893737	0.09314	0.111371	0.0938833	0.0231231	0.144167	0.0968286	0.1741	0.08635	0.0565083	0.140919	0.114424	0.0890421
-1.50417	0.0924	0.13525	0.0822733	0.0851444	0.0887	0.133214	0.125733	0.0381333	0.1768	0.100993	0.167467	0.15735	0.0408083	0.122412	0.0755353	0.0821474
-1.5	0.111436	0.140487	0.0811133	0.102844	0.08792	0.143429	0.119933	0.021975	0.136667	0.113113	0.177033	0.1039	0.0385833	0.112353	0.0828	0.0932421
-1.49583	0.0762643	0.103387	0.0775333	0.113861	0.05569	0.150071	0.111717	0.0285583	0.144433	0.111967	0.138067	0.1127	0.0469333	0.110141	0.0822176	0.0940842
-1.49167	0.101093	0.1261	0.07558	0.114789	0.06482	0.157529	0.0980833	0.0454917	0.1472	0.10442	0.156067	0.119375	0.038175	0.0993235	0.1332	0.0891579
-1.4875	0.103694	0.127562	0.0801733	0.1087	0.06505	0.160986	0.0901667	0.04225	0.1555	0.107113	0.153767	0.133125	0.0980833	0.0945	0.114641	0.0994474
-1.48333	0.118481	0.132525	0.0608733	0.11235	0.0414	0.160229	0.0661333	0.0355167	0.139133	0.0954533	0.150567	0.1477	0.0703667	0.0977706	0.0998529	0.101305
-1.47917	0.0972	0.1358	0.09116	0.0979056	0.07414	0.179571	0.0608333	0.037975	0.162033	0.12148	0.1434	0.15175	0.0907083	0.115547	0.142324	0.125868
-1.475	0.116913	0.12665	0.0682533	0.0966944	0.06957	0.136486	0.0917167	0.049575	0.182333	0.116867	0.1548	0.152275	0.1116	0.0903235	0.0997235	0.105379
-1.47083	0.0953375	0.10315	0.0698267	0.113572	0.12563	0.114086	0.101033	0.0548417	0.148867	0.10256	0.166067	0.1656	0.111992	0.112747	0.141494	0.0992737
-1.46667	0.119175	0.144512	0.0809125	0.0942722	0.08963	0.0958571	0.110967	0.0624333	0.156933	0.11194	0.182733	0.0784	0.116717	0.111753	0.130841	0.119268
-1.4625	0.154925	0.154262	0.0828437	0.108167	0.09579	0.0825	0.106717	0.067125	0.1966	0.115607	0.150733	0.0886	0.120208	0.0784882	0.118612	0.113621
-1.45833	0.135756	0.132875	0.0565187	0.105456	0.1107	0.0883	0.10465	0.0800583	0.173333	0.12468	0.1707	0.105825	0.119583	0.104747	0.0942412	0.0773
-1.45417	0.077475	0.138313	0.0874625	0.109156	0.13395	0.0543143	0.108633	0.07265	0.155233	0.08752	0.1669	0.20746	0.150767	0.1	0.122806	0.104126
-1.45	0.102212	0.147325	0.0945062	0.118417	0.13161	0.0530571	0.0867333	0.0796833	0.1097	0.10498	0.226967	0.18364	0.135792	0.116371	0.136594	0.104205
-1.44583	0.0734875	0.148775	0.090675	0.10525	0.09825	0.0637429	0.104417	0.05315	0.1097	0.09586	0.179	0.13762	0.176058	0.1182	0.1039	0.0933684
-1.44167	0.0554938	0.126225	0.0789187	0.0884	0.127982	0.0559	0.1148	0.065175	0.121433	0.11526	0.1732	0.1787	0.127533	0.112829	0.143665	0.0850895
-1.4375	0.0609125	0.120925	0.0670875	0.0878056	0.130964	0.0579	0.0380667	0.0468417	0.1346	0.121773	0.177067	0.16086	0.152033	0.127671	0.120259	0.118553
-1.43333	0.0756813	0.132325	0.0620812	0.0927111	0.104825	0.0387	0.05995	0.077025	0.1388	0.130587	0.177933	0.12572	0.160475	0.112665	0.111135	0.126132
-1.42917	0.112869	0.122137	0.0856813	0.104361	0.130133	0.0197857	0.0310333	0.057625	0.121867	0.105153	0.18	0.1443	0.145533	0.117382	0.136153	0.132753
-1.425	0.0953375	0.143162	0.0648875	0.108989	0.1442	0.0316429	0.0522	0.0750333	0.153333	0.137993	0.191367	0.1237	0.16205	0.126441	0.1526	0.119784
-1.42083	0.0820188	0.176025	0.0829063	0.147178	0.175417	0.0561	0.0877667	0.0806583	0.1209	0.124693	0.1511	0.16744	0.19385	0.125729	0.133124	0.109068
-1.41667	0.0626687	0.1627	0.086725	0.100728	0.124433	0.0760429	0.107217	0.057575	0.1206	0.105067	0.2154	0.12932	0.140583	0.148382	0.142159	0.121221
-1.4125	0.0657062	0.1182	0.106581	0.113061	0.166033	0.0817	0.11045	0.0579167	0.118833	0.115907	0.148	0.15752	0.152617	0.122524	0.110747	0.0847579
-1.40833	0.0769062	0.146663	0.132806	0.09185	0.127983	0.106629	0.105817	0.061825	0.1232	0.11612	0.203767	0.11862	0.125692	0.118865	0.113494	0.100374
-1.40417	0.0943688	0.14345	0.0834063	0.128028	0.145025	0.0939857	0.0839833	0.067625	0.0985667	0.120227	0.18	0.16948	0.123283	0.147565	0.0608824	0.121589
-1.4	0.0940062	0.14395	0.123544	0.137383	0.129158	0.0938	0.09675	0.04695	0.1169	0.117607	0.1524	0.10282	0.15775	0.1179	0.0581412	0.104242
-1.39583	0.108275	0.109387	0.124044	0.122628	0.130525	0.110357	0.0925333	0.05725	0.127367	0.129653	0.0883	0.06482	0.151167	0.111253	0.0470529	0.0973737
-1.39167	0.0800353	0.121563	0.14355	0.110039	0.103417	0.111143	0.0982167	0.0325417	0.125667	0.102573	0.0838333	0.103	0.136733	0.107859	0.0712353	0.106332
-1.3875	0.0922353	0.147163	0.0966	0.105544	0.124292	0.1204	0.0956	0.0358583	0.128267	0.119453	0.1372	0.12262	0.09285	0.0852118	0.112412	0.106921
-1.38333	0.0893722	0.132263	0.118706	0.102611	0.139017	0.110657	0.116383	0.04155	0.110333	0.098	0.151033	0.13338	0.128292	0.0871765	0.131612	0.1288
-1.37917	0.109122	0.159862	0.138937	0.115394	0.132033	0.0999571	0.114567	0.0484667	0.109133	0.134393	0.105933	0.12222	0.104792	0.0855118	0.154459	0.0992842
-1.375	0.0839056	0.140263	0.170794	0.105817	0.1518	0.0957714	0.112767	0.0722333	0.1293	0.111127	0.178733	0.16664	0.090975	0.0819176	0.133441	0.116747
-1.37083	0.0786167	0.145787	0.1315	0.0838778	0.118792	0.121886	0.108683	0.0745083	0.149033	0.0961067	0.1143	0.18082	0.138433	0.0966059	0.145671	0.117716
-1.36667	0.0901222	0.15425	0.141694	0.0713111	0.174242	0.0986143	0.11445	0.0675917	0.132867	0.104473	0.116133	0.16036	0.153475	0.113871	0.106765	0.0957421
-1.3625	0.0824944	0.144825	0.135325	0.0827778	0.154417	0.111343	0.1066	0.0691583	0.125767	0.123827	0.1271	0.12986	0.162917	0.106625	0.135729	0.0945684
-1.35833	0.0931889	0.10825	0.119319	0.0933167	0.158792	0.105114	0.104467	0.095875	0.107033	0.0984467	0.175067	0.10912	0.1631	0.119525	0.139641	0.0960579
-1.35417	0.114294	0.141263	0.16225	0.0913667	0.1529	0.112329	0.0959333	0.0507667	0.0943667	0.0906267	0.1574	0.11322	0.135267	0.134013	0.0804706	0.0835053
-1.35	0.0758833	0.124175	0.117481	0.110628	0.130342	0.0909	0.0426833	0.0351583	0.0865667	0.11464	0.1318	0.08432	0.134283	0.1486	0.0779588	0.0887947
-1.34583	0.135661	0.113638	0.117731	0.117822	0.149375	0.112086	0.00473333	0.032425	0.0869667	0.114253	0.167233	0.0988	0.146717	0.125669	0.0594706	0.0911368
-1.34167	0.0866	0.0888125	0.0893437	0.113789	0.131925	0.117043	0.0222833	0.0383583	0.0946333	0.127507	0.150033	0.05766	0.141242	0.136794	0.0924118	0.0803105
-1.3375	0.141817	0.122887	0.12165	0.107189	0.146267	0.122	0.0263	0.0697417	0.0829667	0.105313	0.147567	0.04404	0.107667	0.0954875	0.0921	0.0593211
-1.33333	0.0930778	0.1183	0.0860812	0.119194	0.134592	0.123314	0.00263333	0.0768583	0.103867	0.111173	0.160867	0.06786	0.082025	0.122688	0.0705235	0.0531526
-1.32917	0.112244	0.13115	0.120044	0.0938944	0.134625	0.1213	-0.00918333	0.0857417	0.0821667	0.113467	0.115233	0.06822	0.0917333	0.102379	0.0981588	0.0600579
-1.325	0.0848167	0.124688	0.124844	0.127028	0.131692	0.117343	0.00436667	0.078525	0.0643	0.09196	0.133	0.03664	0.098975	0.0876071	0.102306	0.0884316
-1.32083	0.142272	0.1255	0.108206	0.155256	0.123733	0.1022	0.0488167	0.0921083	0.0990333	0.11274	0.0880333	0.0138167	0.130808	0.1245	0.0801353	0.0622789
-1.31667	0.0862444	0.116775	0.110119	0.0823833	0.109058	0.0858429	0.05965	0.0601917	0.0902333	0.112273	0.157767	0.03045	0.1183	0.117836	0.0949647	0.0803947
-1.3125	0.0866667	0.1341	0.109831	0.117328	0.10675	0.0826143	0.08955	0.0562417	0.111567	0.124233	0.1969	0.04875	0.139183	0.0939643	0.0936588	0.0760895
-1.30833	0.104967	0.144712	0.0722562	0.114389	0.166992	0.0689714	0.11645	0.069175	0.0775333	0.0960333	0.1367	0.07595	0.098225	0.0885214	0.0873118	0.100584
-1.30417	0.0773667	0.160375	0.0797812	0.117744	0.111917	0.0723857	0.149883	0.0703583	0.1179	0.0981733	0.193833	0.0885	0.0953833	0.0893929	0.0836059	0.0907211
-1.3	0.110472	0.158787	0.0783125	0.149711	0.125642	0.0682286	0.149917	0.0714167	0.1272	0.0854933	0.1081	0.101733	0.0873	0.0576286	0.0769059	0.112405
-1.29583	0.0794167	0.118138	0.0919125	0.121511	0.10355	0.0805286	0.1347	0.0732667	0.114567	0.11506	0.116333	0.0963167	0.0693083	0.09715	0.0897412	0.0926737
-1.29167	0.104133	0.163775	0.0774187	0.0950611	0.1291	0.0422	0.117317	0.0357333	0.0745667	0.12382	0.217133	0.131033	0.112525	0.100686	0.0895176	0.0753316
-1.2875	0.09675	0.174775	0.0922125	0.130583	0.104825	0.0470143	0.112733	-0.00413333	0.0742667	0.123033	0.167833	0.120933	0.0945833	0.128821	0.132818	0.0995789
-1.28333	0.100489	0.1586	0.101819	0.129711	0.122925	0.0280714	0.106083	0.0137917	0.0743333	0.135373	0.169233	0.14435	0.100158	0.1275	0.154047	0.0861474
-1.27917	0.0624722	0.125037	0.0998375	0.167333	0.116575	0.0482143	0.130433	-0.00111667	0.0627	0.0988533	0.184433	0.1045	0.101008	0.1207	0.1575	0.0921053
-1.275	0.0793	0.12665	0.123381	0.0997944	0.108125	0.0716857	0.13255	0.0100333	0.0715667	0.12172	0.138467	0.101017	0.122925	0.136071	0.129694	0.0884947
-1.27083	0.0861667	0.149987	0.0967375	0.10215	0.157842	0.0544714	0.127717	0.00743333	0.1278	0.13852	0.148667	0.108757	0.141317	0.160664	0.138306	0.0968
-1.26667	0.0779278	0.146775	0.0897312	0.137617	0.130517	0.0528429	0.1267	0.0268333	0.102667	0.128233	0.115733	0.127957	0.130025	0.104579	0.160476	0.0776579
-1.2625	0.0944389	0.14735	0.115475	0.131267	0.113383	0.0475571	0.120083	0.048825	0.123267	0.11634	0.1534	0.132043	0.109025	0.137857	0.156535	0.0747158
-1.25833	0.0766833	0.160263	0.119612	0.161889	0.142583	0.0563	0.0967	0.0251833	0.131267	0.12826	0.1853	0.121357	0.0908417	0.124721	0.172065	0.0531947
-1.25417	0.102667	0.148787	0.119813	0.1479	0.123717	0.0609857	0.0929333	0.025425	0.12	0.103987	0.122733	0.0770714	0.109325	0.122993	0.166653	0.0260526
-1.25	0.132117	0.14655	0.110469	0.113633	0.122783	0.0609857	0.0802833	0.0274167	0.0757	0.103707	0.1135	0.0717429	0.110058	0.103771	0.139641	0.0395947
-1.24583	0.0842333	0.154237	0.107681	0.1102	0.117383	0.0661	0.0610167	0.0398333	0.0639	0.113147	0.0958667	0.103675	0.108267	0.123271	0.207865	0.0626316
-1.24167	0.123822	0.170137	0.100669	0.0958556	0.140642	0.0619714	0.0323333	0.0315583	0.0505	0.125473	0.1076	0.0940625	0.12645	0.122664	0.179494	0.0688316
-1.2375	0.108011	0.1442	0.111713	0.12625	0.125975	0.0674571	0.0320833	0.032125	0.1193	0.122907	0.0923333	0.105688	0.1267	0.119729	0.185071	0.0964579
-1.23333	0.106278	0.100462	0.119356	0.128089	0.151325	0.0563714	0.0341333	0.0492583	0.0869	0.11048	0.146367	0.0927222	0.137758	0.116693	0.185629	0.0519421
-1.22917	0.0868278	0.13465	0.131312	0.1286	0.135633	0.0583857	0.0406	0.0677583	0.1024	0.0975067	0.0788667	0.0924222	0.167583	0.0851214	0.178676	0.0742105
-1.225	0.114378	0.123838	0.151944	0.158917	0.114958	0.100557	-0.0101833	0.0871	0.0662	0.12562	0.113967	0.126689	0.152883	0.122736	0.179059	0.0904737
-1.22083	0.0749444	0.18555	0.102725	0.116772	0.121875	0.0986286	-0.0146333	0.062825	0.0708	0.102473	0.1314	0.0564889	0.123267	0.134121	0.155241	0.0741895
-1.21667	0.0823833	0.112613	0.132406	0.110706	0.11385	0.102286	-0.0211167	0.0596917	0.0746	0.104967	0.113733	0.0935889	0.143792	0.156286	0.153365	0.0723118
-1.2125	0.0629667	0.14535	0.134556	0.117272	0.119325	0.0934571	0.04895	0.064725	0.0608	0.112107	0.152033	0.0585444	0.165775	0.161643	0.161576	0.101471
-1.20833	0.0780222	0.1071	0.133238	0.0862611	0.119683	0.108371	0.0728833	0.0315583	0.0219	0.130633	0.113867	0.0244222	0.113608	0.144329	0.1688	0.0996471
-1.20417	0.0748611	0.125062	0.130988	0.0828944	0.140567	0.0883286	0.106833	0.017075	0.0472	0.115727	0.135367	0.0377778	0.151075	0.147264	0.126135	0.101594
-1.2	0.0805722	0.132087	0.128263	0.116989	0.13138	0.0854714	0.08195	0.0384167	0.0152	0.139533	0.108567	0.0470778	0.180142	0.146971	0.145135	0.0921235
-1.19583	0.0740056	0.102788	0.125781	0.115906	0.10538	0.0748571	0.00926667	0.0347917	0.0275	0.104407	0.111867	0.0601667	0.1479	0.141021	0.143388	0.0564588
-1.19167	0.0702	0.0939625	0.127019	0.0933889	0.09525	0.10295	0.0188333	0.0254083	0.032	0.111073	0.1295	0.0777333	0.139133	0.146829	0.133718	0.0590412
-1.1875	0.0562722	0.08745	0.131938	0.119522	0.13236	0.0992	0.0349	0.0590167	0.0962	0.12362	0.138267	0.0606556	0.172242	0.140686	0.115	0.0778471
-1.18333	0.0834333	0.0895875	0.141194	0.0958611	0.11487	0.090775	0.0382167	0.0593083	0.0624	0.117647	0.1851	0.0742	0.14555	0.103671	0.107165	0.0853529
-1.17917	0.0645944	0.1092	0.118063	0.0979333	0.10824	0.0723	0.0517333	0.0386083	0.0485	0.11602	0.144733	0.0711	0.150433	0.141986	0.149476	0.0822765
-1.175	0.0868333	0.061525	0.101181	0.112428	0.15672	0.07395	0.102183	0.0600083	0.0657	0.133527	0.13385	0.0678556	0.131342	0.122814	0.113241	0.0665353
-1.17083	0.0644556	0.0747	0.110562	0.114239	0.12205	0.107588	0.10315	0.0353417	0.0429	0.0998133	0.130475	0.0606889	0.1449	0.114371	0.1358	0.0566176
-1.16667	0.09405	0.0958	0.0846375	0.131672	0.07217	0.130525	0.0674833	0.0325583	0.0991	0.11252	0.130575	0.0719778	0.106042	0.0916571	0.120771	0.0604824
-1.1625	0.0712222	0.0891375	0.107387	0.126917	0.10459	0.15705	0.0494333	0.05145	0.0565	0.111773	0.154275	0.0545333	0.143317	0.130186	0.145376	0.0695824
-1.15833	0.0717667	0.0885625	0.109838	0.111113	0.07374	0.130912	0.0588667	0.0598667	0.1041	0.116153	0.113775	0.0740667	0.124	0.126353	0.157182	0.0760765
-1.15417	0.0804111	0.0793625	0.117156	0.146014	0.10689	0.145437	0.115317	0.0414167	0.045	0.133807	0.098875	0.0587222	0.12395	0.09182	0.130947	0.0794882
-1.15	0.0955667	0.077925	0.106588	0.118493	0.11067	0.14215	0.0903833	0.0529833		0.122007	0.14495	0.0837444	0.124208	0.09874	0.153106	0.0806706
-1.14583	0.0696222	0.0857125	0.111669	0.11175	0.07813	0.155713	0.11515	0.0597083		0.100973	0.155775	0.0715333	0.126092	0.110347	0.197335	0.0905412
-1.14167	0.0664444	0.101375	0.141838	0.1342	0.10028	0.128913	0.1138	0.0682417		0.13944	0.15535	0.08306	0.130542	0.10912	0.16756	0.117382
-1.1375	0.0917667	0.0758875	0.09305	0.0759571	0.14342	0.151012	0.107617	0.040125		0.0991333	0.14295	0.09614	0.115725	0.109513	0.174133	0.104994
-1.13333	0.0726444	0.080675	0.108975	0.0735429	0.15575	0.15425	0.0747333	0.0418083		0.0984867	0.09285	0.09892	0.178842	0.114787	0.190673	0.103
-1.12917	0.0749	0.103575	0.1188	0.08955	0.14409	0.16645	0.0335167	0.0426417		0.110227	0.198625	0.06575	0.1414	0.101267	0.1718	0.0982941
-1.125	0.0923059	0.091375	0.121481	0.08785	0.12006	0.15135	0.05105	0.0262333		0.100407	0.1511	0.05839	0.1542	0.118167	0.18414	0.0952588
-1.12083	0.0571529	0.113975	0.119306	0.0879214	0.07842	0.145762	0.0688667	0.018925		0.108447	0.1381	0.07987	0.135583	0.132367	0.188813	0.0813647
-1.11667	0.0819941	0.0917125	0.0926	0.0851923	0.06938	0.11155	0.0989833	0.0268917		0.0839733	0.1717	0.09092	0.174125	0.144367	0.180787	0.112812
-1.1125	0.0782353	0.092375	0.1319	0.100785	0.10453	0.121688	0.0772333	0.039875		0.0679533	0.116825	0.09936	0.117058	0.113867	0.151133	0.0817765
-1.10833	0.0619765	0.108912	0.125731	0.115985	0.13951	0.108188	0.0833667	0.0209333		0.0603333	0.17205	0.10755	0.126925	0.0929333	0.130267	0.106241
-1.10417	0.0882588	0.0884625	0.132325	0.101223	0.1341	0.101237	0.0680667	0.0126333		0.120233	0.180225	0.08728	0.162333	0.12236	0.187027	0.0888529
-1.1	0.0988	0.078175	0.114275	0.126646	0.11374	0.112875	0.0799167	0.0114583		0.111473	0.151625	0.11368	0.138742	0.103133	0.202427	0.0839706
-1.09583	0.0654824	0.115462	0.123063	0.118808	0.12717	0.143875	0.10988	0.0319667		0.121181	0.151525	0.11548	0.113917	0.0969267	0.1488	0.0935059
-1.09167	0.101218	0.113787	0.125769	0.119923	0.16593	0.1338	0.12612	0.0434417		0.124269	0.14725	0.07856	0.108667	0.1063	0.17656	0.106953
-1.0875	0.0824588	0.10055	0.115019	0.124269	0.15356	0.112925	0.12714	0.0656583		0.115556	0.167375	0.11588	0.100092	0.105847	0.15862	0.128718
-1.08333	0.0955059	0.12245	0.114144	0.124438	0.07674	0.140675	0.13526	0.0783273		0.102087	0.12905	0.10955	0.1943	0.110227	0.184773	0.100929
-1.07917	0.0716765	0.0919375	0.106075	0.1339	0.0772	0.148212	0.11468	0.0872		0.118256	0.147825	0.12319	0.123558	0.112753	0.175913	0.108788
-1.075	0.0924059	0.0805125	0.120288	0.131077	0.08096	0.128837	0.0755	0.0731909		0.125062	0.1199	0.13503	0.154325	0.129213	0.208053	0.102682
-1.07083	0.0932471	0.0789	0.0985125	0.0900769	0.03691	0.1749	0.08812	0.0674545		0.107369	0.1277	0.09406	0.120325	0.128227	0.183813	0.0947294
-1.06667	0.0668941	0.079525	0.0827625	0.113985	0.05459	0.14895	0.10856	0.0519636		0.11175	0.02515	0.11458	0.108717	0.110873	0.144153	0.0871176
-1.0625	0.0691059	0.0777125	0.109363	0.0984769	0.06014	0.171237	0.11796	0.0589364		0.104281	-0.00135	0.13094	0.10505	0.182653	0.190947	0.0906882
-1.05833	0.0995706	0.07825	0.116737	0.113092	0.06418	0.176512	0.08632	0.0381273		0.110206	-0.02255	0.13827	0.0974917	0.13428	0.15788	0.0927176
-1.05417	0.100506	0.0681375	0.102875	0.0729	0.07174	0.156362	0.08528	0.0305455		0.106675	0.01385	0.10168	0.106542	0.12644	0.136713	0.0932353
-1.05	0.0764294	0.086775	0.0980375	0.0875154	0.06089	0.192325	0.10154	0.0323818		0.125731	0.004725	0.12512	0.117567	0.12322	0.14974	0.124171
-1.04583	0.0533529	0.0938625	0.105225	0.113092	0.09197	0.154837	0.09878	0.0546909		0.133456	0.042	0.10052	0.0970083	0.1119	0.112807	0.0817882
-1.04167	0.0654824	0.087175	0.0771125	0.0881231	0.06137	0.145075	0.08796	0.0628455		0.118764	0.06385	0.15306	0.121292	0.122733	0.1521	0.0847882
-1.0375	0.0978529	0.0824875	0.089875	0.116715	0.11734	0.123325	0.08508	0.0652727		0.0741571	0.0888	0.10167	0.133542	0.0964	0.12174	0.0946353
-1.03333	0.0814471	0.059925	0.0862625	0.118308	0.10321	0.105525	0.10254	0.0330182		0.1009	0.108675	0.16815	0.102425	0.127977	0.16142	0.0851
-1.02917	0.0663412	0.075025	0.130112	0.0774154	0.11335	0.1074	0.10728	0.0384		0.0547571	0.13068	0.12405	0.12725	0.163308	0.14006	0.0823353
-1.025	0.112488	0.08675	0.0796812	0.106662	0.14723	0.117013	0.0877	0.0387455		0.10205	0.10698	0.12878	0.121142	0.147208	0.147907	0.0814882
-1.02083	0.0724647	0.066	0.105331	0.0991769	0.15621	0.1196	0.09728	0.0663545		0.09905	0.17668	0.08692	0.091025	0.142208	0.12712	0.0867471
-1.01667	0.102176	0.0563125	0.11315	0.108323	0.12134	0.139113	0.10544	0.0483364		0.150593	0.13398	0.13757	0.143517	0.135015	0.0678933	0.0981294
-1.0125	0.0815353	0.06155	0.117962	0.1116	0.11943	0.160763	0.11182	0.0621		0.111836	0.13406	0.11988	0.120892	0.159292	0.0949867	0.0640471
-1.00833	0.0799824	0.0705375	0.131475	0.103529	0.11099	0.156388	0.10582	0.0880636		0.124086	0.113	0.10608	0.151792	0.147869	0.06174	0.0800059
-1.00417	0.0610882	0.052475	0.0712375	0.0990071	0.145609	0.14975	0.04066	0.0612		0.156871	0.1172	0.12238	0.155225	0.113246	0.08882	0.0901471
-1	0.0759294	0.0128	0.0733375	0.103343	0.1015	0.159213	0.04512	0.0559273		0.119793	0.132517	0.10526	0.120075	0.118915	0.109453	0.0840278
-0.99583	0.0717176	0.0105875	0.109719	0.103514	0.074	0.154837	0.07366	0.0525273		0.1248	0.120767	0.10244	0.112358	0.135585	0.115193	0.104089
-0.99167	0.0832706	0.031625	0.0801125	0.09565	0.134855	0.147737	0.0628	0.0752727		0.146221	0.129683	0.11447	0.0900917	0.0990692	0.0991667	0.0748889
-0.9875	0.0716706	0.022675	0.0878063	0.101914	0.10523	0.130038	0.0724	0.0597182		0.121771	0.127117	0.11179	0.0945333	0.144723	0.0974429	0.110383
-0.98333	0.0494294	0.101175	0.113638	0.100579	0.09897	0.1179	0.06432	0.0639455		0.136364	0.1003	0.08639	0.0986583	0.148892	0.137893	0.0951
-0.97917	0.0491765	0.0541125	0.101487	0.109107	0.09464	0.119925	0.07462	0.0420182		0.0948071	0.11335	0.07747	0.105942	0.130646	0.1176	0.0874222
-0.975	0.0928765	0.0359125	0.08425	0.124043	0.11057	0.0796375	0.0363	0.0460455		0.102479	0.135283	0.10775	0.0844083	0.136654	0.112736	0.0920222
-0.97083	0.0437941	0.0486125	0.0987375	0.0888357	0.124945	0.086775	0.03252	0.0419455		0.106014	0.113483	0.15404	0.0783833	0.137369	0.0997857	0.0966278
-0.96667	0.0749882	0.0481875	0.13475	0.112014	0.132745	0.09205	0.01832	0.0397455		0.09565	0.109433	0.12591	0.0866917	0.147223	0.0975467	0.109622
-0.9625	0.0718353	0.0727125	0.0879867	0.113329	0.148873	0.107229	0.05276	0.0263273		0.114229	0.133129	0.11824	0.0881182	0.1658	0.0887667	0.0793529
-0.95833	0.0661294	0.0301375	0.0989933	0.110636	0.105182	0.0566	0.07884	0.0324636		0.0941	0.117429	0.13186	0.116882	0.128454	0.07472	0.0937882
-0.95417	0.0832941	0.034025	0.0809267	0.114986	0.143082	0.0968714	0.11842	0.0316182		0.115264	0.112714	0.11697	0.0845091	0.155523	0.05834	0.119041
-0.95	0.0559235	0.046325	0.0898867	0.108386	0.0847636	0.104629	0.11348	0.0285545		0.0809786	0.0960571	0.0898636	0.105764	0.154077	0.0760533	0.112559
-0.94583	0.0489882	0.0719375	0.09816	0.0843929	0.0995909	0.101014	0.11268	0.0399636		0.0819143	0.0503714	0.121309	0.0936273	0.1236	0.0739467	0.106424
-0.94167	0.0721353	0.054575	0.114127	0.127186	0.137655	0.0782	0.0373	0.0861182		0.126207	0.0455571	0.0965364	0.0772455	0.115883	0.11594	0.0803353
-0.9375	0.0735471	0.0257125	0.120167	0.124871	0.105436	0.111783	0.02782	0.0877636		0.126514	0.0917571	0.0885455	0.0753727	0.16	0.08768	0.0950529
-0.93333	0.0760118	0.044125	0.1054	0.120614	0.124755	0.0826833	0.05776	0.0939636		0.102764	0.142129	0.0829091	0.102209	0.105708	0.07328	0.110706
-0.92917	0.0616	0.0389	0.0898267	0.102136	0.110936	0.0770667	0.06398	0.0595727		0.0952214	0.135271	0.0574455	0.131655	0.101425	0.0946467	0.0945412
-0.925	0.0896471	0.0254375	0.0948533	0.101014	0.110464	0.0908833	0.06378	0.0623364		0.116436	0.0851	0.0545636	0.136355	0.10745	0.09182	0.0864588
-0.92083	0.0589824	0.02775	0.07844	0.0881929	0.131764	0.0439833	0.08388	0.0645545		0.111	0.111714	0.0427	0.148927	0.111792	0.11152	0.0898941
-0.91667	0.0436588	0.0527875	0.0566467	0.0780214	0.133745	0.0766667	0.07446	0.0533636		0.117557	0.141114	0.0552545	0.125336	0.153433	0.09314	0.101153
-0.9125	0.0472824	0.068225	0.0550067	0.0831786	0.133864	0.0732667	0.08586	0.0538818		0.0957429	0.104671	0.0425273	0.125564	0.123008	0.10516	0.093
-0.90833	0.0581529	0.0787375	0.08268	0.0893	0.115127	0.0654833	0.09204	0.0440364		0.1057	0.111114	0.0442909	0.116236	0.138158	0.130773	0.0935
-0.90417	0.0674059	0.0758889	0.0769533	0.1377	0.132518	0.0777167	0.11522	0.0377545		0.117736	0.100314	0.0700182	0.134655	0.148317	0.131167	0.0639882
-0.9	0.0903706	0.0622556	0.103433	0.0803714	0.1025	0.09525	0.10624	0.0545091		0.0729857	0.112557	0.0893091	0.151	0.148783	0.135973	0.0671824
-0.89583	0.0558824	0.0609667	0.0858667	0.120207	0.121236	0.0606667	0.1058	0.0565636		0.0807857	0.107557	0.0882364	0.148964	0.109033	0.125827	0.0312059
-0.89167	0.0717882	0.0538333	0.112447	0.0951	0.0850636	0.0559833	0.07758	0.0328455		0.0816071	0.106386	0.131064	0.1363	0.131542	0.107867	0.0342353
-0.8875	0.0715529	0.0581444	0.10168	0.137571	0.123409	0.0776333	0.08126	0.00754		0.101171	0.0989	0.113545	0.1185	0.120417	0.138853	0.0219588
-0.88333	0.0735235	0.0716	0.1147	0.100393	0.1036	0.1034	0.07236	-0.00408		0.0825786	0.103971	0.0924091	0.166327	0.139017	0.141833	0.0285824
-0.87917	0.0706647	0.0660889	0.115147	0.102429	0.112245	0.0415667	0.03942	0.01664		0.106136	0.0877143	0.0865818	0.168073	0.147808	0.165233	0.00931765
-0.875	0.0516059	0.0599667	0.0990733	0.126886	0.116118	-0.00646667	-0.01236	0.05139		0.0883214	0.0486714	0.0804	0.163845	0.136917	0.164593	0.0352882
-0.87083	0.0863647	0.0657333	0.0984067	0.0946786	0.0872273	-0.0422333	-0.0424	0.03767		0.113436	0.0617143	0.0864636	0.143773	0.12455	0.171227	0.0419765
-0.86667	0.0549529	0.0634889	0.0891933	0.0864286	0.0460545	-0.0278667	-0.14494	0.03062		0.123636	0.0586286	0.107845	0.145136	0.13175	0.129531	0.0176176
-0.8625	0.0331882	0.0672667	0.0892867	0.0946	0.0787091	-0.00116667	-0.11256	0.01661		0.128771	0.0602429	0.0873091	0.167045	0.107633	0.151	0.0498529
-0.85833	0.0375588	0.0687333	0.0852533	0.0939857	0.0516545	-0.0076	-0.10228	0.04009		0.121321	0.0901286	0.0938364	0.169891	0.122583	0.138763	0.0478529
-0.85417	0.0468647	0.0666333	0.08114	0.0948429	0.0703727	-0.00191667	-0.00056	0.07227		0.109429	0.104814	0.0899909	0.143873	0.09385	0.153713	0.0455882
-0.85	0.0447765	0.112744	0.0738733	0.110186	0.0567909	0.0320333	0.04842	0.06914		0.123764	0.0756571	0.0957091	0.143345	0.0649083	0.151075	0.0590294
-0.84583	0.0843882	0.0942	0.0943667	0.110979	0.0627	0.0349333	0.066	0.0662		0.103171	0.0837714	0.0876273	0.115036	0.0932769	0.136369	0.0511882
-0.84167	0.0558706	0.0717	0.09704	0.0907643	0.0602818	-0.0077	0.03486	0.06478		0.122943	0.136143	0.0581545	0.122718	0.0867538	0.114744	0.0478941
-0.8375	0.103318	0.130311	0.122587	0.07835	0.0531364	0.00695	0.03964	0.09487		0.128221	0.0895286	0.0649182	0.1456	0.0762385	0.156719	0.0685647
-0.83333	0.0695471	0.0882778	0.118153	0.0977786	0.0532727	0.04765	0.0514	0.06375		0.129643	0.0903143	0.0490182	0.148691	0.0808615	0.14345	0.069
-0.82917	0.0726176	0.0856333	0.11978	0.0721571	0.0525727	0.0345	0.07188	0.06793		0.135843	0.0878286	0.0654636	0.167718	0.0685615	0.140831	0.0573706
-0.825	0.0928588	0.0618111	0.09446	0.106986	0.0861	0.0459333	0.06502	0.10086		0.117371	0.110525	0.0528273	0.176518	0.0467846	0.121994	0.0960882
-0.82083	0.0579824	0.0927556	0.115573	0.108321	0.0773182	0.03695	0.07792	0.08816		0.110886	0.125175	0.0531182	0.147809	0.0491154	0.110556	0.1027
-0.81667	0.0768706	0.0804111	0.0803267	0.103886	0.0809273	0.03535	0.0852	0.08994		0.141414	0.0925625	0.0861	0.181882	0.0784923	0.106841	0.0714778
-0.8125	0.0818529	0.0784889	0.09628	0.10825	0.157718	0.0439333	0.09706	0.09088		0.112457	0.145462	0.0866636	0.147373	0.108254	0.0887412	0.0955056
-0.80833	0.0519529	0.0895111	0.130313	0.101893	0.111518	0.0453833	0.08936	0.10532		0.104321	0.0890875	0.0634091	0.152164	0.106008	0.0988059	0.0877333
-0.80417	0.0591471	0.0736556	0.0941067	0.138207	0.0996545	0.0361	0.09062	0.08592		0.10415	0.108012	0.0586364	0.165682	0.151038	0.118329	0.0756167
-0.8	0.0586471	0.0826778	0.133747	0.133364	0.066975	0.0351667	0.08164	0.09314		0.0941929	0.1045	0.0606364	0.143355	0.152615	0.134712	0.0800611
-0.79583	0.0747706	0.0657222	0.13316	0.0919214	0.08155	0.0704	0.07608	0.06337		0.10945	0.093225	0.0539455	0.157736	0.121562	0.116035	0.0945556
-0.79167	0.0690941	0.0596556	0.130173	0.123864	0.0783875	0.0580167	0.04098	0.04103		0.110686	0.107287	0.0677909	0.155055	0.152362	0.145453	0.103161
-0.7875	0.0557471	0.107544	0.0900733	0.113857	0.0840375	0.0650167	0.02388	0.03556		0.1124	0.113312	0.111136	0.141555	0.166115	0.144653	0.1068
-0.78333	0.0589176	0.0652667	0.112093	0.0963143	0.1101	0.0063	0.00738	0.06474		0.109307	0.102638	0.0812636	0.128073	0.167877	0.136033	0.105756
-0.77917	0.0774059	0.0929556	0.09688	0.106979	0.106033	0.0482667	0.03734	0.03809		0.10835	0.126738	0.0781727	0.151536	0.148731	0.179214	0.122639
-0.775	0.0788294	0.0782111	0.138687	0.125264	0.0939	0.07235	0.05276	0.07755		0.0911167	0.106412	0.1111	0.116273	0.158285	0.147764	0.07345
-0.77083	0.0700412	0.0641556	0.10898	0.126729	0.120367	0.0664667	0.08676	0.04485		0.0625417	0.117612	0.134509	0.145209	0.128392	0.180936	0.0793556
-0.76667	0.0845882	0.0777333	0.128593	0.125107	0.163956	0.0671	0.12988	0.06582		0.0510583	0.0937375	0.104836	0.123309	0.154585	0.154136	0.0606611
-0.7625	0.1214	0.0708778	0.127333	0.123093	0.1211	0.0630333	0.11744	0.0825		0.070775	0.081425	0.110927	0.127845	0.136631	0.147579	0.0802556
-0.75833	0.111729	0.0732111	0.129953	0.106536	0.107011	0.0646333	0.09016	0.0551889		0.0729083	0.11735	0.0963	0.133109	0.136008	0.11155	0.0746333
-0.75417	0.1088	0.0622667	0.119087	0.120479	0.106456	0.08955	0.09552	0.0625111		0.0932667	0.0988	0.117291	0.138809	0.163146	0.132043	0.0915944
-0.75	0.0834529	0.111556	0.0995333	0.102379	0.126033	0.09945	0.11882	0.0602333		0.0793583	0.0814875	0.104109	0.127536	0.131238	0.129321	0.0699278
-0.74583	0.125382	0.0751111	0.11846	0.1009	0.120156	0.1088	0.10004	0.0514778		0.0835917	0.085325	0.102509	0.130682	0.1471	0.106607	0.103189
-0.74167	0.0703187	0.0645333	0.0973867	0.119529	0.14735	0.0984143	0.09476	0.0608333		0.1185	0.119913	0.0893545	0.145309	0.148854	0.128714	0.0806111
-0.7375	0.1062	0.0870778	0.110927	0.0996214	0.10598	0.0851429	0.113	0.0663889		0.0902167	0.103788	0.0966091	0.141309	0.1096	0.137193	0.0889389
-0.73333	0.0824375	0.0994889	0.102573	0.10235	0.13161	0.0898	0.10882	0.0699111		0.130983	0.13925	0.0707455	0.143464	0.122854	0.118286	0.0831389
-0.72917	0.0686125	0.11885	0.0976133	0.107921	0.12066	0.0896429	0.09738	0.0538333		0.111375	0.0796	0.0734	0.151636	0.140177	0.0799	0.106933
-0.725	0.08856	0.0979	0.0906267	0.132957	0.11717	0.0904714	0.11332	0.0394222		0.115667	0.0769625	0.0735818	0.135382	0.142346	0.0786571	0.0836889
-0.72083	0.0880933	0.107688	0.11222	0.107771	0.08436	0.0856857	0.11208	0.0323778		0.104108	0.0891875	0.103582	0.120127	0.127	0.16595	0.0995
-0.71667	0.0765067	0.0886875	0.116813	0.11055	0.12115	0.0593714	0.09462	0.0286333		0.0900333	0.100862	0.0620273	0.104127	0.145515	0.119971	0.0760111
-0.7125	0.0736067	0.0479125	0.118607	0.102107	0.09901	0.0490714	0.08226	0.0144667		0.0836667	0.0986	0.0579636	0.0765727	0.166477	0.123807	0.0861111
-0.70833	0.07728	0.05895	0.131313	0.154636	0.08692	0.0406714	0.10502	-0.0233		0.106633	0.0922125	0.0769182	0.119718	0.137754	0.125629	0.0679611
-0.70417	0.10344	0.0459	0.0946067	0.134879	0.11481	0.0534286	0.087125	-0.00124444		0.0865	0.114025	0.0929818	0.102936	0.118085	0.148093	0.0493667
-0.7	0.0649667	0.0970875	0.0855467	0.125846	0.0816	0.0763857	0.08385	0.0118778		0.0878833	0.082325	0.0916273	0.110191	0.146269	0.119287	0.0402111
-0.69583	0.0860067	0.07935	0.0820533	0.103215	0.0843727	0.103457	0.0241	0.0199778		0.0935417	0.0792875	0.0898909	0.114809	0.1582	0.132547	0.0589889
-0.69167	0.0865	0.071175	0.07952	0.124292	0.0477364	0.108643	-0.019625	0.000111111		0.1009	0.097575	0.131573	0.133545	0.135285	0.135273	0.0694833
-0.6875	0.09222	0.0663125	0.0624533	0.140092	0.0693455	0.0788571	-0.015975	-0.00079		0.10815	0.0823625	0.101073	0.161064	0.0926846	0.0973533	0.0825278
-0.68333	0.07476	0.111062	0.0419533	0.1601	0.0631455	0.100014	-0.037175	0.00021		0.0833333	0.065375	0.0960818	0.116891	0.151223	0.125573	0.0670667
-0.67917	0.0815	0.118612	0.05144	0.123838	0.113527	0.0434	-0.02815	0.01816		0.10645	0.06555	0.100764	0.115955	0.139685	0.124231	0.0497778
-0.675	0.07518	0.0878	0.04426	0.132654	0.101773	0.0672	-0.018575	0.04369		0.104942	0.0813	0.0669727	0.110927	0.172792	0.111456	0.0532278
-0.67083	0.0578933	0.090475	0.0560467	0.131262	0.126491	0.106986	0.02165	0.0531		0.0927	0.0765625	0.0620727	0.132182	0.120715	0.0900938	0.0758056
-0.66667	0.07724	0.101212	0.04364	0.128408	0.105936	0.104129	-0.01485	0.00474		0.0997167	0.0884375	0.0979182	0.151555	0.141446	0.0801375	0.0797444
-0.6625	0.05902	0.129325	0.0548933	0.109223	0.0927	0.101914	0.00185	-0.01609		0.114017	0.0993	0.0833182	0.155027	0.123808	0.0900875	0.109411
-0.65833	0.0940933	0.0992375	0.05098	0.1564	0.0778091	0.113957	0.033825	-0.03535		0.112783	0.0766125	0.0798909	0.165873	0.107685	0.093775	0.112083
-0.65417	0.08974	0.11235	0.0428667	0.113792	0.0971818	0.1136	0.08055	0.01808		0.132033	0.0922375	0.0792455	0.156556	0.0795231	0.105081	0.105344
-0.65	0.06562	0.109762	0.0728267	0.124654	0.134655	0.111471	0.11255	0.03082		0.110225	0.0900125	0.0715455	0.182478	0.0459769	0.0970625	0.0902111
-0.64583	0.0846867	0.102275	0.0712	0.116554	0.137691	0.1029	0.132025	0.04275		0.157008	0.112412	0.0625182	0.154178	0.0313538	0.0847813	0.0871222
-0.64167	0.102847	0.108744	0.0709533	0.135292	0.100727	0.114043	0.115225	0.02685		0.116342	0.112587	0.0625	0.1416	0.0648385	0.0774625	0.1093
-0.6375	0.100333	0.106744	0.0695467	0.152762	0.103382	0.1457	0.111375	0.02365		0.130475	0.1303	0.0592727	0.137633	0.0486692	0.0562687	0.116028
-0.63333	0.0937933	0.109233	0.0833267	0.115323	0.0952636	0.103543	0.088175	0.02414		0.158883	0.157438	0.0861818	0.155078	0.0611923	0.07395	0.1108
-0.62917	0.110087	0.0899222	0.106253	0.1059	0.115736	0.147786	0.107725	0.02592		0.11405	0.136288	0.104155	0.149244	0.0612333	0.105244	0.0957167
-0.625	0.11576	0.0968333	0.107553	0.135515	0.110755	0.127729	0.1004	0.02993		0.135583	0.1372	0.0501091	0.143944	0.0579667	0.0786437	0.0840722
-0.62083	0.115607	0.102489	0.116393	0.128069	0.111091	0.100486	0.093825	0.02616		0.106958	0.148175	0.0681273	0.132967	0.0706583	0.100294	0.0938333
-0.61667	0.0889667	0.0776222	0.111347	0.146177	0.135709	0.0744571	0.103975	0.03562		0.111258	0.128	0.1014	0.104367	0.0817333	0.0874562	0.0883833
-0.6125	0.105707	0.0909333	0.114113	0.148338	0.140445	0.0845143	0.11405	0.016		0.125308	0.117038	0.0945636	0.110233	0.107317	0.10995	0.0814333
-0.60833	0.116533	0.0750222	0.120593	0.128192	0.132791	0.0498143	0.118275	-0.00534		0.113117	0.11935	0.0800091	0.106711	0.0822667	0.1081	0.109872
-0.60417	0.08386	0.0795	0.100933	0.136438	0.133191	0.0271286	0.095575	-0.0077		0.1439	0.135875	0.0843091	0.119789	0.102417	0.114719	0.0848556
-0.6	0.07094	0.0536	0.1228	0.134515	0.0969818	-0.00932857	0.1027	-0.00745		0.121075	0.121637	0.0849636	0.0985667	0.124575	0.110881	0.1128
-0.59583	0.0888867	0.088	0.116607	0.129769	0.124636	-0.0209429	0.0932	0.00767		0.140742	0.111662	0.0610636	0.0787444	0.123125	0.15335	0.0751778
-0.59167	0.12284	0.0682444	0.07474	0.142238	0.138836	0.0331571	0.102425	0.01597		0.111417	0.149487	0.0607455	0.0925889	0.129217	0.134513	0.0855444
-0.5875	0.07558	0.0842444	0.08654	0.0988308	0.115209	0.0429714	0.099525	0.01427		0.0723417	0.134187	0.0715273	0.0425222	0.124642	0.172587	0.0852389
-0.58333	0.110353	0.100411	0.105053	0.1106	0.126082	0.0369286	0.020025	0.0123		0.124575	0.10225	0.0613	0.0663667	0.125517	0.150453	0.06655
-0.57917	0.0804467	0.0915111	0.0848933	0.124892	0.114764	0.0446286	0.0038	0.01288		0.108092	0.16025	0.0629818	0.115111	0.129992	0.166437	0.0630333
-0.575	0.12734	0.149956	0.0693467	0.126762	0.126655	0.0502714	-0.01575	0.02218		0.072375	0.113863	0.0456909	0.1342	0.140767	0.183906	0.0594
-0.57083	0.121647	0.0903222	0.0936533	0.106115	0.120518	0.0545714	-0.0113	0.02013		0.0926333	0.130825	0.0395	0.120778	0.0866	0.126031	0.0920389
-0.56667	0.11268	0.118989	0.0833533	0.0958154	0.144427	0.0617	-0.02765	0.01357		0.106742	0.10755	0.0440818	0.116178	0.0941083	0.155706	0.0790444
-0.5625	0.0874333	0.140644	0.0847333	0.0832692	0.117809	0.0644857	-0.039475	0.03795		0.107442	0.115075	0.0436636	0.174878	0.0897583	0.150469	0.0711056
-0.55833	0.123927	0.141333	0.0964533	0.101177	0.1236	0.0565143	0.02015	0.01681		0.0979917	0.0968125	0.0425273	0.203833	0.119308	0.175219	0.0743722
-0.55417	0.1051	0.122744	0.09978	0.0971692	0.100473	0.0683429	0.02735	0.00904		0.123908	0.111988	0.0488455	0.156933	0.0774917	0.167625	0.0876389
-0.55	0.0895533	0.108944	0.0897733	0.124008	0.150009	0.0718857	0.05915	0.02719		0.1066	0.0921875	0.1112	0.191889	0.0552583	0.124594	0.0886278
-0.54583	0.0888733	0.106467	0.107333	0.0781538	0.143136	0.0708429	0.1227	0.02998		0.134855	0.111513	0.0843727	0.171011	0.0663917	0.19485	0.0830722
-0.54167	0.0984267	0.0654889	0.0973067	0.125562	0.124564	0.0740286	0.134975	0.02943		0.110982	0.109188	0.0987364	0.143622	0.0356833	0.148631	0.100089
-0.5375	0.10168	0.0547333	0.10894	0.103154	0.140127	0.0843143	0.12315	0.02108		0.161945	0.0910375	0.0936545	0.161589	0.0365	0.164519	0.0964944
-0.53333	0.0613667	0.08271	0.116673	0.0987308	0.106645	0.0946286	0.12435	0.01727		0.133473	0.11055	0.0824636	0.193122	0.0220917	0.160659	0.0897167
-0.52917	0.101307	0.06269	0.109453	0.123231	0.0893182	0.0516286	0.114875	0.00555		0.142327	0.0551375	0.0986818	0.146789	0.014275	0.147753	0.0954222
-0.525	0.0765467	0.06907	0.106873	0.105315	0.0947636	0.0669857	0.089725	0.01226		0.128509	0.0334125	0.0948	0.170589	0.0607	0.139865	0.0850944
-0.52083	0.0473267	0.05903	0.101987	0.0884308	0.102218	0.0696857	0.10385	0.00048		0.169691	0.0317375	0.0880455	0.199067	0.0789167	0.163488	0.0909889
-0.51667	0.0819667	0.08414	0.10062	0.101585	0.126355	0.104257	0.084925	0.01742		0.166618	0.044225	0.0652182	0.171511	0.106758	0.112224	0.105411
-0.5125	0.0777067	0.09411	0.0960533	0.108738	0.127282	0.113143	0.09285	-0.01042		0.154455	0.0738	0.0713455	0.181589	0.104583	0.151376	0.0845222
-0.50833	0.0539	0.09635	0.100207	0.0950583	0.0692909	0.102043	0.147067	-0.01937		0.129336	0.08305	0.0873818	0.148767	0.077475	0.139153	0.0895722
-0.50417	0.11722	0.09263	0.0922667	0.114983	0.0801182	0.0962143	0.145567	0.00586		0.188073	0.139137	0.0699091	0.161144	0.0986917	0.132829	0.0728389
-0.5	0.0836733	0.08737	0.10344	0.101208	0.073	0.0895286	0.1602	0.04364		0.155591	0.158112	0.0872909	0.150767	0.0887167	0.111582	0.0879278
-0.49583	0.110933	0.08777	0.0859333	0.111983	0.0653182	0.106171	0.148	0.02332		0.130127	0.167513	0.0870818	0.138011	0.095925	0.0857824	0.0678556
-0.49167	0.11756	0.10753	0.08878	0.1184	0.0732909	0.0928571	0.133267	0.01451		0.133973	0.145212	0.0855455	0.128789	0.0979333	0.124159	0.0753778
-0.4875	0.12366	0.06979	0.0760933	0.131242	0.0814091	0.101843	0.101367	-0.00304		0.147236	0.171137	0.0829727	0.129878	0.0826917	0.0806529	0.0969944
-0.48333	0.135733	0.09812	0.0730333	0.1101	0.0945727	0.0999429	0.0999	0.03279		0.139618	0.1213	0.0964909	0.1435	0.06625	0.121224	0.112594
-0.47917	0.09952	0.0949	0.0737733	0.12575	0.0521727	0.0911857	0.0943667	0.04788		0.176964	0.146712	0.116173	0.140356	0.0486	0.118253	0.0583167
-0.475	0.124433	0.11814	0.0884467	0.126242	0.0388	0.0850429	0.0704	0.03131		0.157182	0.14535	0.0925818	0.170678	0.0734583	0.140994	0.0775833
-0.47083	0.0998867	0.08815	0.0864733	0.0967167	0.0436636	0.0635714	0.118733	0.0411		0.167927	0.154087	0.0958727	0.17518	0.0980417	0.155288	0.0470667
-0.46667	0.09566	0.10582	0.1003	0.132758	0.0452636	0.0294143	0.131467	0.01028		0.141227	0.122525	0.101036	0.23515	0.078025	0.178988	0.0408
-0.4625	0.116447	0.08221	0.117447	0.120675	0.0930909	0.0315857	0.1613	0.00187		0.137136	0.12545	0.104164	0.16088	0.0567917	0.131206	0.0511222
-0.45833	0.105807	0.11724	0.126927	0.0869667	0.0674636	0.0205429	0.156033	0.01012		0.147745	0.160062	0.0917455	0.15713	0.0668833	0.177253	0.0406222
-0.45417	0.10224	0.10116	0.108593	0.1165	0.0902273	0.0252714	0.153867	0.00867		0.142536	0.113363	0.114982	0.13825	0.0900833	0.173694	0.0578389
-0.45	0.0866533	0.07914	0.112633	0.100625	0.100027	0.0161429	0.127033	0.00427		0.113945	0.152587	0.115818	0.12726	0.0743083	0.143606	0.0549611
-0.44583	0.104087	0.05501	0.0778867	0.111325	0.110409	0.031	0.1571	0.00128		0.178045	0.125087	0.12903	0.09322	0.110233	0.159235	0.0634056
-0.44167	0.0892533	0.06686	0.10366	0.0835538	0.102882	0.0389714	0.148467	0.00355		0.141927	0.191125	0.09618	0.086	0.092375	0.169688	0.0731889
-0.4375	0.0781733	0.07214	0.0943133	0.1136	0.0987545	0.0471857	0.122167	0.0122		0.114327	0.14185	0.06229	0.09968	0.111717	0.126506	0.0862222
-0.43333	0.09	0.08909	0.09338	0.0857	0.0826455	0.0597	0.120633	0.01185		0.133973	0.141538	0.00754	0.10713	0.111392	0.142094	0.0960778
-0.42917	0.0986733	0.08767	0.0921933	0.132292	0.117282	0.0414857	0.131733	0.02113		0.125182	0.102	0.01737	0.1288	0.0969833	0.113535	0.0944222
-0.425	0.09344	0.11374	0.0962333	0.0957846	0.119091	0.0345286	0.1	0.00569		0.129836	0.111213	0.03945	0.090625	0.112167	0.156629	0.0709389
-0.42083	0.0807133	0.11169	0.106433	0.0748154	0.117455	0.0308429	0.075	0.02119		0.149355	0.089	0.0431	0.12005	0.097975	0.114959	0.0659056
-0.41667	0.072	0.12774	0.113127	0.102754	0.118	0.0602143	0.0748667	0.02548		0.1654	0.0710625	0.04069	0.157688	0.0963583	0.137724	0.0745611
-0.4125	0.0680733	0.09203	0.128507	0.0695308	0.102264	0.0874571	-0.00376667	0.03643		0.157145	0.0605	0.03007	0.136912	0.0770333	0.120241	0.0567444
-0.40833	0.08546	0.09963	0.123807	0.0546769	0.100155	0.0951429	-0.0468	0.01545		0.155591	0.0998	0.05184	0.142338	0.072325	0.0836412	0.0695778
-0.40417	0.08194	0.08461	0.11338	0.0926286	0.120155	0.0936	-0.0560333	0.01334		0.160345	0.065775	0.04936	0.139113	0.0956167	0.104076	0.103283
-0.4	0.115927	0.09984	0.116593	0.0714071	0.0887182	0.0907429	-0.0809	0.03871		0.156918	0.0934375	0.06171	0.13305	0.127683	0.0968647	0.0839556
-0.39583	0.106487	0.12998	0.114413	0.0602714	0.121	0.0991857	-0.0441	0.01795		0.124709	0.0921375	0.05944	0.137988	0.147008	0.0852765	0.0669611
-0.39167	0.109907	0.08825	0.106687	0.0888214	0.0991818	0.107714	-0.0326	0.02415		0.132055	0.0951375	0.07916	0.157257	0.123692	0.0734235	0.0936444
-0.3875	0.108247	0.11419	0.105687	0.101307	0.0839	0.118271	0.104633	0.00597		0.150345	0.0901375	0.07947	0.137986	0.116983	0.0497647	0.0931667
-0.38333	0.11652	0.101444	0.103073	0.0642071	0.101682	0.118443	0.1497	-0.00225		0.156182	0.1118	0.08154	0.169343	0.11725	0.0655059	0.100239
-0.37917	0.0950867	0.120533	0.122167	0.0890214	0.112027	0.117143	0.1332	0.0007	0.1333	0.111618	0.154262	0.09206	0.112457	0.110483	0.0745353	0.104178
-0.375	0.0890067	0.0721222	0.135933	0.125864	0.101527	0.1218	0.0863	8e-05	0.1123	0.175136	0.150562	0.09422	0.147871	0.0931667	0.0918	0.0840556
-0.37083	0.09048	0.100833	0.166687	0.0910429	0.0914818	0.1261	0.0419667	0.00486	0.1073	0.116345	0.145712	0.11395	0.137614	0.0811833	0.0894118	0.0728778
-0.36667	0.0897667	0.087	0.11534	0.0854714	0.121536	0.138271	0.0103	0.01105	0.1258	0.127518	0.148762	0.10789	0.131586	0.088575	0.125488	0.0753167
-0.3625	0.0786933	0.108911	0.119987	0.110479	0.0924	0.134929	0.00733333	-0.00392	0.1086	0.191655	0.134125	0.12178	0.169129	0.103642	0.129882	0.0906889
-0.35833	0.0966133	0.0942667	0.1075	0.0888214	0.125136	0.126214	0.0399333	-0.00414	0.0735	0.129418	0.153663	0.06902	0.1542	0.0972	0.138276	0.0520222
-0.35417	0.100613	0.110689	0.102707	0.0864429	0.130827	0.125286	-0.00453333	0.0178	0.1396	0.170627	0.16065	0.08362	0.106771	0.1004	0.121488	0.0443556
-0.35	0.121973	0.122756	0.11096	0.0947643	0.116855	0.129643	0.0307667	0.03932	0.1069	0.149682	0.134988	0.1365	0.137086	0.0886	0.0943235	0.0426333
-0.34583	0.108807	0.0932444	0.112054	0.0703214	0.105109	0.127743	0.1115	0.03727	0.1337	0.145527	0.131162	0.10797	0.0925286	0.09735	0.0957706	0.0460222
-0.34167	0.0904267	0.104544	0.0916385	0.132871	0.0866	0.1171	0.1847	0.03182	0.1184	0.118936	0.142737	0.09617	0.1196	0.0882333	0.0996118	0.0461722
-0.3375	0.12312	0.1049	0.128615	0.0769714	0.0874818	0.124443	0.1227	0.05311	0.1428	0.116518	0.19015	0.10575	0.103586	0.147775	0.0948824	0.0501222
-0.33333	0.1057	0.1074	0.1386	0.0990357	0.0885273	0.142029	0.151	0.04045	0.1828	0.137564	0.122612	0.0644	0.120257	0.113942	0.105776	0.0688
-0.32917	0.0948533	0.1141	0.129877	0.100436	0.0743091	0.129129	0.1309	0.03443	0.1644	0.124418	0.11505	0.10574	0.109057	0.109925	0.0763	0.0614611
-0.325	0.111247	0.108833	0.119708	0.1201	0.0810727	0.127471	0.0767	0.03541	0.1469	0.139409	0.128725	0.08298	0.0982	0.108158	0.0810824	0.0692
-0.32083	0.0884067	0.1196	0.128885	0.101486	0.0818727	0.1201	0.0828	0.02701	0.2162	0.132255	0.0918875	0.09112	0.125786	0.109542	0.0627412	0.0966056
-0.31667	0.0972267	0.10978	0.122108	0.0427786	0.0501545	0.1124	0.0993	0.02867	0.1571	0.148973	0.107737	0.08308	0.123771	0.159942	0.0603176	0.0904222
-0.3125	0.08092	0.09637	0.116046	0.0558786	0.0447	0.0832714	0.1168	-0.01512	0.1448	0.156282	0.08875	0.10479	0.140714	0.146583	0.0505412	0.0852167
-0.30833	0.105013	0.08399	0.110323	0.0511929	0.03933	0.143457	0.1085	0.02766	0.1717	0.1351	0.086025	0.12898	0.166457	0.165392	0.0382353	0.0777278
-0.30417	0.0672867	0.11306	0.118215	0.0594714	0.04358	0.1286	0.0856	0.04117	0.142	0.1342	0.09735	0.09265	0.180914	0.140182	0.0551824	0.0955333
-0.3	0.0628133	0.13324	0.106731	0.0429714	0.0594	0.1036	0.1067	0.03627	0.1107	0.141427	0.1366	0.1206	0.148529	0.151555	0.0473412	0.0854444
-0.29583	0.0757267	0.1044	0.0930077	0.0781429	0.08275	0.0806714	0.1102	0.06382	0.1369	0.140964	0.1296	0.11617	0.17686	0.151745	0.0512412	0.0785278
-0.29167	0.09636	0.10906	0.105354	0.0817571	0.08259	0.0738	0.1413	0.04178	0.1694	0.123473	0.156825	0.10117	0.1708	0.148773	0.0488059	0.0737722
-0.2875	0.0831267	0.1096	0.106654	0.0771143	0.04133	0.0920286	0.1806	0.0561818	0.1183	0.122955	0.1312	0.11361	0.20122	0.1422	0.0715353	0.0869889
-0.28333	0.0685133	0.11043	0.0979846	0.0784714	0.07342	0.121743	0.1405	0.0406182	0.0974	0.158191	0.136838	0.09833	0.17622	0.1295	0.101282	0.0785111
-0.27917	0.10836	0.11094	0.106431	0.0792571	0.0707818	0.127171	0.1135	0.0546364	0.091	0.121718	0.155238	0.08113	0.20286	0.0914818	0.0602176	0.0730556
-0.275	0.0792133	0.09591	0.101008	0.0612714	0.0728818	0.111971	0.0853	0.0318091	0.1076	0.173164	0.17955	0.1263	0.12946	0.143118	0.0805118	0.0861278
-0.27083	0.100713	0.10596	0.1032	0.0627143	0.0540182	0.0972286	0.1179	0.0137364	0.0896	0.143436	0.120711	0.1302	0.14232	0.133191	0.0714529	0.09345
-0.26667	0.06214	0.11439	0.108915	0.0763143	0.0913364	0.131314	0.119	0.0117455	0.127	0.142445	0.178	0.11512	0.17544	0.134945	0.0851471	0.0588389
-0.2625	0.0827067	0.07706	0.126869	0.0605786	0.0946	0.142829	0.1246	-0.00419091	0.0961	0.153664	0.137333	0.10236	0.1761	0.145491	0.0805824	0.0650833
-0.25833	0.0437733	0.06472	0.120046	0.0957	0.0678545	0.1305	0.1722	-0.0102273	0.0607	0.171064	0.129467	0.12073	0.14278	0.109091	0.0821471	0.0449167
-0.25417	0.0623067	0.0747	0.126577	0.0725643	0.0862909	0.142857	0.1845	0.0228545	0.0772	0.126336	0.126522	0.11765	0.21164	0.114718	0.0959294	0.0346722
-0.25	0.0518867	0.09246	0.127931	0.1033	0.108045	0.158757	0.1862	0.00681818	0.123	0.137218	0.153356	0.07463	0.17852	0.131382	0.0927412	0.0342111
-0.24583	0.0467867	0.10775	0.124992	0.123593	0.100464	0.156457	0.1583	0.00369091	0.1093	0.114964	0.120733	0.08325	0.16316	0.111555	0.110482	0.0572278
-0.24167	0.0855933	0.07224	0.135985	0.0646714	0.136636	0.145929	0.1585	0.0224545	0.1159	0.159791	0.1005	0.0892	0.1692	0.112255	0.122318	0.0637
-0.2375	0.0616933	0.08404	0.125954	0.0857286	0.121427	0.132643	0.1013	0.0233818	0.0843	0.136973	0.1139	0.1452	0.17664	0.101255	0.126406	0.06495
-0.23333	0.0731733	0.09365	0.142038	0.0841429	0.107464	0.158875	0.15	0.0215545	0.113	0.125055	0.139244	0.11741	0.14906	0.112191	0.162994	0.0523444
-0.22917	0.0732	0.08399	0.130431	0.0872071	0.108482	0.1521	0.1371	0.0381455	0.12	0.146991	0.114644	0.09873	0.2098	0.108264	0.143547	0.0494056
-0.225	0.0632	0.11029	0.118646	0.0899571	0.149473	0.162825	0.1337	0.0297273	0.114	0.130627	0.139178	0.09696	0.17644	0.1081	0.128929	0.0579889
-0.22083	0.0888933	0.08822	0.114238	0.0787	0.103936	0.170125	0.0911	0.0430727	0.0817	0.11536	0.112822	0.1232	0.16952	0.0967909	0.126818	0.0711278
-0.21667	0.08332	0.09367	0.107731	0.0688429	0.134927	0.15375		0.0244818	0.0865	0.190273	0.164722	0.08644	0.1836	0.128373	0.113782	0.0379333
-0.2125	0.0881133	0.10137	0.105092	0.09058	0.148082	0.16065		0.0255364	0.082	0.16073	0.138167	0.07629	0.1619	0.118018	0.118324	0.0463944
-0.20833	0.1052	0.07859	0.101354	0.06766	0.133791	0.142189		0.0336727	0.0694	0.115275	0.157133	0.0491	0.1887	0.120764	0.1321	0.0423167
-0.20417	0.0836533	0.103618	0.113438	0.0655267	0.131309	0.134933		0.0408364	0.0744	0.150588	0.149289	0.08427	0.18838	0.140973	0.121465	0.0654333
-0.2	0.0928933	0.128727	0.120223	0.0893333	0.131718	0.146378		0.0365091	0.1055	0.133175	0.0928	0.0595	0.19172	0.135636	0.12255	0.0747556
-0.19583	0.0862533	0.131018	0.116515	0.0779267	0.130691	0.162567		0.0316636	0.0853	0.1429	0.0808111	0.08465	0.19192	0.117136	0.141694	0.0768056
-0.19167	0.09592	0.0912636	0.104362	0.0766333	0.0772091	0.152256		-0.00174545	0.1278	0.1491	0.0934667	0.09554	0.17896	0.120845	0.157575	0.0561167
-0.1875	0.0620467	0.0950909	0.130785	0.0506625	0.0725545	0.167289		-0.0120273	0.0828	0.148487	0.0904	0.07986	0.23572	0.163691	0.127525	0.0539278
-0.18333	0.0757667	0.100118	0.136477	0.0518187	0.107482	0.155011		0.00272727	0.115	0.12015	0.1302	0.07851	0.18262	0.138236	0.15085	0.0463611
-0.17917	0.0999	0.112764	0.141685	0.0565937	0.0804545	0.152289		0.0167909	0.1432	0.128238	0.11849	0.07857	0.1967	0.147282	0.162806	0.0554833
-0.175	0.123275	0.132655	0.120869	0.05355	0.128882	0.139289		0.00421818	0.1013	0.113412	0.10996	0.0923	0.15954	0.153736	0.144619	0.0597944
-0.17083	0.08515	0.0946091	0.119385	0.0578	0.0779909	0.139722		0.0369455	0.1406	0.0994375	0.09753	0.10098	0.18246	0.1649	0.151931	0.0596667
-0.16667	0.06785	0.116027	0.129354	0.0791125	0.0919909	0.127756		0.0391364	0.1031	0.09275	0.11266	0.07987	0.16092	0.164809	0.130125	0.0491278
-0.1625	0.0756437	0.0941545	0.122446	0.10215	0.104773	0.146422		0.0426727	0.0853	0.07055	0.13591	0.08183	0.16986	0.130173	0.112456	0.0526167
-0.15833	0.0880688	0.118391	0.119169	0.0905312	0.102927	0.145944		0.0803583	0.0575	0.125125	0.10308	0.09189	0.16062	0.173673	0.0863063	0.0454222
-0.15417	0.0760125	0.103745	0.117808	0.0947063	0.108182	0.140033		0.067175	0.0982	0.0814125	0.08691	0.08118	0.15008	0.145091	0.1007	0.0452889
-0.15	0.112569	0.0794182	0.117254	0.10525	0.0994909	0.144089		0.0768667	0.0951	0.126925	0.10829	0.13769	0.16578	0.125855	0.08735	0.0723
-0.14583	0.111431	0.0892273	0.126362	0.092575	0.116527	0.131378		0.0584	0.0885	0.144575	0.12075	0.1157	0.18612	0.0993182	0.160094	0.0723833
-0.14167	0.10055	0.0878727	0.106985	0.09035	0.118073	0.111575		0.0508417	0.1239	0.097375	0.09239	0.09811	0.2018	0.0702455	0.0950562	0.0823556
-0.1375	0.091	0.0813818	0.107585	0.10295	0.0892273	0.124525		0.06165	0.1587	0.1313	0.10807	0.11419	0.17294	0.0627182	0.133906	0.0774611
-0.13333	0.0660562	0.0824636	0.123877	0.11555	0.0988	0.134488		0.06315	0.0823	0.124675	0.10253	0.10042	0.15874	0.0626364	0.149012	0.0866722
-0.12917	0.0781625	0.0937455	0.126992	0.0861313	0.115882	0.15165		0.062875	0.0975	0.145762	0.09505	0.106	0.1824	0.0672364	0.1215	0.0836778
-0.125	0.0905647	0.0911727	0.122723	0.08495	0.0980455	0.148888		0.0274333	0.0705	0.138	0.08443	0.10628	0.16036	0.0727818	0.10336	0.08325
-0.12083	0.0868824	0.0681818	0.124338	0.0950938	0.0759556	0.160637		0.0201833	0.1243	0.136375	0.09568	0.11971	0.2152	0.110473	0.130127	0.0685
-0.11667	0.0855176	0.0866091	0.134177	0.116381	0.0889444	0.17195		0.0149615	0.1835	0.13955	0.07185	0.11442	0.16086	0.109809	0.109173	0.0981167
-0.1125	0.0704941	0.0954727	0.127408	0.0761187	0.0996	0.1829		-0.000453846	0.1176	0.119125	0.0845	0.06819	0.14018	0.0793818	0.15005	0.0836667
-0.10833	0.0831	0.103218	0.109031	0.078525	0.114044	0.158387		-0.00452308	0.1128	0.104038	0.08359	0.06058	0.16776	0.114009	0.101457	0.0606722
-0.10417	0.0827706	0.0906273	0.0953538	0.0968062	0.0968333	0.15315		-0.0114077	0.1142	0.133387	0.10776	0.04344	0.14986	0.0825636	0.146086	0.098675
-0.1	0.0761647	0.133209	0.104769	0.07735	0.149589	0.137013		0.0204923	0.1144	0.1053	0.10927	0.07064	0.15482	0.0922818	0.116957	0.0993813
-0.09583	0.0773471	0.141027	0.0612231	0.0965	0.138811	0.1572		0.0356692	0.1386	0.105025	0.11053	0.05776	0.16476	0.0851091	0.110014	0.112519
-0.09167	0.0691882	0.115218	0.0909692	0.0673187	0.146633	0.155625		0.0731846	0.1496	0.1317	0.11743	0.06918	0.15336	0.1246	0.08185	0.0886875
-0.0875	0.0868471	0.1161	0.0859154	0.0523875	0.165733	0.15925		0.0688462	0.0927	0.157413	0.0986	0.07503	0.16452	0.125855	0.113164	0.0980625
-0.08333	0.0650353	0.0878364	0.0910385	0.0658438	0.143222	0.148663	0.0708	0.0779923	0.1508	0.116187	0.101873	0.06786	0.15134	0.103564	0.0899143	0.057975
-0.07917	0.0856941	0.104473	0.0907231	0.07955	0.165633	0.156825	0.1025	0.058	0.1828	0.103075	0.147073	0.07422	0.17744	0.0942636	0.113529	0.0473437
-0.075	0.0893706	0.105182	0.107254	0.08215	0.151344	0.153262	0.0862	0.0657769	0.2188	0.12295	0.124545	0.05973	0.17522	0.107836	0.0908571	0.0432875
-0.07083	0.0675118	0.111873	0.103385	0.082275	0.141511	0.104275	0.0825	0.0726385	0.2019	0.14015	0.113309	0.06849	0.16956	0.0914455	0.0796786	0.0509563
-0.06667	0.0721353	0.124809	0.0909462	0.0739875	0.146678	0.0825625	0.1145	0.0725615	0.1627	0.16455	0.119318	0.06583	0.14324	0.112845	0.0708857	0.0777438
-0.0625	0.0828412	0.116736	0.0711769	0.072725	0.159356	0.0891625	0.1134	0.0654615	0.1845	0.135337	0.1248	0.08232	0.13358	0.1231	0.09355	0.0802188
-0.05833	0.0907118	0.112555	0.0803692	0.07695	0.146133	0.0776875	0.1195	0.0700385	0.1344	0.128913	0.0813636	0.06663	0.18186	0.1466	0.0753857	0.102569
-0.05417	0.0769706	0.115927	0.0934308	0.07595	0.185489	0.0909875	0.1007	0.0811692	0.1402	0.141313	0.0872	0.04964	0.1328	0.126245	0.1095	0.0783375
-0.05	0.0939667	0.119691	0.0969385	0.0850812	0.174056	0.049225	0.1221	0.0861692	0.1685	0.136775	0.0889818	0.04942	0.20848	0.10345	0.106821	0.0864188
-0.04583	0.102178	0.1173	0.0994769	0.0742437	0.143378	0.04055	0.1577	0.0524154	0.1815	0.12635	0.0876909	0.06764	0.17488	0.17622	0.0877643	0.107681
-0.04167	0.0873222	0.113318	0.0905077	0.0746875	0.15291	0.0444875	0.0947	0.06	0.1476	0.138362	0.0597364	0.06794	0.18376	0.10177	0.1224	0.0926625
-0.0375	0.067	0.125891	0.107277	0.0518438	0.15647	0.0703375	0.1161	0.0769462	0.1482	0.155029	0.0639909	0.10637	0.1805	0.09182	0.126836	0.0826125
-0.03333	0.0703722	0.119027	0.103215	0.0526375	0.15933	0.0611625	0.0635	0.0799769	0.1552	0.123986	0.0616364	0.08893	0.16298	0.07671	0.1366	0.106669
-0.02917	0.0931556	0.120164	0.107754	0.070325	0.14345	0.0739375	0.0237	0.0735769	0.1592	0.160029	0.115309	0.10252	0.15628	0.08201	0.112614	0.0900062
-0.025	0.0922556	0.107982	0.1207	0.075425	0.0958	0.083475	0.0256	0.0725	0.1773	0.1543	0.102709	0.10812	0.22158	0.09365	0.132414	0.06805
-0.02083	0.0916278	0.100555	0.0955692	0.0670375	0.08919	0.07795	0.0131	0.0769692	0.1608	0.14	0.0954545	0.1131	0.17924	0.07883	0.127557	0.0670812
-0.01667	0.0764444	0.1317	0.109838	0.0689625	0.0825	0.0852375	0.0039	0.0488846	0.1248	0.155414	0.161264	0.09737	0.134117	0.11366	0.103771	0.05615
-0.0125	0.0764111	0.120709	0.115346	0.0762313	0.15396	0.090225	-0.0897	0.0779923	0.1536	0.1191	0.129355	0.12863	0.0940833	0.10194	0.134864	0.04895
-0.00833	0.0876	0.1141	0.129762	0.0987125	0.15312	0.070025	-0.1715	0.0618154	0.0817	0.1453	0.120209	0.12184	0.157533	0.13074	0.115986	0.0666812
-0.00417	0.285961	0.27194	0.163531	0.226331	0.19487	0.090275	-0.256	0.187277	0.1106	0.145286	0.0845	0.108678	0.157433	0.18351	0.24325	0.164356
0	-0.160433	-0.31734	-0.270108	-0.092775	-0.21649	-0.161412	-0.3504	-0.196477	-0.3163	-0.299743	-0.235591	-0.3386	-0.165767	-0.47965	-0.386379	-0.280219
0.004167	-0.314489	-0.36783	-0.3715	-0.295981	-0.28651	-0.259763	-0.207	-0.266946	-0.3759	-0.379486	-0.290582	-0.425122	-0.231617	-0.3239	-0.447486	-0.2688
0.008333	-0.299567	-0.33245	-0.348315	-0.405931	-0.31003	-0.265813	-0.3485	-0.323285	-0.3861	-0.506429	-0.265555	-0.297489	-0.3097	-0.30575	-0.395957	-0.293975
0.0125	-0.293667	-0.3227	-0.3356	-0.346456	-0.23833	-0.278788	-0.3425	-0.315508	-0.3757	-0.343214	-0.313082	-0.363078	-0.22165	-0.26847	-0.302157	-0.292069
0.016667	-0.286028	-0.35618	-0.3204	-0.294137	-0.29159	-0.271125	-0.3181	-0.331208	-0.3757	-0.323943	-0.305927	-0.329522	-0.312833	-0.31273	-0.367807	-0.264494
0.020833	-0.342189	-0.31798	-0.306677	-0.292881	-0.2669	-0.26105	-0.3617	-0.316369	-0.3725	-0.361486	-0.311282	-0.285167	-0.262567	-0.23755	-0.245621	-0.235019
0.025	-0.266222	-0.37009	-0.306538	-0.233687	-0.20176	-0.246675	-0.2775	-0.213292	-0.3703	-0.316114	-0.252582	-0.327978	-0.22015	-0.32395	-0.295407	-0.31438
0.029167	-0.279189	-0.23627	-0.2824	-0.306819	-0.27698	-0.2222	-0.1793	-0.235108	-0.3717	-0.388943	-0.226445	-0.311956	-0.233383	-0.25327	-0.281593	-0.200827
0.033333	-0.268328	-0.28537	-0.258123	-0.285938	-0.23857	-0.213487	-0.2334	-0.236962	-0.3218	-0.297	-0.252473	-0.239233	-0.223283	-0.25982	-0.208031	-0.254247
0.0375	-0.304022	-0.22818	-0.272708	-0.230712	-0.26698	-0.210275	-0.3248	-0.171269	-0.1905	-0.277286	-0.241136	-0.240167	-0.205833	-0.23278	-0.195292	-0.278287
0.041667	-0.166189	-0.28558	-0.284038	-0.211088	-0.24493	-0.215025	-0.3064	-0.169608	-0.2451	-0.2977	-0.185645	-0.246778	-0.234233	-0.25426	-0.254885	-0.23916
0.045833	-0.227883	-0.25059	-0.250438	-0.254631	-0.23394	-0.21015	-0.2706	-0.215531	-0.3169	-0.230414	-0.244945	-0.270922	-0.21255	-0.21586	-0.238562	-0.201973
0.05	-0.175378	-0.20381	-0.215831	-0.188219	-0.20613	-0.17162	-0.3157	-0.171515	-0.3696	-0.237657	-0.183827	-0.1906	-0.0962167	-0.23551	-0.196	-0.142067
0.054167	-0.156722	-0.15566	-0.168669	-0.156762	-0.14101	-0.11783	-0.2321	-0.163177	-0.2524	-0.261571	-0.0865909	-0.135056	-0.0385833	-0.23928	-0.218246	-0.141307
0.058333	-0.0963389	-0.13108	-0.131415	-0.0851133	-0.13723	-0.06715	-0.2033	-0.155238	-0.3301	-0.1826	-0.0619818	-0.0471778	-0.0312	-0.23467	-0.215692	-0.113387
0.0625	-0.0761778	-0.08007	-0.111054	-0.06536	-0.12545	-0.06132	-0.1429	-0.108762	-0.2786	-0.145712	-0.0460364	-0.0202778	-0.0633	-0.12491	-0.164723	-0.0365267
0.066667	-0.0238667	-0.01582	0.00163077	-0.0358533	-0.08842	-0.00645	0.0185	-0.0812846	-0.2304	-0.070475	-0.00805454	0.0235556	-0.0248667	-0.0423364	-0.072	-0.02942
0.070833	0.00933889	0.07521	0.0367077	0.0286533	-0.02588	0.01703	0.2449	-0.0651615	0.1666	-0.0583375	0.0381818	0.0570889	0.0439833	0.0258273	-0.0399923	0.0026
0.075	0.0478167	0.11104	0.0853462	0.0717733	-0.01277	0.02887	0.1275	-0.00923077	0.197	0.00587143	0.0680455	0.0605	0.08045	0.0228545	-0.00926923	0.0179533
0.079167	0.108222	0.14362	0.108315	0.105527	0.0175	0.05271	0.1118	0.0200923	0.2431	0.0893	0.0899182	0.0753667	0.0911333	0.0529545	0.0883077	0.0209
0.083333	0.130228	0.1947	0.126331	0.121127	0.08877	0.08875	0.2387	0.0381385	0.2608	0.0915143	0.103636	0.0652111	0.0739333	0.162791	0.0888154	0.04586
0.0875	0.10455	0.16486	0.124946	0.13252	0.16071	0.11429	0.1533	0.0659308	0.2891	0.144786	0.106327	0.0853444	0.0673	0.130827	0.154962	0.10396
0.091667	0.138067	0.18267	0.118885	0.142213	0.18094	0.13772	0.2197	0.0863692	0.2227	0.150657	0.169173	0.120444	0.0547833	0.125	0.132885	0.188621
0.095833	0.156378	0.17023	0.162954	0.157253	0.18351	0.14998	0.194	0.0982769	0.3103	0.150267	0.1707	0.103978	0.0916833	0.161491	0.123723	0.151007
0.1	0.1469	0.2473	0.159108	0.164607	0.16972	0.15403	0.2239	0.105269	0.253	0.163344	0.134873	0.107567	0.161617	0.1713	0.145808	0.206573
0.104167	0.176928	0.24212	0.160438	0.147233	0.16422	0.16344	0.205	0.0594846	0.2124	0.106333	0.1519	0.0794	0.2386	0.263173	0.175831	0.153587
0.108333	0.152572	0.212	0.177285	0.1714	0.20909	0.17847	0.1708	0.0910308	0.2445	0.118211	0.155891	0.133422	0.21475	0.202727	0.175146	0.16522
0.1125	0.124806	0.19494	0.183769	0.1425	0.15596	0.19968	0.2123	0.131938	0.3319	0.149711	0.2094	0.0983778	0.206983	0.218156	0.199254	0.189593
0.116667	0.141917	0.20122	0.153908	0.140287	0.15531	0.19524	0.2806	0.137469	0.2948	0.119	0.216636	0.155078	0.219033	0.214556	0.200862	0.245067
0.120833	0.155011	0.18054	0.164823	0.116807	0.18597	0.2053	0.2273	0.153023	0.2074	0.0693667	0.189164	0.149344	0.202167	0.157289	0.164554	0.196893
0.125	0.181661	0.17966	0.178154	0.142347	0.18448	0.19057	0.2586	0.142508	0.175	0.0564667	0.186018	0.185178	0.263083	0.196533	0.198777	0.237607
0.129167	0.190044	0.22294	0.203762	0.147033	0.22385	0.12764	0.243	0.161508	0.2648	0.0669444	0.218691	0.164211	0.21095	0.249889	0.153177	0.245287
0.133333	0.194844	0.1974	0.210231	0.130833	0.18334	0.14238	0.1739	0.171338	0.1724	0.104233	0.159691	0.198544	0.267633	0.235044	0.16955	0.189727
0.1375	0.157206	0.19038	0.2015	0.106	0.23625	0.13715	0.1717	0.163764	0.2105	0.165722	0.1941	0.194444	0.254	0.2545	0.212879	0.20975
0.141667	0.124067	0.197556	0.191231	0.155787	0.19563	0.15027	0.1675	0.1725	0.246	0.145411	0.192145	0.183222	0.219317	0.2139	0.248357	0.199419
0.145833	0.155089	0.166433	0.181077	0.158093	0.1648	0.18045	0.2355	0.181891	0.2116	0.150011	0.187155	0.103111	0.221517	0.206178	0.1623	0.158587
0.15	0.159883	0.188289	0.183462	0.1671	0.23663	0.1935	0.1832	0.147118	0.2435	0.134878	0.168473	0.114956	0.224333	0.178244	0.205179	0.223225
0.154167	0.200517	0.203911	0.162569	0.13204	0.19929	0.18357	0.1743	0.171582	0.2635	0.14449	0.1966	0.133589	0.254433	0.232911	0.194414	0.224906
0.158333	0.13485	0.165	0.145177	0.180347	0.19673	0.1698	0.2167	0.195055	0.1795	0.172836	0.230355	0.115189	0.24175	0.222789	0.217114	0.197225
0.1625	0.172256	0.179511	0.137969	0.1817	0.211808	0.15978	0.2302	0.168755	0.2106	0.174715	0.218109	0.123189	0.219067	0.196489	0.21145	0.233687
0.166667	0.1785	0.157644	0.120308	0.183006	0.216683	0.17448	0.2028	0.130573	0.2725	0.159585	0.180373	0.115733	0.177683	0.241833	0.203564	0.201712
0.170833	0.172838	0.205067	0.121492	0.182294	0.199375	0.18184	0.1988	0.135345	0.29495	0.204523	0.234182	0.107333	0.1487	0.294956	0.239671	0.195381
0.175	0.174225	0.214111	0.139962	0.176288	0.181942	0.2007	0.1685	0.163655	0.25235	0.156664	0.200118	0.120911	0.216633	0.213356	0.223986	0.176275
0.179167	0.167994	0.200578	0.133623	0.195733	0.175675	0.20368	0.1521	0.142964	0.27665	0.202307	0.191918	0.1443	0.19815	0.226356	0.267843	0.170288
0.183333	0.146437	0.176856	0.141631	0.150507	0.171817	0.22987	0.261	0.143836	0.2147	0.156121	0.188455	0.208656	0.241017	0.200133	0.188379	0.143756
0.1875	0.119306	0.166411	0.1742	0.149313	0.142833	0.19593	0.2235	0.138218	0.27795	0.143553	0.184955	0.171322	0.234733	0.257156	0.188643	0.180006
0.191667	0.1328	0.196289	0.177338	0.159947	0.147475	0.14587	0.1973	0.123545	0.21425	0.12122	0.178382	0.196711	0.302467	0.246744	0.249829	0.194469
0.195833	0.1394	0.192622	0.20465	0.11572	0.135425	0.18939	0.1564	0.120182	0.21525	0.12866	0.181858	0.175911	0.181433	0.172567	0.233487	0.130553
0.2	0.155988	0.1958	0.183483	0.182767	0.0952167	0.19806	0.1425	0.127582	0.24135	0.136967	0.176092	0.17684	0.24945	0.23386	0.225673	0.183182
0.204167	0.168231	0.188944	0.234367	0.11478	0.0747727	0.19126	0.2167	0.101364	0.24755	0.128627	0.146975	0.15049	0.199067	0.24179	0.241933	0.172371
0.208333	0.160431	0.184044	0.1777	0.15696	0.0892636	0.20239	0.1878	0.105364	0.2257	0.143187	0.200083	0.14228	0.238433	0.23867	0.192113	0.205
0.2125	0.171375	0.192789	0.192533	0.125827	0.121718	0.20466	0.2717	0.0758545	0.184	0.13776	0.218	0.1961	0.221567	0.14041	0.209025	0.182306
0.216667	0.164563	0.220922	0.173467	0.135267	0.200309	0.17909	0.222	0.111755	0.3016	0.10472	0.214875	0.13392	0.252933	0.152727	0.249206	0.189365
0.220833	0.160425	0.213378	0.1767	0.13788	0.178264	0.18874	0.184	0.1147	0.2273	0.11206	0.1885	0.13815	0.223883	0.163936	0.252112	0.162429
0.225	0.1718	0.207122	0.180592	0.110333	0.1448	0.18771	0.25475	0.0913909	0.2084	0.165706	0.177817	0.1601	0.214183	0.1496	0.233871	0.152776
0.229167	0.161075	0.187567	0.193825	0.127413	0.148455	0.18935	0.19955	0.133536	0.16795	0.160756	0.182308	0.1789	0.2162	0.1637	0.232371	0.120271
0.233333	0.168475	0.181633	0.200408	0.176727	0.143927	0.21817	0.19105	0.1169	0.18645	0.157337	0.186433	0.186709	0.221667	0.121269	0.176447	0.157794
0.2375	0.165162	0.168889	0.213633	0.210113	0.131464	0.23506	0.1494	0.10915	0.19795	0.145575	0.188808	0.1817	0.223333	0.129892	0.223624	0.121241
0.241667	0.147256	0.16382	0.187167	0.158527	0.0964909	0.23054	0.20815	0.0671167	0.27955	0.150771	0.187264	0.190155	0.237467	0.123523	0.192547	0.196306
0.245833	0.11978	0.15164	0.176333	0.13404	0.142445	0.23594	0.17295	0.0773167	0.20995	0.135741	0.213482	0.162391	0.209733	0.119354	0.209647	0.170812
0.25	0.117533	0.20068	0.170825	0.189947	0.166773	0.20531	0.1708	0.080325	0.24035	0.235465	0.180418	0.164555	0.259367	0.129269	0.192578	0.172653
0.254167	0.135007	0.21065	0.153833	0.208347	0.146736	0.21138	0.1281	0.0807833	0.1848	0.172576	0.149118	0.178655	0.224533	0.132677	0.1711	0.168594
0.258333	0.124933	0.20687	0.183183	0.20058	0.147627	0.21622	0.0935	0.071975	0.21605	0.145212	0.155818	0.162582	0.206117	0.113392	0.206278	0.219818
0.2625	0.0970467	0.18914	0.17681	0.2137	0.157827	0.22151	0.0187	0.0733333	0.2654	0.184159	0.149364	0.140591	0.16585	0.135031	0.203711	0.2219
0.266667	0.10088	0.16556	0.20649	0.210593	0.158709	0.21481	0.03545	0.0942	0.26965	0.187671	0.137673	0.159873	0.176267	0.134515	0.232278	0.160929
0.270833	0.110133	0.16666	0.21286	0.201529	0.154527	0.20701	0.2229	0.0669083	0.2193	0.220859	0.121491	0.19875	0.171033	0.180392	0.206633	0.188035
0.275	0.105333	0.1902	0.228278	0.187321	0.144	0.20057	0.11295	0.0664	0.2018	0.158259	0.171291	0.14679	0.228667	0.199	0.252961	0.160906
0.279167	0.114047	0.19133	0.195633	0.171871	0.1378	0.21237	0.1602	0.0735917	0.19845	0.188835	0.167309	0.20423	0.217017	0.178369	0.197894	0.160629
0.283333	0.136827	0.18484	0.1956	0.1716	0.187527	0.22504	0.1326	0.0767417	0.1986	0.167288	0.163827	0.14126	0.214217	0.185862	0.231722	0.116135
0.2875	0.129588	0.1753	0.203556	0.1628	0.2123	0.20089	0.1789	0.0921462	0.2378	0.135929	0.173436	0.18864	0.24915	0.180523	0.173683	0.168976
0.291667	0.0981471	0.12195	0.2187	0.157507	0.139073	0.21756	0.14475	0.129386	0.2268	0.172612	0.200209	0.15799	0.187917	0.197531	0.232594	0.155271
0.295833	0.170159	0.14084	0.227256	0.153921	0.125164	0.17989	0.25255	0.157971	0.30255	0.181394	0.138982	0.17628	0.2184	0.16705	0.253094	0.141647
0.3	0.123153	0.15184	0.2228	0.1257	0.131709	0.21297	0.2176	0.158029	0.2574	0.190618	0.194036	0.16769	0.193967	0.185567	0.218989	0.178282
0.304167	0.157512	0.16261	0.218411	0.14164	0.12769	0.22039	0.16475	0.138787	0.20885	0.153024	0.192491	0.15755	0.207717	0.230567	0.241694	0.125988
0.308333	0.118929	0.1385	0.192789	0.13408	0.1161	0.2188	0.17915	0.11268	0.19205	0.189141	0.176936	0.12989	0.191917	0.187667	0.21685	0.140424
0.3125	0.122288	0.138855	0.182656	0.16894	0.07683	0.23039	-0.0035	0.116707	0.25895	0.170894	0.126609	0.19124	0.194733	0.238283	0.236572	0.142688
0.316667	0.147135	0.173982	0.19236	0.143313	0.05972	0.23672	0.06475	0.138727	0.2854	0.154141	0.1747	0.16969	0.194467	0.170258	0.250278	0.160882
0.320833	0.156318	0.178027	0.20955	0.19235	0.07629	0.21989	0.08785	0.13826	0.2095	0.144371	0.196833	0.18351	0.184633	0.219208	0.259156	0.164224
0.325	0.133476	0.132958	0.20852	0.135456	0.05243	0.20638	0.12645	0.136144	0.2819	0.141894	0.152708	0.17931	0.205467	0.243683	0.273217	0.205965
0.329167	0.160347	0.160167	0.19241	0.188012	0.09222	0.24247	0.1594	0.116419	0.2397	0.144306	0.192275	0.15556	0.2008	0.218825	0.189483	0.165665
0.333333	0.179753	0.160017	0.19899	0.178806	0.09084	0.222536	0.1953	0.146519	0.2309	0.1514	0.176508	0.13106	0.21035	0.230892	0.218717	0.159294
0.3375	0.153882	0.149458	0.18364	0.199294	0.13198	0.207382	0.2026	0.103525	0.2439	0.164635	0.191333	0.06106	0.234217	0.1827	0.241972	0.163394
0.341667	0.136765	0.142267	0.181	0.163869	0.14364	0.2241	0.1658	0.0935	0.25615	0.138959	0.204592	0.06064	0.162217	0.2639	0.218661	0.173529
0.345833	0.165782	0.180558	0.17919	0.209159	0.16441	0.213082	0.1654	0.103441	0.0929667	0.1479	0.181917	0.09082	0.181633	0.231592	0.170189	0.171288
0.35	0.165782	0.118017	0.16248	0.192	0.18137	0.206064	0.18695	0.1216	0.100967	0.1381	0.201733	0.06227	0.167167	0.204933	0.214369	0.168765
0.354167	0.156694	0.1485	0.15214	0.169582	0.10347	0.242727	0.19505	0.127465	0.0841	0.184018	0.185408	0.07115	0.14425	0.236542	0.24756	0.143712
0.358333	0.154271	0.158267	0.15053	0.180482	0.13219	0.212464	0.18215	0.13135	0.145333	0.182541	0.157442	0.14329	0.202767	0.22785	0.182933	0.115659
0.3625	0.173937	0.141808	0.16205	0.157359	0.12793	0.230918	0.2085	0.140222	0.137367	0.1415	0.194083	0.19735	0.183133	0.166117	0.247607	0.112259
0.366667	0.14625	0.157508	0.16446	0.167065	0.1724	0.245364	0.13885	0.124067	0.206467	0.177465	0.166477	0.17258	0.1876	0.256175	0.224367	0.116788
0.370833	0.16425	0.190833	0.19157	0.107935	0.16617	0.232345	0.12305	0.1143	0.195067	0.159976	0.235585	0.19914	0.198833	0.236033	0.24566	0.123359
0.375	0.163694	0.133108	0.16259	0.150553	0.1723	0.222327	0.1048	0.125328	0.2085	0.140847	0.170431	0.15405	0.222917	0.20395	0.202033	0.147647
0.379167	0.172244	0.174367	0.16976	0.153924	0.17295	0.216	0.11505	0.153239	0.252067	0.138959	0.177577	0.18421	0.209217	0.228758	0.282662	0.101888
0.383333	0.175425	0.166683	0.17399	0.139894	0.15783	0.223345	0.17885	0.125883	0.1968	0.209641	0.170585	0.16608	0.224417	0.176858	0.184092	0.148294
0.3875	0.191806	0.184483	0.14421	0.149494	0.18052	0.2113	0.13445	0.136533	0.258133	0.171841	0.157392	0.11719	0.169783	0.203317	0.263608	0.147524
0.391667	0.181353	0.1885	0.19778	0.123971	0.13707	0.207291	0.17	0.122144	0.1899	0.1776	0.145308	0.13539	0.15055	0.16855	0.178046	0.165059
0.395833	0.161618	0.181367	0.174291	0.142447	0.14328	0.218373	0.16815	0.0794444	0.230033	0.156388	0.167723	0.152927	0.193	0.176142	0.230846	0.143918
0.4	0.166833	0.2018	0.178191	0.154512	0.13186	0.199391	0.19445	0.0870278	0.232367	0.135782	0.139062	0.142427	0.188133	0.148467	0.264838	0.146388
0.404167	0.143911	0.138492	0.172391	0.167265	0.12116	0.218736	0.1558	0.118561	0.163533	0.124582	0.198515	0.134567	0.193033	0.176242	0.1798	0.173529
0.408333	0.136911	0.173708	0.201509	0.173224	0.09415	0.219009	0.1883	0.126939	0.0838	0.119976	0.1618	0.118325	0.18525	0.218792	0.274777	0.162729
0.4125	0.13005	0.16975	0.143555	0.195525	0.14139	0.224417	0.1752	0.155483	0.115133	0.132412	0.130323	0.101133	0.217217	0.235538	0.223254	0.125482
0.416667	0.134006	0.186317	0.181709	0.193362	0.14463	0.21325	0.1373	0.0944333	0.117825	0.0982353	0.220685	0.0956083	0.204567	0.233515	0.1764	0.106441
0.420833	0.14925	0.1555	0.191745	0.12235	0.15638	0.243608	0.22275	0.123256	0.128625	0.147218	0.192808	0.0962167	0.170583	0.210662	0.177608	0.150265
0.425	0.138467	0.196167	0.196936	0.15925	0.13227	0.218908	0.18595	0.113311	0.18322	0.127906	0.150454	0.0644667	0.186383	0.189362	0.230677	0.1431
0.429167	0.146678	0.183808	0.177027	0.152094	0.14529	0.2292	0.18895	0.1499	0.1174	0.137924	0.174592	0.076275	0.176167	0.166592	0.232715	0.158882
0.433333	0.104372	0.194575	0.190336	0.167175	0.16974	0.235825	0.1668	0.123089	0.08614	0.161206	0.143977	0.053875	0.17085	0.201192	0.180877	0.169571
0.4375	0.126706	0.115783	0.180364	0.144725	0.16027	0.225142	0.16345	0.155389	0.03454	0.163047	0.173477	0.0957667	0.178067	0.15555	0.233777	0.181029
0.441667	0.136983	0.131517	0.168027	0.130094	0.14663	0.195567	0.22365	0.126161	0.03714	0.14145	0.159062	0.075825	0.193133	0.213979	0.202869	0.167694
0.445833	0.150178	0.123283	0.19837	0.178075	0.15338	0.227892	0.2003	0.140767	0.04484	0.162394	0.138438	0.093875	0.185283	0.160007	0.270062	0.180165
0.45	0.152706	0.169133	0.20398	0.1464	0.16463	0.223083	0.1449	0.139078	0.05172	0.156837	0.151877	0.146125	0.243983	0.208064	0.248538	0.174653
0.454167	0.145994	0.143808	0.19178	0.14068	0.16675	0.228025	0.2001	0.131506	0.06428	0.123813	0.105808	0.140575	0.240383	0.204293	0.195131	0.158929
0.458333	0.129772	0.125792	0.18731	0.155053	0.1335	0.209117	0.20975	0.147861	0.07666	0.194231	0.120831	0.207425	0.215183	0.163664	0.193238	0.136065
0.4625	0.122422	0.142354	0.17565	0.129693	0.13113	0.210175	0.1876	0.128439	0.08828	0.1442	0.145169	0.169775	0.253467	0.165357	0.246046	0.168571
0.466667	0.116183	0.171415	0.1825	0.1237	0.09282	0.204242	0.2028	0.120233	0.15188	0.133681	0.0980231	0.132108	0.18655	0.158136	0.208329	0.137794
0.470833	0.09385	0.188708	0.19123	0.147907	0.10322	0.197967	0.2165	0.163661	0.13878	0.170487	0.146238	0.168317	0.17225	0.169629	0.289657	0.114759
0.475	0.0761389	0.188462	0.19011	0.139177	0.10314	0.208567	0.18285	0.126528	0.130833	0.147413	0.155677	0.149358	0.209333	0.163914	0.219813	0.147418
0.479167	0.0833778	0.221985	0.18766	0.136292	0.11692	0.22085	0.19165	0.138867	0.113333	0.164137	0.136862	0.127833	0.22675	0.190743	0.238033	0.157635
0.483333	0.0738944	0.131277	0.16897	0.107254	0.10717	0.223117	0.16815	0.160222	0.103733	0.1415	0.160792	0.1191	0.235883	0.175643	0.222727	0.174376
0.4875	0.06045	0.199385	0.17779	0.114869	0.14196	0.2182	0.1855	0.146483	0.105167	0.123419	0.155969	0.166842	0.175183	0.199671	0.238867	0.147759
0.491667	0.0583278	0.134762	0.17337	0.127562	0.14392	0.188942	0.18385	0.134906	0.0829167	0.142137	0.158254	0.100117	0.218967	0.145043	0.216894	0.142306
0.495833	0.0632778	0.130692	0.18183	0.0953385	0.13883	0.1201	0.22535	0.129928	0.1275	0.136381	0.166392	0.106583	0.270875	0.21155	0.241118	0.123106
0.5	0.0674056	0.1353	0.18919	0.142477	0.14753	0.117692	0.18505	0.170517	0.100667	0.125556	0.147785	0.161425	0.238925	0.183907	0.247541	0.163071
0.504167	0.0826167	0.153769	0.18544	0.176585	0.1231	0.112558	0.1949	0.144772	0.108383	0.128044	0.109554	0.123725	0.253475	0.229257	0.221618	0.205353
0.508333	0.0917667	0.118638	0.17806	0.110362	0.14032	0.117708	0.224	0.121133	0.0830833	0.197912	0.0754769	0.167592	0.25215	0.213029	0.222206	0.168647
0.5125	0.0830167	0.164908	0.1801	0.1555	0.14906	0.125683	0.20825	0.148289	0.1129	0.13305	0.0923231	0.153208	0.226675	0.185779	0.264067	0.156241
0.516667	0.0759611	0.147946	0.19011	0.170285	0.10946	0.108133	0.17305	0.147222	0.0964833	0.163131	0.0591385	0.17265	0.26975	0.189207	0.246478	0.137276
0.520833	0.0948611	0.127086	0.17372	0.120546	0.17195	0.128042	0.18715	0.145956	0.110083	0.147431	0.0782615	0.12535	0.2145	0.225257	0.169283	0.138118
0.525	0.152828	0.164647	0.18028	0.166146	0.14218	0.131375	0.1929	0.149533	0.0904833	0.176937	0.100615	0.150483	0.231825	0.209436	0.202794	0.131976
0.529167	0.0966111	0.170047	0.18798	0.183885	0.15345	0.0850273	0.13125	0.133083	0.0589167	0.115006	0.115369	0.126458	0.228725	0.162493	0.224178	0.1353
0.533333	0.156994	0.207247	0.18701	0.235577	0.14683	0.110491	0.1696	0.180633	0.0651333	0.149206	0.103715	0.1061	0.1815	0.191886	0.23065	0.164671
0.5375	0.106411	0.121967	0.18496	0.173869	0.15975	0.0886	0.1476	0.171917	0.0277	0.128656	0.107223	0.0861917	0.21875	0.185607	0.256728	0.127656
0.541667	0.134411	0.175747	0.18595	0.124431	0.11857	0.121145	0.1109	0.1525	-0.04745	0.165756	0.118108	0.102642	0.29135	0.182529	0.202011	0.174133
0.545833	0.113239	0.132547	0.18248	0.159277	0.16981	0.17858	0.18985	0.128189	-0.0262	0.129294	0.141815	0.16945	0.15585	0.170521	0.236083	0.148383
0.55	0.139356	0.130953	0.195456	0.166323	0.15115	0.21367	0.2026	0.171983	0.0052	0.131231	0.140508	0.123508	0.253675	0.198907	0.173994	0.126672
0.554167	0.145461	0.14378	0.195467	0.1665	0.15517	0.18631	0.17205	0.128983	0.0247667	0.135362	0.198185	0.0995417	0.24465	0.165179	0.231344	0.127506
0.558333	0.13425	0.167153	0.1438	0.139708	0.10817	0.1623	0.2064	0.192072	0.00136667	0.140487	0.165562	0.122367	0.2112	0.209764	0.189878	0.133306
0.5625	0.146289	0.14056	0.179822	0.112731	0.15342	0.17595	0.20985	0.142372	0.01135	0.160413	0.163577	0.1179	0.254275	0.220186	0.1927	0.135867
0.566667	0.158028	0.09838	0.193578	0.128662	0.10271	0.17503	0.1834	0.193778	0.0179167	0.152487	0.148938	0.108342	0.222275	0.195779	0.1675	0.150578
0.570833	0.156817	0.169713	0.189244	0.158931	0.09831	0.17482	0.1336	0.1604	-0.00035	0.162925	0.141154	0.139175	0.16725	0.156079	0.172556	0.143639
0.575	0.121167	0.133653	0.193867	0.0935923	0.10245	0.15614	0.2317	0.149167	0.0228333	0.167056	0.125508	0.1634	0.195675	0.181857	0.191472	0.150256
0.579167	0.104361	0.18172	0.196944	0.1284	0.10543	0.15803	0.1715	0.167978	0.0248833	0.152762	0.112931	0.126108	0.19585	0.17335	0.187656	0.109481
0.583333	0.091	0.108687	0.160222	0.184357	0.10262	0.14802	0.1801	0.140228	0.0835	0.1417	0.148185	0.123475	0.19475	0.182207	0.181528	0.151669
0.5875	0.05675	0.106713	0.171922	0.107843	0.0909	0.17892	0.10685	0.159139	0.105083	0.13095	0.120054	0.0912167	0.1952	0.191014	0.219539	0.123537
0.591667	0.0403667	0.0985933	0.157856	0.145871	0.08362	0.19445	0.0877	0.13595	0.0994667	0.151688	0.126015	0.0911667	0.23365	0.178986	0.15705	0.129106
0.595833	0.0589722	0.115527	0.180878	0.125743	0.1197	0.20115	-0.0271	0.152622	0.0960667	0.179863	0.132154	0.102108	0.2042	0.158447	0.120394	0.151106
0.6	0.0390167	0.16652	0.130278	0.136036	0.145011	0.19951	-0.0744	0.142378	0.0869	0.123819	0.180546	0.126575	0.2333	0.173487	0.166389	0.10425
0.604167	0.0619278	0.103147	0.153733	0.144207	0.159189	0.2038	-0.0314	0.112978	0.0457833	0.133606	0.149454	0.150208	0.167675	0.16228	0.17135	0.135819
0.608333	0.0723833	0.08614	0.157733	0.111629	0.155333	0.20964	-0.0521	0.128256	-0.00176667	0.15025	0.189162	0.164467	0.2089	0.15074	0.177522	0.128663
0.6125	0.0885722	0.0604867	0.181044	0.1594	0.147944	0.19392	-0.06785	0.124444	-0.0218833	0.15065	0.164885	0.16355	0.20575	0.16914	0.199789	0.157375
0.616667	0.07785	0.0924533	0.154578	0.162027	0.147156	0.21601	-0.01945	0.129217	-0.0352167	0.1255	0.158131	0.114342	0.22795	0.205233	0.186228	0.116469
0.620833	0.110244	0.07766	0.1877	0.17	0.142211	0.21476	0.0919	0.120122	0.00485	0.199144	0.158315	0.132925	0.227525	0.16636	0.162933	0.118594
0.625	0.124278	0.103933	0.191833	0.121993	0.141967	0.19056	0.1318	0.134383	0.0353833	0.131569	0.168338	0.109375	0.1921	0.18882	0.166689	0.0939438
0.629167	0.116083	0.113473	0.184078	0.14952	0.1573	0.18331	0.14635	0.125856	0.0745333	0.163019	0.138585	0.100717	0.16575	0.159053	0.229817	0.193944
0.633333	0.12125	0.10876	0.178533	0.146907	0.152733	0.166	0.16875	0.114517	0.103517	0.141994	0.139208	0.0952333	0.21205	0.169453	0.149344	0.130162
0.6375	0.119117	0.13304	0.171767	0.19266	0.167122	0.18523	0.19015	0.103411	0.0798333	0.152012	0.151254	0.144783	0.21395	0.16028	0.202606	0.143606
0.641667	0.108428	0.158353	0.156056	0.1408	0.167544	0.16475	0.21765	0.145722	0.0880667	0.155031	0.1411	0.100275	0.201775	0.20302	0.212217	0.141194
0.645833	0.104917	0.102467	0.1216	0.161913	0.164356	0.15385	0.1964	0.165761	0.0822333	0.154388	0.147308	0.0998333	0.176033	0.172607	0.218225	0.170669
0.65	0.102489	0.106531	0.0924125	0.167427	0.115657	0.16389	0.25385	0.14685	0.0793833	0.168656	0.141517	0.127308	0.169967	0.142647	0.169394	0.173187
0.654167	0.0899	0.124181	0.149012	0.163293	0.137971	0.15757	0.17225	0.139706	0.0743167	0.214812	0.126333	0.163958	0.171367	0.178569	0.223163	0.147781
0.658333	0.0616556	0.13695	0.1316	0.168113	0.113743	0.15025	0.19965	0.167044	0.0919429	0.155575	0.134075	0.124617	0.207067	0.172147	0.171175	0.141233
0.6625	0.0756667	0.134763	0.114375	0.157967	0.154343	0.17737	0.1152	0.156417	0.0906286	0.154562	0.137933	0.161017	0.1589	0.19612	0.141319	0.141867
0.666667	0.100483	0.137506	0.107237	0.196467	0.123371	0.19899	0.14365	0.147044	0.0777286	0.1982	0.1351	0.143758	0.161867	0.215467	0.212663	0.131387
0.670833	0.104711	0.135806	0.0985375	0.122267	0.1363	0.21705	0.12685	0.139333	0.0934571	0.148865	0.141225	0.121683	0.2033	0.192527	0.138906	0.136967
0.675	0.106239	0.162506	0.1157	0.142267	0.0913286	0.21009	0.0845	0.135322	0.106214	0.158194	0.164125	0.122625	0.195867	0.262307	0.147344	0.149487
0.679167	0.1308	0.122469	0.0900375	0.136033	0.0766143	0.21729	0.08925	0.106917	0.0926	0.107082	0.154883	0.098325	0.191933	0.20056	0.128206	0.158373
0.683333	0.130194	0.116094	0.0925	0.15046	0.0922	0.22686	0.06425	0.12015	0.100886	0.164176	0.168883	0.0938	0.162667	0.23596	0.184444	0.141327
0.6875	0.126578	0.107131	0.0825375	0.154853	0.107114	0.207322	0.0145	0.0866316	0.0773286	0.165671	0.163292	0.119575	0.172	0.188453	0.174225	0.112007
0.691667	0.128322	0.100187	0.133337	0.151607	0.140143	0.222344	-0.02355	0.117495	0.0984714	0.137224	0.16065	0.0996	0.178133	0.17802	0.170556	0.154733
0.695833	0.124017	0.102356	0.0897875	0.151367	0.0809286	0.1854	-0.00695	0.126695	0.0955714	0.186965	0.171658	0.0949667	0.166767	0.168327	0.186356	0.149627
0.7	0.12865	0.0900938	0.0719	0.15972	0.101871	0.178578	0.01455	0.0972789	0.123757	0.126776	0.14265	0.100067	0.128233	0.237913	0.155756	0.16032
0.704167	0.126983	0.0900625	0.096375	0.155487	0.0752429	0.204011	0.1029	0.118989	0.0854571	0.154559	0.18685	0.100542	0.182433	0.152873	0.193594	0.106867
0.708333	0.149422	0.120987	0.062325	0.16616	0.0610571	0.1846	0.2263	0.115826	0.0665429	0.125975	0.18675	0.101567	0.169267	0.231227	0.20335	0.13904
0.7125	0.148939	0.0996563	0.118122	0.152319	0.0875286	0.169967	0.15125	0.121579	0.0605286	0.137513	0.196508	0.116025	0.1625	0.198073	0.173712	0.14278
0.716667	0.169306	0.145563	0.121078	0.133194	0.0764429	0.166522	0.1552	0.122021	0.0823429	0.122553	0.163909	0.0975333	0.2107	0.194	0.174531	0.115753
0.720833	0.1016	0.155619	0.0975333	0.169575	0.0753429	0.138456	0.243	0.116121	0.0977286	0.135888	0.159664	0.135925	0.155233	0.176547	0.204863	0.164527
0.725	0.131967	0.149831	0.100444	0.1251	0.0734	0.128944	0.1968	0.106484	0.0688429	0.121488	0.204073	0.138392	0.1864	0.155587	0.151837	0.184447
0.729167	0.120922	0.139387	0.0571111	0.135937	0.0780571	0.159622	0.1547	0.0708105	0.0730857	0.1373	0.170345	0.133275	0.157933	0.159819	0.187456	0.18052
0.733333	0.118706	0.146638	0.0574778	0.134156	0.128	0.142489	0.3026	0.118126	0.0783429	0.0832824	0.171936	0.147117	0.1655	0.1338	0.200756	0.151047
0.7375	0.117672	0.163144	0.0655222	0.153625	0.126071	0.145011	0.2428	0.0962632	0.104086	0.146217	0.176409	0.157042	0.147067	0.196465	0.162344	0.153237
0.741667	0.127722	0.129612	0.0701778	0.150438	0.142071	0.152956	0.1827	0.129526	0.0514857	0.126044	0.1414	0.159042	0.167133	0.151759	0.18925	0.1718
0.745833	0.115067	0.199194	0.0698778	0.144669	0.149543	0.145944	0.1574	0.121679	0.0663	0.154461	0.194055	0.139133	0.153167	0.169982	0.216837	0.13294
0.75	0.116906	0.141431	0.0638556	0.1521	0.149014	0.144078	0.1709	0.161795	0.0394	0.0958611	0.155809	0.145033	0.153133	0.177106	0.184856	0.179373
0.754167	0.133022	0.137088	0.0786111	0.15815	0.140871	0.147633	0.1692	0.115863	0.0859375	0.136078	0.1974	0.117925	0.208967	0.136541	0.160969	0.157793
0.758333	0.129972	0.136625	0.0836222	0.163044	0.123157	0.150611	0.1836	0.1229	0.052675	0.140139	0.1822	0.135183	0.217633	0.139559	0.160175	0.17002
0.7625	0.128789	0.156488	0.0879667	0.159075	0.136725	0.140489	0.2527	0.182221	0.0488125	0.155494	0.127618	0.118308	0.2269	0.149235	0.232776	0.177413
0.766667	0.136017	0.1239	0.0986111	0.135813	0.139075	0.154744	0.2231	0.133689	0.0556125	0.113161	0.123136	0.114492	0.17375	0.135765	0.193288	0.12954
0.770833	0.123822	0.165813	0.09265	0.172194	0.155688	0.154578	0.2624	0.136605	0.0575625	0.0983778	0.116764	0.0960167	0.23115	0.125341	0.189944	0.14612
0.775	0.126694	0.154938	0.0823625	0.151913	0.161925	0.144444	0.1707	0.0947842	0.0726	0.0963333	0.128418	0.144783	0.1713	0.107482	0.20765	0.12984
0.779167	0.104528	0.162506	0.1045	0.145206	0.160975	0.133489	0.203	0.149526	0.085225	0.126867	0.116391	0.1504	0.0925	0.127729	0.182917	0.152247
0.783333	0.118817	0.146881	0.141363	0.165187	0.110175	0.12145	0.1731	0.138705	0.0842125	0.0937444	0.1366	0.1345	0.1108	0.151665	0.237078	0.1358
0.7875	0.119556	0.179036	0.136462	0.156256	0.160188	0.113711	0.1581	0.139416	0.0875	0.115672	0.0949273	0.155375	0.04695	0.134112	0.162978	0.153069
0.791667	0.124239	0.162136	0.13785	0.106425	0.141025	0.130722	0.1849	0.136258	0.080775	0.118289	0.124918	0.10485	-0.00045	0.138324	0.165978	0.131069
0.795833	0.1188	0.153314	0.137338	0.122344	0.140263	0.123511	0.2173	0.123374	0.0915625	0.0906444	0.119809	0.0975167	0.00505	0.1602	0.200217	0.148919
0.8	0.125094	0.168886	0.14485	0.0988187	0.12665	0.132622	0.2141	0.155247	0.106338	0.128383	0.153036	0.112983	0.03645	0.1785	0.208856	0.133075
0.804167	0.0843889	0.176243	0.13315	0.1221	0.13035	0.111467	0.1519	0.138526	0.0883625	0.147739	0.133009	0.120775	-0.00835	0.152359	0.153544	0.156856
0.808333	0.100783	0.161629	0.15725	0.150606	0.12265	0.119178	0.1712	0.110516	0.099825	0.112956	0.147491	0.0961917	-0.0444	0.153059	0.220244	0.120387
0.8125	0.101356	0.178779	0.165038	0.108625	0.1679	0.1321	0.1568	0.123147	0.0767	0.161239	0.134282	0.122592	-0.0369	0.144671	0.144589	0.112837
0.816667	0.108428	0.164621	0.123162	0.144706	0.118538	0.119756	0.1097	0.121916	0.107275	0.13395	0.109364	0.102992	0.01425	0.119388	0.155822	0.124356
0.820833	0.107017	0.178486	0.120362	0.139281	0.152512	0.126144	0.1418	0.112568	0.0953375	0.110583	0.125418	0.151608	0.14385	0.106747	0.158572	0.112681
0.825	0.1079	0.167564	0.09905	0.1518	0.11725	0.127644	0.1513	0.105447	0.0961125	0.140356	0.138918	0.083525	0.16995	0.111629	0.180706	0.110062
0.829167	0.105139	0.176879	0.106688	0.12205	0.108012	0.133511	0.0581	0.0958842	0.0884375	0.120656	0.132764	0.0821583	0.18865	0.156435	0.169222	0.124137
0.833333	0.107133	0.136557	0.101875	0.183188	0.108037	0.132889	0.1433	0.141305	0.07645	0.167156	0.121518	0.0813083	0.18855	0.162241	0.129759	0.139613
0.8375	0.09775	0.14095	0.09545	0.137706	0.113812	0.101689	0.1844	0.107026	0.08635	0.0925	0.110282	0.112817	0.14095	0.171376	0.161429	0.107662
0.841667	0.100889	0.1579	0.101938	0.146369	0.09055	0.11197	0.1951	0.112132	0.106875	0.12125	0.119645	0.09515	0.17075	0.136076	0.156747	0.130075
0.845833	0.120571	0.160843	0.0939	0.147944	0.147212	0.13935	0.1818	0.146121	0.0931875	0.135628	0.133091	0.174933	0.1564	0.133671	0.138982	0.152269
0.85	0.128588	0.150321	0.144925	0.145144	0.124613	0.13654	0.1565	0.0953947	0.131825	0.108417	0.153018	0.154225	0.1335	0.1534	0.208206	0.1366
0.854167	0.148653	0.160079	0.127075	0.118663	0.122262	0.13129	0.2187	0.120479	0.0987375	0.0955611	0.149182	0.137583	0.0801	0.154641	0.166106	0.131625
0.858333	0.0936353	0.130971	0.115513	0.0886	0.1306	0.13628	0.1468	0.143547	0.118163	0.115761	0.0942727	0.105742	0.0742	0.127059	0.214312	0.134419
0.8625	0.106694	0.165771	0.146338	0.0815125	0.114325	0.13753	0.1764	0.140595	0.118075	0.11	0.0978182	0.146167	0.0721	0.160476	0.147835	0.141669
0.866667	0.130424	0.175414	0.121737	0.0770688	0.140987	0.15233	0.1492	0.135622	0.08695	0.114206	0.104273	0.114767	0.04305	0.180182	0.183547	0.128425
0.870833	0.1213	0.172536	0.092875	0.0781375	0.131463	0.15182	0.1263	0.130317	0.0899556	0.110867	0.128318	0.160258	0.00275	0.146976	0.181447	0.148156
0.875	0.113212	0.166436	0.104175	0.0816687	0.110625	0.1678	0.1274	0.124033	0.0887889	0.104089	0.139745	0.140908	-0.01845	0.128018	0.200659	0.109956
0.879167	0.116988	0.160564	0.123088	0.0648813	0.1195	0.17326	0.1757	0.135078	0.0702444	0.122278	0.137145	0.100958	0.09085	0.109024	0.195724	0.112369
0.883333	0.108382	0.200007	0.132288	0.0838938	0.105475	0.17583	0.1307	0.159683	0.0457556	0.0994444	0.113527	0.123925	0.05395	0.0698588	0.152382	0.1115
0.8875	0.111818	0.164186	0.122775	0.112638	0.10215	0.18059	0.1451	0.13955	0.0284222	0.123211	0.150627	0.135108	0.0784	0.0881882	0.139835	0.147025
0.891667	0.0967706	0.1408	0.133387	0.0917687	0.0676625	0.17709	0.0966	0.117839	0.0239222	0.104911	0.136155	0.113633	0.0668	0.118488	0.165371	0.134937
0.895833	0.0989294	0.123893	0.14245	0.113919	0.10545	0.19113	0.1466	0.158956	0.00823333	0.106289	0.175364	0.193058	0.08195	0.114447	0.135047	0.161819
0.9	0.111888	0.14465	0.127713	0.101538	0.119975	0.1945	0.1186	0.15905	0.0668778	0.1022	0.140782	0.1343	0.15775	0.127412	0.148165	0.155419
0.904167	0.101971	0.13695	0.0982875	0.111494	0.10835	0.18799	0.1102	0.156089	0.0620444	0.105394	0.182891	0.10035	0.1245	0.151788	0.152506	0.144575
0.908333	0.122235	0.13845	0.103425	0.1099	0.0950375	0.18903	0.0915	0.1372	0.0507556	0.105011	0.124582	0.140025	0.118	0.115118	0.114082	0.150419
0.9125	0.112388	0.107493	0.121722	0.136125	0.065075	0.20208	0.1333	0.155217	0.0632	0.1106	0.148273	0.08835	0.13585	0.149118	0.136624	0.129175
0.916667	0.116841	0.133867	0.110322	0.137431	0.0817875	0.20132	0.1222	0.177233	0.136411	0.0960111	0.177436	0.0951333	0.0941	0.166871	0.135194	0.144181
0.920833	0.118953	0.0995933	0.123678	0.113431	0.0961125	0.203811	0.1276	0.131517	0.106044	0.0884	0.152009	0.0931333	-0.0135	0.119229	0.201147	0.149056
0.925	0.116294	0.151433	0.127167	0.109706	0.11165	0.197244	0.1061	0.187622	0.146111	0.0926278	0.164818	0.131125	-0.01975	0.1317	0.140653	0.134444
0.929167	0.120271	0.107773	0.138878	0.134781	0.121963	0.222033	0.1944	0.147117	0.127156	0.1008	0.166973	0.1411	0.0101	0.111906	0.173624	0.15445
0.933333	0.107776	0.145473	0.138678	0.131013	0.0978125	0.1739	0.1263	0.160461	0.1325	0.108856	0.126345	0.080525	-0.04815	0.145994	0.109788	0.128163
0.9375	0.114259	0.143407	0.137633	0.121625	0.0978	0.16748	0.2062	0.128433	0.124722	0.100622	0.1163	0.120192	-0.05125	0.139759	0.149471	0.104044
0.941667	0.106941	0.154407	0.137944	0.121912	0.0771625	0.16781	0.1485	0.163561	0.116056	0.110739	0.151055	0.148225	-0.07565	0.109447	0.126259	0.105725
0.945833	0.111359	0.142393	0.14409	0.14695	0.1342	0.18724	0.156	0.121372	0.109544	0.126861	0.145873	0.101158	0.041	0.140082	0.128094	0.112133
0.95	0.125571	0.133527	0.14559	0.134837	0.134887	0.17032	0.1377	0.139911	0.0784667	0.128594	0.146882	0.108258	0.10775	0.134465	0.151571	0.115973
0.954167	0.115724	0.12774	0.14622	0.127219	0.111562	0.16074	0.1995	0.137161	0.0908333	0.119161	0.196191	0.1402	0.1586	0.144076	0.111865	0.115073
0.958333	0.117694	0.103833	0.13469	0.130981	0.0944625	0.15215	0.1397	0.160906	0.0702111	0.0931444	0.153264	0.129562	0.11415	0.150671	0.134187	0.133927
0.9625	0.123382	0.159367	0.15057	0.130406	0.107025	0.13765	0.1237	0.135578	0.0829111	0.0966556	0.152036	0.133062	0.121	0.125788	0.100294	0.109033
0.966667	0.146353	0.11586	0.15094	0.132238	0.0921125	0.15105	0.0279	0.105467	0.1241	0.106028	0.152436	0.151977	0.085	0.127624	0.147069	0.14096
0.970833	0.120906	0.131953	0.11854	0.174544	0.0977375	0.15963	0.0148	0.1284	0.140711	0.0967111	0.156445	0.123223	0.09385	0.151247	0.113156	0.12782
0.975	0.140435	0.10316	0.12065	0.0994437	0.131263	0.16656	0.004	0.12705	0.103644	0.151239	0.142745	0.139338	0.05465	0.1281	0.110312	0.120333
0.979167	0.155218	0.11098	0.12054	0.144506	0.135463	0.15504	0.0037	0.121939	0.0784333	0.130356	0.150373	0.1248	0.0757	0.153835	0.10655	0.126433
0.983333	0.115553	0.09192	0.11159	0.112469	0.1763	0.16351	0.0179	0.119539	0.119878	0.1363	0.160073	0.124246	0.10405	0.119347	0.104806	0.121587
0.9875	0.127429	0.102787	0.10725	0.100987	0.143875	0.16306	0.0286	0.123289	0.127944	0.119233	0.130445	0.163292	0.1421	0.128218	0.142381	0.103553
0.991667	0.136112	0.08064	0.09957	0.120606	0.145675	0.17205	-0.2593	0.134883	0.136111	0.0890333	0.167173	0.118585	0.1373	0.108112	0.145656	0.1103
0.995833	0.128524	0.136953	0.0956	0.0955625	0.157438	0.18278	-0.0332	0.140294	0.1009	0.0823056	0.110909	0.102346	0.156	0.0946059	0.129969	0.10602
1	0.125118	0.156773	0.0836	0.0678062	0.123275	0.16843	0.1578	0.142822	0.0929889	0.0766611	0.132655	0.114377	0.1538	0.123782	0.119594	0.120993
1.00417	0.125518	0.138667	0.100163	0.0894812	0.162538	0.17502	0.2089	0.134589	0.0903778	0.0958611	0.136091	0.100645	0.1477	0.131976	0.118394	0.12988
1.00833	0.126235	0.162553	0.109975	0.110419	0.170875	0.15621	0.185	0.122889	0.117244	0.0812444	0.122425	0.0973091	0.1724	0.119694	0.162625	0.149187
1.0125	0.116541	0.174447	0.111238	0.0777188	0.167013	0.16995	0.1303	0.114228	0.1074	0.106717	0.1504	0.0872182	0.1231	0.145269	0.139619	0.13084
1.01667	0.0826706	0.14312	0.143162	0.0861125	0.203625	0.16376	0.1662	0.0827389	0.115467	0.1449	0.153783	0.0966455	0.1311	0.113969	0.123394	0.166547
1.02083	0.0814412	0.0972	0.138722	0.100575	0.181787	0.17223	0.1138	0.139217	0.109889	0.142939	0.139942	0.1045	0.1441	0.140513	0.140224	0.166047
1.025	0.0771824	0.11928	0.144544	0.0911	0.223575	0.16037	0.12	0.12555	0.102533	0.128083	0.119383	0.130127	0.0743	0.137975	0.127506	0.12446
1.02917	0.0785588	0.11212	0.1379	0.110806	0.155537	0.16894	0.1405	0.129006	0.139289	0.129522	0.142858	0.1236	0.0176	0.14045	0.106512	0.154367
1.03333	0.0831529	0.10144	0.135356	0.12185	0.135563	0.16438	0.13655	0.114539	0.178633	0.15735	0.150917	0.154227	0.0522	0.1487	0.103882	0.13918
1.0375	0.0859941	0.100007	0.0976	0.138838	0.141363	0.13576	0.1269	0.0882944	0.103189	0.121683	0.130858	0.100491	-0.072	0.129513	0.129859	0.135673
1.04167	0.1039	0.1053	0.121489	0.1163	0.092175	0.13791	0.0665	0.0955611	0.147867	0.106556	0.132517	0.126445	-0.0447	0.140294	0.1216	0.15832
1.04583	0.100482	0.11408	0.106111	0.104444	0.125587	0.14996	0.05205	0.0537111	0.118767	0.116383	0.132008	0.143418	-0.1736	0.118181	0.0994167	0.158073
1.05	0.0936941	0.100967	0.0835111	0.140831	0.13115	0.14963	0.10545	0.0559889	0.138256	0.100689	0.1576	0.124482	-0.1685	0.142025	0.169978	0.13254
1.05417	0.0964235	0.09276	0.114267	0.158144	0.163538	0.14638	0.15135	0.0521778	0.108822	0.103933	0.152775	0.0998545	-0.2811	0.151269	0.147878	0.11952
1.05833	0.0913412	0.0923867	0.114911	0.190425	0.189475	0.1653	0.17785	0.0516889	0.0930889	0.0960333	0.152575	0.100036	-0.2347	0.150125	0.133156	0.151793
1.0625	0.126371	0.117873	0.118133	0.150019	0.161375	0.14001	0.1417	0.0728556	0.125356	0.0766111	0.16225	0.0971455	0.0072	0.190225	0.195406	0.131633
1.06667	0.1097	0.110921	0.124467	0.173125	0.111625	0.18214	0.12775	0.0550389	0.112344	0.0900667	0.161817	0.128091	0.0359	0.149956	0.143006	0.12766
1.07083	0.101753	0.11195	0.154633	0.123863	0.1602	0.15043	0.1729	0.0801778	0.0590111	0.133206	0.158792	0.132227	0.0909	0.139588	0.200889	0.13474
1.075	0.0921706	0.1238	0.154633	0.169306	0.145425	0.1664	0.1643	0.0704389	0.0813	0.105744	0.167408	0.108027	0.0913	0.1485	0.135006	0.153373
1.07917	0.100629	0.11915	0.156144	0.13655	0.0945375	0.17104	0.09755	0.0673722	0.0878	0.129956	0.168067	0.100209	0.1381	0.159488	0.163106	0.119867
1.08333	0.0827647	0.125386	0.125111	0.160344	0.164925	0.15926	0.1423	0.0863056	0.0765667	0.138369	0.164192	0.121209	0.1148	0.127944	0.143556	0.132127
1.0875	0.0980471	0.127693	0.146544	0.158206	0.136125	0.15994	0.0938	0.0620333	0.0969444	0.155025	0.14245	0.0702727	0.1133	0.135869	0.133828	0.11346
1.09167	0.0905529	0.123079	0.130556	0.171825	0.1701	0.1657	0.121	0.0802389	0.120367	0.149194	0.157717	0.0759545	0.0571	0.1397	0.104344	0.144606
1.09583	0.0889824	0.109807	0.136011	0.142925	0.145125	0.17075	0.1469	0.0740167	0.131467	0.0988	0.150275	0.0916273	0.0099	0.117153	0.124622	0.138137
1.1	0.0995176	0.119936	0.123211	0.174519	0.118575	0.17552	0.1169	0.0736833	0.121022	0.0900438	0.166317	0.0914909	0.0307	0.16014	0.119667	0.124488
1.10417	0.106071	0.122664	0.126933	0.1389	0.118575	0.16805	0.0989	0.0891611	0.108333	0.151881	0.13585	0.0944182	0.0711	0.1393	0.125772	0.115256
1.10833	0.106876	0.0995714	0.160411	0.150138	0.100437	0.15558	0.10285	0.0721056	0.0968778	0.111312	0.1581	0.0926	0.0249	0.136127	0.131344	0.139806
1.1125	0.113659	0.112029	0.106722	0.161706	0.12895	0.113089	0.1544	0.0830944	0.0945	0.0906187	0.178783	0.116373	0.0613	0.14704	0.143056	0.147687
1.11667	0.0922647	0.1182	0.151256	0.148138	0.12425	0.0988889	0.09035	0.0858118	0.104478	0.0991188	0.188442	0.126045	0.0555	0.137393	0.131172	0.135744
1.12083	0.105947	0.128664	0.154811	0.133637	0.0843	0.101122	0.0998	0.0934765	0.107578	0.102094	0.177825	0.08635	0.1089	0.119013	0.149839	0.1174
1.125	0.0995882	0.132579	0.1626	0.1396	0.100163	0.104656	0.10815	0.0825529	0.0958444	0.0833563	0.139258	0.07516	0.0696	0.142613	0.150694	0.197669
1.12917	0.0908	0.140707	0.153433	0.152087	0.118237	0.103511	0.03095	0.101865	0.0803889	0.0803813	0.167683	0.07523	0.0335	0.117427	0.124217	0.141569
1.13333	0.101059	0.146771	0.155689	0.0969437	0.133963	0.0742889	0.0328	0.0769824	0.142644	0.0888875	0.182075	0.03796	0.0392	0.132933	0.163917	0.131194
1.1375	0.0873294	0.117771	0.158278	0.1223	0.1264	0.0474667	0.0616	0.105947	0.156344	0.0920133	0.181025	0.06352	0.0127	0.12564	0.172361	0.1084
1.14167	0.0956882	0.135871	0.16	0.107838	0.1094	0.00386667	-0.0026	0.104488	0.181033	0.0718667	0.172958	0.08697	0.0623	0.108287	0.136922	0.139769
1.14583	0.0972059	0.12835	0.1526	0.111044	0.1399	0.0767667	0.0088	0.104041	0.155056	0.0990333	0.127392	0.11985	-0.164	0.09436	0.174672	0.146487
1.15	0.112882	0.142229	0.141689	0.107406	0.1302	0.116978	0.086	0.100259	0.2085	0.0929133	0.157883	0.10984	-0.2605	0.103947	0.123117	0.121737
1.15417	0.0973765	0.135936	0.145	0.122331	0.1163	0.0753111	0.0778	0.125835	0.157478	0.108513	0.126558	0.08515	-0.2443	0.0839467	0.174078	0.149863
1.15833	0.107929	0.113621	0.13578	0.0764688	0.1358	0.090775	0.1577	0.128747	0.140289	0.115287	0.149758	0.10229	-0.298	0.118847	0.129706	0.133937
1.1625	0.0786059	0.0780357	0.12725	0.0557313	0.133738	0.0892125	0.1647	0.152671	0.0976778	0.100287	0.161542	0.08689	0.2808	0.103833	0.15945	0.125112
1.16667	0.100165	0.134836	0.14059	0.0642125	0.1372	0.0903125	0.1573	0.123935	0.0936222	0.132306	0.163775	0.11888		0.11014	0.145406	0.15895
1.17083	0.0745588	0.107186	0.14356	0.0512312	0.149113	0.08945	0.14965	0.128535	0.0694444	0.107787	0.152717	0.11912		0.1156	0.137676	0.147838
1.175	0.0784588	0.0893286	0.13232	0.0496562	0.156888	0.081275	0.1965	0.102865	0.0885333	0.10502	0.122875	0.11406		0.161833	0.122182	0.152363
1.17917	0.0974706	0.102143	0.14098	0.0876	0.124387	0.067725	0.1286	0.127324	0.0689333	0.127807	0.14565	0.11487		0.162393	0.183265	0.161463
1.18333	0.0943882	0.119721	0.12492	0.089025	0.112375	0.0732875	0.1299	0.116771	0.0650375	0.121327	0.132383	0.10714		0.18306	0.159612	0.164594
1.1875	0.0866765	0.08645	0.14051	0.0966875	0.1298	0.0646375	0.17445	0.149918	0.0828875	0.112427	0.113358	0.07986		0.15528	0.171812	0.1411
1.19167	0.0841765	0.1052	0.13635	0.116112	0.095075	0.0801125	0.1666	0.106618	0.084375	0.136588	0.126417	0.10857		0.115953	0.14768	0.156975
1.19583	0.0748	0.0801286	0.13004	0.101531	0.122762	0.0830375	0.1708	0.149347	0.0971125	0.135187	0.13105	0.08882		0.149373	0.144673	0.163056
1.2	0.0925647	0.0836929	0.11904	0.133194	0.11725	0.097475	0.2324	0.137547	0.098225	0.0976562	0.169117	0.09633		0.153853	0.15274	0.127163
1.20417	0.0821118	0.08946	0.0897	0.114238	0.144975	0.105288	0.145767	0.160382	0.0721875	0.104663	0.150408	0.09932		0.151913	0.1565	0.1778
1.20833	0.0784765	0.0942133	0.11821	0.100281	0.0928625	0.0991125	0.150867	0.139833	0.04605	0.0975875	0.142575	0.07375		0.1563	0.1792	0.142512
1.2125	0.0690529	0.0847	0.12472	0.127019	0.0986	0.143725	0.149167	0.170121	0.0745125	0.0925	0.1475	0.11466		0.157887	0.207467	0.158575
1.21667	0.098	0.0856067	0.14151	0.148063	0.123425	0.146425	0.146567	0.157363	0.077675	0.075575	0.16755	0.09791		0.195327	0.18948	0.177425
1.22083	0.0960235	0.12366	0.11992	0.128856	0.1431	0.141662	0.140333	0.136374	0.101237	0.0852375	0.167417	0.1109		0.168167	0.192921	0.1849
1.225	0.0996353	0.123413	0.12949	0.104431	0.1227	0.149838	0.133667	0.147058	0.09455	0.0821375	0.15995	0.11254		0.166007	0.119886	0.133625
1.22917	0.101759	0.14126	0.08566	0.121788	0.1432	0.154337	0.135533	0.164174	0.0966875	0.0958875	0.151592	0.1426		0.169967	0.163143	0.145306
1.23333	0.1026	0.130133	0.12872	0.12605	0.1037	0.150125	0.204033	0.143968	0.105588	0.0877562	0.165367	0.13629		0.134573	0.1459	0.147025
1.2375	0.0952412	0.123333	0.12675	0.135513	0.130875	0.151113	0.149333	0.18184	0.128837	0.100069	0.132958	0.11069		0.15898	0.09335	0.130044
1.24167	0.0981	0.154933	0.13503	0.104256	0.123688	0.131438	0.145433	0.1522	0.100825	0.0995438	0.197967	0.12796		0.13578	0.140957	0.165325
1.24583	0.0985353	0.152807	0.13513	0.146956	0.154663	0.130671	0.133267	0.15585	0.125638	0.117025	0.171167	0.11943		0.17496	0.111175	0.157681
1.25	0.106794	0.166583	0.12081	0.165488	0.0951125	0.1287	0.0972667	0.12774	0.0910375	0.113863	0.19965	0.11851		0.150044	0.101883	0.140444
1.25417	0.109212	0.1187	0.09134	0.167475	0.0835625	0.133114	0.00543333	0.152175	0.118625	0.107725	0.190283	0.11372		0.206675	0.143233	0.16815
1.25833	0.0940176	0.094775	0.07811	0.160713	0.113125	0.131812	0.0321667	0.141765	0.09015	0.102112	0.169442	0.10018		0.187463	0.130975	0.160675
1.2625	0.0893882	0.0759833	0.08549	0.19065	0.116975	0.13685	0.115133	0.161115	0.0826625	0.121681	0.141792	0.13414		0.148481	0.149575	0.1254
1.26667	0.0939412	0.0981417	0.08788	0.133463	0.0964375	0.111312	0.0866333	0.14261	0.08405	0.121025	0.193783	0.12042		0.167756	0.126433	0.126069
1.27083	0.100159	0.0951	0.13478	0.129912	0.11065	0.119413	0.0923	0.128055	0.0994625	0.0728625	0.165608	0.104055		0.159938	0.178117	0.182631
1.275	0.0860412	0.0838833	0.10712	0.151225	0.10185	0.132425	0.104433	0.156985	0.074525	0.104387	0.169467	0.111473		0.160362	0.0761917	0.157725
1.27917	0.0867	0.0727583	0.14412	0.150775	0.114175	0.11295	0.137533	0.15803	0.0964875	0.0761938	0.165333	0.133655		0.157069	0.098525	0.14115
1.28333	0.0985294	0.0566	0.13325	0.1426	0.111013	0.114388	0.0802667	0.16625	0.0823625	0.0906625	0.150308	0.116927		0.16285	0.0981667	0.139656
1.2875	0.0969529	0.075975	0.1414	0.147969	0.119962	0.121387	0.1118	0.14495	0.0797375	0.0999812	0.157983	0.1189		0.159581	0.110267	0.1039
1.29167	0.0958941	0.0543333	0.13565	0.143067	0.162612	0.10635	0.171533	0.181325	0.08525	0.102631	0.158908	0.123982		0.154481	0.147692	0.0993
1.29583	0.110006	0.082575	0.12303	0.134967	0.149413	0.09045	0.159833	0.12488	0.105188	0.119344	0.148031	0.106345		0.155125	0.139642	0.121894
1.3	0.103465	0.090825	0.08973	0.118167	0.173113	0.113162	0.130967	0.150895	0.101125	0.116831	0.144146	0.123364		0.15425	0.178492	0.126175
1.30417	0.0828235	0.151183	0.10202	0.157327	0.154325	0.153	0.152367	0.12904	0.115075	0.126525	0.152462	0.118109		0.15325	0.172842	0.1207
1.30833	0.0945941	0.112575	0.10503	0.170213	0.177687	0.137875	0.1367	0.145805	0.109238	0.116837	0.145762	0.128373		0.146712	0.159508	0.135763
1.3125	0.123835	0.15945	0.09281	0.152947	0.1444	0.143712	0.0962667	0.13188	0.0971625	0.123919	0.158592	0.130818		0.133619	0.156433	0.0965812
1.31667	0.0747824	0.121358	0.09973	0.159133	0.157625	0.1507	0.0879667	0.152775	0.079375	0.128019	0.133362	0.141108		0.182525	0.134083	0.106881
1.32083	0.102894	0.120467	0.09773	0.134647	0.165	0.152467	0.120433	0.150045	0.106713	0.116529	0.136429	0.0983		0.13	0.105433	0.100362
1.325	0.101488	0.0987083	0.08631	0.0967333	0.109188	0.134844	0.0525	0.13022	0.112125	0.136121	0.119436	0.178033		0.150088	0.134717	0.103094
1.32917	0.101329	0.0820667	0.13558	0.133527	0.0752375	0.120522	0.06	0.09886	0.111537	0.128136	0.1154	0.0925455		0.157088	0.141425	0.127425
1.33333	0.124818	0.0882167	0.14531	0.13154	0.128413	0.102067	0.0480667	0.084705	0.113375	0.101164	0.13325	0.133045		0.183818	0.176342	0.126525
1.3375	0.123294	0.124742	0.14587	0.12776	0.136912	0.0863889	-0.0118	0.083815	0.140788	0.132886	0.12465	0.129509		0.196771	0.199977	0.0871875
1.34167	0.112965	0.123454	0.14291	0.153767	0.14205	0.110733	0.0505667	0.115445	0.121875	0.119829	0.1234	0.0972545		0.195729	0.180338	0.156913
1.34583	0.112319	0.147523	0.14514	0.100033	0.1242	0.164567	0.0966	0.07405	0.103878	0.109714	0.12875	0.119555		0.230171	0.168246	0.184175
1.35	0.11208	0.104392	0.15114	0.139267	0.128825	0.195711	0.122133	0.080655	0.169522	0.117271	0.119507	0.108545		0.182047	0.168115	0.122694
1.35417	0.1164	0.138554	0.13208	0.154067	0.1146	0.171078	0.1699	0.110715	0.1564	0.110329	0.0829857	0.104045		0.227353	0.173354	0.120433
1.35833	0.108082	0.141215	0.14813	0.186207	0.132937	0.1666	0.1276	0.1044	0.135833	0.111457	0.149621	0.105027		0.1535	0.131169	0.18432
1.3625	0.133035	0.131538	0.10181	0.140387	0.106737	0.175111	0.139867	0.11361	0.110656	0.12424	0.125686	0.115645		0.161629	0.153792	0.161247
1.36667	0.111082	0.127877	0.13059	0.134633	0.09895	0.157011	0.130867	0.12902	0.153911	0.0827133	0.135021	0.126318		0.209794	0.1486	0.131367
1.37083	0.100412	0.144231	0.1329	0.114047	0.0943	0.167033	0.1097	0.1266	0.145389	0.0703467	0.113693	0.111827		0.163847	0.150185	0.146693
1.375	0.0737143	0.105323	0.12784	0.125047	0.1023	0.168467	0.1211	0.113461	0.151689	0.09458	0.155171	0.166791		0.163988	0.151592	0.120353
1.37917	0.0736	0.0996692	0.14543	0.104287	0.1304	0.185633	0.0874	0.0984333	0.139656	0.105347	0.126229	0.103936		0.166994	0.109092	0.142073
1.38333	0.0757357	0.113492	0.12968	0.0971733	0.138288	0.200267	0.0955667	0.112033	0.113689	0.0906437	0.112007	0.162727		0.147765	0.141654	0.120487
1.3875	0.0865286	0.0840769	0.13465	0.0653867	0.12875	0.185267	0.122367	0.0999667	0.165456	0.118069	0.172443	0.122273		0.178582	0.107446	0.158347
1.39167	0.0767429	0.0757385	0.16666	0.0703133	0.166437	0.188656	0.1493	0.0762333	0.139789	0.10505	0.139557	0.0958545		0.170071	0.144223	0.10782
1.39583	0.0801286	0.0648538	0.15425	0.130973	0.138962	0.173189	0.104767	0.09395	0.158267	0.104056	0.157836	0.123309		0.141353	0.154677	0.147747
1.4	0.0878214	0.108985	0.15404	0.09718	0.1523	0.169278	0.149633	0.07115	0.147233	0.100925	0.177179	0.142418		0.158376	0.140736	0.15014
1.40417	0.103293	0.114931	0.1528	0.111927	0.139338	0.172567	0.125067	0.0740556	0.154367	0.117531	0.159586	0.142891		0.215094	0.160607	0.15112
1.40833	0.08835	0.113986	0.15449	0.12604	0.113625	0.169222	0.1103	0.0541167	0.1452	0.113369	0.145379	0.164991		0.196547	0.125007	0.110493
1.4125	0.105343	0.133947	0.13898	0.132087	0.124137	0.170833	0.117667	0.06555	0.1584	0.0883937	0.124564	0.145091		0.153565	0.109407	0.133173
1.41667	0.112786	0.120507	0.12708	0.15752	0.106625	0.168567	0.121733	0.0920667	0.137567	0.138329	0.156221	0.220664		0.158076	0.123521	0.1003
1.42083	0.112307	0.130167	0.12033	0.12586	0.090625	0.162611	0.110267	0.0739278	0.100511	0.138935	0.134021	0.145018		0.171229	0.107771	0.0971933
1.425	0.100464	0.146267	0.16389	0.158953	0.122987	0.177489	0.1071	0.0681611	0.1422	0.0936118	0.185043	0.1719		0.134365	0.0995571	0.110593
1.42917	0.106407	0.0873333	0.15141	0.138107	0.0682875	0.161689	0.0925	0.0924056	0.111978	0.108259	0.155864	0.167927		0.170518	0.114821	0.112567
1.43333	0.104229	0.12412	0.16066	0.13434	0.102737	0.148767	0.0481	0.0965611	0.136633	0.125065	0.160307	0.131182		0.166006	0.0740714	0.133633
1.4375	0.0994286	0.10898	0.16046	0.145687	0.0895	0.143989	0.0236	0.0824444	0.136767	0.134867	0.157421	0.156582		0.125324	0.0707071	0.0988867
1.44167	0.110093	0.102433	0.16713	0.145233	0.1161	0.124489	-0.1222	0.120611	0.1111	0.172272	0.153943	0.1901		0.130006	0.0976286	0.11658
1.44583	0.0992643	0.1297	0.17484	0.171993	0.0628625	0.0977889	-0.0626667	0.101661	0.131744	0.115794	0.131029	0.113145		0.128824	0.0867071	0.1375
1.45	0.0995	0.15292	0.17326	0.137747	0.095925	0.102378	0.0638333	0.112317	0.12316	0.0934389	0.11895	0.146927		0.138759	0.0684214	0.1113
1.45417	0.110043	0.122187	0.15077	0.11326	0.102938	0.0749	0.0802	0.135278	0.12676	0.130606	0.120986	0.138855		0.114318	0.0972	0.131833
1.45833	0.101121	0.117707	0.13277	0.14156	0.109188	0.111111	0.1175	0.101811	0.12251	0.124963	0.137607	0.118027		0.123524	0.107686	0.17988
1.4625	0.0986286	0.127493	0.13723	0.142647	0.135563	0.119856	0.112333	0.117506	0.1417	0.131816	0.108457	0.1324		0.135429	0.105293	0.155833
1.46667	0.1031	0.09662	0.13906	0.119053	0.11435	0.127111	0.169367	0.134978	0.14637	0.136932	0.160186	0.133782		0.1701	0.130086	0.185247
1.47083	0.0963143	0.101607	0.1447	0.09626	0.0976875	0.148378	0.1534	0.110033	0.10207	0.121306	0.129921	0.114455		0.135312	0.119193	0.14564
1.475	0.0930714	0.0991733	0.13584	0.12254	0.117612	0.164989	0.143133	0.13825	0.1464	0.129	0.144986	0.114173		0.107224	0.167586	0.165027
1.47917	0.105757	0.121267	0.14279	0.129573	0.126525	0.1777	0.122567	0.116939	0.10059	0.124341	0.153379	0.104336		0.133676	0.127807	0.176607
1.48333	0.113467	0.12354	0.14943	0.134507	0.121275	0.173722	0.0754667	0.135844	0.14075	0.101006	0.153629	0.1241		0.100371	0.125921	0.20152
1.4875	0.11604	0.09486	0.1346	0.16396	0.118825	0.181289	0.0902333	0.14975	0.0847778	0.142465	0.154693	0.0936636		0.127547	0.131657	0.16242
1.49167	0.09634	0.126953	0.12655	0.129967	0.11645	0.165622	0.0697	0.125244	0.0921333	0.111144	0.144464	0.108336		0.107688	0.1171	0.146967
1.49583	0.09292	0.12564	0.10165	0.14814	0.108637	0.161467	0.109433	0.137661	0.0637778	0.0996222	0.142157	0.0640182		0.122653	0.120943	0.133107
1.5	0.110253	0.141187	0.13305	0.161893	0.130675	0.146411	0.1208	0.161933	0.100456	0.142556	0.1452	0.123155		0.122912	0.133086	0.175133
1.50417	0.1108	0.16628	0.13777	0.133727	0.138325	0.153633	0.1254	0.13335	0.103911	0.131911	0.150679	0.130973		0.113076	0.0882214	0.174253
1.50833	0.10742	0.122267	0.12516	0.128253	0.160787	0.156944	0.149367	0.125528	0.114511	0.123172	0.151543	0.138182		0.137165	0.134164	0.190727
1.5125	0.11616	0.112973	0.13087	0.114713	0.148475	0.127422	0.138333	0.15275	0.123756	0.127239	0.1657	0.163582		0.138112	0.10585	0.16482
1.51667	0.124267	0.08214	0.14541	0.128493	0.145687	0.138744	0.118933	0.139394	0.158667	0.121511	0.174971	0.122091		0.137982	0.131621	0.14128
1.52083	0.11736	0.101773	0.15322	0.13778	0.156388	0.151278	0.1142	0.106422	0.147356	0.103722	0.178071	0.1904		0.118394	0.172314	0.16874
1.525	0.112433	0.108667	0.14881	0.139633	0.133513	0.144733	0.130633	0.146844	0.154744	0.100622	0.176829	0.149518		0.1507	0.130979	0.178693
1.52917	0.114767	0.11456	0.1472	0.126327	0.1654	0.15495	0.0677	0.127544	0.142311	0.0970111	0.180007	0.126655		0.160665	0.185614	0.180293
1.53333	0.0932	0.123353	0.13244	0.140787	0.163688	0.17735	0.0858333	0.12985	0.135833	0.0837278	0.1721	0.138475		0.165187	0.17	0.191677
1.5375	0.100687	0.11202	0.13113	0.126853	0.140038	0.169038	0.170267	0.0954222	0.121567	0.0801444	0.178336	0.094725		0.172394	0.147743	0.170846
1.54167	0.102753	0.115907	0.13629	0.12994	0.122887	0.171187	0.162333	0.147444	0.100789	0.0752167	0.16005	0.09335		0.1315	0.154921	0.191038
1.54583	0.111913	0.14456	0.14473	0.0921067	0.142137	0.173344	0.160533	0.0936389	0.1174	0.124367	0.164707	0.108267		0.118406	0.151136	0.220662
1.55	0.113253	0.13882	0.13078	0.109669	0.128188	0.176278	0.1443	0.111244	0.134833	0.118689	0.1627	0.150625		0.142381	0.168586	0.145746
1.55417	0.13438	0.133787	0.14452	0.124175	0.165612	0.167567	0.1781	0.110433	0.0887111	0.148128	0.175264	0.132017		0.137981	0.134471	0.129131
1.55833	0.125133	0.13428	0.13059	0.132019	0.16385	0.170889	0.1307	0.117322	0.131244	0.127228	0.132407	0.139542		0.176319	0.17714	0.157154
1.5625	0.11608	0.13026	0.13338	0.1383	0.15725	0.155122	0.1274	0.138094	0.101333	0.153511	0.186214	0.125875		0.190488	0.155967	0.129992
1.56667	0.108127	0.133133	0.13634	0.1325	0.11715	0.154522	0.113867	0.134378	0.1052	0.1234	0.1737	0.112525		0.151837	0.151387	0.163769
1.57083	0.113527	0.10076	0.13132	0.1278	0.152337	0.115344	0.162533	0.109461	0.119689	0.139233	0.167136	0.103092		0.172081	0.216033	0.132338
1.575	0.110053	0.166213	0.12844	0.109982	0.118675	0.0999444	0.131033	0.115622	0.0940222	0.120789	0.154157	0.134485		0.121806	0.1421	0.128592
1.57917	0.119473	0.0894467	0.13409	0.0761235	0.129637	0.141722	0.0995667	0.099	0.108656	0.127417	0.152314	0.0848615		0.206525	0.134944	0.148477
1.58333	0.114467	0.127067	0.13504	0.0838588	0.170912	0.147244	0.140733	0.134217	0.0891222	0.108994	0.157143	0.0871769		0.137175	0.175094	0.187623
1.5875	0.11956	0.102413	0.11426	0.0751941	0.133213	0.154022	0.130933	0.127567	0.1265	0.0978278	0.165164	0.0779923		0.184069	0.148256	0.183115
1.59167	0.114593	0.0884467	0.12747	0.0902118	0.155275	0.161133	0.145667	0.135767	0.0683667	0.100267	0.14785	0.142138		0.180113	0.167425	0.177446
1.59583	0.121213	0.0813333	0.12445	0.116218	0.136175	0.181678	0.179867	0.125839	0.0968	0.127828	0.146677	0.110308		0.207563	0.163931	0.132323
1.6	0.112067	0.07834	0.11665	0.122241	0.121137	0.179933	0.129833	0.10265	0.101067	0.133389	0.140685	0.109431		0.174538	0.195213	0.171554
1.60417	0.101713	0.0538933	0.13385	0.139635	0.130637	0.154056	0.1239	0.0974722	0.154011	0.100544	0.129115	0.116462		0.190375	0.164419	0.185477
1.60833	0.108173	0.06792	0.11797	0.0832824	0.142275	0.162178	0.0951	0.115011	0.142167	0.117767	0.147354	0.0876		0.219587	0.1377	0.170415
1.6125	0.09998	0.0862	0.11341	0.1179	0.177937	0.132133	0.0926333	0.104994	0.129744	0.164489	0.139931	0.0760769		0.164769	0.200106	0.182877
1.61667	0.09132	0.100127	0.10944	0.125259	0.208	0.158978	0.0623667	0.0998389	0.111267	0.116133	0.155346	0.0823385		0.181144	0.133969	0.150146
1.62083	0.108973	0.125027	0.11141	0.106459	0.173437	0.134622	0.0625	0.102339	0.125167	0.156211	0.135615	0.0868615		0.186306	0.1563	0.141208
1.625	0.0954067	0.0760667	0.10723	0.126141	0.143725	0.146422	0.0877	0.126672	0.139367	0.115633	0.163338	0.0954769		0.150506	0.154306	0.103331
1.62917	0.10342	0.117033	0.13155	0.127276	0.16275	0.1447	0.0940667	0.122872	0.115389	0.130711	0.152217	0.0965462		0.176369	0.136576	0.158315
1.63333	0.101553	0.134133	0.13211	0.144647	0.115437	0.130311	0.0336667	0.0967158	0.0840556	0.138633	0.123617	0.0801077		0.168881	0.143394	0.121162
1.6375	0.106507	0.117487	0.14696	0.128033	0.152629	0.105211	0.0802333	0.146363	0.15688	0.107667	0.129675	0.0839		0.118019	0.179794	0.0829615
1.64167	0.10898	0.115047	0.12785	0.1353	0.145057	0.0840667	0.0739333	0.0990474	0.15812	0.0842444	0.124642	0.0636769		0.136269	0.126893	0.0907692
1.64583	0.113433	0.1268	0.15517	0.132633	0.127971	0.104522	0.0563	0.126889	0.11759	0.0974222	0.138983	0.0972769		0.140863	0.112847	0.0710615
1.65	0.110893	0.105493	0.15024	0.121533	0.140114	0.0926111	0.0727667	0.0948632	0.16998	0.0967611	0.177467	0.0757077		0.121956	0.0696333	0.0698308
1.65417	0.119693	0.104887	0.14201	0.127353	0.126229	0.0860333	0.0473667	0.135068	0.14168	0.0931611	0.135025	0.0566385		0.169112	0.07604	0.0754385
1.65833	0.1179	0.114067	0.14921	0.14204	0.112557	0.101056	0.0372667	0.132111	0.17513	0.0815833	0.191017	0.0564923		0.149894	0.0906067	0.111438
1.6625	0.122467	0.08822	0.14989	0.134067	0.143114	0.104856	0.0342667	0.135716	0.12432	0.081	0.147183	0.0435385		0.132094	0.08964	0.0881385
1.66667	0.106687	0.105913	0.15401	0.151033	0.118871	0.117633	0.0481667	0.150032	0.13286	0.107883	0.154367	0.0480308		0.143219	0.06162	0.0890385
1.67083	0.101853	0.0951333	0.1365	0.155653	0.122943	0.109522	0.0583	0.115116	0.18073	0.1005	0.144942	0.0539		0.121575	0.10782	0.0772462
1.675	0.0955267	0.0964467	0.14474	0.12722	0.0171143	0.116056	0.1036	0.130589	0.10589	0.106939	0.179108	0.0576769		0.101531	0.151113	0.118493
1.67917	0.09984	0.0812533	0.12855	0.145607	0.0709857	0.119767	0.103433	0.176306	0.11986	0.123783	0.106733	0.0722		0.101144	0.112113	0.132214
1.68333	0.0982333	0.113373	0.14431	0.125907	0.0831	0.130589	0.1085	0.146276	0.10195	0.100244	0.126483	0.0794077		0.0730875	0.144193	0.155993
1.6875	0.103933	0.125087	0.13222	0.14336	0.110657	0.116022	0.0888333	0.130188	0.0922	0.131444	0.14855	0.0884538		0.0906875	0.139413	0.159886
1.69167	0.103833	0.104067	0.15364	0.1476	0.113029	0.126556	0.0746333	0.0990118	0.1244	0.11845	0.163683	0.113715		0.0709437	0.165413	0.161579
1.69583	0.105627	0.10366	0.13596	0.145353	0.0750714	0.130422	0.129233	0.126171	0.15823	0.0967111	0.137117	0.132615		0.0641188	0.146293	0.146321
1.7	0.10656	0.132047	0.13446	0.14874	0.115386	0.118622	0.0353333	0.145312	0.09755	0.0976222	0.123825	0.120185		0.0827625	0.143473	0.175171
1.70417	0.114773	0.12936	0.13528	0.16512	0.154186	0.1091	0.0582333	0.166188	0.11761	0.128456	0.155092	0.123546		0.119681	0.152047	0.162114
1.70833	0.115193	0.0796867	0.13293	0.124887	0.115629	0.106644	0.0700333	0.143429	0.06579	0.112467	0.0968917	0.0988385		0.103144	0.134853	0.152143
1.7125	0.0958867	0.0785333	0.13248	0.10042	0.138743	0.124522	0.0842	0.156088	0.07909	0.124228	0.0841417	0.104977		0.105231	0.112867	0.147007
1.71667	0.12516	0.104367	0.10594	0.131367	0.1416	0.140756	0.0664667	0.145194	0.05488	0.0994389	0.12	0.0969846		0.0932562	0.131993	0.129471
1.72083	0.127567	0.0965467	0.13823	0.1527	0.141886	0.148033	0.0873	0.173753	0.03618	0.109739	0.0766167	0.105331		0.105794	0.125007	0.162764
1.725	0.0999133	0.07468	0.15831	0.127633	0.144271	0.154456	0.114233	0.112465	0.06455	0.106487	0.1224	0.104738		0.133919	0.12788	0.179443
1.72917	0.103613	0.08818	0.15374	0.1393	0.150486	0.15476	0.1132	0.162876	0.05592	0.118881	0.137433	0.107431		0.134263	0.112113	0.169508
1.73333	0.0986333	0.110187	0.13188	0.153007	0.161886	0.12959	0.086775	0.148453	0.07394	0.104	0.102658	0.112038		0.083675	0.16642	0.13675
1.7375	0.0947714	0.09652	0.14324	0.142147	0.175471	0.131633	0.1062	0.131006	0.07659	0.14665	0.142758	0.0948846		0.106063	0.116353	0.186167
1.74167	0.0947571	0.06342	0.138856	0.132407	0.170114	0.128289	0.111425	0.125947	0.04635	0.116375	0.186417	0.123615		0.119344	0.1137	0.154882
1.74583	0.0978857	0.0757	0.146122	0.146433	0.138986	0.149233	0.111975	0.175065	0.05563	0.119862	0.1375	0.116208		0.120806	0.12602	0.165036
1.75	0.0845714	0.106227	0.146522	0.1515	0.137229	0.122322	0.09855	0.159135	0.07951	0.104206	0.183592	0.1261		0.137525	0.118893	0.146791
1.75417	0.111493	0.0886067	0.136956	0.124308	0.131314	0.139689	0.117575	0.131676	0.08841	0.101556	0.126958	0.108077		0.131956	0.13792	0.210573
1.75833	0.101893	0.104673	0.145089	0.121131	0.0812286	0.163489	0.086175	0.169359	0.09327	0.128944	0.151383	0.137815		0.1094	0.161727	0.193082
1.7625	0.10295	0.116073	0.130167	0.105162	0.0880143	0.177867	0.150275	0.149053	0.09705	0.0973375	0.152308	0.116569		0.136956	0.16206	0.152982
1.76667	0.0964929	0.12812	0.119033	0.1251	0.114186	0.173878	0.0964	0.107029	0.06489	0.104663	0.122675	0.115077		0.121963	0.131213	0.200264
1.77083	0.111321	0.11544	0.1254	0.0839923	0.0804143	0.158556	0.111025	0.107306	0.07504	0.118138	0.158292	0.0696538		0.124863	0.153553	0.184873
1.775	0.103329	0.11644	0.1299	0.129762	0.107414	0.160344	0.119875	0.105424	0.08094	0.134563	0.136975	0.0909462		0.127694	0.154807	0.175682
1.77917	0.107486	0.0692667	0.111833	0.135623	0.136214	0.18963	0.0631	0.111259	0.09209	0.09145	0.134725	0.0859769		0.146131	0.13522	0.215727
1.78333	0.0961929	0.0962267	0.123989	0.133592	0.1259	0.14848	0.112025	0.0843882	0.06884	0.118344	0.121917	0.0839		0.109188	0.0927933	0.153391
1.7875	0.0974429	0.09754	0.122722	0.127423	0.106529	0.15419	0.108825	0.111794	0.09586	0.0952687	0.143858	0.0732231		0.120931	0.105833	0.210145
1.79167	0.102571	0.105553	0.115433	0.124608	0.1103	0.15886	0.0903	0.127447	0.1185	0.106575	0.124125	0.0912231		0.154956	0.100027	0.172273
1.79583	0.108579	0.0914067	0.114522	0.108331	0.127571	0.14092	0.10555	0.119459	0.09993	0.0914688	0.123375	0.118531		0.103938	0.09074	0.159173
1.8	0.114229	0.10954	0.0831333	0.147846	0.151414	0.15158	0.137	0.131471	0.09608	0.100163	0.109167	0.137931		0.124137	0.0968667	0.166591
1.80417	0.0947357	0.0949333	0.132489	0.142485	0.111814	0.16232	0.19112	0.103882	0.11855	0.0891875	0.12035	0.119938		0.130644	0.0790867	0.150718
1.80833	0.10755	0.0895533	0.117811	0.144631	0.159686	0.16651	0.15556	0.1201	0.07533	0.0965	0.135642	0.157646		0.113373	0.105033	0.137827
1.8125	0.10545	0.08526	0.121989	0.143246	0.114243	0.1734	0.11916	0.124653	0.08542	0.086575	0.127167	0.116554		0.123153	0.10564	0.205991
1.81667	0.109907	0.07458	0.120789	0.147231	0.127614	0.17504	0.1386	0.119735	0.06462	0.130131	0.13755	0.147415		0.0929667	0.0752467	0.165045
1.82083	0.114321	0.0836667	0.108089	0.141269	0.0431714	0.14494	0.15304	0.175524	0.07233	0.0858687	0.112842	0.104185		0.116187	0.107781	0.158664
1.825	0.126707	0.0848533	0.1016	0.154569	0.0689286	0.13021	0.16526	0.121982	0.101	0.123831	0.148267	0.144638		0.12364	0.096925	0.172745
1.82917	0.115657	0.0927733	0.115078	0.151838	0.0164286	0.13195	0.15332	0.121024	0.08481	0.10345	0.115625	0.110023		0.1544	0.116431	0.159255
1.83333	0.110636	0.10132	0.134133	0.183338	-0.00155714	0.11536	0.15454	0.118453	0.09792	0.128569	0.1093	0.126354		0.140807	0.102056	0.128918
1.8375	0.119786	0.122893	0.146833	0.129838	-0.0189286	0.11137	0.1192	0.120724	0.07511	0.0958813	0.103125	0.0884846		0.121047	0.116437	0.176591
1.84167	0.114993	0.103987	0.140089	0.143685	0.0317286	0.10121	0.0835833	0.111241	0.10927	0.111325	0.0996833	0.124908		0.12104	0.1341	0.164727
1.84583	0.102964	0.113527	0.144433	0.147954	0.0837714	0.108022	0.07665	0.0909824	0.10002	0.1083	0.101733	0.0991846		0.125753	0.11795	0.175273
1.85	0.103936	0.124973	0.149233	0.137615	0.0626857	0.146322	0.0849667	0.103494	0.10078	0.103569	0.122617	0.0894538		0.125673	0.15245	0.158618
1.85417	0.0891357	0.123053	0.141189	0.139931	0.0745714	0.169067	0.107833	0.130459	0.08545	0.131794	0.115	0.0898		0.159867	0.143113	0.179909
1.85833	0.104771	0.1495	0.123011	0.160077	0.0694429	0.144422	0.147483	0.110418	0.09729	0.124194	0.134608	0.0926077		0.10614	0.149262	0.145582
1.8625	0.100507	0.0972786	0.122	0.147233	0.088	0.132789	0.1359	0.127406	0.09314	0.118331	0.105583	0.0715923		0.145973	0.146063	0.115891
1.86667	0.110579	0.0731857	0.100667	0.141275	0.114929	0.154067	0.13625	0.116729	0.07269	0.107181	0.131827	0.0929846		0.111173	0.134175	0.0821818
1.87083	0.101636	0.115629	0.0664889	0.104683	0.103971	0.145267	0.107583	0.104647	0.10497	0.142731	0.121436	0.115169		0.12618	0.1402	0.0974636
1.875	0.108486	0.0947	0.113033	0.0847417	0.0716857	0.149856	0.132117	0.0903824	0.14541	0.115675	0.147664	0.0874615		0.122927	0.150681	0.170827
1.87917	0.1023	0.121671	0.1247	0.10205	0.0482	0.122567	0.146983	0.115482	0.10614	0.09495	0.122445	0.0993923		0.0955	0.165937	0.0823455
1.88333	0.0695143	0.106814	0.119689	0.08025	0.0741857	0.127322	0.160414	0.0879588	0.11159	0.114425	0.123136	0.0917077		0.0943867	0.158975	0.09467
1.8875	0.114107	0.11375	0.0861111	0.062475	0.123271	0.137244	0.138814	0.115094	0.11397	0.1054	0.140864	0.101731		0.116667	0.164719	0.08375
1.89167	0.0688357	0.109643	0.1158	0.0698417	0.141757	0.132156	0.107514	0.120371	0.11785	0.11125	0.133109	0.117985		0.109473	0.154775	0.12338
1.89583	0.0906571	0.13515	0.116889	0.0734083	0.1394	0.122911	0.158343	0.114606	0.09581	0.101356	0.130527	0.102308		0.10058	0.1327	0.09743
1.9	0.0997214	0.130714	0.110389	0.103175	0.0777429	0.140078	0.140457	0.0810941	0.08397	0.107512	0.111791	0.117677		0.110147	0.149613	0.10713
1.90417	0.0566286	0.126043	0.113189	0.10505	0.0857143	0.142256	0.129743	0.0896882	0.09081	0.10105	0.140655	0.115254		0.100607	0.126369	0.08432
1.90833	0.0914429	0.0945286	0.115744	0.116992	0.0928	0.138578	0.1709	0.0908118	0.07838	0.110669	0.116918	0.102992		0.0915467	0.163069	0.11425
1.9125	0.0919286	0.167507	0.122711	0.107808	0.0946571	0.152067	0.144357	0.103965	0.07914	0.0843	0.129636	0.114885		0.109673	0.146712	0.12025
1.91667	0.0881357	0.139514	0.1309	0.124892	0.0675714	0.156267	0.154171	0.0846118	0.11309	0.0970067	0.122836	0.0666231		0.09602	0.146625	0.11005
1.92083	0.100721	0.1245	0.1102	0.108231	0.0592	0.129733	0.153114	0.0868882	0.08254	0.0892	0.094425	0.0853615		0.13658	0.172594	0.13477
1.925	0.103357	0.143107	0.108244	0.0980385	0.0490143	0.144567	0.172271	0.0871118	0.05644	0.0901	0.117367	0.0793077		0.141727	0.132412	0.13601
1.92917	0.0976071	0.140193	0.107922	0.140715	0.0468286	0.154367	0.139014	0.0750176	0.07967	0.07655	0.137775	0.0570923		0.13052	0.165259	0.17848
1.93333	0.0917	0.123571	0.128044	0.140054	0.0411286	0.106478	0.166529	0.102735	0.07265	0.10015	0.147983	0.0510769		0.123727	0.201294	0.14868
1.9375	0.0669071	0.161293	0.169967	0.138231	0.0206143	0.113233	0.191357	0.0859824	0.1045	0.130519	0.12795	0.0642154		0.127973	0.165235	0.12618
1.94167	0.0946143	0.168257	0.119578	0.15	0.00275714	0.124567	0.163114	0.0967882	0.0953	0.0994812	0.127708	0.0709846		0.124293	0.170422	0.13116
1.94583	0.08805	0.169664	0.128356	0.101331	-0.0145571	0.144722	0.168457	0.0820294	0.1332	0.0822688	0.0945833	0.0711538		0.11214	0.150856	0.12945
1.95	0.0932	0.122786	0.132744	0.142708	-0.00864286	0.1306	0.133529	0.113182	0.08082	0.0593125	0.117883	0.0796615		0.12514	0.18055	0.11063
1.95417	0.110786	0.113514	0.117933	0.149769	0.00755714	0.167733	0.117014	0.0867765	0.07234	0.0788313	0.0977167	0.0789077		0.141287	0.146194	0.10575
1.95833	0.0959071	0.13595	0.117367	0.141969	0.0107857	0.159467	0.157557	0.101794	0.08672	0.0892625	0.119575	0.109685		0.137773	0.194106	0.06017
1.9625	0.101043	0.137671	0.111867	0.1351	0.0183143	0.164878	0.157357	0.110306	0.09462	0.0849938	0.102292	0.0743077		0.136413	0.152711	0.08331
1.96667	0.0987786	0.1455	0.111056	0.151992	0.0588429	0.1612	0.172743	0.109559	0.07935	0.116725	0.111192	0.0704769		0.131967	0.122756	0.10195
1.97083	0.101157	0.137671	0.125511	0.158746	0.0592571	0.132456	0.142571	0.102688	0.11953	0.0749313	0.170942	0.0998154		0.146993	0.139606	0.115918
1.975	0.106271	0.1362	0.112211	0.144215	0.0614429	0.0963889	0.172614	0.0752	0.1048	0.0964625	0.152758	0.111962		0.14248	0.143761	0.129909
1.97917	0.109214	0.122879	0.108422	0.156677	0.0657286	0.108556	0.181143	0.0865765	0.11299	0.0873375	0.155875	0.139008	0.1704	0.149207	0.157533	0.135936
1.98333	0.101286	0.115907	0.0930333	0.131992	0.0623714	0.117311	0.1853	0.105335	0.13427	0.0925813	0.148042	0.1039	0.1782	0.13024	0.160272	0.151427
1.9875	0.0868714	0.152271	0.0869111	0.139862	0.0735	0.146144	0.196914	0.0781412	0.12754	0.0846438	0.1428	0.113238	0.209	0.126247	0.135683	0.107464
1.99167	0.0793643	0.115214	0.0942889	0.0808308	0.0625857	0.149633	0.177586	0.0993	0.16502	0.0955063	0.1189	0.0883154	0.1877	0.117527	0.141678	0.0872273
1.99583	0.0682357	0.137686	0.0927	0.103692	0.0920714	0.149611	0.197	0.0696059	0.12974	0.113453	0.0833583	0.0997077	0.1462	0.119407	0.123306	0.140236
2	0.0812214	0.153836	0.081	0.0657231	0.111729	0.174322	0.157329	0.0916529	0.14157	0.10808	0.124392	0.0977	0.1782	0.0930067	0.172375	0.170745
2.00417	0.0741714	0.121593	0.0671778	0.0858692	0.0958857	0.122622	0.167229	0.0791235	0.12376	0.130233	0.114933	0.0950462	0.1821	0.0772267	0.107287	0.151
2.00833	0.0804429	0.120529	0.0806333	0.101538	0.0761571	0.149789	0.159971	0.0693118	0.10753	0.1148	0.120633	0.0952154	0.1739	0.0800333	0.0998875	0.149273
2.0125	0.0873571	0.131671	0.0711778	0.0959846	0.0749286	0.148511	0.162957	0.0518059	0.13038	0.104853	0.115275	0.0909385	0.1792	0.0978	0.136019	0.163673
2.01667	0.0904714	0.111414	0.0847	0.0648538	0.0807286	0.159433	0.1504	0.0523765	0.12652	0.0844733	0.130992	0.112362	0.2102	0.07946	0.155325	0.1307
2.02083	0.0872429	0.0978929	0.118211	0.1084	0.0469857	0.149633	0.190443	0.0402118	0.118822	0.10248	0.113758	0.0688692	0.1829	0.0994667	0.141731	0.116855
2.025	0.0972214	0.103821	0.114656	0.121254	0.0455714	0.160133	0.152357	0.0475353	0.143033	0.0859	0.12645	0.0954615	0.1651	0.125167	0.132806	0.188318
2.02917	0.0955357	0.1354	0.119356	0.136629	0.0775571	0.142667	0.152229	0.0594765	0.161033	0.0865867	0.123725	0.0718462	0.1527	0.126387	0.148356	0.173682
2.03333	0.08845	0.116221	0.141456	0.109957	0.0619857	0.127822	0.174757	0.0469765	0.142122	0.10046	0.143567	0.0704	0.1668	0.1347	0.115675	0.145991
2.0375	0.0892143	0.147608	0.104222	0.126093	0.0581571	0.127067	0.157986	0.0831941	0.13533	0.0819333	0.124142	0.0543923	0.106	0.114347	0.09425	0.152055
2.04167	0.0809143	0.102208	0.125967	0.168707	0.0430429	0.162689	0.160271	0.0696235	0.13199	0.0827867	0.111025	0.0825692	0.1308	0.133647	0.127206	0.155473
2.04583	0.0917786	0.115923	0.137011	0.0982643	0.0406429	0.149567	0.178957	0.0895	0.11938	0.105993	0.1417	0.0768923	0.1262	0.135113	0.173794	0.132609
2.05	0.0792643	0.115123	0.130156	0.115821	0.0831714	0.1464	0.133043	0.0609824	0.146733	0.107213	0.115533	0.0543538	0.1759	0.126033	0.14645	0.138836
2.05417	0.0767	0.134692	0.1335	0.109629	0.0742857	0.154689	0.151071	0.0676706	0.068675	0.109573	0.126575	0.0553	0.1584	0.122887	0.124563	0.125345
2.05833	0.0872643	0.129969	0.117478	0.102021	0.0909	0.154722	0.151286	0.0832824	0.0570875	0.124927	0.142046	0.0670923	0.1562	0.118627	0.144813	0.134436
2.0625	0.07775	0.129915	0.141078	0.0946357	0.0984	0.144756	0.1788	0.0616588	0.05325	0.101387	0.135385	0.0608692	0.1476	0.165647	0.138719	0.146709
2.06667	0.0754929	0.114369	0.129767	0.0941071	0.111686	0.160122	0.1823	0.0547059	0.0617625	0.0950533	0.137215	0.0866154	0.1366	0.0959867	0.15295	0.103422
2.07083	0.118114	0.152277	0.157189	0.105464	0.100586	0.154978	0.128714	0.0683765	0.109475	0.13616	0.129454	0.0993615	0.1925	0.126427	0.164306	0.1492
2.075	0.0752214	0.157223	0.163822	0.0783214	0.104514	0.147744	0.118286	0.0801824	0.099275	0.115547	0.120254	0.0640077	0.1551	0.105667	0.144825	0.170267
2.07917	0.123443	0.148492	0.132344	0.0993714	0.103843	0.144144	0.150943	0.0527882	0.0693375	0.139873	0.114877	0.0802462	0.1869	0.177067	0.183156	0.0900333
2.08333	0.0904	0.132023	0.152711	0.103743	0.128714	0.138956	0.161429	0.0603059	0.107325	0.11172	0.117354	0.0548154	0.1346	0.103547	0.16255	0.1176
2.0875	0.10475	0.125492	0.144411	0.0951357	0.136386	0.132522	0.129957	0.0664471	0.0555875	0.10876	0.115262	0.0950385	0.1178	0.123267	0.140319	0.112778
2.09167	0.0881429	0.135531	0.134467	0.109379	0.136	0.142322	0.132071	0.0947412	0.075025	0.112213	0.0868	0.0603077	0.139	0.133207	0.136962	0.105922
2.09583	0.0813714	0.131985	0.1504	0.124707	0.134914	0.127778	0.145514	0.0862765	0.0705625	0.116607	0.0984846	0.0984692	0.1229	0.143347	0.164794	0.098
2.1	0.0744571	0.156731	0.0960444	0.133371	0.153271	0.160056	0.147871	0.0935	0.0881875	0.113933	0.0877462	0.121746	0.1629	0.137967	0.109756	0.120722
2.10417	0.0790214	0.145821	0.118244	0.133236	0.184314	0.160013	0.137043	0.110853	0.0506125	0.149213	0.0929077	0.110169	0.1556	0.158587	0.088475	0.1009
2.10833	0.0594	0.15855	0.111678	0.141936	0.124543	0.1767	0.159757	0.123271	0.062675	0.138043	0.102685	0.123038	0.1471	0.16346	0.105406	0.111289
2.1125	0.0860786	0.151607	0.127311	0.138629	0.106629	0.155675	0.166357	0.122559	0.062	0.119093	0.115708	0.0914154	0.0903	0.160413	0.119688	0.122133
2.11667	0.0822214	0.160271	0.128467	0.157529	0.0986143	0.165625	0.124986	0.107929	0.078775	0.118086	0.102608	0.145362	0.1091	0.154593	0.140844	0.14825
2.12083	0.06635	0.164093	0.119956	0.14075	0.100286	0.1526	0.147771	0.127076	0.1025	0.110736	0.116446	0.0989769	0.1351	0.144813	0.132862	0.11951
2.125	0.0840286	0.141233	0.1311	0.13995	0.0498286	0.150688	0.115471	0.135447	0.0802625	0.121364	0.1101	0.0827846	0.0992	0.144	0.11005	0.11823
2.12917	0.0559643	0.0987133	0.101867	0.112457	0.0437571	0.152463	0.133057	0.111776	0.0641375	0.100086	0.140492	0.122485	0.1054	0.18286	0.14745	0.10197
2.13333	0.0605357	0.138307	0.136744	0.151379	0.0564429	0.180212	0.163757	0.141353	0.0634	0.141314	0.115623	0.0909	0.0817	0.126907	0.0992062	0.1454
2.1375	0.0662286	0.1064	0.125933	0.149293	0.0598714	0.159925	0.145857	0.124547	0.04955	0.0992643	0.1515	0.0833077	0.0057	0.161433	0.104956	0.13107
2.14167	0.0657571	0.133053	0.125789	0.142271	0.0928286	0.17065	0.136214	0.144818	0.063725	0.128064	0.115469	0.0777846	0.0078	0.141127	0.0996688	0.13743
2.14583	0.0671571	0.12702	0.1253	0.162164	0.100129	0.170538	0.1036	0.0956235	0.0719875	0.134543	0.1134	0.0685692	0.0656	0.179847	0.0953688	0.17193
2.15	0.0753143	0.102573	0.120667	0.106086	0.120071	0.176787	0.168314	0.151182	0.0817125	0.132971	0.125154	0.0950692	0.0732	0.1397	0.116513	0.13795
2.15417	0.0841643	0.10038	0.0764111	0.1436	0.140886	0.140462	0.0699857	0.161082	0.0612	0.119493	0.125931	0.0958154	0.0762	0.11048	0.07155	0.13545
2.15833	0.0663857	0.109013	0.0725889	0.1422	0.127029	0.137975	0.0586429	0.157912	0.0491625	0.122971	0.140446	0.0770417	0.0873	0.149793	0.077575	0.11004
2.1625	0.0756286	0.1015	0.0615333	0.118053	0.141714	0.139625	0.0575429	0.1611	0.0580125	0.140629	0.136223	0.10535	0.05	0.1739	0.064225	0.09419
2.16667	0.0396154	0.131973	0.0797889	0.0947133	0.1579	0.153525	0.0772714	0.160112	0.09415	0.119114	0.132762	0.118175	0.047	0.15384	0.102319	0.11748
2.17083	0.0463385	0.129473	0.106767	0.119133	0.146986	0.148388	0.0655571	0.1617	0.086725	0.117967	0.120462	0.126683	0.0561	0.161007	0.138269	0.1021
2.175	0.0480769	0.101893	0.115133	0.135913	0.1486	0.162175	0.0277857	0.128771	0.0906625	0.145975	0.157477	0.10955	0.0846	0.141253	0.152025	0.17622
2.17917	0.0509385	0.110727	0.101833	0.125133	0.1521	0.1341	0.0334143	0.187218	0.0921875	0.129758	0.162908	0.088225	-0.1642	0.143993	0.106894	0.14429
2.18333	0.0867538	0.113987	0.110389	0.138553	0.1677	0.091725	0.0374714	0.147235	0.0854375	0.103625	0.134638	0.0746083	-0.2276	0.154553	0.1252	0.16182
2.1875	0.0953462	0.12474	0.0731778	0.127333	0.163857	0.0845375	0.0762	0.127272	0.0962625	0.107442	0.156885	0.05965	-0.2646	0.155173	0.163825	0.16569
2.19167	0.0947846	0.141233	0.0745	0.131933	0.151614	0.0920375	0.0816429	0.123783	0.0956375	0.0906333	0.152738	0.0948083	-0.2585	0.127367	0.160156	0.1365
2.19583	0.0881846	0.127407	0.0827778	0.119433	0.125686	0.0215	0.124743	0.136317	0.09635	0.134942	0.136315	0.0990333	-0.1816	0.139033	0.165069	0.15474
2.2	0.0945846	0.124533	0.0893	0.07912	0.158186	0.0403375	0.105186	0.16695	0.089	0.0732167	0.135454	0.0985333	0.0571	0.111227	0.152506	0.124818
2.20417	0.0864308	0.13356	0.0902889	0.0869133	0.143457	0.002475	0.0882	0.143128	0.0431	0.100033	0.138277	0.0826333	0.1353	0.15234	0.191387	0.113209
2.20833	0.0800231	0.143133	0.107411	0.0939667	0.138386	-0.026575	0.0684286	0.119444	0.0629875	0.110358	0.127092	0.0832583	0.1882	0.108647	0.135969	0.0924455
2.2125	0.0890462	0.14222	0.100856	0.0992867	0.167014	-0.0348125	0.0961286	0.132489	0.0362875	0.09245	0.133569	0.0867917	0.2081	0.125187	0.164213	0.107845
2.21667	0.0912462	0.15395	0.118433	0.0782733	0.1697	-0.0134375	0.0729571	0.130478	0.0835	0.1097	0.118931	0.0968583	0.1988	0.1527	0.104756	0.1053
2.22083	0.0967538	0.108919	0.110111	0.0754733	0.173686	0.0112375	0.0746143	0.108339	0.0616625	0.126517	0.129146	0.113875	0.1776	0.136007	0.13865	0.1247
2.225	0.0858462	0.107144	0.1218	0.0689786	0.158343	0.045475	0.110014	0.100739	0.042675	0.123908	0.1239	0.0787833	0.1845	0.125473	0.138125	0.133218
2.22917	0.0747923	0.0871062	0.136489	0.0867071	0.159886	0.0597625	0.126229	0.106683	0.0572125	0.106275	0.142108	0.101575	0.1648	0.1134	0.129062	0.133436
2.23333	0.120492	0.07725	0.1222	0.0927714	0.159757	0.06115	0.134757	0.115878	0.0410125	0.155658	0.143977	0.110527	0.0994	0.170947	0.140437	0.101355
2.2375	0.0814	0.112606	0.140444	0.1288	0.118129	0.07965	0.0823429	0.120417	0.069	0.135642	0.138992	0.125782	0.1825	0.15368	0.12475	0.102991
2.24167	0.105085	0.0670937	0.153067	0.138607	0.195786	0.0535	0.111714	0.0979167	0.074475	0.137367	0.131438	0.1212	0.1556	0.17506	0.113425	0.140082
2.24583	0.0951846	0.063125	0.161378	0.113971	0.167086	0.06255	0.0762857	0.136972	0.118425	0.1059	0.142269	0.1165	0.15135	0.11456	0.0887687	0.142873
2.25	0.108523	0.069075	0.142144	0.124143	0.135329	0.0655875	0.108029	0.115317	0.0807111	0.107717	0.140708	0.0863909	0.1275	0.15228	0.150125	0.0961636
2.25417	0.130431	0.101319	0.137089	0.0923714	0.175086	0.0741375	0.0668714	0.103439	0.0505667	0.138667	0.134792	0.0723545	0.14455	0.150993	0.11905	0.1082
2.25833	0.0967923	0.0752938	0.132489	0.120079	0.160843	0.0741125	0.0356714	0.0869667	0.0378444	0.114123	0.133392	0.0702636	0.0876	0.163693	0.117281	0.139864
2.2625	0.100831	0.0876563	0.132278	0.0905143	0.168157	0.065175	0.0266429	0.0737389	0.0542556	0.103692	0.133962	0.106536	0.10565	0.169287	0.0965063	0.0967182
2.26667	0.112054	0.102038	0.139156	0.0793	0.166171	0.0779625	-0.0159	0.116328	0.0955778	0.0948615	0.131315	0.111591	0.11085	0.160793	0.0973125	0.0972636
2.27083	0.116023	0.0889438	0.126222	0.0491286	0.1692	0.0500875	-0.0610571	0.0769	0.0950222	0.106669	0.140962	0.1023	0.1257	0.166487	0.0899375	0.16245
2.275	0.111477	0.114269	0.143722	0.0585571	0.140229	0.0866875	-0.0611857	0.0999056	0.0876222	0.104354	0.156685	0.104555	0.13315	0.142147	0.113944	0.136383
2.27917	0.102569	0.100575	0.136789	0.0715286	0.115071	0.0604375	-0.0535714	0.0867833	0.0732889	0.110927	0.139846	0.0945455	0.176	0.119387	0.120838	0.126154
2.28333	0.111564	0.118669	0.142844	0.0987643	0.0983	0.0639125	0.0104571	0.11445	0.0635889	0.115282	0.112262	0.0917455	0.1451	0.138347	0.110331	0.139586
2.2875	0.124879	0.0976812	0.1187	0.11415	0.0865429	0.0485375	0.00584286	0.0964611	0.0747667	0.120418	0.117754	0.0955909	0.06165	0.13076	0.116769	0.169086
2.29167	0.0949214	0.108456	0.1159	0.0872143	0.1045	0.0459875	0.0877429	0.137683	0.0754556	0.141318	0.120408	0.106282	0.05895	0.16114	0.099425	0.137323
2.29583	0.112764	0.113888	0.112856	0.0944357	0.116157	0.020525	0.119357	0.111461	0.0803889	0.0939273	0.0929462	0.0972091	0.0929	0.176987	0.133194	0.149838
2.3	0.106721	0.0835313	0.120489	0.0702357	0.115886	0.055725	0.119529	0.0900889	0.0589667	0.131055	0.116385	0.0973273	0.0977	0.14978	0.145525	0.140569
2.30417	0.0936077	0.100706	0.126322	0.0883143	0.140586	0.0805625	0.0937857	0.108583	0.0852333	0.1304	0.124015	0.0850636	0.1044	0.156607	0.122237	0.0755923
2.30833	0.128592	0.0986875	0.1182	0.104621	0.1511	0.102163	0.0917143	0.110761	0.0889222	0.135973	0.124669	0.132691	0.0114	0.129047	0.126519	0.0866385
2.3125	0.109715	0.1301	0.1284	0.102471	0.133	0.1055	0.125614	0.125956	0.114678	0.0989091	0.152	0.0852545	-0.0133	0.156073	0.139338	0.0844385
2.31667	0.0695	0.104481	0.116133	0.119179	0.120357	0.113562	0.0591143	0.105389	0.0955222	0.145218	0.116162	0.1026	-0.0042	0.155773	0.157019	0.0933308
2.32083	0.0791615	0.09695	0.128533	0.0962357	0.184457	0.110625	0.0528571	0.120383	0.0579333	0.127618	0.123862	0.0966545	-0.0221	0.15326	0.17305	0.0687077
2.325	0.1086	0.106581	0.1275	0.0878857	0.150214	0.110637	0.0416571	0.09255	0.0618667	0.152117	0.0986769	0.0913833	0.1219	0.16138	0.177981	0.0974923
2.32917	0.0896692	0.130162	0.137444	0.108971	0.179414	0.0999125	0.0455286	0.102078	0.0655667	0.130825	0.137454	0.0826417	0.20125	0.184847	0.16935	0.112031
2.33333	0.116408	0.123456	0.137922	0.129379	0.1573	0.100388	0.0517571	0.115383	0.0827667	0.119517	0.0995	0.106067	0.14455	0.09696	0.190994	0.127715
2.3375	0.112285	0.143581	0.143478	0.11105	0.12915	0.09275	0.0402286	0.115511	0.0889222	0.126083	0.1426	0.112642	0.1559	0.0714667	0.177069	0.115915
2.34167	0.125977	0.107356	0.139778	0.0785	0.117533	0.126537	0.0292857	0.0951889	0.1094	0.122792	0.109508	0.0854667	0.1354	0.06988	0.138644	0.0941615
2.34583	0.0961154	0.0982187	0.128589	0.0785	0.0753667	0.13835	0.0387	0.105033	0.106289	0.150975	0.144023	0.104533	0.15995	0.0643333	0.174925	0.140192
2.35	0.109185	0.0991438	0.141544	0.0879357	0.0582167	0.142237	-0.0132	0.0832056	0.105211	0.106642	0.128308	0.04275	0.1719	0.0849467	0.161456	0.113654
2.35417	0.113285	0.126444	0.138356	0.0862286	0.1105	0.132225	0.0183714	0.1134	0.108189	0.16755	0.124385	0.0391333	0.0987	0.07492	0.130769	0.0923231
2.35833	0.102385	0.1189	0.120289	0.0875357	0.0873	0.129188	0.0733	0.101972	0.120256	0.126733	0.121846	0.0201583	0.05705	0.0822533	0.1815	0.115508
2.3625	0.117777	0.105112	0.1162	0.0715857	0.0914167	0.159637	0.0633857	0.105228	0.135622	0.136058	0.0880923	-0.0348167	-0.0148	0.0912533	0.180119	0.0685692
2.36667	0.0784231	0.117681	0.126122	0.0920357	0.0867333	0.147088	0.105057	0.134311	0.143233	0.123608	0.0810077	-0.0349083	-0.02995	0.0854467	0.182831	0.0216692
2.37083	0.117885	0.0978375	0.114367	0.123171	0.115817	0.173237	0.0694429	0.11475	0.148311	0.102825	0.0607385	-0.0483	-0.0629	0.0880467	0.166713	0.00641539
2.375	0.139323	0.107256	0.133022	0.1177	0.11175	0.129037	0.0600857	0.135672	0.153056	0.116242	0.0704846	-0.0395083	-0.0725	0.0684	0.14518	0.00896923
2.37917	0.149292	0.0881813	0.117378	0.0966571	0.156183	0.134912	0.0582	0.157372	0.125322	0.137717	0.0909077	-0.0196583	-0.09915	0.0864933	0.153573	0.0231462
2.38333	0.139331	0.109319	0.131667	0.107929	0.14955	0.129425	0.0383714	0.136317	0.132989	0.111946	0.0979769	-0.0158667	-0.01985	0.0729067	0.187107	0.0507
2.3875	0.1394	0.104125	0.130967	0.100371	0.1613	0.149787	0.0639429	0.121089	0.0840778	0.109115	0.0872462	0.015325	-0.03015	0.126467	0.171747	0.0367154
2.39167	0.135769	0.09625	0.133933	0.0703286	0.111333	0.146375	0.0826143	0.110917	0.102033	0.0814231	0.105385	0.0161667	-0.0344	0.147333	0.137373	0.0475538
2.39583	0.121415	0.0811687	0.1621	0.0751214	0.1645	0.137862	0.0732571	0.0954778	0.0972444	0.0670923	0.102208	0.0501083	0.0913	0.13702	0.180087	0.0442
2.4	0.120069	0.116513	0.163489	0.0742214	0.139617	0.132738	0.0949714	0.120856	0.0828667	0.0687846	0.114246	0.0895167	0.19595	0.144013	0.156	0.0774462
2.40417	0.104862	0.129037	0.139844	0.0659571	0.135267	0.139875	0.0785429	0.110728	0.0993333	0.0791	0.122962	0.08615	0.2374	0.125207	0.18724	0.0383167
2.40833	0.106923	0.13165	0.136622	0.0503357	0.1464	0.127713	0.0616429	0.0899444	0.0947333	0.0728231	0.0824077	0.0806083	0.19055	0.138433	0.174027	0.0431167
2.4125	0.109438	0.102987	0.155243	0.0497467	0.123167	0.134075	0.0654714	0.0920278	0.136411	0.120746	0.115392	0.0879083	0.17395	0.129487	0.166087	0.0473583
2.41667	0.111431	0.156394	0.128786	0.05786	0.120083	0.136263	0.0590857	0.0969111	0.114867	0.124085	0.108585	0.0859	0.1542	0.158227	0.134533	0.0307917
2.42083	0.109338	0.09895	0.170686	0.0916267	0.10135	0.106575	0.0615857	0.0936389	0.128944	0.0960462	0.106823	0.0763083	0.13415	0.152347	0.15744	0.0281
2.425	0.113477	0.144131	0.140571	0.0845667	0.055825	0.09205	0.0558714	0.0998444	0.1103	0.0986692	0.117738	0.0728833	0.162033	0.143807	0.13594	0.0288417
2.42917	0.1188	0.101944	0.1141	0.0984933	0.0424	0.121713	0.0263143	0.124333	0.149456	0.0924	0.112408	0.0732	0.176933	0.09964	0.0823333	0.00310833
2.43333	0.1174	0.142619	0.169671	0.08914	0.03675	0.119	-0.00488571	0.1279	0.125589	0.0826615	0.112585	0.07875	0.1822	0.13724	0.121113	0.0169833
2.4375	0.0861846	0.104175	0.146114	0.0951467	0.051075	0.157388	0.00202857	0.0952059	0.146867	0.128921	0.109115	0.049375	0.1895	0.135107	0.102607	0.06715
2.44167	0.104215	0.127969	0.129757	0.08978	0.04405	0.177787	0.0165571	0.143959	0.121389	0.105107	0.113715	0.038775	0.141567	0.135253	0.11666	0.088525
2.44583	0.109031	0.1581	0.1482	0.111207	0.019	0.1997	0.00662857	0.0979235	0.149556	0.158479	0.106877	0.0622833	0.118067	0.154467	0.129	0.111258
2.45	0.103838	0.119756	0.138617	0.14298	0.046525	0.161312	0.0501	0.150412	0.135467	0.133286	0.105038	0.05105	0.114633	0.104893	0.10842	0.100583
2.45417	0.0920462	0.09825	0.128867	0.09932	0.111225	0.169712	0.0529429	0.118976	0.157156	0.130043	0.154992	0.0694583	0.0919667	0.153547	0.134707	0.117608
2.45833	0.0724692	0.113587	0.1256	0.132513	0.1135	0.168875	0.0110857	0.127641	0.121	0.145221	0.117577	0.045225	0.135133	0.15508	0.124587	0.116467
2.4625	0.0944231	0.118094	0.118933	0.0817467	0.11755	0.143512	0.0596571	0.106929	0.122822	0.122036	0.134077	0.0510833	0.142133	0.13898	0.158587	0.103333
2.46667	0.1255	0.116569	0.102	0.146893	0.101975	0.15625	0.0711571	0.148659	0.105744	0.134571	0.1431	0.0373	0.151933	0.138627	0.11138	0.103808
2.47083	0.107692	0.103025	0.0517833	0.106433	0.12495	0.159612	0.0813857	0.133806	0.0996222	0.0966714	0.110708	0.0286167	0.152733	0.12742	0.10998	0.130833
2.475	0.131477	0.106669	0.0435167	0.127606	0.1102	0.1499	0.0637429	0.114929	0.149544	0.120079	0.153631	0.0362167	0.1969	0.140253	0.16304	0.148577
2.47917	0.0867462	0.102987	0.02005	0.121144	0.1024	0.1126	0.0903571	0.122559	0.123811	0.108793	0.139308	0.0412833	0.1832	0.158693	0.173907	0.112431
2.48333	0.111215	0.126388	0.02315	0.129606	0.08565	0.132463	0.107557	0.115324	0.121156	0.0825714	0.106038	0.0372	0.210867	0.125407	0.135293	0.150154
2.4875	0.110646	0.140625	0.0405	0.105538	0.112475	0.139137	0.104314	0.107682	0.102633	0.10278	0.108038	0.0488385	0.162167	0.1602	0.147067	0.112208
2.49167	0.120369	0.141237	0.0653333	0.106963	0.11015	0.143363	0.120714	0.131388	0.131389	0.105607	0.106262	0.0608923	0.144967	0.1721	0.134713	0.174557
2.49583	0.129369	0.154306	0.0605833	0.0986563	0.138575	0.144975	0.117314	0.111624	0.129322	0.123013	0.108377	0.0761231	0.143933	0.138347	0.168107	0.172207
2.5	0.104785	0.130906	0.0691333	0.112581	0.137	0.135013	0.115057	0.104388	0.1019	0.0851867	0.165331	0.0611769	0.110333	0.115973	0.161727	0.16508
2.50417	0.103931	0.121225	0.0858333	0.121769	0.094675	0.0578625	0.0713857	0.1331	0.137222	0.102087	0.120769	0.0795462	0.128	0.118487	0.151187	0.177587
2.50833	0.107338	0.137525	0.10332	0.114881	0.12935	0.020475	0.120343	0.111676	0.101422	0.0855	0.0936538	0.0997923	0.0774333	0.116807	0.160613	0.163107
2.5125	0.107192	0.138869	0.09388	0.103325	0.1304	0.06045	0.0854857	0.150576	0.110956	0.101473	0.106754	0.114585	0.0134667	0.0973667	0.120288	0.16134
2.51667	0.127269	0.120813	0.17808	0.0756125	0.130325	0.06935	0.123786	0.0880647	0.0816889	0.0967667	0.128462	0.0882077	0.0232667	0.1062	0.163756	0.145087
2.52083	0.104862	0.107869	0.17906	0.109113	0.134	0.0798125	0.111714	0.138076	0.0920556	0.08252	0.1114	0.0707846	0.1206	0.0990133	0.162162	0.151073
2.525	0.131408	0.127469	0.14776	0.106387	0.13935	0.084675	0.117114	0.101259	0.0703444	0.0801867	0.106477	0.0958308	0.109233	0.0547867	0.146606	0.1488
2.52917	0.133231	0.141987	0.13404	0.106606	0.137825	0.0794375	0.0865857	0.140371	0.0882778	0.0817333	0.1125	0.0956154	0.0985	0.05204	0.0963375	0.135147
2.53333	0.142092	0.123569	0.12396	0.108894	0.1409	0.0798375	0.102757	0.129276	0.0904111	0.0808467	0.109915	0.116523	0.141367	0.0625133	0.147306	0.21048
2.5375	0.109838	0.124619	0.1077	0.106494	0.1437	0.070625	0.110171	0.0744588	0.1275	0.0886333	0.1295	0.0934769	0.111567	0.0678067	0.0997187	0.17694
2.54167	0.0947615	0.137519	0.13264	0.1268	0.144075	0.0752875	0.107586	0.103606	0.129656	0.0995	0.117015	0.0917154	0.163033	0.07696	0.118987	0.182987
2.54583	0.156577	0.0906062	0.14996	0.125738	0.133975	0.0713125	0.0947143	0.0691882	0.115978	0.112627	0.0913385	0.0909231	0.125133	0.07868	0.125006	0.177469
2.55	0.105462	0.126881	0.15726	0.121669	0.172175	0.0537375	0.104071	0.109376	0.134633	0.0956667	0.125023	0.0652615	0.135633	0.100673	0.123475	0.198694
2.55417	0.141185	0.0803438	0.15266	0.0950437	0.121325	0.079	0.104443	0.0831706	0.117522	0.0849867	0.139685	0.0561154	0.124067	0.0486733	0.116556	0.17894
2.55833	0.145762	0.110425	0.18194	0.116031	0.129125	0.0652375	0.0576286	0.112929	0.115389	0.0984667	0.112946	0.0707615	0.122367	0.0545	0.115381	0.16042
2.5625	0.133462	0.112025	0.20102	0.156882	0.167575	0.0697875	0.0970286	0.0802118	0.120622	0.113067	0.120262	0.08495	0.0862	0.0561133	0.126663	0.20066
2.56667	0.143162	0.107	0.18292	0.116865	0.1798	0.0999	0.0765571	0.0946941	0.107	0.12442	0.113123	0.087575	0.113933	0.07826	0.12075	0.145493
2.57083	0.165138	0.0996375	0.16446	0.115235	0.123	0.0807375	0.0919857	0.0785647	0.0940333	0.108213	0.117962	0.0979417	0.107467	0.09734	0.150338	0.171153
2.575	0.128531	0.05745	0.16656	0.151718	0.135825	0.0932625	0.0932286	0.114112	0.0889333	0.101027	0.0879692	0.101438	0.1034	0.08454	0.137694	0.15286
2.57917	0.141531	0.0711875	0.16646	0.107418	0.1355	0.121887	0.103271	0.112588	0.108589	0.09618	0.0871923	0.0924154	0.0842	0.113573	0.157112	0.161387
2.58333	0.106131	0.0700125	0.1447	0.0828882	0.141725	0.125488	0.0735286	0.0732353	0.104544	0.110007	0.102577	0.0976538	0.124025	0.0460267	0.143019	0.165747
2.5875	0.130246	0.0589125	0.15838	0.0872765	0.11975	0.121875	0.0699429	0.100553	0.130856	0.11188	0.108792	0.0796538	0.115075	0.0616	0.147006	0.144913
2.59167	0.1682	0.0807875	0.13184	0.107859	0.109033	0.1117	0.0502857	0.101453	0.118956	0.09334	0.102346	0.129715	0.1228	0.0555133	0.161194	0.138613
2.59583	0.129246	0.0831125	0.11782	0.0869529	0.125667	0.0954625	0.0758	0.0880059	0.1098	0.120373	0.104131	0.1243	0.090925	0.04424	0.130969	0.162353
2.6	0.104115	0.0901562	0.12278	0.134218	0.120433	0.0914875	0.0469429	0.0772176	0.111333	0.08492	0.109008	0.0991154	0.0853	0.102667	0.152275	0.1457
2.60417	0.145008	0.0994812	0.12624	0.102506	0.137433	0.07445	0.0522857	0.0562647	0.0981889	0.09302	0.140515	0.115058	0.049175	0.0927333	0.174831	0.154247
2.60833	0.1443	0.087125	0.1384	0.0962353	0.113933	0.0680125	0.0505143	0.0467824	0.143989	0.0881133	0.127777	0.0792083	0.0283	0.1479	0.1245	0.180333
2.6125	0.135869	0.123188	0.17302	0.131035	0.118867	0.068025	0.0515	0.0360176	0.0797111	0.09222	0.1502	0.100575	0.0864	0.111587	0.165538	0.158307
2.61667	0.0931385	0.103438	0.10738	0.149312	0.129733	0.08755	0.0628714	0.114294	0.137867	0.126913	0.108292	0.088375	0.071425	0.103047	0.126431	0.154727
2.62083	0.111985	0.118031	0.12388	0.152847	0.159267	0.0870125	0.0565571	0.0914467	0.113656	0.122287	0.0984692	0.103708	0.024225	0.110933	0.191944	0.12866
2.625	0.129015	0.0967688	0.14832	0.136435	0.0995667	0.100175	0.0333571	0.0974333	0.0977222	0.101413	0.119323	0.0944167	0.050475	0.100047	0.130819	0.169453
2.62917	0.101262	0.120669	0.16118	0.156541	0.127067	0.0975875	0.0420429	0.0925867	0.102433	0.09444	0.0915692	0.084275	0.059825	0.119353	0.158719	0.167487
2.63333	0.114092	0.0892375	0.1389	0.130647	0.135133	0.09315	0.0766571	0.09152	0.116433	0.0999133	0.153946	0.127717	0.053175	0.122213	0.118544	0.135307
2.6375	0.0929769	0.101263	0.14494	0.133129	0.0548	0.106662	0.0751857	0.0967467	0.101711	0.101367	0.129677	0.107142	0.083175	0.115727	0.161006	0.139453
2.64167	0.0878077	0.0921063	0.15026	0.131224	0.0422333	0.127362	0.0570143	0.11162	0.120656	0.10086	0.139915	0.140975	-0.00045	0.103027	0.189694	0.154947
2.64583	0.125415	0.0791937	0.16106	0.128482	0.0298333	0.14495	0.0640714	0.0985467	0.101078	0.11464	0.127077	0.131267	0.0254	0.122353	0.115725	0.132967
2.65	0.1211	0.0949688	0.18428	0.141035	0.0575	0.122237	0.0778286	0.104547	0.0879444	0.102547	0.100962	0.115808	0.10565	0.0994267	0.135013	0.149093
2.65417	0.143662	0.08575	0.15278	0.117241	0.098	0.122137	0.0699286	0.09692	0.118011	0.0914733	0.114515	0.0877167	0.06995	0.179553	0.148994	0.145307
2.65833	0.138654	0.1092	0.13036	0.149406	0.102867	0.109175	0.0757286	0.0799467	0.0991444	0.11918	0.0870846	0.11125	0.052525	0.115413	0.116194	0.17098
2.6625	0.141769	0.0781938	0.15268	0.160082	0.0998	0.123075	0.0439286	0.0767	0.120533	0.0910067	0.145531	0.1024	0.0138	0.18094	0.090175	0.148067
2.66667	0.133046	0.104119	0.15502	0.148806	0.0919	0.128413	0.0811857	0.06052	0.0988778	0.0695067	0.0896	0.0915417	0.001575	0.162413	0.0899875	0.1477
2.67083	0.104031	0.0727063	0.1587	0.117982	0.111867	0.127263	0.103329	0.106927	0.0974222	0.0900267	0.123431	0.130492	0.04195	0.162907	0.0937875	0.144667
2.675	0.139662	0.0749062	0.13674	0.110294	0.156233	0.110625	0.107414	0.07774	0.0962111	0.0632467	0.116315	0.0885083	0.00795	0.147313	0.105119	0.138287
2.67917	0.110692	0.116712	0.13936	0.135665	0.1654	0.0610375	0.0719857	0.0699867	0.101767	0.06872	0.0852462	0.0809583	0.005525	0.158273	0.0850625	0.117107
2.68333	0.129823	0.0852688	0.12614	0.124665	0.142367	0.0368625	0.0510286	0.0723667	0.0940889	0.0728467	0.143554	0.118108	0.02785	0.14488	0.0294625	0.16398
2.6875	0.135962	0.0991063	0.1293	0.138276	0.1376	0.0418625	0.0631286	0.07724	0.109922	0.05804	0.131385	0.103308	0.1196	0.170767	0.021975	0.152173
2.69167	0.129031	0.0975625	0.1229	0.101229	0.124	0.073375	0.0938714	0.0855333	0.133744	0.06768	0.146892	0.1463	0.119325	0.1513	-0.0001375	0.15908
2.69583	0.101985	0.0977688	0.172725	0.138941	0.1288	0.0637375	0.0852571	0.0691467	0.0901222	0.0718333	0.140838	0.121108	0.090075	0.13516	0.02305	0.142013
2.7	0.126123	0.0960813	0.13025	0.149024	0.101867	0.0473375	0.0821571	0.0616067	0.0822444	0.09372	0.146569	0.080775	0.13655	0.169767	0.0460313	0.15926
2.70417	0.114977	0.103637	0.158475	0.116035	0.109533	0.0624625	0.0945571	0.08124	0.0884	0.100593	0.0946385	0.0773167	0.095775	0.155427	0.0766437	0.135413
2.70833	0.131523	0.117362	0.140725	0.139729	0.128833	0.0575	0.107771	0.10174	0.0941778	0.08022	0.104633	0.0934583	0.0905	0.1637	0.0715188	0.1391
2.7125	0.115508	0.0684125	0.160575	0.124824	0.0863333	0.0977875	0.0847	0.1087	0.0992667	0.0684067	0.064625	0.0845833	0.0506	0.171213	0.071225	0.126913
2.71667	0.118577	0.0664	0.1587	0.123006	0.1016	0.0959875	0.085	0.1222	0.0685889	0.0918	0.081	0.0908	0.0659	0.13574	0.0614813	0.145313
2.72083	0.114715	0.0752625	0.1353	0.126871	0.103167	0.100975	0.108529	0.0856813	0.0885444	0.0851867	0.0636667	0.07485	0.01744	0.160273	0.101975	0.11794
2.725	0.110362	0.0770688	0.14665	0.135906	0.0859667	0.0999125	0.0865571	0.126675	0.0982778	0.0887333	0.0598083	0.0721833	0.00934	0.159807	0.0810562	0.1332
2.72917	0.135669	0.0807937	0.140625	0.119612	0.101233	0.1103	0.106686	0.096675	0.114478	0.0874733	0.0679417	0.0796667	0.04532	0.125167	0.101175	0.128
2.73333	0.132854	0.0701062	0.1455	0.0981941	0.0848667	0.13615	0.0973143	0.08255	0.0944556	0.08892	0.02884	0.0912	0.03926	0.193653	0.100837	0.13322
2.7375	0.107492	0.104994	0.14625	0.128853	0.146133	0.121313	0.0856857	0.0845188	0.125722	0.08054	0.01068	0.0824667	0.01836	0.137773	0.111344	0.129487
2.74167	0.0908923	0.0959938	0.126325	0.120047	0.132667	0.0884	0.123886	0.077725	0.111533	0.0613533	-0.0145	0.066675	0.088	0.143527	0.07935	0.08196
2.74583	0.1256	0.0893063	0.095075	0.104641	0.147733	0.0976	0.133614	0.0523313	0.122478	0.102327	0.02647	0.0596833	0.07648	0.125927	0.091375	0.07316
2.75	0.114515	0.1488	0.15635	0.0893176	0.111733	0.106313	0.101186	0.049675	0.122656	0.0796067	0.09978	0.0642417	0.04478	0.189033	0.10515	0.0713333
2.75417	0.104362	0.126469	0.1359	0.100618	0.1479	0.097075	0.1226	0.066875	0.0929111	0.088	0.11117	0.0897833	0.08618	0.112653	0.122787	0.1073
2.75833	0.0858923	0.12635	0.148	0.103747	0.121133	0.109713	0.122871	0.0566437	0.123278	0.101021	0.12106	0.057925	0.08944	0.141167	0.1005	0.10782
2.7625	0.122385	0.103275	0.12985	0.0770118	0.0812667	0.101962	0.117657	0.04845	0.0853889	0.0932143	0.14649	0.05905	0.09958	0.121787	0.10225	0.102947
2.76667	0.111607	0.0922125	0.1162	0.0608471	0.0637	0.0959125	0.0910429	0.0505375	0.102233	0.0966786	0.13736	0.0797333	0.14758	0.183087	0.132775	0.11112
2.77083	0.124864	0.122269	0.1236	0.0754471	0.0768667	0.0994	0.128114	0.0683688	0.0672667	0.0957071	0.16813	0.0759167	0.11966	0.12308	0.10155	0.0830467
2.775	0.116564	0.135644	0.1196	0.0782412	0.0543667	0.074825	0.0892286	0.0682563	0.0882333	0.1214	0.14055	0.106025	0.16688	0.139407	0.095325	0.107853
2.77917	0.142679	0.0936625	0.10985	0.0870188	0.0685333	0.106838	0.0730571	0.06625	0.106567	0.0943143	0.15121	0.0928667	0.1468	0.113693	0.0954625	0.09054
2.78333	0.112864	0.154506	0.116925	0.0994562	0.105233	0.121813	0.0629	0.0697938	0.0963	0.0914143	0.12747	0.101292	0.11564	0.11668	0.101638	0.112847
2.7875	0.123293	0.0899188	0.112275	0.102575	0.0809333	0.138225	0.0139667	0.05685	0.0835667	0.0971643	0.09238	0.112092	0.11128	0.119587	0.0894937	0.136807
2.79167	0.107529	0.128906	0.133275	0.0698	0.0982333	0.132162	0.0161	0.069925	0.0855889	0.08695	0.12986	0.117158	0.10382	0.139447	0.104731	0.0859067
2.79583	0.0669167	0.106	0.108475	0.109144	0.0913667	0.12895	-0.000183333	0.0688	0.0913333	0.106193	0.11433	0.0906167	0.11368	0.12698	0.112994	0.0808533
2.8	0.0771917	0.0951313	0.11705	0.0903937	0.0833667	0.115163	0.0103167	0.0825562	0.0875667	0.0940357	0.10998	0.105292	0.1314	0.110433	0.110581	0.0890867
2.80417	0.0878167	0.0884	0.08145	0.156056	0.0537333	0.0928625	0.0262833	0.0836812	0.0806333	0.0770786	0.1251	0.1011	0.12668	0.151933	0.163875	0.0871
2.80833	0.09085	0.118806	0.126425	0.11625	0.0775333	0.078725	0.0473833	0.0732375	0.0815667	0.0988	0.08434	0.096125	0.12136	0.105893	0.124613	0.0836067
2.8125	0.0855	0.126631	0.1222	0.102831	0.1184	0.0866625	0.0642833	0.0922313	0.0714444	0.102857	0.11044	0.118108	0.10808	0.09984	0.117438	0.0962467
2.81667	0.0741	0.116331	0.11365	0.08415	0.123967	0.080325	0.110017	0.0669625	0.0955556	0.100886	0.09898	0.1044	0.09364	0.12188	0.0836313	0.11942
2.82083	0.122717	0.101587	0.101975	0.145725	0.0816	0.0250625	0.113483	0.0918125	0.0730333	0.0975929	0.12232	0.109208	0.06556	0.109433	0.113187	0.0942
2.825	0.103225	0.0977062	0.12035	0.112919	0.0746667	0.06	0.1195	0.0768063	0.0795	0.0862214	0.0616	0.088675	0.08472	0.11104	0.120831	0.110327
2.82917	0.0929667	0.148163	0.118675	0.118131	0.0663667	0.0700625	0.1111	0.0744	0.111267	0.096	0.10438	0.11095	0.10056	0.111913	0.142444	0.129807
2.83333	0.0895083	0.122019	0.138425	0.1013	0.0526667	0.0438625	0.0635833	0.0830063	0.0716444	0.0895857	0.09112	0.122977	0.11598	0.122673	0.141656	0.144814
2.8375	0.0853083	0.142462	0.120525	0.098725	0.0274667	0.04915	0.0885833	0.106512	0.0863444	0.0891857	0.08623	0.128054	0.10104	0.14962	0.121094	0.156457
2.84167	0.100942	0.124713	0.1629	0.137425	0.0377333	0.0812625	0.0779167	0.085625	0.0723889	0.0640143	0.08541	0.0852154	0.10266	0.1426	0.169319	0.133136
2.84583	0.0819583	0.118344	0.09855	0.127594	0.0659667	0.0729	0.0620833	0.0708	0.0528111	0.07585	0.13063	0.104069	0.0961	0.148793	0.141212	0.142893
2.85	0.102658	0.101244	0.121725	0.131325	0.0623	0.0632375	0.08445	0.074375	0.0816222	0.0985286	0.117	0.107315	0.10108	0.161373	0.145306	0.128279
2.85417	0.09095	0.107981	0.165375	0.123794	0.0673	0.061375	0.0631167	0.0881625	0.0875889	0.0643214	0.11092	0.11125	0.09582	0.129687	0.116362	0.125521
2.85833	0.0810417	0.112144	0.132875	0.137731	0.128033	0.0732875	0.08856	0.0705875	0.0870111	0.0751	0.12208	0.130686	0.10224	0.166493	0.128731	0.0739643
2.8625	0.0788	0.1292	0.1362	0.140594	0.1172	0.0529875	0.10166	0.0878	0.114478	0.09	0.12211	0.117543	0.09632	0.124127	0.126825	0.0986071
2.86667	0.102092	0.130275	0.13162	0.141212	0.115233	0.073475	0.10158	0.0895438	0.0966778	0.0728857	0.09464	0.109257	0.09322	0.173747	0.11835	0.131393
2.87083	0.087175	0.140475	0.15244	0.0871187	0.105333	0.070025	0.09632	0.0607267	0.0938333	0.0751643	0.089	0.11105	0.10926	0.16232	0.0725875	0.0943571
2.875	0.106267	0.136025	0.16384	0.0866937	0.0838	0.056725	0.11232	0.0830733	0.104278	0.0617071	0.10628	0.0996714	0.11588	0.17818	0.10715	0.0792214
2.87917	0.109642	0.154306	0.14384	0.107912	0.0827667	0.0665875	0.0826	0.0596467	0.0994	0.0666143	0.10571	0.0870857	0.101	0.172547	0.119706	0.0902643
2.88333	0.139267	0.114556	0.16412	0.115212	0.1057	0.0409625	0.10834	0.0729267	0.107422	0.0743929	0.12389	0.102893	0.121	0.1483	0.091	0.07585
2.8875	0.116492	0.139375	0.07952	0.123775	0.1066	0.05515	0.0898	0.0416267	0.1056	0.0952786	0.12293	0.116829	0.10522	0.214147	0.0602437	0.0674714
2.89167	0.0845667	0.107769	0.03282	0.131356	0.1244	0.0669375	0.07266	0.0244667	0.114489	0.0908929	0.110864	0.0961	0.13518	0.171507	0.0746562	0.0931714
2.89583	0.106842	0.101306	0.02658	0.142569	0.1395	0.114925	0.10578	0.0224133	0.115356	0.126364	0.0849091	0.0611929	0.14408	0.165173	0.0773438	0.110936
2.9	0.116325	0.114975	0.00922	0.133419	0.0431333	0.162862	0.08902	0.0300067	0.0833889	0.0937357	0.0882455	0.0441857	0.13536	0.16916	0.0663875	0.106571
2.90417	0.0875583	0.123125	0.0384	0.102094	0.0119333	0.124787	0.08926	0.03186	0.0648444	0.0987286	0.120545	0.06225	0.12236	0.134807	0.0750813	0.124914
2.90833	0.113908	0.138956	0.05502	0.098175	-0.034	0.112275	0.11292	0.0361067	0.0890667	0.131943	0.101127	0.0767429	0.10814	0.129733	0.0999625	0.0961083
2.9125	0.125983	0.124963	0.07434	0.105206	0.00743333	0.108275	0.07646	0.0466867	0.0801	0.107893	0.109182	0.0878214	0.12722	0.150747	0.0936875	0.111467
2.91667	0.0873583	0.132131	0.0856	0.104387	0.00406667	0.09655	0.09126	0.0580667	0.0705222	0.0955	0.12244	0.0901643	0.11318	0.144087	0.0712625	0.0810833
2.92083	0.0827	0.133656	0.13152	0.0872062	0.0054	0.0901	0.03074	0.0898267	0.0932667	0.0811071	0.11293	0.12285	0.17966	0.149473	0.0806313	0.137158
2.925	0.128242	0.158706	0.11882	0.0906	0.093	0.084675	0.04116	0.0813067	0.0866	0.10995	0.10687	0.100764	0.15998	0.14276	0.0897813	0.0870167
2.92917	0.0709917	0.131325	0.12018	0.103594	0.1105	0.070625	0.06228	0.0861667	0.0776667	0.121721	0.13361	0.101164	0.16558	0.10472	0.107588	0.0999167
2.93333	0.127442	0.15075	0.13998	0.121862	0.0927667	0.062525	0.08676	0.113513	0.106544	0.0801429	0.12981	0.117386	0.1533	0.118853	0.099725	0.0859
2.9375	0.08495	0.153669	0.11946	0.117444	0.0922667	0.0805875	0.10916	0.101507	0.0768444	0.0905214	0.124911	0.149207	0.14444	0.134913	0.0960437	0.093325
2.94167	0.0966333	0.13945	0.14046	0.137244	0.1459	0.0857625	0.08438	0.117853	0.102644	0.0952357	0.109256	0.130507	0.186717	0.14416	0.0648625	0.0965667
2.94583	0.102175	0.143888	0.15372	0.122219	0.159533	0.059225	0.07832	0.09378	0.104578	0.104621	0.119767	0.1188	0.136217	0.12286	0.0814688	0.101075
2.95	0.0605333	0.132662	0.11042	0.0962563	0.0969	0.08365	0.09566	0.119313	0.0956	0.0826286	0.0864667	0.156114	0.13455	0.185093	0.0907875	0.08535
2.95417	0.080725	0.126194	0.10202	0.113625	0.0247	0.0973125	0.07486	0.120033	0.129211	0.0772071	0.0825333	0.119179	0.152967	0.177047	0.0853687	0.12205
2.95833	0.0802	0.1181	0.09124	0.103237	0.0621667	0.109875	0.0817	0.14102	0.106411	0.0884357	0.100222	0.0977643	0.142667	0.154673	0.0892875	0.0781417
2.9625	0.0636917	0.128056	0.06524	0.112425	0.0502333	0.106287	0.09538	0.144447	0.0998556	0.100571	0.0777556	0.0903357	0.186033	0.165733	0.115294	0.139158
2.96667	0.0720583	0.143113	0.05738	0.104931	0.1308	0.07855	0.1078	0.106693	0.108156	0.0896357	0.117511	0.0903643	0.148983	0.149713	0.103956	0.0701333
2.97083	0.104567	0.155425	0.05852	0.088025	0.0620333	0.108275	0.10288	0.103493	0.0965222	0.126886	0.1081	0.0922643	0.154617	0.13892	0.136025	0.085925
2.975	0.0817	0.126556	0.0627	0.06275	0.105733	0.108125	0.0816	0.142913	0.0882556	0.0938214	0.0830778	0.0931214	0.140133	0.150313	0.102175	0.0942917
2.97917	0.1135	0.164656	0.04356	0.117188	0.0864667	0.086625	0.07286	0.118447	0.0967111	0.0806429	0.117767	0.113729	0.1049	0.163647	0.122675	0.0992333
2.98333	0.097875	0.113931	0.0424	0.0878333	0.106533	0.109225	0.04354	0.1477	0.0614444	0.115964	0.110467	0.121986	0.11825	0.146547	0.0993187	0.0689667
2.9875	0.120083	0.149663	0.10386	0.102461	0.111033	0.10425	0.04978	0.122213	0.0652222	0.0893357	0.0752556	0.0906786	0.125083	0.143013	0.138056	0.0912
2.99167	0.127925	0.121344	0.10074	0.112978	0.1473	0.1078	0.06864	0.11856	0.0657222	0.0826714	0.1305	0.110971	0.118517	0.196133	0.1333	0.07393
2.99583	0.133683	0.114953	0.08838	0.0991222	0.1106	0.0917714	0.0894	0.113387	0.0845111	0.0719	0.126389	0.145036	0.157483	0.13422	0.137431	0.09105
3	0.118031	0.132653	0.08988	0.107189	0.199833	0.0963	0.08442	0.102447	0.0914	0.0810357	0.1131	0.1018	0.1491	0.173073	0.105213	0.08556
3.00417	0.101185	0.144324	0.11192	0.0954833	0.195433	0.0808714	0.0551	0.107553	0.0548333	0.0919357	0.104333	0.104193	0.2085	0.175327	0.133213	0.10006
3.00833	0.0858231	0.138276	0.1179	0.0902056	0.129967	0.0802571	0.03396	0.138867	0.0591333	0.0812929	0.100022	0.0909286	0.185883	0.15978	0.1319	0.10435
3.0125	0.0826077	0.131413	0.1122	0.0925222	0.110433	0.103	0.02774	0.1087	0.052	0.108021	0.1134	0.106443	0.19335	0.13828	0.15095	0.07982
3.01667	0.111369	0.119207	0.08928	0.0776278	0.1155	0.1037	0.03318	0.12114	0.0531111	0.0982429	0.0840889	0.0954071	0.17005	0.146567	0.14935	0.12232
3.02083	0.112546	0.108053	0.10782	0.0980222	0.1149	0.131357	0.05716	0.112973	0.0852667	0.0885857	0.08871	0.0959071	0.180383	0.1516	0.1667	0.10571
3.025	0.115569	0.106413	0.11652	0.115461	0.117967	0.118843	0.02374	0.118167	0.0737444	0.0678786	0.09151	0.0960357	0.153583	0.132907	0.1662	0.10526
3.02917	0.0776154	0.0791867	0.10238	0.0810556	0.121633	0.1107	-0.0404	0.0971867	0.117833	0.0892714	0.07519	0.0863769	0.160717	0.0956133	0.130362	0.09615
3.03333	0.0777385	0.110953	0.11412	0.127844	0.0981333	0.1442	-0.01444	0.129973	0.123333	0.06505	0.07645	0.0895385	0.13165	0.123533	0.130738	0.10969
3.0375	0.0714308	0.118867	0.11078	0.0899222	0.1122	0.139886	0.03626	0.132193	0.113211	0.0981357	0.06511	0.113792	0.158983	0.125647	0.16835	0.13494
3.04167	0.0797923	0.120527	0.13366	0.111228	0.0589	0.146243	0.02736	0.11254	0.118756	0.104221	0.08699	0.0795077	0.163083	0.121593	0.159369	0.0792
3.04583	0.0742308	0.107353	0.09908	0.0961333	0.0376333	0.124457	0.05828	0.14526	0.114933	0.103514	0.0748	0.0969846	0.147783	0.122047	0.173494	0.08075
3.05	0.115238	0.0846	0.10556	0.0693556	-0.0110333	0.117029	0.07	0.122027	0.0991	0.0875571	0.1095	0.0874538	0.190583	0.152633	0.168888	0.06221
3.05417	0.0597692	0.0991733	0.10384	0.11245	0.0290333	0.112043	0.05764	0.11464	0.0838	0.0777929	0.09814	0.0915769	0.12915	0.15138	0.172406	0.07198
3.05833	0.0887615	0.10614	0.10698	0.121544	0.0731667	0.113243	0.06106	0.120347	0.0663333	0.1068	0.11972	0.0881231	0.158083	0.111387	0.174659	0.09543
3.0625	0.108215	0.107007	0.05554	0.0912167	0.0362333	0.109143	0.04354	0.183733	0.0794111	0.101364	0.10038	0.0872231	0.1742	0.140747	0.121765	0.09022
3.06667	0.133046	0.104053	0.08238	0.124817	0.0792	0.0993286	0.0444	0.138293	0.0935333	0.102064	0.14241	0.0701	0.167533	0.120907	0.168853	0.0954
3.07083	0.0997538	0.110593	0.04348	0.107739	0.107467	0.0916857	0.06326	0.0926667	0.0754556	0.1036	0.11539	0.0999462	0.1751	0.104287	0.151506	0.10186
3.075	0.0972692	0.122913	0.0702	0.111911	0.113367	0.0904857	0.07204	0.101353	0.0617444	0.102121	0.1128	0.103423	0.138867	0.0598933	0.144347	0.1427
3.07917	0.107138	0.0945667	0.09796	0.111061	0.1549	0.130057	0.06296	0.114233	0.0516778	0.10365	0.10733	0.0901923	0.0757	0.0575333	0.1284	0.10561
3.08333	0.107671	0.108467	0.09722	0.108678	0.1354	0.119043	0.07416	0.0954667	0.0394667	0.0972643	0.13395	0.0987538	0.0828	0.06518	0.124671	0.10798
3.0875	0.0903143	0.108187	0.07356	0.0909556	0.0904333	0.124843	0.05524	0.0944067	0.0454222	0.103193	0.11709	0.0738462	0.13585	0.09964	0.120482	0.1268
3.09167	0.131214	0.125293	0.07712	0.0788778	0.0849667	0.1097	0.05886	0.107633	0.0509556	0.106886	0.13227	0.117146	0.1374	0.108467	0.143335	0.1091
3.09583	0.100629	0.141827	0.11186	0.0903	-0.0604333	0.110014	0.05142	0.0948133	0.0559	0.0792071	0.13615	0.0955308	0.14295	0.131807	0.155188	0.1311
3.1	0.118693	0.104533	0.10526	0.06925	-0.0547667	0.105943	0.05218	0.07422	0.0745444	0.111164	0.10676	0.0822923	0.215633	0.11416	0.123765	0.13075
3.10417	0.1008	0.132327	0.12008	0.0818333	0.0218667	0.110586	0.0106	0.0961267	0.0425222	0.10305	0.14353	0.0894231	0.140433	0.12428	0.116839	0.14625
3.10833	0.142107	0.100553	0.11554	0.0789722	0.0758333	0.109571	-0.02144	0.0524533	0.0522333	0.102143	0.11545	0.0746	0.138967	0.0971067	0.114244	0.06747
3.1125	0.0713071	0.162207	0.10174	0.0772667	0.0513333	0.105057	-0.02756	0.0894	0.0595	0.0936571	0.11559	0.0908154	0.0914667	0.100047	0.105172	0.05712
3.11667	0.0773	0.10824	0.11346	0.0793944	0.0748333	0.122	-0.01978	0.07828	0.0875556	0.108086	0.09965	0.0968077	0.0895667	0.102207	0.117367	0.03487
3.12083	0.0817	0.119633	0.08496	0.0702556	0.0558	0.114157	-0.01234	0.0729533	0.0816	0.109886	0.10537	0.0791308	0.0719167	0.103267	0.0935778	0.04874
3.125	0.0837643	0.0853933	0.10358	0.0652389	0.0825667	0.118614	0.04492	0.09228	0.0717667	0.105736	0.09527	0.0823077	0.0674667	0.10624	0.103011	0.03577
3.12917	0.0840643	0.0918867	0.10318	0.0872611	0.0855333	0.0763571	0.08462	0.0855786	0.083	0.107142	0.08561	0.0911923	-0.00298333	0.16898	0.112078	0.02852
3.13333	0.07145	0.07696	0.10766	0.0826	0.0271	0.0472286	0.08898	0.09675	0.0752333	0.0904692	0.11596	0.0745769	-0.0236333	0.119913	0.0983278	0.04906
3.1375	0.104014	0.0994867	0.0769	0.0859444	-0.0045	0.0234286	0.08302	0.0896429	0.0452444	0.120954	0.10612	0.0994077	-0.0288	0.117807	0.104594	0.04715
3.14167	0.0946857	0.115533	0.12198	0.0874444	0.0015	0.0269143	0.0402	0.111507	0.0559778	0.0973923	0.12542	0.0860538	-0.0120333	0.108913	0.0986333	0.07714
3.14583	0.116429	0.139353	0.07044	0.107728	0.00763333	0.0110714	0.01888	0.121971	0.0641444	0.102562	0.11003	0.0858615	0.0295	0.0991933	0.107194	0.11451
3.15	0.0790857	0.12466	0.0892	0.0868944	0.0261	-0.00285714	0.00236	0.133086	0.0516778	0.0964385	0.13766	0.135777	0.0636	0.11	0.0599444	0.10466
3.15417	0.105914	0.126793	0.0684	0.122378	0.0252333	-0.00662857	0.01598	0.120293	0.0958	0.121138	0.1108	0.0951231	0.0635167	0.132327	0.0947167	0.08194
3.15833	0.122443	0.0911933	0.09982	0.1092	0.0071	0.0114286	0.03602	0.107943	0.115356	0.0895692	0.10908	0.116	0.07985	0.125333	0.110739	0.11997
3.1625	0.115429	0.0706067	0.06124	0.106169	0.0952667	0.0595429	0.05956	0.125264	0.111878	0.0942	0.09243	0.111562	0.07515	0.13746	0.115783	0.12549
3.16667	0.114436	0.0660933	0.03602	0.0950187	0.122533	0.0596857	0.06432	0.109471	0.105856	0.119846	0.10522	0.100577	0.0547333	0.154707	0.11415	0.09929
3.17083	0.0854	0.0757467	0.01305	0.105069	-0.0072	0.0873714	0.10106	0.113164	0.112378	0.114223	0.09468	0.107615	0.0880167	0.12288	0.10925	0.11989
3.175	0.130657	0.0714333	0.0138	0.0989375	0.027	0.112757	0.07542	0.102314	0.112556	0.112769	0.11706	0.0847	0.0935	0.14616	0.121231	0.109482
3.17917	0.100086	0.0719133	0.038525	0.0907625	0.0253667	0.0990857	0.03928	0.101371	0.0810778	0.120262	0.16815	0.108746	0.0890833	0.107571	0.11915	0.11585
3.18333	0.0990643	0.0853333	0.069225	0.0845375	0.0292333	0.0588571	0.02854	0.103507	0.0858444	0.135369	0.12352	0.115154	0.163417	0.0799714	0.122469	0.110683
3.1875	0.100343	0.0588467	0.059225	0.0717562	0.0813333	0.0588571	0.02276	0.123136	0.102467	0.0990538	0.14927	0.0988077	0.176033	0.124857	0.124169	0.120433
3.19167	0.0985429	0.0847933	0.042525	0.0643187	0.0516	0.061	0.01398	0.0962071	0.0877889	0.0747846	0.14327	0.0909769	0.15525	0.108693	0.105588	0.089275
3.19583	0.0806143	0.0707067	0.00855	0.0624875	0.0941333	0.0878286	0.01716	0.120707	0.0858333	0.0981385	0.12696	0.0821846	0.152467	0.105471	0.150306	0.111142
3.2	0.09595	0.0848067	-0.03725	0.0612437	0.0981333	0.0883286	0.01712	0.107571	0.109167	0.0696077	0.11862	0.0761154	0.180433	0.0920071	0.157988	0.119967
3.20417	0.0660286	0.0729333	0.08665	0.103881	0.106633	0.0937	-0.01626	0.116821	0.08586	0.0542	0.08951	0.0511462	0.182783	0.0931214	0.148462	0.108067
3.20833	0.0754357	0.0428667	0.038725	0.0987062	0.1063	0.1101	-0.00564	0.12175	0.10119	0.0552538	0.08689	0.0830154	0.178317	0.0634786	0.133344	0.084775
3.2125	0.0714429	0.0451667	0.056925	0.106269	0.121533	0.109471	-0.07086	0.131807	0.10155	0.0623	0.09838	0.0891462	0.164867	0.07725	0.121731	0.120517
3.21667	0.0964643	0.0725133	0.09435	0.100875	0.0840667	0.0732571	-0.07396	0.114107	0.09549	0.0663385	0.10828	0.0865692	0.181867	0.0636786	0.150256	0.115667
3.22083	0.0699333	0.08668	0.05775	0.117962	0.112567	0.0985143	-0.0581	0.1508	0.09936	0.106246	0.08131	0.0568769	0.099	0.0746143	0.164738	0.126767
3.225	0.0927083	0.0682667	0.0715	0.107544	0.131133	0.0934857	-0.09446	0.108957	0.07702	0.0764	0.09913	0.0720615	0.131417	0.120229	0.142181	0.141658
3.22917	0.0945583	0.0749067	0.06905	0.136381	0.113367	0.0885714	-0.02598	0.105529	0.10511	0.0874923	0.07882	0.0962308	0.127867	0.0928286	0.197075	0.155067
3.23333	0.121708	0.05048	0.047075	0.104294	0.1114	0.0809571	-0.00714	0.0908786	0.05125	0.129215	0.09229	0.0682538	0.148567	0.0986357	0.143388	0.133342
3.2375	0.0824667	0.0716467	0.05945	0.121475	0.108733	0.0900143	0.052	0.120271	0.06123	0.137908	0.06395	0.0990308	0.12004	0.0883214	0.109975	0.110467
3.24167	0.115075	0.0541	0.056275	0.117681	0.0933667	0.0800429	0.03484	0.0909929	0.06033	0.106077	0.1038	0.0826385	0.15938	0.108179	0.135119	0.175467
3.24583	0.0772	0.05058	0.086375	0.103438	0.120667	0.0842857	0.04846	0.115657	0.05577	0.120785	0.1263	0.0746231	0.22604	0.0713429	0.0941063	0.137092
3.25	0.0997417	0.04648	0.056075	0.106794	0.104533	0.0928429	0.04948	0.09305	0.06589	0.106508	0.09162	0.113023	0.24224	0.0778714	0.0969688	0.140792
3.25417	0.098775	0.0586062	0.0669	0.0817125	0.124367	0.0820571	0.04786	0.0734714	0.05759	0.106938	0.12313	0.0992077	0.19498	0.110893	0.0972375	0.119875
3.25833	0.10295	0.0487187	0.057375	0.107619	0.0855	0.0733857	0.0591	0.101643	0.04912	0.103831	0.08316	0.123308	0.19768	0.123243	0.119425	0.100358
3.2625	0.123675	0.103981	0.052975	0.0728063	0.0955333	0.0905714	0.04226	0.103243	0.03907	0.125323	0.12278	0.113638	0.16712	0.144886	0.0998938	0.148067
3.26667	0.144567	0.0768625	0.058725	0.110619	0.0824333	0.0914143	0.071	0.112014	0.04343	0.0996769	0.09211	0.113569	0.20982	0.131857	0.0954875	0.135817
3.27083	0.100867	0.0869937	0.07285	0.0767375	0.103467	0.0889143	0.03846	0.109064	0.07467	0.133192	0.08518	0.107762	0.15804	0.15305	0.105794	0.136017
3.275	0.0879167	0.08535	0.0529	0.07465	0.1213	0.0909857	0.03714	0.117421	0.09284	0.111462	0.06221	0.124546	0.18286	0.126057	0.117694	0.148617
3.27917	0.106	0.115913	0.053925	0.0583125	0.0751333	0.0885143	0.06206	0.129193	0.10259	0.116	0.0488	0.111954	0.17178	0.100686	0.122881	0.108992
3.28333	0.0798833	0.0895563	0.095975	0.0507063	0.0648333	0.0704143	0.02698	0.0857143	0.09922	0.104523	0.07379	0.114854	0.18516	0.119314	0.106612	0.132825
3.2875	0.0641167	0.0908063	0.066825	0.0737687	0.0489667	0.0577571	0.01436	0.125393	0.10318	0.0953538	0.06295	0.0746231	0.18496	0.128421	0.0804375	0.113725
3.29167	0.0801917	0.0834125	0.052075	0.0774438	0.0343667	0.0306714	0.05898	0.0946357	0.11194	0.0985231	0.08487	0.0969615	0.14848	0.112257	0.0928125	0.0964917
3.29583	0.0953083	0.0904688	0.068225	0.0691062	0.0769333	-0.00205714	0.03678	0.0931167	0.1106	0.101892	0.05994	0.0772077	0.19552	0.0873571	0.0758438	0.0813583
3.3	0.0692333	0.0915688	0.091125	0.0798875	0.0417667	0.0704	0.0389	0.0849917	0.11204	0.0821692	0.07144	0.0856154	0.16058	0.0552143	0.0891125	0.0571583
3.30417	0.094825	0.119169	0.045	0.0742063	0.0597	0.0371286	0.0527	0.09195	0.10841	0.0946	0.08901	0.0709462	0.21072	0.0873286	0.069575	0.0759167
3.30833	0.08025	0.138607	0.078475	0.0659	0.0288667	0.0475857	0.05048	0.0872167	0.10644	0.072875	0.08242	0.102277	0.19176	0.0830357	0.0618063	0.081325
3.3125	0.107533	0.103467	0.065075	0.0984063	0.0738667	0.0423571	0.08508	0.120675	0.1033	0.118983	0.08326	0.0940154	0.16158	0.129907	0.0557	0.0950667
3.31667	0.0687917	0.10642	0.1004	0.113912	0.0599	0.0854143	0.07512	0.114625	0.1044	0.1008	0.08111	0.0990538	0.167667	0.11365	0.0631687	0.0881833
3.32083	0.115792	0.11864	0.069775	0.105581	0.0477333	0.0809	0.09984	0.116508	0.09346	0.0997846	0.09526	0.105585	0.208083	0.118664	0.0666438	0.0806917
3.325	0.0856167	0.09192	0.088275	0.139475	0.0659333	0.0785286	0.05102	0.1086	0.10123	0.152208	0.07964	0.119492	0.131317	0.0987	0.0795562	0.092825
[truncated: 400 more rows]

## Sheet: Figure S1b
Time (s)	wild type
-30	0.0942	0.0883	0.0498	0.1878	0.0862	0.1237	0.0066	0.1128	0.129	0.1793	0.0679	0.0518	0.1183	0.1357	-0.1303	0.0416	0.1168		0.1073		0.1299	0.1479	0.0455	0.111	0.007	0.1028	0.152	0.061	0.1223	0.1247	0.0634	0.0066	0.0525	0.0909		0.1534	0.0883	0.1269		0.0954			0.0912	0.1565	0.0988	0.0987	0.133
-29.9	0.1225	0.0483	0.0824	0.1656	0.0587	0.09	0.0165	0.1238	0.1327	0.1856	0.1213	0.0513	0.1159	0.1003	-0.1283	0.0655	0.1263		0.1083		0.1163	0.1658	0.0974	0.1213	0.0069	0.0719	0.1184	0.0234	0.1223	0.138	0.0636	0.0101	0.065	0.0417		0.1898	0.1181	0.1286		0.0904			0.1429	0.1217	0.1221	0.103	0.0705
-29.8	0.2047	0.1345	0.1059	0.1653	0.0387	0.0692	0.0016	0.1753	0.2249	0.2523	0.1656	0.065	0.1939	0.1339	0.0198	0.1015	0.1227		0.1511		0.1165	0.1996	0.132	0.2112	0.0012	0.1143	0.1696	0.0311	0.2294	0.2528	0.1495	0.0099	0.1258	0.0734		0.2821	0.1193	0.217		0.1001			0.1052	0.1648	0.0821	0.1163	0.1183
-29.7	0.0998	0.0953	0.0916	0.176	0.0263	0.0324	0.003	0.0275	0.0751	0.1101	0.0893	0.0631	0.1071	0.0518	0.0033	0.1171	0.1462		0.1373		0.0761	0.1327	0.0543	0.0884	0.0093	0.062	0.0811	0.0354	0.133	0.1059	0.0839	0.0113	0.0514	0.0382		0.1835	0.0532	0.1294		0.0831			0.1147	0.1703	0.0647	0.115	0.0997
-29.6	0.189	0.1859	0.1045	0.1859	0.0421	0.1119	0.0124	0.061	0.1112	0.209	0.1484	0.0927	0.212	0.0784	0.013	0.1075	0.1283		0.1523		0.2011	0.1811	0.0859	0.1276	0.0065	0.1288	0.1441	0.1315	0.2806	0.2158	0.1865	0.0147	0.133	0.0856		0.3198	0.0948	0.2439		0.0894			0.1487	0.1594	0.0671	0.1307	0.1212
-29.5	0.1739	0.1588	0.0934	0.1895	0.0408	0.1005	0.0091	0.0512	0.103	0.189	0.1082	0.1046	0.1704	0.0597	0.0025	0.1029	0.139		0.1539		0.1695	0.149	0.0675	0.1162	0.0104	0.0985	0.1202	0.131	0.2359	0.1809	0.1784	0.0263	0.1115	0.0772		0.2735	0.0834	0.2111		0.0675			0.1191	0.1594	0.0832	0.1508	0.1251
-29.4	0.1109	0.0915	0.0738	0.2258	0.0934	0.0769	0.021	0.0614	0.073	0.177	0.0531	0.1326	0.1102	0.0435	0.003	0.1155	0.1244		0.1545		0.0636	0.0965	0.0367	0.1003	0.0153	0.064	0.0816	0.1266	0.1338	0.1218	0.1235	0.0068	0.0607	0.0501		0.1943	0.0422	0.1577		0.0323			0.1241	0.1213	0.0636	0.1627	0.1623
-29.3	0.149	0.1305	0.0606	0.224	0.1023	0.1065	-0.0949	0.0738	0.0915	0.2509	0.1318	0.128	0.2386	0.1053	0.0086	0.1079	0.1185		0.1278		0.0712	0.142	0.0565	0.1343	0.0029	0.0878	0.1587	0.0904	0.264	0.1864	0.1617	-0.0394	0.1027	0.1071		0.3157	0.0725	0.2539		0.0847			0.1218	0.0894	0.0507	0.156	0.1385
-29.2	0.1502	0.1481	0.0898	0.2589	0.0805	0.0881	-0.1311	0.1281	0.1079	0.2026	0.1085	0.1626	0.188	0.0844	0.0174	0.106	0.1273		0.1218		0.0784	0.1397	0.0469	0.0954	0.0075	0.0663	0.1152	0.0673	0.2267	0.1578	0.0979	-0.0356	0.0758	0.1015		0.2513	0.0955	0.2051		0.1298			0.0857	0.1348	0.0295	0.1973	0.0919
-29.1	0.1324	0.1613	0.0847	0.2083	0.0826	0.0623	-0.1521	0.1107	0.1125	0.1937	0.1415	0.0918	0.208	0.0946	0.0273	0.0741	0.1074		0.1412		0.1127	0.1808	0.0636	0.0654	0.0191	0.0988	0.0888	0.139	0.2531	0.1939	0.1095	-0.0506	0.1279	0.0589		0.2835	0.1292	0.2003		0.113			0.0651	0.1181	0.1288	0.1488	0.1291
-29	0.1501	0.1416	0.0826	0.1925	0.0816	0.0684	-0.1653	0.067	0.1226	0.205	0.1708	0.1015	0.2457	0.11	0.0235	0.0916	0.1265		0.1386		0.1252	0.1565	0.0721	0.0517	0.0207	0.0952	0.0853	0.1639	0.3061	0.2378	0.1555	-0.0593	0.1617	0.0699		0.3074	0.1378	0.2388		0.1015			0.0589	0.1391	0.17	0.1422	0.1191
-28.9	0.191	0.1794	0.1127	0.2416	0.1032	0.1409	-0.2407	0.1133	0.1969	0.2521	0.0782	0.1091	0.1116	0.0519	0.0039	0.0799	0.1266		0.1268		0.1704	0.2227	0.0917	0.0514	0.0112	0.1026	0.1981	0.14	0.1771	0.1386	0.1023	-0.0322	0.0857	0.0424		0.1474	0.0666	0.1416		0.0884			0.0147	0.0957	0.1276	0.1258	0.1547
-28.8	0.1563	0.156	0.0827	0.2474	0.0956	0.1244	-0.1996	0.1222	0.1853	0.202	0.0733	0.1183	0.0997	0.0392	0.0204	0.1022	0.0977		0.1653		0.1474	0.17	0.1218	0.0313	0.0026	0.1018	0.1551	0.0997	0.1791	0.1366	0.1044	-0.0333	0.0562	0.041		0.1481	0.052	0.1627		0.0823			0.0263	0.1081	0.1239	0.1415	0.1248
-28.7	0.14	0.1609	0.0713	0.1919	0.0617	0.1374	-0.1793	0.1271	0.1724	0.169	0.1229	0.1348	0.128	0.0422	0.0451	0.1009	0.1287		0.1822		0.1532	0.1801	0.2469	0.0399	0.0122	0.1385	0.136	0.0764	0.2262	0.1571	0.1391	-0.0561	0.0465	0.0327		0.1706	0.0491	0.2002		0.0478			0.0271	0.1596	0.0988	0.1992	0.1142
-28.6	0.1381	0.1658	0.0707	0.1606	0.0622	0.1569	-0.1719	0.1087	0.1562	0.1705	0.13	0.1037	0.1586	0.0535	0.0393	0.0956	0.1306		0.1487		0.1549	0.1912	0.2729	0.0389	0.0175	0.1388	0.145	0.0758	0.2613	0.2144	0.1785	-0.0623	0.0759	0.0941		0.3561	0.1061	0.2468		0.0555			0.0173	0.187	0.0962	0.2373	0.1337
-28.5	0.0821	0.1232	0.0592	0.1713	0.0944	0.0933	-0.0645	0.043	0.0878	0.0946	0.1327	0.1186	0.1465	0.063	0.0505	0.1016	0.0735		0.2037		0.0936	0.1159	0.1564	0.0233	0.0132	0.0514	0.1298	0.0983	0.2806	0.2359	0.1513	-0.0644	0.0733	0.0783		0.3612	0.1252	0.2243		0.0721			0.0341	0.1604	0.1199	0.1705	0.1444
-28.4	0.1479	0.1989	0.0548	0.2131	0.1036	0.1813	-0.0744	0.086	0.1433	0.143	0.091	0.116	0.0924	0.0869	0.0771	0.0478	0.0892		0.1218		0.1397	0.2265	0.221	0.0481	0.0033	0.0625	0.205	0.1117	0.1543	0.1501	0.0504	-0.0371	0.0519	0.0379		0.1782	0.064	0.0985		0.0572			0.0246	0.1457	0.1522	0.1822	0.1248
-28.3	0.121	0.123	0.0761	0.2269	0.1172	0.1051	-0.0395	0.0467	0.0959	0.109	0.103	0.1373	0.0961	0.1992	0.0619	0.0907	0.1067		0.1011		0.0819	0.1661	0.1576	0.0071	0.0036	0.0859	0.1312	0.1145	0.1463	0.1456	0.0621	0.0268	0.0627	0.0422		0.1624	0.0726	0.095		0.0848			0.0282	0.1348	0.1491	0.1802	0.1195
-28.2	0.1444	0.1316	0.0818	0.3299	0.1741	0.1489	-0.0581	0.067	0.1304	0.1254	0.2176	0.1609	0.1473	0.2499	0.0396	0.2565	0.2217		0.1104		0.0916	0.1829	0.173	0.0093	0.0027	0.1082	0.1626	0.1484	0.1801	0.1779	0.0699	0.0255	0.0771	0.0344		0.1888	0.1078	0.1159		0.0698			0.0168	0.1829	0.1274	0.1466	0.1833
-28.1	0.1685	0.1658	0.0915	0.3233	0.1627	0.1633	-0.1026	0.0696	0.1361	0.1295	0.236	0.1759	0.222	0.2708	0.0539	0.1813	0.2049		0.1593		0.0834	0.1785	0.1339	0.0009	0.0092	0.1173	0.1904	0.1467	0.256	0.2493	0.0918	0.0052	0.0848	0.1158		0.2109	0.1416	0.1781		0.0559			0.006	0.1544	0.1167	0.1557	0.1704
-28	0.2071	0.1749	0.0643	0.2429	0.1058	0.1468	0.0239	0.13	0.1086	0.1342	0.0977	0.1232	0.1013	0.1351	0.0806	0.0448	0.1153		0.1745		0.0647	0.1186	0.1146	0.0414	0.0057	0.0651	0.1591	0.1542	0.1704	0.1057	0.0558	0.0184	0.039	0.0625		0.0562	0.0682	0.0981		0.089			0.0392	0.1244	0.1006	0.2029	0.1436
-27.9	0.2087	0.183	0.0441	0.162	0.0792	0.2009	0.027	0.1039	0.1214	0.1393	0.089	0.0692	0.1135	0.1926	0.064	0.0529	0.0794		0.1549		0.0826	0.1091	0.1104	-0.0957	0.0121	0.0387	0.1441	0.1471	0.2116	0.2025	0.0517	0.0605	0.0643	0.0522		0.083	0.0486	0.1373		0.1075			0.0078	0.1178	0.1121	0.2183	0.1508
-27.8	0.2318	0.1744	0.1096	0.2459	0.1276	0.1884	0.0991	0.1447	0.1789	0.1303	0.1299	0.103	0.1917	0.2103	0.0822	0.1293	0.1212		0.1108		0.0852	0.1406	0.1195	-0.097	0.0201	0.0931	0.1902	0.1666	0.3369	0.3298	0.1501	0.0516	0.1833	0.0777		0.2281	0.0848	0.1785		0.0975			0.0038	0.1369	0.0944	0.1732	0.2057
-27.7	0.2145	0.1688	0.0392	0.1689	0.1077	0.1897	0.1081	0.1494	0.1726	0.132	0.0952	0.0593	0.1699	0.1468	0.0443	0.0903	0.0899		0.1307		0.0839	0.0949	0.1327	-0.0901	0.0325	0.1022	0.1597	0.1973	0.2882	0.3072	0.1409	0.0451	0.1583	0.0543		0.2099	0.0759	0.1448		0.0782			0.0087	0.1744	0.1035	0.1798	0.241
-27.6	0.1866	0.1687	0.0467	0.1764	0.1171	0.1349	0.0802	0.1085	0.1719	0.1393	0.0635	0.0598	0.1083	0.0789	0.0424	0.1188	0.0971		0.12		0.0509	0.1296	0.1569	-0.103	0.0146	0.1187	0.1284	0.2047	0.1569	0.1693	0.0897	0.0309	0.1103	0.033		0.1332	0.0493	0.0926		0.1031			0.0057	0.1863	0.0928	0.1875	0.2321
-27.5	0.1979	0.1765	0.0591	0.1635	0.1299	0.1283	0.1124	0.1106	0.2175	0.1436	0.1349	0.069	0.2406	0.1251	0.0311	0.1351	0.1086		0.1403		0.0655	0.1498	0.1354	-0.0713	0.0138	0.1343	0.1444	0.1703	0.2575	0.2922	0.1242	0.0309	0.2072	0.0893		0.1878	0.0776	0.1464		0.1128			0.0198	0.1568	0.0949	0.1831	0.1915
-27.4	0.1904	0.1382	0.1046	0.2141	0.1959	0.1531	0.127	0.1092	0.1993	0.129	0.0498	0.143	0.0889	0.0764	0.023	0.1137	0.1356		0.1249		0.0508	0.1628	0.1173	0.0198	0.0073	0.1093	0.0999	0.1789	0.156	0.1513	0.0769	0.0106	0.0744	0.073		0.0833	0.0347	0.0447		0.1292			0.0324	0.1775	0.0777	0.2035	0.1774
-27.3	0.1985	0.1274	0.1111	0.2152	0.2063	0.1665	0.2012	0.0679	0.1799	0.1615	0.0489	0.1585	0.0904	0.1033	0.0085	0.082	0.1348		0.1354		0.0682	0.1969	0.1297	-0.0518	0.0069	0.1059	0.1002	0.1889	0.1241	0.1383	0.1193	0.0039	0.0832	0.1343		0.0901	0.0579	0.0652		0.0902			0.0295	0.1339	0.1019	0.1849	0.136
-27.2	0.2187	0.1086	0.1089	0.1473	0.1809	0.1325	0.1998	0.0466	0.1596	0.165	0.1228	0.1495	0.1636	0.1076	0.0017	0.1493	0.1123		0.1247		0.0673	0.2059	0.1456	-0.1003	0.0234	0.0908	0.1136	0.1673	0.1357	0.1685	0.166	0.0097	0.0743	0.1287		0.1181	0.0983	0.0632		0.1016			0.0187	0.1374	0.1026	0.1948	0.1622
-27.1	0.2066	0.0222	0.1145	0.2079	0.2252	0.1044	0.0681	0.0667	0.1707	0.132	0.2363	0.1847	0.2351	0.1558	0.027	0.2174	0.1511		0.1247		0.0777	0.1852	0.1238	-0.1485	0.0137	0.0903	0.1696	0.1315	0.1921	0.2688	0.1481	0.0076	0.1206	0.2264		0.2256	0.1214	0.1092		0.1172			0.0273	0.1778	0.149	0.1563	0.1671
-27	0.1914	0.0422	0.1057	0.1791	0.1746	0.0788	0.0377	0.0709	0.1725	0.0929	0.1063	0.1387	0.115	0.0278	0.0288	0.1388	0.0964		0.109		0.1087	0.1649	0.1482	-0.127	0.0189	0.0813	0.1424	0.1502	0.0465	0.154	0.076	0.0063	0.0741	0.0653		0.1368	0.0795	0.1044		0.1281			0.0244	0.1691	0.1285	0.1994	0.165
-26.9	0.2787	0.142	0.119	0.1932	0.1853	0.1531	0.0249	0.0927	0.2162	0.175	0.1039	0.1226	0.1403	0.0995	0.0555	0.1435	0.0957		0.1234		0.1257	0.2103	0.2086	0.0292	0.0251	0.1066	0.2329	0.1442	0.0909	0.195	0.0805	0.0128	0.08	0.0844		0.2413	0.073	0.1333		0.085			0.0678	0.1447	0.1062	0.2516	0.1973
-26.8	0.1817	0.194	0.1338	0.2058	0.186	0.1783	0.0239	0.0945	0.2	0.0815	0.0954	0.1112	0.1341	0.1192	0.1209	0.1636	0.1045		0.1163		0.1166	0.2416	0.1533	0.0185	0.003	0.1369	0.1994	0.1188	0.06	0.1734	0.1082	0.0034	0.0707	0.0688		0.2169	0.077	0.1173		0.0765			0.0779	0.0943	0.0938	0.251	0.1469
-26.7	0.1844	0.1693	0.1322	0.1996	0.1696	0.194	0.0183	0.0869	0.2153	0.0751	0.1076	0.0978	0.1476	0.1079	0.1167	0.1614	0.1117		0.1239		0.1079	0.2788	0.146	0.0042	0.0134	0.1398	0.2046	0.167	0.0005	0.188	0.0764	0.0063	0.1171	0.0772		0.1733	0.0635	0.1231		0.0433			0.0248	0.1081	0.1306	0.2394	0.164
-26.6	0.159	0.0876	0.1043	0.2006	0.1209	0.204	0.0012	0.0835	0.196	0.0775	0.158	0.043	0.1808	0.1525	0.053	0.1199	0.1092		0.1524		0.0791	0.2606	0.1767	0.128	0.0033	0.0673	0.1712	0.181	-0.1226	0.3105	0.1207	0.0063	0.1817	0.1493		0.2029	0.098	0.1736		0.0469			0.0418	0.1225	0.1348	0.2131	0.1999
-26.5	0.1906	0.1308	0.0953	0.1829	0.13	0.2146	0.0077	0.0941	0.2133	0.1041	0.1174	0.0466	0.1825	0.1144	0.0473	0.1073	0.1048		0.1223		0.1045	0.2839	0.2505	0.1736	0.0138	0.0796	0.2074	0.1828	-0.2578	0.2772	0.0761	0.0798	0.108	0.1442		0.2209	0.0626	0.1687		0.073			-0.0404	0.149	0.1362	0.1974	0.2181
-26.4	0.1162	0.1178	0.0496	0.0951	0.1381	0.1069	0.0084	0.0377	0.1021	0.0614	0.1138	0.0284	0.2027	0.1151	0.0327	0.0457	0.047		0.1793		0.0701	0.1586	0.1655	0.0651	0.0052	0.0419	0.1384	0.1435	-0.2877	0.2656	0.0836	0.1054	0.1065	0.1455		0.1972	0.0667	0.1654		0.1084			-0.0159	0.1704	0.0977	0.1657	0.2116
-26.3	0.1018	0.1306	0.0529	0.1519	0.1617	0.108	0.0109	0.0227	0.1037	0.0569	0.086	0.0283	0.183	0.164	0.0435	0.0712	0.0581		0.2116		0.0645	0.1493	0.1457	0.0134	0.0258	0.0095	0.1442	0.2333	-0.3506	0.2339	0.0918	0.0857	0.1449	0.2092		0.1956	0.1161	0.1594		0.1811			-0.0525	0.2926	0.1207	0.2416	0.3256
-26.2	0.1457	0.1666	0.0751	0.2276	0.2398	0.13	0.0163	0.0554	0.1463	0.082	0.092	0.0679	0.1916	0.1651	0.087	0.1261	0.097		0.0811		0.0864	0.1977	0.1854	0.0367	0.0333	0.0151	0.186	0.1678	-0.3853	0.248	0.0824	0.0639	0.1541	0.2075		0.2106	0.1207	0.1562		0.0705			0.0096	0.1484	0.0841	0.1225	0.1618
-26.1	0.1679	0.1491	0.0191	0.1465	0.1094	0.102	0.014	0.0773	0.1327	0.0895	0.0759	0.0058	0.1385	0.0733	0.0754	0.054	0.0572		0.244		0.1008	0.1769	0.1593	0.05	0.0451	0.0427	0.1326	0.212	-0.2536	0.1479	0.0602	0.0201	0.0615	0.0752		0.1365	0.0703	0.0722		0.1058			0.0027	0.204	0.0786	0.1611	0.1236
-26	0.1973	0.1359	0.0299	0.1872	0.1428	0.1228	0.0092	0.1346	0.1586	0.1301	0.1038	0.016	0.2197	0.1249	0.0923	0.072	0.0778		0.1882		0.1339	0.1754	0.2372	0.101	0.0946	-0.145	0.1655	0.1952	-0.4607	0.2902	0.1007	0.0318	0.1337	0.1991		0.3229	0.1196	0.1729		0.1148			0.0053	0.1969	0.0674	0.182	0.1167
-25.9	0.2175	0.2008	0.0302	0.2564	0.1955	0.1009	0.0145	0.0813	0.156	0.0882	0.0771	0.015	0.1742	0.1177	0.099	0.1309	0.1423		0.155		0.0994	0.188	0.1963	0.2166	0.0839	-0.0353	0.1434	0.1812	-0.3762	0.2567	0.0729	0.0273	0.1217	0.185		0.2954	0.1033	0.1631		0.1195			0.0249	0.1715	0.0757	0.1989	0.1427
-25.8	0.2717	0.2338	0.0167	0.1953	0.1298	0.1354	-0.039	0.0849	0.1937	0.1008	0.0412	-0.1476	0.1172	0.0917	0.0788	0.0817	0.1534		0.148		0.0966	0.2106	0.2083	0.2797	0.0537	-0.1131	0.1893	0.1661	-0.1409	0.1413	0.0548	0.0092	0.0543	0.106		0.1973	0.0699	0.0774		0.0787			0.0255	0.1629	0.0721	0.1541	0.1958
-25.7	0.1332	0.124	0.0101	0.1588	0.0974	0.1053	-0.0477	0.0552	0.1122	0.0524	0.0641	-0.1725	0.2031	0.1265	0.0515	0.0579	0.1109		0.1637		0.0367	0.0984	0.1018	0.1452	0.0667	-0.1239	0.1165	0.1743	-0.1533	0.2215	0.0782	0.0066	0.1031	0.1624		0.2602	0.0799	0.1076		0.0682			0.0607	0.1731	0.0732	0.1809	0.1532
-25.6	0.1846	0.1795	0.0054	0.1499	0.0857	0.1674	-0.1138	0.1653	0.145	0.1014	0.0484	-0.151	0.1914	0.1473	0.0439	0.0588	0.0987		0.1526		0.0838	0.1891	0.2026	0.188	0.0631	-0.0963	0.2371	0.1606	0.0486	0.1863	0.0594	0.0399	0.0986	0.0983		0.142	0.1031	0.1293		0.0337			0.1575	0.1588	0.1155	0.183	0.1744
-25.5	0.171	0.188	0.0038	0.1934	0.1254	0.1751	-0.1058	0.176	0.1306	0.1207	0.06	-0.1877	0.2124	0.1711	0.0748	0.0965	0.1323		0.1502		0.0957	0.1918	0.2065	0.1759	0.0535	-0.1005	0.2497	0.1582	0.0129	0.3108	0.0967	0.0404	0.1344	0.1566		0.1738	0.1364	0.1612		0.0101			0.162	0.1841	0.0853	0.1542	0.1386
-25.4	0.1833	0.1756	0.0084	0.1763	0.1347	0.2131	-0.0537	0.155	0.1405	0.1771	0.0401	-0.2081	0.2287	0.1487	0.09	0.121	0.1265		0.0904		0.0713	0.2367	0.1915	0.1501	0.0764	-0.1101	0.2175	0.1833	0.0207	0.261	0.1068	0.053	0.0619	0.1984		0.1781	0.1555	0.156		0.0247			0.1259	0.2009	0.017	0.1625	0.0807
-25.3	0.2102	0.1566	0.0088	0.1479	0.0927	0.198	-0.0469	0.1533	0.162	0.1615	0.038	-0.2228	0.2185	0.1526	0.0518	0.1305	0.1026		0.0702		0.0594	0.2522	0.1839	0.1419	0.0811	-0.0898	0.204	0.2027	0.0222	0.2674	0.096	0.0503	0.055	0.1871		0.179	0.137	0.1591		0.0466			0.1176	0.1687	0.0381	0.135	0.097
-25.2	0.1297	0.0875	0.004	0.1926	0.1388	0.1018	-0.0396	0.0866	0.116	0.0645	0.0087	-0.1475	0.1281	0.1045	0.1012	0.1034	0.0901		0.1028		0.0359	0.1443	0.1216	0.086	0.0378	-0.0409	0.1161	0.1738	0.0247	0.1506	0.0449	0.0088	0.0273	0.0962		0.1132	0.0747	0.0986		0.0184			0.1282	0.1611	0.0787	0.1743	0.1258
-25.1	0.1631	0.1208	0.0114	0.1911	0.1635	0.1525	0.0528	0.1186	0.1058	0.0785	0.0255	-0.0907	0.2306	0.1724	0.0605	0.0902	0.1483		0.1389		0.0333	0.1772	0.1692	0.1207	0.0843	-0.1278	0.1901	0.1674	0.0353	0.2882	0.1213	0.0142	0.0733	0.1721		0.2477	0.1672	0.1808		0.0309			0.0785	0.1541	0.0772	0.1574	0.0475
-25	0.1613	0.1332	0.0107	0.1987	0.1646	0.1506	0.0287	0.149	0.0781	0.0561	0.0313	-0.0544	0.1877	0.1298	0.0478	0.0972	0.1579		0.1511		0.0227	0.1791	0.1689	0.1012	0.078	-0.1908	0.1934	0.1533	0.0184	0.2443	0.1087	0.0245	0.0906	0.1471		0.233	0.1429	0.1504		0.0612			0.0887	0.1271	0.0772	0.1649	0.034
-24.9	0.148	0.1332	0.0311	0.2388	0.1384	0.1393	0.0029	0.1737	0.1151	0.0777	0.0095	0.0762	0.1906	0.1189	0.0538	0.1745	0.1269		0.1368		0.0335	0.1758	0.1204	0.031	0.0474	-0.1641	0.1678	0.1842	0.0066	0.2373	0.0771	0.0601	0.1016	0.1569		0.2109	0.1246	0.103		0.0778			0.1129	0.1128	0.0923	0.1562	0.094		0.0413
-24.8	0.227	0.2329	0.0271	0.241	0.1553	0.1488	0.0171	0.1669	0.179	0.0521	0.0158	0.0929	0.2293	0.155	0.0685	0.1948	0.1229		0.1403		0.1042	0.216	0.1204	0.0514	0.0584	-0.126	0.2517	0.1691	0.0087	0.306	0.1045	0.0863	0.11	0.1949		0.2664	0.1623	0.1162	0.088	0.0694			0.1445	0.1049	0.098	0.16	0.1091		0.074
-24.7	0.1925	0.1893	0.0028	0.1872	0.1654	0.1145	0.0037	0.1108	0.1476	0.0581	0.022	0.103	0.1665	0.1127	0.121	0.1464	0.167		0.0841		0.0897	0.1905	0.0977	0.0321	0.064	-0.0588	0.1981	0.2054	0.0258	0.2133	0.1031	0.0578	0.0763	0.1556		0.2067	0.1327	0.106	0.0557	0.0609			0.0865	0.0993	0.1092	0.1665	0.108		0.0914
-24.6	0.1241	0.0994	0.0005	0.1837	0.1588	0.0718	0.0124	0.0644	0.1071	0.0828	0.0062	0.1	0.1759	0.0806	0.1321	0.1124	0.1668		0.072		0.0546	0.1339	0.0521	0.024	0.0597	0.0395	0.1504	0.2416	0.0366	0.2042	0.0953	0.031	0.0836	0.1609		0.1854	0.1356	0.124	0.0139	0.1036			0.0223	0.1002	0.1291	0.18	0.0859		0.1166
-24.5	0.1474	0.1296	0.0057	0.1041	0.1146	0.0993	0.0373	0.1006	0.1123	0.1157	0.0084	0.0994	0.1874	0.0786	0.0787	0.0374	0.0678		0.0727		0.0834	0.1844	0.081	0.0377	0.0492	0.0535	0.2028	0.1846	0.0023	0.1898	0.1051	0.013	0.0927	0.1485		0.1896	0.1525	0.1145	0.0366	0.0976			0.1009	0.0865	0.1332	0.2252	0.1028		0.1503
-24.4	0.1604	0.1524	0.0026	0.153	0.1262	0.0837	0.0364	0.1384	0.1167	0.1409	0.0159	0.1593	0.1727	0.0714	0.1	0.0634	0.0587		0.0804		0.065	0.174	0.0774	0.0527	0.0688	0.0792	0.2043	0.1642	0.0215	0.1916	0.1304	0.0239	0.0961	0.1285		0.1804	0.1527	0.0945	0.099	0.0937			0.152	0.0848	0.0944	0.2002	0.1284		0.1469
-24.3	0.1356	0.1296	0.0045	0.1682	0.1368	0.0845	0.0705	0.1324	0.0727	0.1444	0.0142	0.1424	0.1081	0.0299	0.0876	0.1015	0.1303		0.1137		0.1146	0.1682	0.061	0.0445	0.0648	0.0871	0.2379	0.1177	0.009	0.1677	0.1037	0.0314	0.083	0.0804		0.1307	0.1087	0.0559	0.0741	0.1046			0.1675	0.1317	0.1381	0.1809	0.1811		0.0982
-24.2	0.1349	0.0933	0.0084	0.142	0.1434	0.0467	0.0413	0.1235	0.066	0.1709	0.0242	0.1106	0.0803	0.0114	0.0757	0.0856	0.1317		0.1713		0.0344	0.1934	0.0559	0.0069	0.0465	0.1251	0.1887	0.1538	0.0291	0.1578	0.1191	0.0262	0.054	0.0601		0.1293	0.1	0.0321	0.0052	0.1584			0.1593	0.1689	0.1735	0.208	0.1216		0.0828
-24.1	0.1269	0.0687	0.01	0.1537	0.152	0.0325	0.053	0.0957	0.058	0.1737	0.0333	0.0772	0.1417	0.0486	0.0666	0.1072	0.1171		0.1386		0.0309	0.2277	0.0029	0.0163	0.0849	0.0896	0.1739	0.1258	0.1011	0.3068	0.1857	0.0313	0.0551	0.1626		0.2211	0.2027	0.072	0.0069	0.1341			0.0922	0.1568	0.1279	0.1887	0.0995		0.1745
-24	0.1265	0.1161	0.0082	0.1477	0.1718	0.0978	0.0828	0.104	0.0979	0.1496	0.2224	0.1023	0.1177	0.0549	0.0523	0.1245	0.1016		0.0955		0.0458	0.2448	0.0286	0.0475	0.0837	0.0718	0.1604	0.1419	0.1027	0.2637	0.1341	0.0294	0.0426	0.1609		0.1892	0.1955	0.0726	0.0091	0.1221			0.055	0.1333	0.0954	0.2038	0.1195		0.1673
-23.9	0.1896	0.1472	0.0153	0.1953	0.1555	0.1815	0.1115	0.1528	0.1673	0.1795	0.3077	0.0729	0.1229	0.0831	0.0369	0.0981	0.1042		0.0951		0.0502	0.4093	0.0506	0.0905	0.0938	0.1043	0.2528	0.2027	0.1022	0.2602	0.1067	0.0228	0.0931	0.1695		0.152	0.2253	0.092	0.0235	0.1134			0.0327	0.1563	0.113	0.1702	0.134		0.1322
-23.8	0.1616	0.1368	0.0032	0.1714	0.1387	0.07	0.0936	0.1084	0.1014	0.1076	0.1286	0.0812	0.1492	0.0641	0.0337	0.111	0.109		0.1259		0.0318	0.2262	0.0483	0.0973	0.0598	0.0926	0.1694	0.187	0.0979	0.1622	0.0861	0.0736	0.0793	0.1133		0.1147	0.141	0.0829	-0.0497	0.0827			0.0428	0.0736	0.0817	0.1482	0.1764		0.1126
-23.7	0.1348	0.1322	0.026	0.2069	0.1497	0.0313	0.0664	0.1498	0.1121	0.1305	0.1302	0.0441	0.1437	0.0642	0.1018	0.1167	0.187		0.1053		0.0341	0.2071	0.0678	0.1012	0.0423	0.0907	0.165	0.1877	0.1893	0.1846	0.1011	0.0655	0.0517	0.1226		0.1013	0.1433	0.1011	-0.0875	0.0866			0.0546	0.1065	0.097	0.1436	0.1484		0.1104
-23.6	0.096	0.1219	0.0035	0.2269	0.13	0.0033	0.0635	0.1551	0.1381	0.1685	0.1101	0.0734	0.1223	0.0762	0.132	0.0823	0.2		0.1285		0.0414	0.2049	0.0703	0.1085	0.0314	0.0663	0.1529	0.1538	0.2344	0.1865	0.1016	0.0333	0.0485	0.1091		0.1061	0.1313	0.0886	-0.0917	0.1011			0.0691	0.1331	0.1375	0.1967	0.1197		0.1008
-23.5	0.0804	0.0815	0.0065	0.2416	0.1215	0.0008	0.0596	0.0963	0.0979	0.1406	0.0955	0.0701	0.1338	0.1031	0.1238	0.0815	0.1967		0.1363		0.0355	0.1543	0.057	0.1024	0.0178	0.043	0.1206	0.1915	0.2246	0.1678	0.0921	0.0358	0.051	0.0907		0.0875	0.1172	0.0724	-0.0666	0.1028			0.0345	0.0987	0.1576	0.171	0.2031		0.1076
-23.4	0.1082	0.0683	0.0134	0.2498	0.1668	0.0027	0.0283	0.0781	0.1025	0.108	0.0784	0.0406	0.1615	0.1285	0.1083	0.1696	0.1584		0.1317		0.0405	0.1831	0.1048	0.1126	0.0066	0.0304	0.1434	0.1927	0.1687	0.1592	0.0886	0.0506	0.051	0.1132		0.0513	0.0769	0.065	-0.0644	0.1183			0.0524	0.0814	0.1476	0.1554	0.2004		0.1008
-23.3	0.2083	0.139	0.0038	0.2376	0.1783	0.0249	0.058	0.1836	0.2175	0.1647	0.1007	0.0357	0.1705	0.1192	0.1077	0.1624	0.1512		0.1883		0.0705	0.3273	0.1741	0.1726	0.0066	0.0568	0.2899	0.2	0.1073	0.1696	0.1068	0.0521	0.064	0.1077		0.0491	0.0756	0.0634	-0.1624	0.2071			0.1108	0.113	0.0997	0.1895	0.2074		0.0958
-23.2	0.1938	0.1291	0.0018	0.1282	0.0842	-0.0458	0.0559	0.1723	0.1869	0.1404	0.1356	0.0072	0.1597	0.0948	0.0574	0.0481	0.0883		0.1616		0.0657	0.2449	0.1108	0.1385	0.0035	0.0454	0.2544	0.2032	0.0553	0.1848	0.1077	0.0342	0.0683	0.1032		0.0795	0.1044	0.0733	-0.161	0.1835			0.0845	0.0751	0.1235	0.1911	0.2051		0.1109
-23.1	0.1003	0.1062	0.0011	0.1577	0.1249	-0.107	0.0142	0.1155	0.1129	0.104	0.1304	0.0129	0.1486	0.0757	0.0575	0.0695	0.1333		0.1603		0.056	0.1166	0.0687	0.065	0.0052	0.0113	0.1596	0.1606	0.0147	0.195	0.0447	0.0317	0.0637	0.1522		0.0807	0.1098	0.1018	-0.1201	0.1845			0.0821	0.0623	0.1617	0.1752	0.2096		0.121
-23	0.1132	0.1228	0.0093	0.1725	0.1421	-0.1887	0.0188	0.1438	0.1513	0.1171	0.0925	0.0193	0.1092	0.0502	0.0432	0.0822	0.1451		0.177		0.0659	0.1604	0.1146	0.0557	0.0047	0.0275	0.2101	0.178	0.0082	0.1464	0.0143	0.0473	0.0423	0.1252		0.0377	0.0723	0.0866	-0.1425	0.1685			0.079	0.048	0.1597	0.1747	0.1958		0.1017
-22.9	0.2542	0.1716	0.0143	0.1739	0.114	-0.3789	0.0265	0.1686	0.2859	0.1542	0.1305	0.0351	0.1913	0.0876	0.0325	0.0633	0.1369		0.2389		0.0661	0.219	0.1422	0.1669	0.0039	0.0345	0.3597	0.2076	0.0207	0.194	0.0179	0.1125	0.0345	0.1443		0.0887	0.1236	0.1369	-0.152	0.1834			0.0155	0.0878	0.1409	0.1571	0.2239		0.1425
-22.8	0.2276	0.1412	0.0012	0.1616	0.0877	-0.3088	0.0123	0.1331	0.2323	0.1418	0.1446	0.0862	0.2417	0.0918	0.0439	0.1223	0.0981		0.2135		0.0428	0.1855	0.1088	0.14	0.0053	0.0194	0.2997	0.2185	0.0321	0.2438	0.0105	0.1014	0.0387	0.1694		0.1136	0.1766	0.1486	-0.1384	0.1471			0.0076	0.0863	0.12	0.147	0.2007		0.1679
-22.7	0.1131	0.0776	0.047	0.1352	0.1097	-0.1284	0.0035	0.0886	0.1455	0.1016	0.1054	0.1034	0.1645	0.0478	0.0194	0.1259	0.1034		0.109		0.0473	0.1122	0.0684	0.0761	-0.0257	0.018	0.1111	0.1987	-0.0057	0.1832	0.0049	0.0467	0.0502	0.0977		0.0419	0.1292	0.0934	-0.1498	0.1522			0.0137	0.0883	0.0963	0.1545	0.1611		0.1168
-22.6	0.1045	0.0882	0.1246	0.1899	0.1844	-0.14	0.0121	0.1422	0.2134	0.1196	0.1341	0.185	0.1705	0.0434	0.0128	0.113	0.1702		0.1234		0.0643	0.1437	0.0964	0.0928	-0.0996	0.0492	0.1657	0.1431	-0.0452	0.1894	0.0072	0.0718	0.085	0.09		0.038	0.1393	0.1133	-0.243	0.1495			0.0606	0.1101	0.0887	0.1649	0.1468		0.1032
-22.5	0.1157	0.1155	0.0985	0.1255	0.109	-0.1403	0.0134	0.1501	0.1686	0.1488	0.0997	0.0697	0.1291	0.024	0.0055	0.0671	0.0829		0.0976		0.0375	0.194	0.0963	0.0461	-0.1287	0.0517	0.1821	0.1787	-0.0314	0.1337	0.0198	0.0445	0.0704	0.0819	0.1115	0.046	0.1114	0.0952	-0.2341	0.1606			0.122	0.0908	0.1502	0.165	0.2255		0.0666
-22.4	0.2499	0.1926	0.1032	0.1397	0.1016	0.0731	0.0065	0.2584	0.1727	0.2237	0.1226	0.054	0.1468	0.099	0.0045	0.0968	0.0703		0.1436		0.1482	0.3027	0.135	0.0806	-0.1619	0.0259	0.2122	0.2598	-0.0244	0.1729	-0.1524	0.0176	0.0907	0.13	0.064	0.0616	0.1163	0.1495	-0.3429	0.148			0.1267	0.1007	0.1177	0.1958	0.1884		0.0779
-22.3	0.1445	0.1057	0.1323	0.1829	0.12	0.0602	0.012	0.1451	0.0832	0.1012	0.1222	0.0457	0.1354	0.1126	0.0011	0.1469	0.0903		0.1381		0.0715	0.1376	0.0825	0.0452	-0.1479	0.0211	0.088	0.2182	-0.0349	0.1917	-0.19	0.0359	0.0831	0.1197	0.0421	0.0753	0.1334	0.1556	-0.151	0.1129			0.143	0.0788	0.1199	0.1903	0.2047		0.0733
-22.2	0.203	0.1643	0.102	0.1809	0.1209	0.1006	0.0214	0.2109	0.0816	0.0962	0.1522	0.0556	0.0647	0.0108	0.0052	0.0943	0.1338		0.1686		0.0799	0.2307	0.1404	0.1237	-0.1421	0.0358	0.1461	0.1486	-0.2331	0.1615	-0.2659	0.0425	0.07	0.1006	0.0582	0.0985	0.1352	0.1464	-0.2026	0.1152			0.1064	0.1001	0.0977	0.1902	0.2152		0.0925
-22.1	0.1155	0.0837	0.1009	0.1667	0.113	0.0221	0.0127	0.1059	0.0568	0.0245	0.1853	0.0887	0.0854	0.016	0.006	0.0735	0.1345		0.1836		0.0349	0.1249	0.065	0.0576	-0.1845	0.022	0.0885	0.1577	-0.384	0.1958	-0.2844	0.0477	0.0692	0.1237	0.049	0.1052	0.1607	0.1624	-0.0726	0.1396			0.1369	0.0895	0.1061	0.193	0.2365		0.122
-22	0.1401	0.1271	0.09	0.1943	0.1085	0.0485	0.0433	0.1385	0.1682	-0.0618	0.1111	0.06	0.1011	0.0361	0.0033	0.0733	0.1103		0.1837		0.0711	0.1607	0.1265	0.1119	-0.139	0.0017	0.0934	0.1635	-0.3249	0.1698	-0.099	0.0488	0.0389	0.0872	0.0419	0.065	0.1345	0.1146	0.0361	0.1398			0.1937	0.052	0.1254	0.2418	0.2259		0.1003
-21.9	0.1349	0.1385	0.0788	0.1848	0.1003	0.0407	0.012	0.1467	0.1773	-0.1069	0.1093	0.0416	0.0984	0.0104	0.0161	0.0625	0.107		0.1613		0.0625	0.1668	0.1301	0.091	-0.1256	0.0114	0.113	0.1704	-0.338	0.171	-0.067	0.0504	0.0582	0.1117	0.0442	0.0561	0.1317	0.1251	0.0908	0.1223			0.2257	0.071	0.1525	0.249	0.262		0.1219
-21.8	0.1483	0.0952	0.155	0.2647	0.1813	0.0149	0.014	0.1485	0.1414	-0.1007	0.0978	0.057	0.0766	0.0033	0.0492	0.0915	0.1467		0.1005		0.059	0.201	0.1085	0.1077	-0.0868	0.0647	0.1759	0.1645	-0.2832	0.1421	-0.0343	0.0547	0.0564	0.1066	0.0022	0.054	0.11	0.1067	0.1271	0.1194			0.1623	0.0992	0.1302	0.2296	0.1513		0.1069
-21.7	0.1549	0.1165	0.0732	0.1267	0.1013	0.0081	0.0679	0.0999	0.1142	-0.28	0.1242	0.0077	0.1334	0.0091	0.0433	0.0907	0.0821		0.166		0.0681	0.2431	0.0982	0.0902	-0.1753	0.0882	0.1817	0.1885	-0.3648	0.2096	0.0376	0.0615	0.0577	0.1366	0.0555	0.1253	0.1458	0.1393	0.1831	0.182			0.2542	0.1177	0.2582	0.2724	0.1988		0.1296
-21.6	0.2352	0.1823	0.0586	0.1109	0.0619	0.0209	0.1012	0.161	0.1815	-0.4051	0.0902	0.0053	0.1269	0.0093	0.0265	0.0948	0.091		0.1102		0.0619	0.2723	0.1619	0.1061	-0.2206	0.1133	0.2484	0.1323	-0.416	0.1426	0.1036	0.024	0.0167	0.0553	0.1492	0.1182	0.1698	0.1119	0.2127	0.1211			0.155	0.0696	0.1611	0.1667	0.1555		0.079
-21.5	0.1206	0.1074	0.118	0.2112	0.0282	0.0083	0.0153	0.1119	0.0864	-0.1498	0.1029	0.0167	0.1026	0.0175	0.0308	0.0923	0.0974		0.1374		0.0022	0.1153	0.0813	0.0788	-0.1915	0.0559	0.1558	0.2086	-0.3578	0.1559	0.1419	0.0539	0.0196	0.0334	0.0576	0.1207	0.1475	0.1194	0.0761	0.174			0.2245	0.0885	0.189	0.2265	0.2066		0.0893
-21.4	0.1504	0.1225	0.1044	0.2146	0.0708	0.0031	0.0009	0.1432	0.1104	-0.1385	0.129	0.0471	0.0975	0.0223	0.0313	0.0673	0.0807		0.1182		0.0664	0.1866	0.0996	0.1235	0.0955	0.0841	0.1452	0.1911	-0.3212	0.1797	0.1371	0.0745	0.0112	0.0435	0.0494	0.1022	0.1272	0.1261	0.1299	0.1768			0.2203	0.0775	0.1845	0.2271	0.1841		0.1138
-21.3	0.1315	0.127	0.083	0.1982	0.0989	0.0146	0.0101	0.1469	0.1076	-0.1292	0.1273	0.0506	0.1476	0.0318	0.0049	0.0626	0.0281		0.118		0.0854	0.1937	0.0949	0.1371	0.0166	0.0683	0.141	0.1113	-0.3239	0.1685	0.1063	0.0516	0.0053	0.0756	0.0655	0.1087	0.1477	0.1369	0.1345	0.1461			0.1442	0.1064	0.1601	0.1945	0.133		0.1228
-21.2	0.1946	0.127	0.0762	0.1592	0.1159	0.0072	0.0248	0.1211	0.1009	-0.1621	0.1083	0.0331	0.1692	0.0423	0.014	0.0353	0.0393		0.1004		0.0864	0.1867	0.1015	0.1199	0.0131	0.049	0.1538	0.1342	-0.2821	0.1417	0.1032	0.0199	0.0014	0.0775	0.0799	0.1115	0.1436	0.1415	0.1448	0.1608			0.1792	0.1071	0.163	0.2092	0.1682		0.1177
-21.1	0.2392	0.0899	0.0694	0.1975	0.1538	0.0132	0.041	0.1287	0.1027	0.0338	0.1105	0.0544	0.1564	0.0391	0.0094	0.0482	0.057		0.0999		0.0786	0.186	0.0999	0.0742	0.0105	0.0878	0.1677	0.0876	-0.2829	0.1366	0.1063	0.0286	0.0031	0.0589	0.0775	0.0916	0.112	0.1317	0.1183	0.139			0.172	0.1	0.1672	0.1873	0.2034		0.1092
-21	0.3586	0.1556	0.0553	0.1269	0.146	0.0159	0.0506	0.2366	0.1731	0.0236	0.1354	0.1032	0.151	0.0371	0.0019	0.1195	0.0234		0.102		0.1354	0.2518	0.1583	0.0453	0.0124	0.1321	0.2064	0.1197	-0.3144	0.1555	0.0993	0.0452	0.0029	0.0621	0.1012	0.1091	0.1425	0.1351	0.1453	0.1222			0.131	0.0747	0.1581	0.179	0.1823		0.1336
-20.9	0.1567	0.075	0.1054	0.2007	0.2348	0.0041	0.0151	0.1244	0.1	0.0006	0.1518	0.1531	0.1574	0.0518	0.003	0.1237	0.0711		0.1231		0.0446	0.1263	0.0823	0.0445	0.0216	0.0699	0.1211	0.0735	-0.3341	0.1281	0.0922	0.0377	0.0066	0.0717	0.0302	0.163	0.149	0.1413	0.0197	0.0675			0.093	0.1216	0.1589	0.1746	0.1539		0.1416
-20.8	0.2231	0.1177	0.1114	0.2067	0.1722	0.044	0.0447	0.2046	0.1774	0.0093	0.1791	0.1121	0.1723	0.066	0.0019	0.0993	0.0996		0.0896		0.0892	0.2048	0.1827	0.1787	0.0136	0.1207	0.2313	0.1161	-0.3558	0.1347	0.1127	0.0447	0.0165	0.0565	0.0159	0.1866	0.1192	0.1461	0.0165	0.111			0.1013	0.1037	0.1242	0.2104	0.2066		0.1578
-20.7	0.0993	0.0919	0.0648	0.1397	0.1276	0.0333	0.0418	0.1221	0.0811	0.023	0.1386	0.0526	0.1374	0.049	0.0024	0.0897	0.0527		0.1072		0.0519	0.1293	0.1001	0.1148	0.0053	0.0612	0.1976	0.108	-0.2433	0.1362	0.0914	0.038	0.0041	0.0413	0.0168	0.1412	0.0736	0.1117	0.0881	0.1196			0.124	0.1056	0.1345	0.2212	0.1862		0.1225
-20.6	0.1097	0.1163	0.0965	0.1809	0.1668	0.0541	0.0313	0.1742	0.0795	0.0689	0.114	0.0618	0.1352	0.0365	0.0131	0.1046	0.0624		0.1068		0.0654	0.1784	0.1535	0.1102	0.0103	0.0843	0.2432	0.1582	-0.1568	0.1511	0.0725	0.0392	0.0137	0.0707	0.0214	0.1295	0.0336	0.1047	0.1389	0.1504			0.1454	0.0967	0.1704	0.2322	0.1508		0.0998
-20.5	0.1041	0.1151	0.0938	0.176	0.1819	0.0538	0.0148	0.1732	0.0915	0.1033	0.1437	0.0552	0.1512	0.0519	0.0578	0.1377	0.0515		0.1194		0.0685	0.1896	0.1416	0.0225	0.0153	0.0849	0.2215	0.149	-0.1864	0.2048	0.0882	0.0499	0.0109	0.0733	0.0109	0.1364	0.052	0.131	0.1643	0.133			0.1589	0.1277	0.1737	0.1962	0.1548		0.1488
-20.4	0.2112	0.1114	0.1011	0.1764	0.1087	0.0872	0.0134	0.1998	0.119	0.153	0.1462	0.0542	0.1198	0.0391	0.0232	0.1227	0.0642		0.094		0.0465	0.0882	0.1546	0.0289	0.0046	0.1024	0.2149	0.2326	-0.1658	0.1867	0.085	0.0442	0.011	0.0683	0.0502	0.1084	0.0697	0.1307	0.1764	0.125			0.1236	0.1304	0.0974	0.1914	0.1609		0.1395
-20.3	0.1527	0.1087	0.1133	0.1784	0.1052	0.0973	0.0342	0.1829	0.1383	0.1391	0.1554	0.0806	0.1112	0.0563	0.0389	0.0982	0.0654		0.0796		0.0664	0.0703	0.1536	0.1499	0.0532	0.0773	0.189	0.2659	-0.1249	0.1864	0.0963	0.0339	0.0012	0.0934	0.0367	0.1135	0.1621	0.1383	0.1173	0.1286			0.1201	0.1523	0.1393	0.1982	0.158		0.1034
-20.2	0.1305	0.0942	0.121	0.2203	0.0998	0.1313	0.0475	0.1305	0.1446	0.1566	0.141	0.1526	0.1174	0.0627	0.1144	0.1244	0.0406		0.1174		0.079	-0.1656	0.1469	0.1841	0.0569	0.096	0.1688	0.1955	0.0497	0.1968	0.0885	0.0032	0.0009	0.0763	0.0491	0.0712	0.1597	0.079	0.1108	0.1368			0.1391	0.1331	0.1494	0.192	0.1531		0.0868
-20.1	0.1727	0.0937	0.0714	0.1674	0.0524	0.1353	0.0157	0.1562	0.1315	0.1405	0.2057	0.0625	0.2068	0.092	0.0386	0.0728	0.026		0.0981		0.0592	-0.3315	0.1417	0.1244	0.0826	0.0874	0.1851	0.1514	0.0483	0.2776	0.1443	0.0409	0.0489	0.1068	0.0156	0.1747	0.1484	0.1378	0.082	0.1264			0.1147	0.0716	0.0982	0.1586	0.1512		0.1171
-20	0.2167	0.115	0.0982	0.2245	0.1108	0.1253	0.0027	0.1509	0.1389	0.1341	0.2	0.0855	0.1819	0.0967	0.0699	0.0922	0.0532		0.1154		0.042	-0.3394	0.1231	0.1257	0.0476	0.0907	0.2117	0.1971	0.0408	0.2329	0.1269	0.0298	0.0579	0.0874	0.0129	0.1632	0.103	0.1053	0.091	0.1597			0.1454	0.1587	0.1444	0.1783	0.1811		0.0798
-19.9	0.3549	0.1124	0.0921	0.1618	0.1232	0.1299	0.0717	0.1963	0.177	0.1576	0.2112	0.076	0.1607	0.1137	0.0797	0.0562	0.0416		0.1371		0.0665	-0.412	0.1911	0.082	0.0364	0.0885	0.273	0.1761	0.0381	0.1844	0.1661	0.0264	0.0953	0.0704	0.005	0.1929	0.0672	0.1548	0.1406	0.1713			0.1419	0.1619	0.1461	0.2102	0.2175		0.0644
-19.8	0.2646	0.1048	0.1019	0.1688	0.1059	0.1246	0.0557	0.1628	0.1347	0.1412	0.2028	0.0913	0.1688	0.1176	0.0612	0.0557	0.0664		0.2648		0.0648	-0.3148	0.1462	0.0372	0.0445	0.0782	0.2269	0.1676	0.053	0.1916	0.1708	0.0365	0.1096	0.0591	0.0134	0.1662	0.0705	0.1752	0.1206	0.1531			0.1327	0.1646	0.2172	0.2174	0.2363		0.0611
-19.7	0.124	0.0741	0.0937	0.2314	0.1497	0.099	0.0242	0.0792	0.0797	0.1049	0.1427	0.1235	0.1456	0.088	0.0672	0.0949	0.0312		0.2708		0.0484	-0.1202	0.071	0.007	0.0476	0.0673	0.1261	0.1661	0.0626	0.1405	0.0913	0.0391	0.0632	0.046	0.0099	0.0594	0.0641	0.1104	0.0847	0.1509			0.1255	0.1593	0.1964	0.2226	0.2016		0.0399
-19.6	0.1826	0.0882	0.0931	0.2207	0.1317	0.1296	0.0407	0.0995	0.0721	0.1508	0.2012	0.0922	0.1967	0.1892	0.0487	0.1144	0.0211		0.0906		0.0748	-0.1077	0.0983	0.0065	0.0784	0.0975	0.1412	0.1501	0.1122	0.3258	0.1381	0.0285	0.115	0.1154	0.0041	0.1555	0.1325	0.2083	0.0977	0.109			0.1641	0.1353	0.1352	0.2453	0.1235		0.0135
-19.5	0.1932	0.0721	0.1052	0.1817	0.1426	0.1221	0.0333	0.1465	0.1081	0.1281	0.1683	0.178	0.1563	0.1539	0.0541	0.1419	0.007		0.1152		0.1204	0.0143	0.2133	0.0328	0.0718	0.1346	0.2122	0.1698	0.0766	0.2683	0.1337	0.0134	0.0991	0.0943	0.1014	0.1294	0.1132	0.171	0.1479	0.1174			0.1639	0.1169	0.1329	0.2652	0.1065		0.0093
-19.4	0.0895	0.033	0.1287	0.1924	0.1248	0.0631	0.032	0.106	0.0985	0.079	0.2087	0.1404	0.1482	0.1759	0.0418	0.1301	0.0038		0.1296		0.0492	0.0427	0.1387	0.0339	0.027	0.0596	0.103	0.199	0.0438	0.212	0.1428	0.0634	0.0719	0.1282	0.0438	0.1544	0.0935	0.166	0.0841	0.1582			0.1378	0.1253	0.0971	0.2156	0.0654		0.0483
-19.3	0.0972	0.0532	0.0888	0.2123	0.0829	0.0839	0.05	0.1448	0.1447	0.1448	0.2188	0.0878	0.1475	0.1817	0.0088	0.1109	0.0635		0.1584		0.056	0.0998	0.1755	0.0193	0.0152	0.0716	0.1375	0.1691	0.0432	0.2219	0.1334	0.0736	0.0689	0.1397	0.042	0.1595	0.0968	0.1553	0.0911	0.1477			0.1151	0.1303	0.109	0.2327	0.0966		0.0654
-19.2	0.1794	0.1717	0.0643	0.2025	0.0686	0.1634	0.1932	0.1272	0.2223	0.1864	0.184	0.0996	0.1899	0.1478	0.0046	0.1233	0.081		0.1332		0.1325	0.2106	0.2657	0.0053	0.0119	0.0595	0.225	0.145	0.0583	0.281	0.1089	0.0399	0.0646	0.141	0.1162	0.2077	0.1135	0.1518	0.1163	0.1316			0.1158	0.1139	0.1037	0.2071	0.0987		0.0975
-19.1	0.1908	0.1596	0.0804	0.2015	0.1134	0.1322	0.1851	0.1376	0.2111	0.156	0.1743	0.1382	0.1878	0.1341	0.0011	0.1348	0.1095		0.1347		0.1269	0.2077	0.2765	0.043	0.0132	0.0614	0.2397	0.1328	0.0578	0.2949	0.1124	0.0327	0.0613	0.1419	0.1309	0.2095	0.1336	0.1647	0.0961	0.0797			0.1243	0.1396	0.0864	0.2205	0.0923		0.09
-19	0.1201	0.0828	0.0675	0.2195	0.11	0.0405	0.0541	0.0874	0.1015	0.0607	0.1768	0.1453	0.154	0.1091	0.0065	0.1175	0.0683		0.1348		0.0494	0.0758	0.1476	0.0477	0.0257	0.0368	0.1196	0.1245	0.0428	0.2508	0.1282	0.04	0.0323	0.1085	0.0705	0.1978	0.172	0.1357	0.0211	0.0876			0.1366	0.1636	0.0866	0.2241	0.0996		0.0503
-18.9	0.1205	0.1119	0.0967	0.2055	0.0915	0.0407	0.0744	0.1023	0.124	0.0494	0.2263	0.1358	0.1887	0.1388	0.0255	0.0766	0.0823		0.1232		0.0536	0.0432	0.1488	0.0015	0.0381	0.0441	0.1255	0.1834	0.0531	0.2702	0.1702	0.0608	0.0366	0.1255	0.0525	0.2306	0.2014	0.1685	0.0039	0.1407			0.1378	0.1502	0.0682	0.2057	0.0918		0.0519
-18.8	0.1492	0.1389	0.0851	0.1845	0.0755	0.053	0.1236	0.1544	0.1951	0.0508	0.1602	0.1216	0.1554	0.1218	0.0075	0.1212	0.0514		0.126		0.0789	0.0503	0.1899	0.019	0.0257	0.0568	0.1721	0.1712	0.0396	0.1693	0.1344	0.0711	0.0451	0.0959	0.0796	0.161	0.1095	0.136	0.0044	0.1465			0.1095	0.1628	0.0994	0.213	0.1189		0.0354
-18.7	0.1681	0.1176	0.1026	0.1731	0.0614	0.0126	0.1153	0.1328	0.1405	0.0714	0.1514	0.1127	0.1709	0.1261	0.019	0.1094	0.0531	0.1632	0.1015		0.0525	0.0325	0.169	0.0092	0.0182	0.0642	0.1923	0.1367	0.0465	0.1545	0.1162	0.0839	0.0686	0.1069	0.0783	0.1498	0.0975	0.1272	0.0345	0.1219			0.1905	0.1587	0.078	0.2449	0.064		0.0568
-18.6	0.2035	0.1392	0.1124	0.2484	0.1202	0.005	0.1226	0.1196	0.1096	0.0893	0.1487	0.1124	0.1842	0.1293	0.0317	0.207	0.1039	0.2312	0.1011		0.0489	0.0385	0.2037	0.0198	0.0069	0.0693	0.1956	0.149	0.0365	0.1417	0.1053	0.0629	0.0714	0.1453	0.081	0.166	0.0989	0.1368	0.0333	0.109			0.1964	0.1306	0.0912	0.1974	0.0708		0.0976
-18.5	0.1984	0.1644	0.1023	0.1921	0.0742	0.0189	0.1026	0.0836	0.1174	0.0849	0.119	0.0994	0.1517	0.1143	0.0215	0.14	0.1121	0.1754	0.1001		0.0667	0.1018	0.2006	0.0241	0.004	0.081	0.1943	0.1058	0.0163	0.1216	0.0831	0.0407	0.0482	0.1233	0.0887	0.1407	0.08	0.1009	0.0363	0.1332			0.1586	0.1531	0.076	0.2199	0.1332		0.0925
-18.4	0.1937	0.1627	0.1421	0.2107	0.099	0.0118	0.0814	0.1006	0.1265	0.05	0.1709	0.1497	0.1771	0.1638	0.0342	0.1292	0.0971	0.137	0.0737		0.0733	0.1057	0.17	0.0044	0.0207	0.0975	0.2097	0.1391	0.0501	0.2237	0.1163	0.0378	0.029	0.1771	0.1083	0.1875	0.1627	0.1102	0.0366	0.1422			0.1137	0.1365	0.1161	0.1983	0.1873		0.1221
-18.3	0.2094	0.1619	0.1529	0.1981	0.1086	0.013	0.0517	0.086	0.1736	0.0177	0.2009	0.1552	0.2231	0.1795	0.0336	0.1233	0.0909	0.123	0.0798		0.0621	0.1863	0.1516	0.0377	0.0161	0.0603	0.1778	0.142	0.0633	0.2576	0.1236	0.0644	0.0392	0.2217	0.1343	0.2233	0.183	0.1586	0.0072	0.1223			0.0949	0.1063	0.0922	0.1773	0.1339		0.1439
-18.2	0.2295	0.1498	0.0952	0.1179	0.0846	0.0075	0.0466	0.0941	0.1546	0.011	0.1467	0.1075	0.1718	0.0972	0.0234	0.1005	0.0622	0.0962	0.0753		0.0623	0.1802	0.1467	0.0374	0.0058	0.067	0.1909	0.1098	0.0503	0.1594	0.0929	0.0678	0.0711	0.1615	0.1317	0.1552	0.118	0.1399	0.0138	0.1433			0.0893	0.1135	0.1155	0.1814	0.0845		0.1039
-18.1	0.2798	0.2228	0.1418	0.2183	0.1496	0.0046	0.1144	0.1647	0.2282	0.0018	0.1544	0.1237	0.1347	0.1063	0.0205	0.1297	0.1115	0.1643	0.0894		0.0292	0.2536	0.2346	0.0134	0.0077	0.1191	0.2828	0.1334	0.069	0.1872	0.0978	0.0535	0.0876	0.1427	0.1102	0.1414	0.1123	0.1358	0.0295	0.1193			0.1088	0.0972	0.1251	0.1948	0.0888		0.0987
-18	0.2262	0.1732	0.1612	0.2001	0.1326	0.0101	0.1045	0.1357	0.1911	0.019	0.1294	0.1251	0.0908	0.0885	0.0398	0.143	0.1125	0.1054	0.0871		0.0325	0.2053	0.1885	0.0171	0.0056	0.0979	0.2606	0.1245	0.0645	0.168	0.0683	0.0484	0.0591	0.1008	0.0733	0.0844	0.0691	0.1178	0.0313	0.1276			0.1531	0.1582	0.1179	0.1728	0.1557		0.0777
-17.9	0.1166	0.0849	0.1487	0.192	0.1353	0.0062	0.0349	0.0845	0.0828	0.1248	0.2257	0.1196	0.1729	0.1032	0.0458	0.1543	0.1146	0.098	0.0727		0.037	0.0859	0.1001	0.0094	0.0048	0.0447	0.1804	0.1062	0.0554	0.2124	0.1286	0.1092	0.0926	0.1643	0.0633	0.1199	0.0921	0.195	0.0112	0.142			0.1825	0.1246	0.0874	0.1678	0.1577		0.1383
-17.8	0.21	0.1678	0.0629	0.164	0.1186	-0.0733	0.0759	0.1176	0.1725	-0.3719	0.1828	0.0812	0.1528	0.1346	0.0308	0.0778	0.0683	0.0749	0.0474		0.0881	0.1338	0.1587	0.0256	0.0202	0.0776	0.2708	0.0346	0.0625	0.2153	0.1288	0.0724	0.014	0.1852	0.1135	0.105	0.1274	0.1615	0.0136	0.1286			0.1715	0.1244	0.1093	0.187	0.076		0.117
-17.7	0.1201	0.0622	0.0789	0.2307	0.1538	-0.0479	0.0241	0.0859	0.1353	-0.2302	0.1871	0.101	0.1137	0.1231	0.0345	0.0789	0.0627	0.0989	0.0265		0.0562	0.0746	0.0612	0.0036	0.0068	0.0439	0.1698	0.0403	0.1344	0.2489	0.1008	0.0551	0.0865	0.1273	0.0458	0.0315	0.1187	0.1662	0.0374	0.1381			0.134	0.0988	0.1042	0.1824	0.0956		0.0703
-17.6	0.1457	0.0843	0.0846	0.2049	0.1338	-0.0729	0.0374	0.1227	0.181	-0.3258	0.147	0.111	0.1269	0.0938	0.0323	0.0594	0.037	0.1018	0.0179		0.0833	0.0768	0.0779	0.0094	0.0029	0.0437	0.2361	0.0602	0.1189	0.1569	0.0802	0.046	0.0947	0.0855	0.0415	0.0289	0.0707	0.1364	0.0672	0.158			0.1421	0.1081	0.0998	0.1798	0.1754		0.0451
-17.5	0.1384	0.0757	0.1066	0.149	0.0993	-0.1249	0.055	0.126	0.152	-0.3452	0.2098	0.1745	0.2115	0.1698	0.0302	0.1056	0.083	0.1262	-0.0492		0.0847	0.0777	0.0916	0.005	0.0058	0.0225	0.2841	0.0614	0.1793	0.1812	0.1115	0.067	0.1398	0.0935	0.049	0.0945	0.0903	0.2012	0.0766	0.204			0.2002	0.1797	0.1749	0.2619	0.1565		0.0793
-17.4	0.1601	0.1491	0.1004	0.1771	0.1352	-0.1139	0.0634	0.1376	0.1377	-0.3162	0.1909	0.1221	0.2042	0.1624	0.0413	0.1243	0.116	0.1165	-0.0565		0.0819	0.0698	0.0055	0.0016	0.008	0.0321	0.1888	0.0688	0.1887	0.1935	0.0956	0.0563	0.1235	0.0898	0.0704	0.1327	0.1111	0.2009	0.1377	0.0905			0.1297	0.1248	0.1193	0.1467	0.0775		0.0786
-17.3	0.2029	0.1677	0.0895	0.182	0.1698	-0.1211	0.0531	0.1521	0.1533	-0.3341	0.0541	0.1312	0.0934	0.0858	0.0434	0.1189	0.1086	0.1201	-0.0871		0.0733	0.0394	0.0161	0.013	0.004	0.0262	0.1811	0.1246	0.1527	0.1543	0.0504	0.0377	0.0618	0.0832	0.0927	0.1258	0.1199	0.1302	0.1247	0.1311			0.1557	0.124	0.1489	0.1732	0.0787		0.0262
-17.2	0.1626	0.1065	0.1061	0.1669	0.1868	-0.0973	0.017	0.1427	0.1446	-0.3077	0.0342	0.2094	0.1389	0.1699	0.0737	0.0938	0.1179	0.1454	-0.077		0.0703	0.0755	0.0463	0.0012	0.0017	0.0228	0.1634	0.1326	0.3043	0.2681	0.0891	0.0811	0.1031	0.1186	0.0933	0.1812	0.1877	0.2304	0.0667	0.1227			0.1418	0.0836	0.1258	0.1832	0.0716		0.0962
-17.1	0.1959	0.1362	0.1316	0.218	0.1238	-0.1037	0.0453	0.1392	0.1253	-0.3506	0.0875	0.251	0.1416	0.1526	0.0156	0.074	0.1702	0.1796	-0.1267		0.0731	0.1206	0.0899	0.0057	0.0044	0.0134	0.1703	0.1239	0.1876	0.286	0.1006	0.0199	0.0941	0.1168	0.073	0.119	0.0956	0.1871	0.0723	0.0977			0.1415	0.1113	0.0967	0.1281	0.132		0.1708
-17	0.2028	0.1504	0.1378	0.2305	0.1052	0.0191	0.0498	0.0898	0.1449	-0.3938	0.1095	0.2517	0.1273	0.0922	0.0032	0.0807	0.1759	0.1841	-0.1246		0.0541	0.1315	0.0976	0.0231	0.0194	0.0064	0.1162	0.0791	0.1012	0.1838	0.0885	0.0352	0.0769	0.0708	0.0218	0.0919	0.0806	0.0551	0.0681	0.1076			0.1607	0.117	0.1197	0.1243	0.1713		0.0885
-16.9	0.1646	0.1082	0.0731	0.1302	0.0622	0.0076	0.0226	0.1124	0.1103	-0.3486	0.2527	0.1637	0.2372	0.15	0.0139	0.0594	0.0776	0.1171	-0.1253		0.081	0.0877	0.0472	0.0162	0.0706	0.0355	0.0736	0.0838	0.1526	0.3447	0.1207	0.0871	0.1334	0.1638	0.0114	0.1741	0.1653	0.1125	0.0845	0.1163			0.1631	0.1266	0.1129	0.1936	0.1599		0.1394
-16.8	0.1809	0.1544	0.1169	0.2639	0.109	0.0492	0.0505	0.2349	0.2051	-0.5437	0.2326	0.348	0.1927	0.1219	0.0451	0.1311	0.1582	0.256	-0.2068		0.1403	0.0934	0.0648	0.0396	0.0721	0.008	0.127	0.1786	0.0989	0.2851	0.0783	0.0676	0.0937	0.143	0.0803	0.1349	0.1389	0.121	0.142	0.1407			0.1373	0.1295	0.0991	0.1473	0.1728		0.1113
-16.7	0.1158	0.0764	0.0891	0.2225	0.0809	0.0249	0.0649	0.0869	0.1188	-0.2185	0.1359	0.3055	0.1006	0.0628	0.0317	0.1137	0.153	0.2195	-0.2094		0.0564	0.0226	0.0543	0.0724	0.0375	0.0067	0.0076	0.2233	0.0119	0.1568	0.0477	0.0052	0.0475	0.072	0.0467	0.0651	0.0922	0.0744	0.0807	0.1281			0.1492	0.1308	0.108	0.1402	0.1412		0.0867
-16.6	0.1116	0.068	0.059	0.1093	0.0836	0.0382	0.0734	0.0897	0.1466	-0.2042	0.1718	0.161	0.1366	0.0822	0.012	0.042	0.0811	0.1283	-0.2533		0.0387	0.0803	0.1224	0.0663	0.0245	0.0254	0.035	0.1483	0.0121	0.1695	0.056	0.0032	0.0684	0.0708	0.1023	0.1019	0.1389	0.0966	0.1118	0.1926			0.0638	0.1283	0.1113	0.1325	0.1259		0.1108
-16.5	0.1823	0.1125	0.0925	0.1651	0.1213	0.0161	0.1146	0.1114	0.1772	-0.247	0.2013	0.2229	0.2057	0.0877	0.06	0.0613	0.1434	0.1372	-0.1588		0.0414	0.1251	0.1394	0.125	0.0137	0.0465	0.0641	0.1295	0.1056	0.2422	0.0669	0.0046	0.086	0.0951	0.1062	0.1494	0.1703	0.0846	0.1761	0.1628			0.107	0.1547	0.1464	0.1468	0.135		0.0979
-16.4	0.1083	0.1036	0.0757	0.1611	0.0923	0.0444	0.1304	0.0512	0.1436	-0.0013	0.1587	0.2002	0.119	0.0372	0.0381	0.0534	0.1144	0.1576	-0.1479		0.038	0.1213	0.0863	0.114	0.0221	0.0077	0.0034	0.1089	0.0851	0.1923	0.0538	0.0077	0.0398	0.0809	0.0241	0.0945	0.1048	0.0705	0.0852	0.171			0.1391	0.1214	0.1227	0.1832	0.1587		0.061
-16.3	0.1145	0.0935	0.0824	0.1631	0.0871	0.0702	0.1099	0.0642	0.136	0.0576	0.2182	0.2135	0.1213	0.0298	0.0523	0.1094	0.1315	0.18	-0.1911		0.0348	0.1384	0.1077	0.087	0.0476	0.0012	0.0031	0.1045	0.1032	0.2207	0.0704	0.0194	0.0574	0.1192	0.0417	0.117	0.136	0.095	0.0857	0.1628			0.1163	0.1481	0.1317	0.1883	0.1507		0.0959
-16.2	0.0859	0.0668	0.0935	0.1432	0.0534	0.0602	0.0651	0.0603	0.1071	0.0638	0.1515	0.1905	0.1341	0.0144	0.0401	0.1207	0.1493	0.1621	-0.2063		0.0299	0.1315	0.0668	0.0702	0.0726	0.0034	0.0144	0.1122	0.0922	0.1233	0.0613	0.0108	0.0477	0.1226	0.0313	0.1317	0.1435	0.0794	0.062	0.1191			0.138	0.161	0.1239	0.2144	0.1571		0.1016
-16.1	0.1537	0.121	0.166	0.2118	0.1728	0.0824	0.1132	0.0729	0.2091	0.1207	0.1448	0.3425	0.13	0.0272	0.0027	0.127	0.2257	0.1939	-0.1544		0.0686	0.2181	0.0411	0.1458	0.0638	0.0019	0.0089	0.1145	0.0698	0.1308	0.0726	0.0171	0.0516	0.1273	0.0149	0.1336	0.1416	0.0762	0.0648	0.119			0.1129	0.1528	0.135	0.1591	0.1495		0.091
-16	0.1644	0.1363	0.156	0.1678	0.1623	0.0864	0.1193	0.0644	0.2108	0.1304	0.2176	0.2822	0.1725	0.0318	0.0042	0.0938	0.1916	0.1743	-0.1716		0.0634	0.2062	0.0357	0.1479	0.0461	0.0061	0.0031	0.1232	0.054	0.2888	0.1104	0.0543	0.0091	0.1644	0.0127	0.1941	0.1656	0.0664	0.0611	0.1309			0.1471	0.1648	0.1309	0.1801	0.1856		0.1665
-15.9	0.1587	0.1704	0.0833	0.0975	0.0666	0.0921	0.0906	0.1	0.178	0.1091	0.1132	0.0938	0.0944	0.0187	0.0114	0.0445	0.125	0.1124	-0.2595		0.0871	0.1973	0.0061	0.1635	0.0167	0.0113	0.0097	0.0751	0.0125	0.1379	0.0578	0.0293	0.0218	0.0818	0.0091	0.0748	0.0708	0.02	0.0493	0.1279			0.1098	0.1705	0.1182	0.2034	0.1989		0.0961
-15.8	0.16	0.1682	0.1166	0.1695	0.0803	0.0902	0.0848	0.1222	0.187	0.1025	0.1959	0.1869	0.1475	0.0259	0.0262	0.1072	0.2269	0.1893	-0.2158		0.0898	0.2123	0.0081	0.1638	0.0425	0.0141	0.001	0.0938	0.0169	0.2593	0.0868	0.0601	0.0247	0.123	0.0095	0.167	0.1421	0.0477	0.0441	0.1303			0.1005	0.1681	0.0988	0.2017	0.1824		0.1674
-15.7	0.1028	0.1053	0.0716	0.1171	0.0238	0.0559	0.062	0.0969	0.1208	0.0488	0.1676	0.1084	0.1114	0.0099	0.0173	0.0918	0.09	0.096	-0.1125		0.0496	0.1531	0.0141	0.0791	0.0269	0.0032	0.0224	0.1028	0.025	0.2395	0.0823	0.013	0.0172	0.1083	0.0031	0.1299	0.115	0.0276	0.0162	0.104			0.1081	0.1603	0.1087	0.2104	0.1737		0.112
-15.6	0.191	0.1756	0.0928	0.1597	0.0027	0.1129	0.1223	0.1464	0.2222	0.0779	0.1329	0.1556	0.0882	0.0082	0.002	0.1435	0.118	0.1699	-0.1042		0.1137	0.2517	0.0373	0.1581	0.0074	0.011	-0.097	0.1184	0.0229	0.1795	0.0727	0.0184	0.0058	0.0847	0.0037	0.0989	0.079	0.0081	0.0262	0.0967			0.0967	0.1834	0.0829	0.1943	0.1637		0.0723
-15.5	0.1551	0.1264	0.0906	0.1713	0.0164	0.1058	0.109	0.0957	0.1941	0.0687	0.2347	0.1533	0.1754	0.0052	0.0249	0.1344	0.1189	0.1893	0.0065		0.096	0.2006	0.0158	0.1344	0.0019	0.0236	-0.1263	0.1438	0.0305	0.2023	0.1316	0.057	0.0059	0.2129	0.0042	0.1817	0.112	0.0394	0.0453	0.1468			0.1272	0.1472	0.0804	0.1417	0.1746		0.1468
-15.4	0.0733	0.0539	0.1174	0.2134	0.0365	0.0638	0.0716	0.0472	0.1205	0.0458	0.2804	0.1216	0.2204	0.0092	0.0304	0.1233	0.176	0.1312	0.0156		0.0578	0.1322	0.0014	0.0705	0.0082	0.022	-0.0979	0.1701	0.0297	0.2373	0.1454	0.0731	0.0039	0.2462	0.0142	0.2177	0.1438	0.0837	0.0621	0.1696			0.1077	0.1575	0.1114	0.1393	0.1727		0.1712
-15.3	0.1022	0.0456	0.1139	0.1632	0.0647	0.0846	0.0846	0.1358	0.1315	0.0758	0.1291	0.1139	0.1007	0.0073	0.0348	0.1358	0.1526	0.1175	0.0062		0.0992	0.19	0.0014	0.0842	0.0062	-0.0747	-0.165	0.1618	0.0007	0.1496	0.0591	0.0389	0.0065	0.1038	0.0158	0.0978	0.095	0.0664	0.0982	0.1429			0.1325	0.1729	0.0961	0.1037	0.1737		0.0645
-15.2	0.1143	0.0642	0.1591	0.1994	0.0552	0.0612	0.0587	0.134	0.1467	0.0857	0.1019	0.1108	0.0694	0.0043	0.0811	0.2053	0.1842	0.1741	0.0163		0.0952	0.1631	0.0184	0.0681	0.0104	-0.1374	-0.2374	0.1696	0.0189	0.1591	0.0421	0.0155	0.0152	0.1135	0.0266	0.1098	0.1347	0.0645	0.0637	0.1195			0.1166	0.1148	0.0798	0.0907	0.1545		0.073
-15.1	0.119	0.0652	0.1233	0.154	0.0341	0.0514	0.0499	0.0778	0.1953	0.1312	0.1551	0.1055	0.1087	0.0154	0.0546	0.1704	0.1454	0.126	0.0998		0.0643	0.1734	0.0108	0.0536	0.0327	-0.1185	-0.209	0.1605	0.0142	0.1991	0.1562	0.0217	0.04	0.1567	0.0231	0.1529	0.2051	0.0671	0.0486	0.1185			0.1229	0.0913	0.0798	0.114	0.1871		0.1244
-15	0.1181	0.079	0.0849	0.095	0.0517	0.0514	0.0506	0.0532	0.1806	0.1149	0.1624	0.0933	0.1198	0.0141	0.035	0.0766	0.0957	0.0537	0.0499		0.0679	0.1737	0.0457	0.0777	-0.0404	-0.0869	-0.136	0.1053	0.0389	0.1777	0.1619	0.018	0.0632	0.1405	0.0204	0.1232	0.1915	0.0884	0.1261	0.1455			0.0988	0.1938	0.1319	0.1511	0.2363		0.1209
-14.9	0.1216	0.1147	0.1261	0.2036	-0.2023	0.0716	0.0013	0.0263	0.1982	0.0604	0.148	0.1683	0.114	0.0032	0.0364	0.0806	0.121	0.1059	0.0621		0.1338	0.0831	0.041	0.0941	-0.1023	-0.0627	-0.0629	0.0981	0.0271	0.0999	0.0439	0.0035	0.0799	0.1401	0.0082	0.1787	0.1506	0.0838	0.1688	0.1408			0.0865	0.2255	0.1416	0.1063	0.1805		0.0807
-14.8	0.1308	0.1753	0.1083	0.1857	-0.2042	0.0752	0.0091	0.0411	0.2485	0.13	0.2401	0.1708	0.1864	0.0025	0.0527	0.0594	0.1498	0.1117	0.073		0.1722	0.1346	0.0198	0.1128	-0.1601	0.0393	-0.103	0.1087	0.0264	0.0488	0.086	0.0078	0.1041	0.2379	0.0013	0.277	0.1751	0.0845	0.2101	0.1477			0.1181	0.1785	0.1218	0.1537	0.1127		0.1441
-14.7	0.078	0.0918	0.1026	0.1871	-0.2403	0.0296	0.0177	0.0354	0.2103	0.1696	0.1445	0.1852	0.1224	0.0028	0.0661	0.0762	0.1714	0.1206	0.069		0.1056	0.2135	0.02	0.0569	-0.0758	0.0293	0.0188	0.118	0.0159	0.0255	0.0679	0.0085	0.0573	0.0957	0.0052	0.1353	0.0434	0.0478	0.1031	0.1436			0.1262	0.1472	0.1342	0.156	0.1323		0.1064
-14.6	0.0884	0.0851	0.0756	0.1003	-0.1678	0.0252	0.0225	0.0368	0.2164	0.1706	0.1877	0.1568	0.1531	0.0071	0.063	0.0757	0.0772	0.0781	0.0769		0.1143	0.2089	0.0189	0.0577	-0.0955	0.0268	0.0319	0.1923	0.0447	0.0408	0.0548	0.0088	0.0781	0.0972	0.0095	0.137	0.0646	0.0733	0.1017	0.1532			0.1838	0.1304	0.1548	0.1549	0.1579		0.1231
-14.5	0.0719	0.0884	0.1282	0.1376	-0.2599	0.005	0.0642	0.0178	0.1083	0.0818	0.1816	0.1987	0.1457	0.0023	0.0638	0.1019	0.0951	0.1055	0.0718		0.0816	0.1244	0.0229	0.062	-0.113	0.0049	0.0259	0.2217	0.0593	0.0355	0.0462	0.014	0.0772	0.0964	0.0072	0.1222	0.0374	0.1104	0.1041	0.1601			0.1387	0.108	0.1352	0.1256	0.1215		0.1026
-14.4	0.1156	0.1615	0.1427	0.1438	-0.256	0.0094	0.096	0.0238	0.1541	0.1139	0.1417	0.1859	0.1255	0.0096	0.0589	0.12	0.0918	0.1211	0.0841		0.0961	0.1414	0.0355	0.095	-0.169	0.0074	0.0457	0.184	0.0703	0.0237	0.0678	0.0619	0.0763	0.0917	0.014	0.1206	0.0085	0.0861	0.1587	0.1354			0.1555	0.1256	0.148	0.127	0.1413		0.1312
-14.3	0.1197	0.2322	0.2039	0.1873	-0.1578	0.0387	0.1185	0.0416	0.2277	0.2124	0.204	0.2321	0.203	0.006	0.0545	0.1801	0.1233	0.1929	0.0879		0.1178	0.2094	0.0279	0.129	-0.2931	0.0146	0.0946	0.1684	0.1377	0.034	0.0926	0.081	0.1221	0.1161	0.0069	0.21	0.0109	0.0964	0.2371	0.1382			0.1488	0.1525	0.1421	0.1204	0.1063		0.1852
-14.2	0.0328	0.056	0.1892	0.1472	-0.1028	0.0153	0.0706	0.0049	0.1474	0.0855	0.1538	0.1764	0.1349	0.0037	0.0443	0.1419	0.1078	0.1549	0.0524		0.0462	0.1511	0.0853	0.0756	-0.3292	0.012	0.1524	0.1845	0.0693	0.0486	0.0388	0.0431	0.1052	0.1456	0.0111	0.106	0.0091	0.0898	0.1209	0.1418			0.1705	0.169	0.1093	0.1631	0.1345		0.1383
-14.1	0.0827	0.1167	0.1128	0.0859	0.0108	0.0097	0.0639	0.0809	0.1634	0.0844	0.1868	0.0709	0.1612	0.0018	0.0162	0.072	0.0716	0.0875	0.074		0.0422	0.1744	0.1738	0.0905	-0.1984	0.0022	0.1701	0.1835	0.0381	0.1097	0.1114	0.0572	0.0867	0.0909	0.0112	0.1853	0.0049	0.0747	0.1289	0.155			0.1647	0.1755	0.1396	0.1919	0.1892		0.1206
-14	0.1934	0.1617	0.2302	0.2117	0.0306	0.004	0.0539	0.0849	0.1532	0.0699	0.2096	0.1917	0.1774	0.0046	0.0295	0.1868	0.192	0.0783	0.0585		0.0598	0.1857	0.14	0.0481	-0.2344	0.0431	0.1068	0.2126	0.0499	0.1523	0.1356	0.0727	0.1156	0.1033	0.0063	0.2227	0.004	0.0945	0.1201	0.1384			0.1887	0.1633	0.1565	0.1705	0.2213		0.1449
-13.9	0.1907	0.2005	0.1737	0.1674	0.0281	0.016	0.0637	0.0955	0.1717	0.0817	0.087	0.1578	0.0707	0.0013	0.036	0.142	0.1366	0.0656	0.0367		0.0864	0.203	0.1438	0.0471	-0.1151	0.0917	0.1193	0.1939	0.0157	0.081	0.0541	0.0405	0.0624	0.074	0.0025	0.1189	0.0049	0.0552	0.1352	0.1369			0.1734	0.1367	0.1353	0.1579	0.1506		0.0789
-13.8	0.1596	0.1235	0.1077	0.0779	0.0151	0.0066	0.0436	0.0479	0.2115	0.0469	0.1167	0.0973	0.1339	0.0017	0.0271	0.0823	0.0538	0.0697	0.0411		0.0726	0.2065	0.1273	0.0727	-0.1081	0.1124	0.1017	0.2126	0.0367	0.1431	0.0375	0.0337	0.0484	0.2111	0.0096	0.23	0.0141	0.0765	0.1482	0.1645			0.1441	0.1433	0.1273	0.1479	0.1683		0.1563
-13.7	0.2335	0.173	0.1417	0.0927	0.0167	0.0041	0.051	0.0988	0.2774	0.0564	0.0959	0.1005	0.0754	0.0042	0.0195	0.1118	0.0851	0.1107	0.1134		0.1221	0.3124	0.177	0.0912	-0.0564	0.1393	0.1972	0.2254	0.0213	0.1099	0.0455	0.0139	0.0132	0.114	0.0089	0.1228	0.0034	0.0295	0.2309	0.1485			0.2018	0.1628	0.1288	0.1628	0.1727		0.0982
-13.6	0.0953	0.0724	0.14	0.0954	0.0462	0.0489	0.0501	0.0444	0.1325	0.0336	0.1332	0.0676	0.1058	0.008	0.0335	0.1272	0.0933	0.0897	0.0974		0.0661	0.1458	0.0546	0.0205	-0.07	0.0577	0.1023	0.228	0.038	0.1479	0.0831	0.0129	0.0261	0.1188	0.0029	0.1173	0.0096	0.028	0.1136	0.1844			0.1665	0.169	0.1111	0.1501	0.1864		0.1328
-13.5	0.0787	0.0634	0.1555	0.106	0.0625	0.0578	0.0207	0.0373	0.1141	0.0285	0.1295	0.0934	0.1152	0.0044	0.0021	0.1399	0.0993	0.0882	0.1034		0.0673	0.1346	0.0651	0.0193	-0.0484	0.0754	0.0755	0.1859	0.0357	0.1342	0.1063	0.0116	0.0324	0.095	0.0033	0.0991	0.0138	0.0243	0.1138	0.149			0.1828	0.1895	0.1361	0.136	0.169		0.0957
-13.4	0.0833	0.0746	0.1648	0.1197	0.0413	0.0955	0.0082	0.0653	0.1701	0.0279	0.1937	0.0055	0.1626	0.0028	0.0067	0.1534	0.1326	0.0941	0.0667		0.0816	0.1918	0.0936	0.0303	-0.1044	0.0848	0.1035	0.1629	0.094	0.25	0.161	0.0415	0.0231	0.1713	0.0045	0.2604	0.0077	0.0608	0.1715	0.1602			0.1309	0.2299	0.0964	0.1184	0.1606		0.1284
-13.3	0.0874	0.0629	0.1247	0.14	0.0256	0.0731	0.0264	0.0635	0.1744	0.0341	0.1602	0.0499	0.155	0.0128	0.0107	0.1253	0.1149	0.1149	0.0676		0.058	0.1758	0.0914	0.0509	-0.0755	0.046	0.143	0.1812	0.0639	0.2146	0.1544	0.0382	0.0075	0.1453	0.0154	0.247	0.0063	0.0642	0.1729	0.1981			0.1691	0.2363	0.0791	0.1336	0.1498		0.1191
-13.2	0.0639	0.0243	0.1022	0.154	0.0271	0.0291	0.0496	0.0545	0.1701	0.063	0.1071	0.0918	0.1258	0.0104	0.019	0.1171	0.1201	0.137	0.0312		0.1316	0.2133	0.0832	0.044	0.0076	0.0193	0.1367	0.1756	0.0209	0.1086	0.0871	0.0206	0.0049	0.0917	0.0242	0.1236	0.0047	0.0633	0.1362	0.162			0.1682	0.2072	0.0463	0.1469	0.1069		0.1019
-13.1	0.0725	0.0438	0.1269	0.2156	0.0878	0.0232	0.0857	0.054	0.1237	0.0703	0.1224	0.1268	0.1091	0.0073	0.0035	0.2091	0.1167	0.1442	0.0308		0.1322	0.1893	0.09	0.0534	0.0072	0.0085	0.1791	0.1698	0.0182	0.1602	0.1276	0.0043	0.0084	0.1058	0.0117	0.1724	0.005	0.0387	0.133	0.1645			0.156	0.1851	0.0323	0.1629	0.0795		0.1489
-13	0.0069	0.0229	0.1238	0.1804	0.0727	0.0442	0.0412	0.0695	0.0998	0.039	0.136	0.0848	0.1161	0.0033	0.002	0.2045	0.1137	0.1078	0.0504		0.1147	0.2007	0.1024	0.0761	0.0235	0.0363	0.1217	0.2049	0.0033	0.2102	0.1328	0.0121	0.0091	0.1158	0.0289	0.1642	0.0154	0.034	0.1285	0.1577			0.1606	0.2564	0.0048	0.1547	0.121		0.1439
-12.9	0.0531	0.0352	0.0629	0.108	0.0129	0.0428	0.0264	0.0723	0.1133	0.0021	0.1315	0.0529	0.1194	0.0038	0.0165	0.1093	0.0685	0.0617	0.0389		0.1029	0.152	0.1054	0.0877	0.0136	0.0256	0.1187	0.1534	0.0199	0.1484	0.083	0.0134	0.0008	0.1178	0.0347	0.1993	0.0122	0.0412	0.1569	0.1386			0.1357	0.1275	0.0029	0.1601	0.1048		0.1049
-12.8	-0.0953	0.0835	0.0773	0.1306	0.0293	0.1211	0.0515	0.0698	0.1933	0.01	0.2168	0.0819	0.1342	0.0196	0.0231	0.1394	0.1042	0.1014	-0.1066		0.1305	0.1991	0.1149	0.0706	0.0266	0.1339	0.1346	0.1571	0.0603	0.152	0.1249	0.0155	0.0089	0.1729	0.0956	0.2453	0.0122	0.0475	0.1356	0.1315			0.2091	0.1631	0.0147	0.1589	0.1206		0.181
-12.7	-0.1713	0.0699	0.1531	0.2343	0.0146	0.121	0.0894	0.0781	0.1834	0.005	0.1037	0.2319	0.0727	-0.0254	0.033	0.18	0.2108	0.2024	-0.0988		0.1201	0.259	0.1107	0.0493	0.0294	0.1174	0.1327	0.125	0.0692	0.1075	0.0865	0.0425	0.0364	0.098	0.0892	0.1231	0.0229	0.0258	0.1254	0.1239			0.2029	0.1525	0.0035	0.172	0.1522		0.1019
-12.6	-0.4755	0.1122	0.1336	0.1831	0.0099	0.1189	0.1507	0.1416	0.232	0.1557	0.1689	0.1885	0.1476	-0.0491	0.0271	0.1577	0.1796	0.1688	-0.0586		0.1603	0.3746	0.1312	0.1425	0.094	-0.0172	0.1937	0.1542	0.0655	0.1852	0.131	0.0943	0.032	0.1467	0.1828	0.224	0.0085	0.095	0.1498	0.1272			0.1914	0.131	0.0122	0.1503	0.1796		0.1432
-12.5	-0.4234	0.11	0.0806	0.1555	0.0324	0.1231	0.106	0.1297	0.2145	0.1341	0.1262	0.1526	0.0735	-0.059	0.0715	0.1757	0.1756	0.1436	0.0364		0.1276	0.2989	0.0909	0.1397	0.0541	0.0443	0.1602	0.1467	0.0484	0.1348	0.0544	0.0375	0.0268	0.0522	0.15	0.1798	0.0588	0.0911	0.1367	0.1517			0.189	0.1599	0.0073	0.1578	0.1709		0.1102
-12.4	-0.2393	0.0619	0.0748	0.1648	0.0351	0.0909	0.0296	0.0778	0.1306	0.0679	0.1726	0.148	0.1036	-0.0827	0.07	0.1953	0.1757	0.1471	0.0102		0.0717	0.1751	0.0385	0.0877	0.0965	-0.0455	0.091	0.1298	0.047	0.1503	0.0841	0.0539	0.0554	0.0788	0.0847	0.2556	0.1035	0.1135	0.086	0.1413			0.1767	0.1338	0.0024	0.135	0.1526		0.1791
-12.3	-0.3177	0.107	0.1212	0.1866	0.0478	0.083	0.055	0.0869	0.1712	0.0509	0.2307	0.141	0.1353	0.0382	0.0454	0.2289	0.1884	0.123	-0.0308		0.0988	0.2122	0.0851	0.14	0.1354	0.021	0.1151	0.1238	0.0088	0.2293	0.105	0.0347	0.1167	0.1074	0.1261	0.2584	0.137	0.1268	0.1465	0.1353			0.1834	0.1535	0.0254	0.1346	0.1721		0.2276
-12.2	-0.3115	0.0784	0.1034	0.1519	0.0381	0.0835	0.063	0.0727	0.1631	0.0497	0.121	0.0809	0.1058	0.0046	0.0348	0.1203	0.1003	0.0284	-0.086		0.0922	0.173	0.0634	0.1225	0.0678	0.0195	0.1447	0.1623	0.0275	0.1798	0.0645	0.054	0.074	0.074	0.107	0.1705	0.0536	0.0969	0.1286	0.145			0.1652	0.1843	0.0334	0.1424	0.1608		0.107
-12.1	-0.2187	0.0706	0.1095	0.1968	0.0594	0.0779	0.049	0.0729	0.1429	0.0155	0.1323	0.1373	0.1341	0.0032	0.0519	0.1936	0.1511	0.1266	-0.211		0.0669	0.1046	0.0523	0.1111	0.0762	0.0503	0.1395	0.2356	0.0286	0.2317	0.098	0.0875	0.092	0.0998	0.0746	0.197	0.0654	0.1207	0.1275	0.1447			0.1439	0.1245	0.021	0.135	0.1435		0.135
-12	-0.1862	0.1095	0.1184	0.179	0.0797	0.0759	0.0644	0.0767	0.1625	0.0205	0.1201	0.0861	0.118	0.0154	0.0484	0.1762	0.1722	0.124	-0.1688		0.0682	0.1204	0.0792	0.1039	0.0651	0.054	0.1598	0.2571	0.0089	0.1771	0.106	0.0479	0.061	0.1128	0.0758	0.187	0.0502	0.1004	0.1069	0.1474			0.1407	0.133	0.0356	0.1293	0.1385		0.1277
-11.9	-0.2206	0.1718	0.1239	0.1763	0.0891	0.0807	0.0745	0.0715	0.1417	0.0314	0.1187	0.0834	0.1227	0.0133	0.0601	0.1759	0.1856	0.1368	0.049		0.0741	0.1404	0.0439	0.0739	0.064	0.0329	0.1287	0.1919	0.0055	0.2223	0.1014	0.0398	0.0667	0.1217	0.1015	0.1665	0.0545	0.0935	0.095	0.1233	0.0985		0.1485	0.143	0.0395	0.1557	0.1288		0.1181
-11.8	-0.3546	0.2231	0.1077	0.1042	0.0589	0.1498	0.1413	0.1424	0.1523	0.0485	0.1719	0.0601	0.1171	0.0348	0.0594	0.1193	0.1128	0.1108	0.0049		0.1232	0.2325	0.1057	0.133	0.0913	0.0502	0.2164	0.1623	0.0232	0.2214	0.0743	0.042	0.0566	0.0989	0.1492	0.1833	0.0513	0.1224	0.2091	0.1418	0.1613		0.1575	0.1249	0.0696	0.1439	0.102		0.1422
-11.7	-0.2446	0.1296	0.1402	0.1206	0.0806	0.0887	0.0756	0.0732	0.1523	0.0354	0.1535	0.0809	0.1157	0.0045	0.0549	0.1479	0.0766	0.1375	0.0107		0.0758	0.0874	0.0822	0.0521	0.0806	0.0389	0.1186	0.1943	0.0381	0.2201	0.0576	0.0764	0.0698	0.1072	0.0462	0.1983	0.0753	0.0894	0.1197	0.1411	0.0708		0.1696	0.1515	0.0953	0.1497	0.0974		0.1187
-11.6	-0.3425	0.1521	0.1072	0.1618	0.0427	0.1257	0.1295	0.1022	0.2123	0.0331	0.2147	0.0888	0.1948	0.0172	0.0476	0.1376	0.0595	0.1191	0.0027	0.2255	0.096	0.097	0.1242	0.0903	0.0565	0.0562	0.1744	0.2487	0.0211	0.3067	0.0914	0.0718	0.1083	0.1643	0.0465	0.3046	0.1151	0.1181	0.1478	0.1214	0.0917		0.1585	0.0811	0.116	0.1987	0.0692		0.2119
-11.5	-0.3932	0.1141	0.0958	0.1591	0.0545	0.1183	0.1195	0.1031	0.1987	0.0162	0.1785	0.1042	0.1617	0.0004	0.0263	0.1109	0.1141	0.1211	0.0121	0.2092	0.0892	0.1206	0.1077	0.0975	0.0536	0.0679	0.1288	0.2057	0.0041	0.2304	0.1036	0.0342	0.084	0.1609	0.0246	0.2526	0.0905	0.1001	0.1235	0.0978	0.0672		0.1387	0.0927	0.0937	0.1789	0.05		0.1771
-11.4	-0.3506	0.1618	0.1359	0.1917	0.0155	0.148	0.0833	0.121	0.2497	0.0022	0.1689	0.1618	0.1628	0.0093	0.0487	0.164	0.2691	0.1728	0.1046	0.3262	0.0902	0.1817	0.1278	0.1091	0.0821	0.0748	0.1252	0.1632	0.0374	0.2262	0.1606	0.0364	0.0496	0.1599	0.0384	0.2309	0.0824	0.1285	0.1419	0.0515	0.1423		0.1544	0.1285	0.1036	0.1979	0.095		0.1515
-11.3	-0.1989	0.0817	0.1091	0.1629	0.0116	0.1003	0.0415	0.0947	0.1437	0.0021	0.1673	0.1304	0.1636	0.0031	0.0388	0.1548	0.2401	0.1572	0.0943	0.2863	0.0649	0.0988	0.0952	0.0497	0.0787	0.0564	0.0395	0.1624	0.0562	0.2232	0.1582	0.0553	0.045	0.1472	0.0227	0.2367	0.0805	0.1253	0.1048	0.081	0.0878		0.1388	0.107	0.1062	0.1803	0.1426		0.1473
-11.2	-0.2373	0.1197	0.0504	0.103	0.0755	0.1177	0.0905	0.1147	0.1767	0.0132	0.1776	0.0574	0.1768	0.0044	0.036	0.0906	0.1216	0.1138	0.1509	0.1861	0.0987	0.0986	0.1399	0.0723	0.047	0.098	0.0835	0.1865	0.0676	0.2064	0.1398	0.1101	0.0405	0.102	0.0031	0.2058	0.0471	0.0592	0.1373	0.1299	0.1187		0.1569	0.1161	0.1596	0.2329	0.1282		0.1672
-11.1	-0.2263	0.1665	0.1125	0.1935	0.1693	0.0935	0.1345	0.1117	0.1947	0.0099	0.1694	0.1192	0.1764	0.0034	0.0523	0.2005	0.1819	0.2104	0.0818	0.3278	0.126	0.068	0.1597	0.0883	0.0415	0.1316	0.1328	0.1518	0.064	0.2141	0.146	0.0956	0.0621	0.1013	0.0124	0.204	0.037	0.0424	0.1437	0.0874	0.1336		0.1054	0.0759	0.1027	0.1163	0.0594		0.1676
-11	-0.1646	0.1915	0.0909	0.1246	0.051	0.0221	0.1675	0.1186	0.2026	0.0267	0.0746	0.079	0.1119	0.0049	0.0411	0.0712	0.0837	0.0913	0.0687	0.1486	0.1227	0.0189	0.1544	0.0981	0.0177	0.1038	0.0713	0.1856	0.0285	0.1615	0.0768	0.0302	0.0914	0.094	0.0166	0.1162	0.0226	0.0292	0.1532	0.1138	0.1405		0.1544	0.1255	0.1495	0.126	0.0793		0.1142
-10.9	-0.1656	0.1758	0.1055	0.1546	0.0381	0.0142	0.1635	0.1284	0.1768	0.0334	0.1604	0.1632	0.1701	0.0075	0.0657	0.1698	0.1209	0.1574	0.0614	0.141	0.1029	0.0111	0.1697	0.1071	0.0397	0.1037	0.0806	0.1526	0.0836	0.2176	0.1584	0.4317	0.1212	0.1348	0.0156	0.1407	0.0282	0.0966	0.1295	0.1893	0.1055		0.131	0.1561	0.1021	0.1893	0.0852		0.1765
-10.8	-0.184	0.2178	0.124	0.1432	0.0284	0.0388	0.108	0.1734	0.2421	-0.0783	0.1712	0.1797	0.1647	0.0036	0.0305	0.2045	0.1278	0.1802	0.0728	0.1334	0.1551	0.0068	0.1691	0.1374	0.0496	0.1281	0.1573	0.1657	0.0178	0.2023	0.2027	0.2829	0.0695	0.1157	0.0342	0.1882	0.0004	0.1743	0.1514	0.1865	0.1172		0.1481	0.1693	0.1187	0.1741	0.075		0.1638
-10.7	-0.0421	0.1762	0.0929	0.142	0.0054	0.0325	0.0642	0.1216	0.1998	-0.086	0.161	0.1355	0.1704	0.0082	0.008	0.1336	0.0949	0.1063	0.0964	0.1149	0.1252	0.0072	0.1505	0.106	0.0475	0.0893	0.1611	0.1818	0.0373	0.2129	0.2149	-0.3048	0.0692	0.1099	0.0372	0.2054	0.0123	0.1663	0.1034	0.1506	0.0928		0.1717	0.181	0.1197	0.1912	0.0525		0.1595
-10.6	0.1936	0.1553	0.1161	0.1101	0.0109	0.0253	0.0736	0.0404	0.1833	-0.1493	0.1477	0.1839	0.161	0.0373	0.0212	0.1603	0.0871	0.1426	0.0747	0.1792	0.1143	-0.1355	0.1534	0.1071	0.0412	0.0891	0.115	0.2299	0.1288	0.1419	0.2035	0.4266	0.1032	0.1164	0.0353	0.2362	0.0329	0.1131	0.1391	0.1367	0.1325		0.1276	0.1912	0.1192	0.1951	0.0614		0.1763
-10.5	0.1483	0.0827	0.1188	0.1212	0.0208	0.0156	0.0461	0.0423	0.0968	-0.1064	0.1352	0.1866	0.1551	-0.0662	0.051	0.1369	0.0525	0.1253	0.1058	0.1887	0.0788	-0.0946	0.0918	0.0665	0.0393	0.053	0.0088	0.2559	0.1378	0.1385	0.1984	0.4349	0.1038	0.1213	0.0632	0.2321	0.0313	0.1003	0.1675	0.1306	0.1028	0.1255	0.1352	0.2669	0.1353	0.1796	0.0472		0.1797
-10.4	0.1237	0.1089	0.1246	0.0868	0.0577	0.0101	0.069	0.05	0.1006	-0.1334	0.068	0.1874	0.0703	-0.0828	0.129	0.142	0.1097	0.1301	0.1278	0.1618	0.0871	-0.1307	0.1066	0.0514	0.0113	0.0247	0.0127	0.2094	0.063	0.1459	0.0871	0.3005	0.0378	0.0782	0.0174	0.1366	0.0166	0.058	0.1235	0.1341	0.1054	0.1472	0.1422	0.1355	0.1229	0.1951	0.0581		0.0776
-10.3	0.1716	0.1354	0.1015	0.1274	0.0266	0.0096	0.1004	0.0555	0.1509	-0.2099	0.1558	0.1386	0.1243	-0.1724	0.0481	0.1426	0.1004	0.1191	0.1082	0.1495	0.1099	-0.2336	0.132	0.064	0.0219	0.0271	0.0204	0.1698	0.085	0.2429	0.1897	-0.0789	0.0829	0.1772	0.0159	0.2839	0.0424	0.1376	0.1274	0.128	0.1052	0.1834	0.1629	0.1122	0.1356	0.1521	0.0694		0.1803
-10.2	0.1722	0.152	0.1086	0.1542	0.0314	0.004	0.1865	0.0523	0.2658	-0.4323	0.1375	0.1488	0.1125	-0.1364	0.0335	0.1438	0.0923	0.1257	0.1183	0.1552	0.1467	-0.2837	0.1976	0.0709	0.0243	0.047	0.0159	0.1597	0.0846	0.1786	0.1881	0.4103	0.0772	0.1691	0.0487	0.2439	0.0349	0.1236	0.2184	0.1246	0.2421	0.3315	0.19	0.1457	0.125	0.1595	0.0532		0.163
-10.1	0.0806	0.0941	0.1364	0.207	0.0614	0.0211	0.0851	0.0441	0.1348	-0.2264	0.0883	0.2381	0.1205	-0.0458	0.0464	0.1812	0.2119	0.1523	0.0717	0.2206	0.0755	-0.1392	0.1119	0.0504	0.046	0.0343	0.0178	0.1455	0.1342	0.1369	0.1902	0.0758	0.0737	0.1406	0.0521	0.2315	0.0242	0.1012	0.0971	0.1226	0.1387	0.1812	0.1597	0.1306	0.1419	0.134	0.0057		0.1203
-10	0.0631	0.0965	0.1204	0.1948	0.0514	-0.0597	0.0805	0.0326	0.1416	-0.2368	0.0749	0.2072	0.1336	-0.0286	0.0393	0.166	0.1834	0.127	0.066	0.1764	0.0926	-0.0915	0.0886	0.0626	0.0475	0.0297	0.0026	0.16	0.1277	0.1559	0.1912	0.0672	0.0788	0.1415	0.1021	0.2387	0.0136	0.1011	0.0892	0.1726	0.1295	0.1385	0.1872	0.1134	0.1355	0.0734	0.0212		0.1238
-9.9	0.1275	0.1901	0.1194	0.1241	0.0115	-0.2272	0.1077	0.0981	0.2649	-0.4437	0.039	0.1382	0.0875	-0.0285	0.018	0.1065	0.1187	0.0853	0.0864	0.0881	0.1801	-0.1385	0.1347	0.1667	0.0248	0.0585	0.0224	0.159	0.0776	0.1345	0.1309	0.2615	0.0522	0.1125	0.1702	0.148	0.0145	0.0657	0.1509	0.2033	0.2264	0.1853	0.1672	0.0901	0.1327	0.0886	0.0374		0.101
-9.8	0.1269	0.1713	0.1387	0.1658	0.0373	-0.2334	0.0714	0.1099	0.2237	-0.3773	0.1073	0.1592	0.1599	-0.0662	0.0208	0.1421	0.1336	0.1386	0.0829	0.1282	0.1488	-0.11	0.1128	0.1571	0.0385	0.0493	0.0247	0.1477	0.13	0.1715	0.1881	0.4413	0.0737	0.1923	0.1257	0.2075	0.0253	0.1274	0.117	0.2424	0.198	0.1566	0.1415	0.1027	0.0988	0.1106	0.0078		0.1656
-9.7	0.1111	0.093	0.157	0.2714	0.065	-0.1719	0.0513	0.1062	0.166	-0.2313	0.0981	0.2037	0.1053	-0.0531	0.0279	0.209	0.1835	0.2731	0.066	0.2154	0.0737	0.0361	0.0723	0.0918	0.0086	0.0234	0.0062	0.1458	0.0926	0.1153	0.109	0.0526	0.065	0.0895	0.1227	0.0996	0.0017	0.0888	0.0802	0.1907	0.1392	0.1173	0.1788	0.1312	0.1101	0.12	0.009		0.0678
-9.6	0.1337	0.0933	0.1376	0.258	0.0614	-0.226	0.0886	0.1113	0.1977	-0.2612	0.1969	0.1647	0.2	-0.079	0.022	0.1752	0.1701	0.1861	0.036	0.2273	0.1028	0.025	0.0957	0.0985	0.0439	0.0259	0.0015	0.1189	0.1541	0.1992	0.1934	0.0844	0.1317	0.1553	0.1359	0.2602	0.0319	0.2029	0.1119	0.1735	0.1654	0.1198	0.1435	0.1609	0.1407	0.1065	0.0297		0.1567
-9.5	0.105	0.1339	0.1306	0.2746	0.0558	-0.235	0.0925	0.0457	0.1509	-0.2708	0.2064	0.1591	0.2047	0.0363	0.0132	0.1785	0.1679	0.177	0.0298	0.2237	0.0886	0.0278	0.0877	0.1094	0.0732	0.0358	0.0263	0.1144	0.1463	0.1797	0.1704	0.0813	0.1381	0.1502	0.0658	0.2749	0.0396	0.2044	0.1263	0.1716	0.1667	0.114	0.1379	0.1837	0.1641	0.0925	0.0305		0.1825
-9.4	0.0377	0.1521	0.0784	0.172	0.0385	-0.2091	0.042	0.036	0.1088	-0.2564	0.11	0.0801	0.1308	0.0084	0.0031	0.1336	0.0942	0.1168	0.0431	0.1165	0.0974	0.072	0.117	0.1131	0.0452	0.0302	0.0374	0.0682	0.0855	0.0933	0.0852	0.0342	0.0866	0.074	0.0843	0.1198	0.0104	0.0972	0.122	0.1674	0.1456	0.0942	0.1228	0.1727	0.1582	0.1472	0.0312		0.0951
-9.3	0.0348	0.1322	0.0982	0.1746	0.0587	-0.1287	0.0294	0.1053	0.1248	-0.1727	0.1432	0.1239	0.2116	0.0037	0.0026	0.1656	0.0887	0.1545	0.0762	0.1461	0.1061	0.0902	0.1736	0.1153	0.0632	0.012	0.0235	0.0878	0.1917	0.1504	0.1576	0.0699	0.134	0.1242	0.1153	0.1292	0.0346	0.151	0.1388	0.1417	0.1475	0.166	0.0995	0.0946	0.1447	0.1684	0.009		0.1129
-9.2	0.0946	0.1478	0.0981	0.235	0.0703	-0.087	0.0151	0.1191	0.1536	-0.0911	0.1364	0.1786	0.1922	0.0066	0.0048	0.1549	0.0193	0.1557	0.0891	0.1945	0.0926	0.0801	0.1505	0.0938	0.0553	0.0231	0.0037	0.0864	0.2015	0.14	0.1613	0.0831	0.122	0.1347	0.0877	0.1227	0.0418	0.1278	0.1254	0.1531	0.0878	0.2411	0.1169	0.0975	0.1475	0.1713	0.0394		0.1089
-9.1	0.0936	0.1433	0.073	0.2004	0.0673	-0.1121	0.0096	0.0963	0.1777	0.0172	0.0697	0.1556	0.099	0.0073	0.0044	0.1905	0.0037	0.1476	0.0626	0.1951	0.0841	0.1021	0.1547	0.0924	0.0132	0.006	0.0083	0.0869	0.1108	0.0842	0.104	0.0513	0.0751	0.1123	0.0664	0.0569	0.0088	0.0626	0.1264	0.1137	0.0597	0.1856	0.1179	0.0897	0.1126	0.1248	0.0406		0.0618
-9	0.075	0.1549	0.0692	0.192	0.0648	-0.1517	0.0608	0.0812	0.1888	0.0482	0.0958	0.0729	0.1507	0.0081	0.0071	0.1728	0.0571	0.1486	0.0653	0.1855	0.1761	0.1454	0.2057	0.1131	0.0119	0.0031	0.0226	0.0701	0.1511	0.0949	0.1031	0.0665	0.1203	0.1483	0.0955	0.084	0.0133	0.117	0.15	0.1109	0.0893	0.137	0.146	0.1246	0.1418	0.1316	0.0209		0.0862
-8.9	0.1064	0.1322	0.0443	0.2168	0.071	-0.1563	0.0383	0.0749	0.1692	0.081	0.1469	0.0832	0.2167	0.0024	0.0098	0.1799	-0.1233	0.133	0.0901	0.218	0.1817	0.2456	0.182	0.1307	0.0312	0.0106	0.0194	0.0393	0.1905	0.0633	0.1175	0.1068	0.1081	0.2156	0.1122	0.1878	0.0631	0.2191	0.1493	0.138	0.0643	0.1572	0.1679	0.1321	0.1312	0.117	0.0137		0.1743
-8.8	0.1482	0.1085	0.0266	0.1914	0.0751	-0.0884	0.043	0.0436	0.1916	0.0836	0.0921	0.0734	0.104	0.002	0.0053	0.1751	-0.204	0.1463	0.0821	0.1932	0.1054	0.266	0.1375	0.1337	0.0181	0.0187	0.0253	0.0378	0.094	0.043	0.0745	0.0649	0.0659	0.1181	0.1191	0.1078	0.0557	0.1219	0.0994	0.1268	0.096	0.1836	0.163	0.1314	0.1438	0.1084	0.0112		0.1024
-8.7	0.2563	0.1634	0.0479	0.1688	0.0772	-0.1109	-0.0743	0.0652	0.2267	0.08	0.1008	0.0626	0.1125	0.0006	0.0007	0.1194	-0.2641	0.1443	0.0822	0.1808	0.1248	0.331	0.2135	0.1272	0.0128	0.0021	0.0411	0.0205	0.0818	0.0331	0.0706	0.0564	0.0903	0.1117	0.1378	0.0773	0.0296	0.1007	0.1387	0.1315	0.157	0.2546	0.1288	0.1134	0.1127	0.1477	0.0136		0.0932
-8.6	0.1354	0.0659	0.0238	0.1585	0.0619	-0.0316	-0.1392	0.0345	0.1456	0.0699	0.1068	0.0961	0.1608	0.0196	0.0093	0.1514	-0.248	0.146	0.066	0.1662	0.0748	0.1164	0.1509	0.04	0.0134	0.002	0.0112	0.0219	0.1418	0.0991	0.0918	0.0686	0.1137	0.1748	0.0779	0.1726	0.0356	0.178	0.0931	0.1568	0.1049	0.0874	0.1239	0.1144	0.1096	0.1312	0.0115		0.1429
-8.5	0.1353	0.1379	0.0067	0.1789	0.0479	0.04	-0.181	0.0699	0.163	0.1377	0.1385	0.1184	0.1976	0.0041	0.0014	0.1454	-0.1356	0.123	0.058	0.1602	0.1131	0.2015	0.1564	0.0892	0.0072	0.0066	0.0295	0.0248	0.1288	0.0617	0.0925	0.0753	0.0853	0.1371	0.07	0.1992	0.0497	0.2063	0.1322	0.1646	0.1207	0.1359	0.1473	0.0831	0.1353	0.1541	0.0062		0.1504
-8.4	0.1222	0.1928	0.0052	0.1904	0.0369	0.0282	-0.1231	0.0752	0.1781	0.1109	0.083	0.1413	0.119	0.0069	0.005	0.1477	-0.1234	0.1151	0.0519	0.131	0.1166	0.2149	0.1576	0.1454	0.0083	0.0027	0.0133	0.0278	0.0685	0.0497	0.0916	0.0663	0.0385	0.0777	0.051	0.1329	0.065	0.1263	0.1427	0.1284	0.1419	0.0982	0.181	0.0885	0.1668	0.2374	0.0064		0.0923
-8.3	0.114	0.1632	0.0019	0.2182	0.0378	0.0478	-0.1053	0.0759	0.1965	0.1073	0.1186	0.1327	0.1521	0.0211	0.0049	0.1646	-0.0811	0.1351	0.0583	0.0774	0.1098	0.2197	0.1534	0.1596	0.0103	0.0129	0.0248	0.013	0.0902	0.0813	0.1472	0.0934	0.0464	0.1167	0.0689	0.1947	0.0837	0.1884	0.1356	0.1164	0.1409	0.1145	0.1859	0.0894	0.1397	0.2075	0.063		0.1424
-8.2	0.0886	0.1313	0.0071	0.208	0.0169	0.0113	-0.1102	0.1246	0.177	0.0933	0.1109	0.1242	0.1322	0.0187	0.0069	0.1577	-0.1151	0.1602	0.0546	0.0226	0.1197	0.2426	0.1379	0.1034	0.0121	0.0008	0.033	0.0097	0.0837	0.0828	0.1461	0.0761	0.026	0.1464	0.1059	0.1717	0.0912	0.1748	0.1394	0.1108	0.1382	0.1129	0.1129	0.1266	0.1269	0.1637	0.0447		0.1439
-8.1	0.0926	0.1611	0.0092	0.2068	0.0443	0.0154	-0.1364	0.1422	0.1757	0.0525	0.121	0.183	0.1586	0.0514	0.0119	0.1547	-0.1669	0.1647	0.0457	0.0836	0.0995	0.1764	0.1456	0.1118	0.0055	0.0016	0.0304	0.0098	0.0827	0.1819	0.1712	0.0853	0.0099	0.1499	0.1355	0.2523	0.0584	0.156	0.1225	0.121	0.1222	0.1386	0.1386	0.1234	0.1257	0.1509	0.065		0.1321
-8	0.1237	0.1616	0.0174	0.206	0.0366	0.0099	-0.165	0.1057	0.2204	0.0442	0.0654	0.1818	0.1115	0.0203	0.0037	0.1449	-0.196	0.156	0.039	0.1217	0.0935	0.1656	0.1276	0.1072	0.007	0.0049	0.0349	0.0058	0.0619	0.1126	0.1067	0.0352	0.0096	0.0864	0.0898	0.1627	0.0413	0.0836	0.0854	0.1017	0.0885	0.2021	0.138	0.0888	0.1096	0.1439	0.0685		0.0754
-7.9	0.1187	0.1705	0.0287	0.2077	0.0078	0.0038	-0.1319	0.1036	0.2013	0.032	0.0991	0.173	0.1258	0.0161	0.0014	0.1663	-0.2179	0.1729	0.0523	0.146	0.0846	0.1734	0.1256	0.1076	0.006	0.0141	0.0385	0.0039	0.0979	0.1029	0.1296	0.0668	0.0078	0.1203	0.0796	0.2054	0.066	0.1069	0.0522	0.0795	0.0595	0.182	0.1233	0.09	0.1224	0.1074	0.126		0.0947
-7.8	0.0924	0.1472	0.0179	0.2108	0.0241	0.0645	-0.1396	0.1161	0.1572	0.0574	0.172	0.1795	0.178	0.0077	0.0121	0.171	-0.1995	0.1366	0.0465	0.1766	0.1001	0.1422	0.1336	0.1177	0.0107	0.0236	0.0213	0.0631	0.2019	0.109	0.117	0.1259	0.1114	0.1633	0.0906	0.287	0.1313	0.2074	0.0784	0.1445	0.0708	0.1583	0.1839	0.0752	0.1022	0.1756	0.1799		0.129
-7.7	0.1143	0.136	0.0012	0.1967	0.0248	0.0447	-0.1649	0.0929	0.1671	0.0589	0.0997	0.161	0.0947	0.0046	0.0077	0.1483	0.0602	0.1093	0.1051	0.1438	0.1222	0.146	0.1167	0.1166	0.0019	0.0181	0.0047	0.0598	0.0692	0.0971	0.0032	0.0622	0.13	0.0775	0.0821	0.1621	0.0842	0.1124	0.0853	0.161	0.1189	0.1331	0.1701	0.1516	0.1144	0.2008	0.0954	0.115	0.0894
-7.6	0.1106	0.1775	0.0029	0.1604	0.0149	0.0204	-0.0985	0.0927	0.1714	0.0555	0.1769	0.1788	0.1683	0.0096	0.0037	0.154	0.0681	0.0922	0.086	0.0739	0.1444	0.2406	0.1195	0.1042	0.0117	0.0509	0.0373	0.103	0.0976	0.1609	-0.0453	0.0979	0.235	0.1868	0.0957	0.2861	0.1621	0.1832	0.059	0.1688	0.1084	0.1401	0.194	0.1792	0.0899	0.1997	0.0861	0.1691	0.1519
-7.5	0.0725	0.1573	0.0021	0.1856	0.0063	0.0834	0.0126	0.1005	0.1853	0.0886	0.1837	0.1764	0.1669	0.0071	0.001	0.1703	0.0097	0.1008	0.0678	0.0993	0.1298	0.2118	0.1161	0.0961	0.006	0.036	0.0934	0.0655	0.1117	0.1519	-0.0507	0.0956	0.2099	0.2047	0.0573	0.2905	0.1495	0.1587	0.0964	0.1837	0.1041	0.1102	0.161	0.1783	0.1214	0.1893	0.0447	0.1418	0.133
-7.4	0.0527	0.1223	0.0018	0.2289	0.0179	0.1168	0.0247	0.0848	0.1828	0.1176	0.128	0.1114	0.1193	0.0155	0.0127	0.1364	0.0228	0.1078	0.0472	0.1059	0.1172	0.1494	0.1169	0.0918	0.0225	0.0081	0.091	0.0831	0.1011	0.1036	-0.0162	0.0675	0.0982	0.1117	0.0435	0.2051	0.1101	0.086	0.1016	0.1395	0.0931	0.141	0.146	0.1815	0.1269	0.1854	0.0282	0.1278	0.0993
-7.3	0.0793	0.1149	0.005	0.235	0.0154	0.1059	0.0364	0.1296	0.079	0.1689	0.1042	0.0705	0.1286	0.0071	0.0089	0.1632	0.0577	0.1089	0.0532	0.0963	0.1345	0.0457	0.0909	0.1001	0.025	-0.0328	0.0689	0.1224	0.0889	0.1037	-0.0525	0.0576	0.1048	0.1233	0.015	0.1838	0.08	0.0965	0.0682	0.1219	0.0986	0.1479	0.1985	0.1627	0.1458	0.1872	0.0524	0.1294	0.1346
-7.2	0.1498	0.154	0.0564	0.2111	0.0223	0.1315	0.1462	0.1584	0.1414	0.2049	0.0781	0.0183	0.1136	0.0042	0.0079	0.1731	0.1619	0.1119	0.0847	0.0715	0.1581	0.1177	0.1558	0.0861	0.008	-0.0349	0.1204	0.1079	0.0444	0.0786	-0.0702	0.0424	0.0888	0.1146	0.0249	0.1448	0.023	0.0782	0.1137	0.1168	0.1204	0.1898	0.161	0.1309	0.1879	0.2097	0.0471	0.1564	0.115
-7.1	0.1118	0.1443	-0.1112	0.1969	0.0266	0.0549	0.2032	0.1156	0.1603	0.118	0.1283	0.0185	0.1333	0.0176	0.0092	0.1777	0.2186	0.0979	0.0589	0.0796	0.1692	0.0638	0.1184	0.0807	0.0185	-0.0432	0.1257	0.0998	0.0621	0.1305	-0.0234	0.1028	0.1382	0.1661	0.0104	0.2681	0.0533	0.0792	0.0995	0.1301	0.1321	0.1483	0.1707	0.0839	0.2016	0.2379	0.0059	0.1504	0.2064
-7	0.137	0.143	-0.2082	0.1534	-0.102	0.0212	0.1526	0.1889	0.1073	0.1128	0.1218	0.014	0.1221	0.0405	0.0357	0.1666	0.2321	0.127	0.0318	0.0369	0.1451	0.0386	0.1442	0.0882	0.027	-0.0342	0.0353	0.1165	0.0765	0.1403	-0.0183	0.0971	0.1306	0.1683	0.0762	0.2673	0.073	0.0878	0.1123	0.1227	0.1416	0.1287	0.1625	0.0905	0.1789	0.244	0.0224	0.1423	0.2103
-6.9	0.1286	0.1552	-0.1543	0.1749	-0.1054	0.012	0.1475	0.1814	0.0999	0.1137	0.0821	0.002	0.1189	0.0775	0.0157	0.1483	0.1591	0.1262	0.0163	0.0478	0.1259	0.0133	0.157	0.088	0.0313	-0.0432	0.0323	0.124	0.0788	0.0958	-0.0494	0.0514	0.0452	0.0849	0.0899	0.161	0.0903	0.0912	0.1131	0.1246	0.1379	0.1474	0.1465	0.1108	0.2037	0.183	0.0561	0.1334	0.1127
-6.8	0.0712	0.0789	-0.1328	0.1678	-0.1084	0.0075	0.0518	0.0767	0.0624	0.0826	0.0835	0.0012	0.1469	0.0787	0.0246	0.1747	0.1215	0.1408	0.0033	0.075	0.0788	0.0195	0.1009	0.0734	0.0275	0.033	0.0127	0.107	0.0805	0.1754	-0.051	0.0473	0.0236	0.0919	0.0855	0.2011	0.0413	0.0855	0.0589	0.1159	0.0925	0.1251	0.2343	0.1426	0.1963	0.1294	0.017	0.1366	0.106
-6.7	0.1192	0.0997	-0.1209	0.1629	0.0692	0.015	0.0646	0.1044	0.0984	0.1328	0.0811	0.012	0.1543	0.0838	0.0121	0.1915	0.1099	0.0912	0.0138	0.1239	0.1023	0.0139	0.1321	0.102	0.027	0.0173	0.0099	0.1146	0.0793	0.1861	-0.0424	0.0523	0.0281	0.0799	0.1046	0.1831	0.0542	0.1113	0.0708	0.1297	0.1121	0.1676	0.2226	0.1455	0.1975	0.1592	0.0484	0.1416	0.1238
-6.6	0.1603	0.1355	-0.1249	0.1596	0.0389	0.0055	0.0766	0.1027	0.0695	0.188	0.1267	0.0105	0.2004	0.076	0.0088	0.1793	0.0793	0.1157	0.0139	0.1392	0.1194	0.007	0.1428	0.1105	0.036	0.0123	0.0097	0.1869	0.0909	0.1412	-0.0451	0.0662	0.0464	0.1282	0.114	0.1733	0.0458	0.115	0.0659	0.1198	0.1341	0.1892	0.283	0.1543	0.1709	0.196	0.0677	0.128	0.1441
-6.5	0.1628	0.1273	-0.1768	0.1941	0.0221	0.0043	0.046	0.0632	0.0683	0.126	0.1136	0.0069	0.2111	0.1018	0.0234	0.2211	0.0921	0.1192	0.0151	0.1571	0.1347	0.0043	0.152	0.1052	0.0355	0.0165	0.0386	0.1644	0.0782	0.0933	-0.0381	0.0851	0.0576	0.1366	0.1038	0.1904	0.0683	0.1152	0.0621	0.1289	0.1115	0.1674	0.265	0.1425	0.1363	0.1755	0.0571	0.1198	0.1246
-6.4	0.1448	0.117	-0.1202	0.1975	0.0205	0.0107	0.0571	0.0638	0.0966	0.1188	0.1122	0.0078	0.1682	0.0391	0.0412	0.2122	0.0808	0.1417	0.0208	0.151	0.1561	0.0026	0.1362	0.0798	0.0165	0.0411	0.0284	0.149	0.0235	0.0974	-0.0788	0.0884	0.0152	0.1206	0.0954	0.1628	0.0647	0.0943	0.0507	0.1329	0.0886	0.1647	0.2508	0.162	0.1095	0.1385	0.0346	0.1192	0.1137
-6.3	0.1807	0.1771	0.0525	0.1804	0.0227	0.0386	0.1691	0.1484	0.2167	0.2245	0.1112	0.0018	0.1613	0.034	0.0626	0.1747	0.0574	0.1243	0.0519	0.176	0.2493	0.0015	0.2094	0.1316	0.0389	0.0718	0.0189	0.1474	0.0485	0.0824	-0.0947	0.091	0.0238	0.1311	0.1347	0.1891	0.0706	0.0969	0.0962	0.1485	0.1124	0.1435	0.2126	0.1944	0.1167	0.133	0.0541	0.1129	0.1153
-6.2	0.12	0.1194	0.033	0.1947	0.0103	0.0201	0.1639	0.1112	0.1381	0.1824	0.128	0.0037	0.168	0.0112	0.0931	0.186	0.0052	0.1496	-0.206	0.1819	0.1273	0.0268	0.1765	0.1031	0.0642	0.0521	0.0156	0.1658	0.0976	0.1129	-0.0672	0.0664	0.0039	0.1316	0.0868	0.1813	0.0969	0.1199	0.0674	0.1734	0.0937	0.0797	0.2152	0.1268	0.1766	0.1083	0.032	0.1442	0.14
-6.1	0.0864	0.0917	0.009	0.1804	0.0156	0.0157	0.1464	0.0663	0.0794	0.1499	0.1468	0.0261	0.2196	0.0329	0.0648	0.2119	0.0186	0.175	-0.2651	0.1976	0.0975	-0.064	0.1256	0.0758	0.0409	0.0583	0.0135	0.1107	0.1212	0.0728	-0.08	0.049	0.0104	0.1512	0.084	0.2433	0.1151	0.1511	0.061	0.1818	0.0707	0.0626	0.1845	0.0919	0.1455	0.0433	0.0982	0.0944	0.1887
-6	0.1433	0.1862	0.0062	0.1511	0.0117	0.0466	0.2092	0.0909	0.0706	0.2239	0.0935	0.0244	0.1184	0.0203	0.0561	0.1876	0.0289	0.126	-0.2893	0.1284	0.1323	-0.1143	0.2117	0.0929	0.044	0.0837	0.0598	0.1278	0.043	0.0899	0.0214	0.0355	0.003	0.113	0.1055	0.1769	0.055	0.1012	0.1185	0.1711	0.0935	0.1154	0.1784	0.1137	0.1555	0.0591	0.109	0.1061	0.1198
-5.9	0.0881	0.1064	0.0107	0.1469	0.0081	0.0343	0.1158	0.0756	0.0656	0.1217	0.1237	0.0059	0.1594	0.0399	0.062	0.1843	0.0199	0.1129	-0.2664	0.1152	0.0825	-0.0877	0.1167	0.074	0.0543	0.0376	-0.056	0.1639	0.0286	0.1381	0.026	0.0649	0.0057	0.1523	0.045	0.238	0.082	0.1347	0.0918	0.1404	0.0771	0.0922	0.1828	0.1209	0.1317	0.0274	0.1008	0.1129	0.1411
-5.8	0.098	0.1302	0.0016	0.1872	0.0163	0.0896	0.1258	0.1005	0.1345	0.1998	0.1302	0.0508	0.1477	0.0184	0.1202	0.1919	0.0511	0.1375	-0.2522	0.1732	0.0733	-0.1975	0.1428	0.1037	0.0529	0.0162	-0.2053	0.153	0.037	0.1384	0.0165	0.0701	0.0163	0.133	0.1252	0.2174	0.0862	0.1204	0.1398	0.1611	0.0784	0.088	0.1732	0.1486	0.0979	0.0234	0.0568	0.1158	0.148
-5.7	0.196	0.2078	0.0098	0.179	0.0128	0.1238	0.1808	0.1462	0.1886	0.2705	0.1079	0.095	0.1635	0.0109	0.1136	0.1938	0.0822	0.1785	-0.3019	0.2237	0.1389	-0.201	0.2018	0.1193	0.0647	0.0441	-0.3241	0.168	0.0786	0.06	0.0382	0.1282	0.0169	0.0996	0.1479	0.1955	0.0621	0.1012	0.1658	0.1387	0.1382	0.0713	0.1797	0.1527	0.0653	0.0223	0.1157	0.1442	0.1442
-5.6	0.1415	0.1619	0.0846	0.1667	0.0132	0.0542	0.1382	0.1255	0.123	0.1393	0.1034	0.2029	0.1769	0.0284	0.1129	0.2165	0.125	0.1243	-0.4237	0.1779	0.1338	0.1112	0.1217	0.1126	0.0496	-0.0227	-0.2146	0.2487	0.0896	0.0456	0.0605	0.0987	0.0185	0.1006	0.1056	0.1911	0.0518	0.1039	0.1772	0.2072	0.0807	0.1025	0.308	0.1947	0.0683	-0.0631	0.105	0.2034	0.1192
-5.5	0.0362	0.1406	0.1555	0.1707	0.0365	0.0784	0.1016	0.0938	0.0901	0.1709	0.1384	0.1951	0.2127	0.0299	0.1069	0.2173	0.1276	0.1306	-0.2448	0.1931	0.0783	0.1076	0.0859	0.0826	0.0679	-0.0444	-0.124	0.0628	0.0894	0.117	0.0478	0.0904	0.0045	0.1482	0.0429	0.2584	0.0907	0.1446	0.1035	0.1566	0.0142	0.0596	0.1908	0.0868	0.0153	-0.0429	0.1079	0.0934	0.1367
-5.4	0.0689	0.2725	0.1429	0.1776	0.0459	0.1257	0.2041	0.1707	0.1572	0.299	0.085	0.1293	0.0907	0.0114	0.0663	0.2068	0.1156	0.195	-0.2843	0.1933	0.1515	0.2282	0.1606	0.1599	0.0365	-0.0756	-0.2198	0.1329	0.0439	0.0823	0.0029	0.0441	0.007	0.1081	0.1074	0.1261	0.049	0.099	0.1732	0.1543	0.031	0.0971	0.1902	0.1535	0.035	-0.0463	0.1219	0.1365	0.0908
-5.3	0.0476	0.2227	0.121	0.206	0.0335	0.0889	0.1674	0.1283	0.1279	0.2201	0.1106	0.1175	0.1327	0.009	0.0634	0.1935	0.1259	0.1815	-0.2503	0.1656	0.132	0.1969	0.1284	0.1385	0.0445	-0.0636	-0.1711	0.1546	0.0652	0.0804	0.0362	0.0484	0.0192	0.1297	0.1022	0.149	0.0846	0.1257	0.1483	0.1608	0.022	0.0843	0.1863	0.1606	0.017	-0.0266	0.1244	0.1176	0.1413
-5.2	0.0553	0.1824	0.1356	0.2399	0.0263	0.0507	0.138	0.1137	0.1248	0.1732	0.0946	0.1503	0.144	0.0383	0.0898	0.2167	0.1971	0.232	-0.2298	0.2879	0.1368	0.1616	0.1311	0.1103	0.0383	0.0322	-0.1551	0.101	0.0418	0.0197	0.0384	0.0791	0.0221	0.1486	0.0919	0.1226	0.1023	0.1511	0.092	0.2407	-0.1562	0.135	0.1444	0.1812	0.0255	-0.0425	0.177	0.1361	0.1378
-5.1	0.0063	0.1762	0.0882	0.1164	0.0018	0.0449	0.1356	0.1282	0.1402	0.1693	0.1068	0.0786	0.1586	0.058	0.0356	0.1199	0.0501	0.0907	-0.225	0.114	0.1258	0.153	0.1397	0.1177	0.0693	0.021	-0.1262	0.0668	0.0318	0.0233	0.0432	0.0641	0.0088	0.1762	0.0878	0.1794	0.1708	0.1549	0.0855	0.1975	-0.2551	0.1341	0.2076	0.1956	0.0036	-0.0404	0.1192	0.1436	0.1287
-5	-0.2027	0.1128	0.1346	0.2053	0.0723	0.0039	0.0747	0.0845	0.1204	0.0793	0.0435	0.1586	0.1561	0.0583	0.0257	0.2392	0.0377	0.1782	-0.2079	0.2962	0.0617	0.0898	0.0941	0.0903	0.0743	0.0125	0.0042	0.048	0.0297	0.0539	0.0432	0.1088	0.0266	0.1371	0.0524	0.1337	0.1401	0.1081	0.0893	0.1691	-0.2294	0.0596	0.2204	0.1985	0.0047	-0.0335	0.1123	0.135	0.1274
-4.9	-0.4076	0.1896	0.1124	0.1669	0.0717	0.0149	0.1638	0.1592	0.1691	0.1802	0.0412	0.1223	0.1565	0.0673	0.051	0.181	0.0252	0.1312	-0.2046	0.2672	0.1229	0.1471	0.1822	0.1845	0.0762	-0.0384	0.0441	0.0413	0.0274	0.0308	0.0636	0.101	0.0039	0.1519	0.0884	0.1064	0.1095	0.1322	0.1718	0.1891	-0.3616	0.1018	0.1941	0.1711	0.0053	0.019	0.1333	0.1684	0.1412
-4.8	-0.0044	0.0679	0.0892	0.0935	0.0468	0.0249	0.0639	0.061	0.06	0.1105	0.0684	0.0585	0.149	0.04	0.0755	0.1126	0.0242	0.0566	-0.1988	0.1671	0.0797	0.132	0.093	0.0928	0.0284	-0.0512	0.0248	0.0308	0.0182	0.0128	0.0981	0.0786	0.0185	0.1736	0.0222	0.1218	0.046	0.1273	0.0947	0.1684	-0.2081	0.0344	0.1726	0.1174	0.0265	0.0149	0.1391	0.1997	0.1289
-4.7	0.1052	0.047	0.1195	0.0958	0.0407	0.0419	0.1203	0.1297	0.1088	0.1685	0.071	0.0618	0.1259	0.0118	0.101	0.1299	0.0536	0.0684	-0.1851	0.2155	0.1769	0.2523	0.1841	0.1597	0.0411	-0.1013	0.0098	0.0554	0.0244	0.003	0.1169	0.0643	0.0335	0.1377	0.0764	0.1527	0.0708	0.1158	0.2124	0.1588	-0.3053	0.0811	0.1987	0.1288	0.1134	-0.0157	0.0741	0.1669	0.1384
-4.6	0.1197	0.029	0.1047	0.1534	0.0587	0.0298	0.0935	0.1112	0.0876	0.1246	0.1009	0.0745	0.1791	0.0205	0.0632	0.1502	0.1236	0.0741	-0.1456	0.1995	0.1432	0.2131	0.1685	0.1188	0.0471	-0.0896	0.0121	0.0611	0.0048	0.0048	0.1282	0.0704	0.0675	0.1036	0.0794	0.1326	0.1036	0.112	0.1814	0.149	-0.2344	0.0638	0.1923	0.1422	0.1034	-0.0575	0.0732	0.1644	0.1204
-4.5	0.1863	0.0881	0.0615	0.0986	0.044	0.0019	0.0569	0.0874	0.0591	0.0703	0.1376	0.0468	0.2648	0.0046	0.0604	0.1712	0.1449	0.0861	-0.0907	0.1696	0.0756	0.1661	0.11	0.0619	0.0455	-0.0547	0.0035	0.0497	0.0719	0.0019	0.1969	0.1031	0.1042	0.2103	0.0764	0.1654	0.1151	0.1427	0.1033	0.1598	-0.1562	0.0387	0.1605	0.1229	0.0967	-0.0768	0.0764	0.1489	0.1784
-4.4	0.3515	0.0728	0.07	0.1073	0.0305	0.01	0.0762	0.1159	0.0617	0.1028	0.1089	0.0534	0.2016	0.0186	0.0762	0.1683	0.1063	0.0865	-0.0366	0.1794	0.1122	0.2224	0.1463	0.1093	0.0484	-0.0717	0.0125	0.0493	0.056	0.0004	0.1288	0.1014	0.0821	0.193	0.1156	0.1433	0.123	0.1123	0.1412	0.1509	-0.2559	0.0797	0.1487	0.1523	0.0743	-0.0384	0.0828	0.1461	0.1431
-4.3	0.526	0.0596	0.0439	0.1292	0.0464	0.0889	0.2169	0.1703	0.0704	0.2112	0.0924	0.0582	0.116	-0.0696	0.0753	0.1531	0.0855	0.0935	0.09	0.2164	0.1689	0.3101	0.2661	0.1981	0.0222	0.0505	0.0505	0.0019	0.0268	0.0168	0.0732	0.0711	0.0546	0.1365	0.1229	0.0889	0.1506	0.0843	0.1966	0.1574	-0.2501	0.0656	0.161	0.1936	0.1151	0.0181	0.0885	0.1	0.0872
-4.2	0.4458	0.1352	0.0281	0.1246	0.0793	0.1379	0.1874	0.213	0.0384	0.2049	0.1332	0.0602	0.1931	-0.1011	0.0959	0.2166	0.0949	0.1015	0.0965	0.21	0.1533	0.284	0.2558	0.1932	0.0407	0.0024	0.064	0.089	0.0379	0.0104	0.1179	0.092	0.0789	0.1552	0.115	0.1432	0.2004	0.1496	0.2254	0.1529	-0.1347	0.0556	0.1606	0.1528	0.0925	0.0149	0.1217	0.1333	0.1176
-4.1	0.1355	0.1323	0.0213	0.1703	0.1165	0.0961	0.0776	0.1258	0.0052	0.1111	0.1429	0.0619	0.2123	-0.1368	0.1011	0.1953	0.0763	0.1317	0.087	0.1689	0.0755	0.1268	0.117	0.0855	0.0408	0.0368	0.0249	0.1125	0.0418	0.0232	0.1573	0.0562	0.0871	0.1155	0.0498	0.1269	0.1524	0.1598	0.1085	0.1531	0.0144	0.028	0.187	0.1529	0.0979	0.0556	0.1252	0.13	0.1034
-4	0.1091	0.1545	0.0075	0.1563	0.0899	0.0894	0.171	0.1553	0.037	0.2536	0.1307	0.0458	0.2482	-0.1747	0.1091	0.2032	0.0826	0.1395	0.0708	0.181	0.1304	0.222	0.1966	0.1027	0.0554	0.1174	0.0087	0.0815	0.038	0.0118	0.1646	0.0488	0.0912	0.1152	0.1033	0.1236	0.1513	0.1369	0.1336	0.1185	0.0051	0.0219	0.1463	0.1872	0.1045	0.0716	0.1071	0.13	0.0716
-3.9	0.1038	0.1311	0.0195	0.168	0.018	0.0554	0.1804	0.1528	-0.07	0.2828	0.1325	0.0119	0.2238	-0.1421	0.0858	0.1678	0.0738	0.0875	0.0708	0.287	0.1305	0.2363	0.2026	0.0971	0.0655	0.1158	0.0078	0.1265	0.0621	0.0082	0.0978	0.086	0.0717	0.1242	0.1018	0.1663	0.112	0.1352	0.1398	0.1411	0.0043	0.0087	0.1474	0.1839	0.1222	0.0115	0.107	0.1516	0.0779
-3.8	0.0506	0.0903	0.0024	0.1922	0.0158	0.0053	0.1081	0.0993	-0.1376	0.1895	0.116	0.0124	0.2194	-0.1236	0.1062	0.1828	0.0886	0.1164	0.0985	0.2523	0.0746	0.1606	0.1192	0.0442	0.0448	0.052	0.0084	0.136	0.0664	0.0052	0.0799	0.0922	0.0696	0.1315	0.0392	0.1609	0.1145	0.1481	0.1067	0.1591	0.0103	0.0034	0.1538	0.1469	0.0985	0.0043	0.1162	0.166	0.1307
-3.7	0.037	0.1473	0.0143	0.1843	0.0411	0.0079	0.1182	0.1322	-0.2146	0.2177	0.1004	0.0617	0.1833	-0.0559	0.0905	0.1848	0.0785	0.2197	0.0907	0.2211	0.0833	0.2261	0.1546	0.0571	0.0532	0.044	0.0097	0.176	0.054	0.0281	0.1092	0.1267	0.064	0.1593	0.0326	0.1968	0.1215	0.1256	0.1557	0.1686	0.0374	0.008	0.1611	0.149	0.1237	0.0139	0.0891	0.1266	0.1726
-3.6	0.0281	0.094	0.0047	0.2301	0.051	0.0149	0.1718	0.1188	-0.1459	0.1283	0.0948	0.1445	0.1374	-0.0722	0.0841	0.2615	0.1227	0.2555	0.0824	0.238	0.0923	0.2255	0.1316	0.0544	0.0173	0.0135	0.0083	0.1284	0.0375	-0.1242	0.0997	0.4413	0.0398	0.1061	0.0361	0.1708	0.1474	0.1203	0.121	0.1223	0.0968	0.0035	0.1293	0.1436	0.1076	0.029	0.0837	0.1573	0.1234
-3.5	0.0209	0.0872	0.0051	0.2235	0.0504	0.0247	0.1618	0.1215	-0.1549	0.1164	0.0821	0.1023	0.143	-0.0715	0.0826	0.2237	0.0981	0.2085	0.0465	0.2135	0.0811	0.2317	0.097	0.0657	0.0161	0.0081	0.0034	0.068	0.0726	-0.1971	0.0657	0.2546	0.0394	0.1238	0.0507	0.1887	0.1585	0.1371	0.112	0.1411	0.121	0.0151	0.1307	0.1547	0.081	0.1295	0.0992	0.1099	0.1243
-3.4	0.042	0.1252	0.0099	0.1724	0.0335	0.0159	0.1856	0.1075	-0.2374	0.0781	0.0973	0.049	0.1357	-0.0782	0.0736	0.1273	0.0392	0.2245	0.0224	0.1073	0.1091	0.2763	0.0161	0.0261	0.0393	0.0331	0.0253	0.0632	0.117	-0.199	0.0781	-0.4177	0.0296	0.1322	0.108	0.1466	0.1936	0.1248	0.092	0.143	0.1277	0.0043	0.1595	0.1548	0.068	0.1073	0.1151	0.0802	0.0943
-3.3	0.0344	0.1326	0.0045	0.2061	0.0363	0.0059	0.1711	0.1946	-0.1894	0.0524	0.1093	0.0604	0.1589	-0.0868	0.0758	0.1437	0.0571	0.1513	0.0417	0.1098	0.1286	0.2989	0.0293	0.0667	0.0567	0.0233	0.0427	0.0733	0.0982	-0.1534	0.0832	0.4986	0.0145	0.1231	0.1066	0.1358	0.1398	0.124	0.1027	0.206	0.1269	0.0064	0.1017	0.1326	0.0905	0.1146	0.0829	0.1412	0.0986
-3.2	0.0948	0.1783	0.0069	0.2131	0.0068	0.0079	0.2392	0.147	-0.0641	0.0403	0.0908	0.059	0.1976	-0.0486	0.0842	0.1978	0.0427	0.231	0.0465	0.2297	0.1354	0.409	0.0111	0.1238	0.0536	0.1063	0.0522	0.0936	0.082	-0.1363	0.0936	0.0914	0.0347	0.1196	0.0618	0.1499	0.0843	0.1268	0.1497	0.2246	0.1575	0.0112	0.0813	0.128	0.1065	0.1225	0.0384	0.1654	0.0956
-3.1	0.0893	0.1297	0.0049	0.1982	0.0064	0.0065	0.2085	0.1225	-0.0292	0.0274	0.1139	0.0497	0.31	-0.0627	0.093	0.1937	0.059	0.0246	0.0761	0.2131	0.1142	0.3532	0.0104	0.0962	0.076	0.075	0.0345	0.0441	0.156	-0.1328	0.123	0.1233	0.0591	0.1847	0.0556	0.2225	0.1566	0.1779	0.1082	0.1966	0.1206	0.0113	0.109	0.0991	0.1187	0.1231	0.0693	0.163	0.1318
-3	0.0591	0.1021	0.0176	0.1927	0.0051	0.0048	0.1352	0.079	-0.0421	0.0134	0.0477	0.0754	0.1195	0.0213	0.0935	0.214	0.0893	0.2732	0.0835	0.241	0.0641	0.2075	0.0127	0.0173	0.0294	0.0055	0.0124	0.061	0.0967	0.0595	0.02	0.0581	0.0397	0.1088	0.0445	0.1283	0.083	0.1109	0.0749	0.1889	0.0516	0.0074	0.1311	0.1059	0.1538	0.1227	0.069	0.1492	0.0583
-2.9	0.092	0.1307	0.0004	0.1667	0.0116	0.0213	0.2138	0.1219	-0.1165	0.0305	0.0666	0.07	0.2126	0.0202	0.0883	0.1856	0.0876	0.255	0.0806	0.2242	0.1933	0.3459	0.0025	0.0438	0.0569	0.0065	0.0968	0.1733	0.1767	0.2064	0.0311	0.104	0.044	0.1831	0.0579	0.195	0.0935	0.1253	0.14	0.1941	0.1386	0.0027	0.1309	0.1009	0.1287	0.1063	0.0494	0.1168	0.0974
-2.8	0.0631	0.0753	0.0076	0.1697	0.0059	0.0043	0.2025	0.1398	-0.1411	0.0548	0.0525	0.079	0.1244	0.0024	0.1071	0.1714	0.1083	0.1609	0.0984	0.2044	0.0892	0.3598	0.0154	0.0839	0.0197	0.0173	0.0569	0.127	0.119	0.1297	0.0201	0.0542	0.0216	0.1168	0.1115	0.1244	0.0553	0.1018	0.1257	0.1826	0.1801	0.0183	0.1219	0.0988	0.1328	0.1209	0.1252	0.1136	0.0667
-2.7	0.055	0.1011	0.0141	0.1824	0.005	0.0062	0.2249	0.1605	-0.1955	0.0947	0.1056	0.08	0.2517	0.0398	0.098	0.1537	0.116	0.2246	0.0853	0.1981	0.0901	0.4272	0.0116	0.1394	0.0277	0.0184	0.0777	0.0945	0.2383	0.2299	0.0495	0.1553	0.0151	0.2471	0.1388	0.2508	0.135	0.2088	0.1536	0.2324	0.2246	0.0219	0.1923	0.118	0.1528	0.1371	0.1382	0.1131	0.123
-2.6	0.0211	0.0857	0.0123	0.1776	0.0053	0.0027	0.1358	0.0757	-0.1329	0.062	0.0379	0.1145	0.1398	0.0918	0.0735	0.1788	0.1318	0.2633	0.1385	0.169	0.0422	0.2138	0.011	0.0733	0.0036	0.0064	0.0793	0.1214	0.1273	0.0914	0.0207	0.0925	0.0122	0.0912	0.0727	0.1001	0.0625	0.0493	0.0909	0.1993	0.1144	0.0036	0.1207	0.133	0.1964	0.1392	0.0712	0.099	0.0757
-2.5	0.0239	0.0884	0.0322	0.1375	0.0133	0.0081	0.133	0.0825	-0.1155	0.0474	0.0345	0.105	0.1967	0.1506	0.0625	0.1437	0.1234	0.2307	0.1484	0.1659	0.0459	0.2117	0.0016	0.019	0.0047	0.0184	0.0731	0.1416	0.1418	0.0664	0.012	0.0938	0.0031	0.126	0.0858	0.1092	0.0609	0.0342	0.0802	0.2066	0.0855	0.0505	0.1223	0.1457	0.1721	0.1415	0.0524	0.1004	0.1452
-2.4	0.0621	0.1384	0.0407	0.1571	0.0251	0.0191	0.2012	0.1156	-0.2136	0.0623	0.0201	0.1202	0.1887	0.1315	0.0795	0.1361	0.0871	0.2164	0.1953	0.1545	0.0974	0.3762	0.0024	0.0276	0.001	0.0668	0.1049	0.1889	0.1349	0.1034	0.0065	0.103	0.0082	0.1216	0.0557	0.1086	0.0768	0.0369	0.1233	0.2761	0.1298	0.1585	0.1483	0.2243	0.2146	0.1997	0.1289	0.1275	0.0874
-2.3	0.0556	0.0741	0.029	0.1968	0.0262	0.0384	0.1153	0.0662	-0.1299	0.0081	0.0169	0.1264	0.2328	0.1273	0.1111	0.2228	0.0654	0.1959	0.1571	0.1397	0.0616	0.2117	0.0051	0.0148	0.0046	0.0288	0.0749	0.1426	0.1328	0.1824	0.0079	0.0757	0.0294	0.1655	0.0518	0.1107	0.0813	0.0333	0.0713	0.2752	0.0657	0.0912	0.1477	0.2336	0.1822	0.1759	0.1205	0.116	0.1115
-2.2	0.1173	0.0979	0.0081	0.1753	0.0056	-0.1154	0.2145	0.1525	-0.1949	-0.1446	0.0357	0.1001	0.3196	0.141	0.1136	0.1962	0.0637	0.1507	0.0759	0.1544	0.111	0.3582	0.0175	0.0419	0.0265	0.1043	0.1714	0.0766	0.1664	0.2265	0.013	0.1103	0.0503	0.2478	0.0525	0.1869	0.1407	0.0234	0.1267	0.1674	0.1606	0.1563	0.1135	0.1599	0.1215	0.1137	0.0876	0.0873	0.1563
-2.1	0.1057	0.0748	0.0674	0.1746	0.0086	-0.1254	0.1793	0.1448	-0.1597	-0.2084	0.0305	0.1374	0.2645	0.1217	0.1255	0.1861	0.0344	0.1675	0.0993	0.1807	0.0951	0.3017	0.0255	0.0577	0.0147	0.1101	0.128	0.1004	0.1289	0.1531	0.0011	0.098	0.0413	0.1875	0.0262	0.1449	0.1545	0.0114	0.1044	0.2006	0.1445	0.149	0.1375	0.1713	0.1967	0.1398	0.1437	0.119	0.1276
-2	0.0661	0.0547	0.106	0.1685	0.0104	-0.083	0.0982	0.0755	-0.0976	-0.1949	0.0088	0.1542	0.195	0.0713	0.0995	0.166	0.1411	0.2039	0.1019	0.1319	0.0757	0.202	-0.0473	0.0794	0.008	0.0444	0.0325	0.1443	0.0822	0.0548	0.0043	0.0547	0.005	0.087	0.0542	0.1087	0.1271	0.0142	0.0629	0.1765	0.067	0.1353	0.1323	0.176	0.2024	0.1519	0.1243	0.1307	0.0885
-1.9	0.11	0.1807	0.1007	0.1975	0.012	-0.2266	0.1898	0.1666	-0.0068	-0.4144	0.0347	0.1087	0.3253	0.1064	0.0852	0.1304	0.1227	0.1907	0.1152	0.1066	0.1347	0.3486	-0.246	0.1689	0.0427	0.0479	0.1181	0.1968	0.1007	0.1096	0.0195	0.1146	0.0157	0.1927	0.1086	0.2292	0.2544	0.0265	0.1016	0.1591	0.0945	0.2331	0.1198	0.1771	0.1376	0.1166	0.1434	0.1578	0.1522
-1.8	0.0819	0.1237	0.0927	0.171	0.0097	-0.246	0.1747	0.1407	0.1726	-0.345	0.0414	0.1365	0.1485	0.0192	0.0721	0.2011	0.1255	0.1834	0.1357	0.1358	0.1333	0.3359	-0.2107	0.091	0.0462	0.0302	0.1822	0.1947	0.0725	0.094	0.0142	0.05	0.01	0.1162	0.0842	0.135	0.1084	0.01	0.0725	0.1406	0.1003	0.1663	0.1145	0.1943	0.1063	0.1128	0.1102	0.1463	0.0825
-1.7	0.0735	0.1291	0.0694	0.162	0.0314	-0.2434	0.1697	0.1388	0.199	-0.3076	0.0574	0.1177	0.2326	0.0979	0.0669	0.215	0.118	0.1977	0.1509	0.1139	0.1343	0.344	-0.1906	0.0697	0.0251	0.0311	0.206	0.1611	0.1458	0.1476	0.0649	0.1356	0.0054	0.2216	0.0857	0.1797	0.2014	0.0056	0.0738	0.161	0.1096	0.1909	0.1295	0.1673	0.0628	0.1106	0.161	0.0894	0.126
-1.6	0.0316	0.0971	0.0732	0.1803	0.0513	-0.1125	0.1012	0.095	0.1426	-0.1041	0.0407	0.1462	0.1713	0.0933	0.0803	0.1966	0.1575	0.1598	0.1105	0.0566	0.0605	0.1925	-0.0723	0.029	0.0179	0.0189	0.1656	0.1668	0.1176	0.1209	0.0647	0.1179	0.0057	0.1896	0.048	0.1654	0.1912	0.0023	0.0609	0.1555	0.0704	0.1146	0.1196	0.1855	0.0354	0.103	0.157	0.0713	0.0892
-1.5	0.03	0.1108	0.0573	0.1897	0.0225	-0.1628	0.151	0.1025	0.2135	-0.1135	0.0226	0.1452	0.078	0.0504	0.0729	0.1988	0.1326	0.1631	0.1157	0.0945	0.0798	0.2183	0.0372	0.0318	0.005	0.0373	0.2052	0.1839	0.0743	0.0911	0.0439	0.0744	0.0092	0.0883	0.0896	0.1173	0.1224	0.0089	0.0948	0.1601	0.0872	0.0797	0.1373	0.1672	0.0238	0.0988	0.1602	0.1153	0.066
-1.4	0.0374	0.0825	0.0972	0.2247	0.0183	-0.1701	0.1644	0.144	0.1551	-0.2752	0.0244	0.2467	0.1506	0.1189	0.086	0.2795	0.1925	0.2072	0.1273	0.2627	0.0962	0.2258	0.0084	0.0523	0.0229	0.036	0.1086	0.1855	0.072	0.0753	0.0534	0.0607	0.0195	0.1133	0.0824	0.1748	0.098	0.0082	0.1017	0.1553	0.1145	0.1227	0.1723	0.183	0.0228	0.0869	0.1421	0.1025	0.0838
-1.3	0.0507	0.0915	0.0829	0.1615	0.0332	-0.1386	0.1656	0.1672	0.1101	-0.2865	0.0284	0.2158	0.1635	0.1022	0.0567	0.2003	0.1705	0.1752	0.1449	0.2331	0.072	0.2389	0.015	0.0538	0.0266	0.0335	0.1185	0.1106	0.0753	0.082	0.0521	0.0633	0.0583	0.1241	0.0818	0.1853	0.1062	0.0203	0.0809	0.1256	0.0878	0.1294	0.1819	0.1704	0.027	0.0639	0.1215	0.0751	0.086
-1.2	0.0862	0.0962	0.0751	0.1631	0.0616	-0.1633	0.2209	0.1808	0.1563	-0.2994	0.0228	0.1958	0.1167	0.0832	0.0528	0.2	0.1418	0.2124	0.1921	0.2834	0.0506	0.326	0.0585	0.0791	0.0147	0.0439	0.1865	0.1527	0.0923	0.1121	0.0337	0.1049	0.1197	0.1368	0.0746	0.1674	0.1456	0.0218	0.0407	0.1912	0.0867	0.1681	0.256	0.2343	0.0485	0.1427	0.1446	0.1345	0.086
-1.1	0.0623	0.0555	0.0682	0.1751	0.049	-0.1081	0.1017	0.1021	0.1264	-0.1205	0.041	0.1685	0.1887	0.1293	0.0613	0.2063	0.1309	0.2345	0.06	0.2777	0.0321	0.2444	0.068	0.078	0.0541	0.0573	0.0952	0.0961	0.1236	0.1812	0.0758	0.1032	0.1086	0.1822	0.0418	0.2392	0.212	0.0403	0.0321	0.1233	0.0762	0.115	0.0859	0.1202	0.031	0.0747	0.0869	0.0788	0.1308
-1	0.081	0.095	0.0493	0.1395	0.0049	-0.1291	0.1436	0.1453	0.1476	-0.1597	0.0662	0.1057	0.0866	0.0789	0.0582	0.1261	0.0728	0.1429	0.0876	0.1715	0.0433	0.2756	0.0903	0.0986	0.0365	0.0662	0.1029	0.1275	0.0488	0.0957	0.0304	0.0695	0.0825	0.1157	0.0636	0.1308	0.0807	0.0229	0.0604	0.1575	0.0847	0.1152	0.1079	0.1606	0.0476	0.09	0.1103	0.1088	0.0535
-0.9	0.064	0.0957	0.0832	0.1856	0.0078	-0.1241	0.1664	0.1271	0.1422	-0.2126	0.0767	0.2042	0.1188	0.0892	0.0726	0.2009	0.1797	0.1625	0.0987	0.2067	0.0509	0.2314	0.1195	0.105	0.0318	0.0396	0.0856	0.149	0.0742	0.0727	0.0399	0.0969	0.0913	0.1412	0.0552	0.1626	0.1099	0.0149	0.0524	0.1577	0.0776	0.0924	0.1381	0.1556	0.0619	0.081	0.0988	0.0959	0.0959
-0.8	0.0363	0.0696	0.0939	0.1629	0.0042	-0.1614	0.2685	0.1397	0.1495	-0.276	0.0843	0.1619	0.1153	0.079	0.0969	0.1905	0.1627	0.1663	0.0749	0.2057	0.1002	0.2902	0.1633	0.1591	0.0127	0.1036	0.154	0.1097	0.0505	0.0762	0.0445	0.0843	0.0736	0.1327	0.1199	0.1521	0.1531	0.0671	0.064	0.1519	0.1028	0.1314	0.1285	0.1677	0.0567	0.1042	0.0906	0.1148	0.0892
-0.7	0.0567	0.0361	0.0846	0.2194	0.0085	-0.1157	0.1952	0.1039	0.0944	-0.1614	0.1352	0.0894	0.1009	0.0458	0.096	0.2301	0.1317	0.1756	0.1006	0.212	0.0519	0.1568	0.0956	0.0625	0.0071	0.0633	0.0835	0.1457	0.0848	0.0888	0.0348	0.1255	0.1317	0.1938	0.0617	0.2219	0.2218	0.0781	0.0151	0.1424	0.0483	0.0605	0.1299	0.1553	0.0527	0.134	0.0804	0.1152	0.145
-0.6	0.1664	0.1064	0.1088	0.3079	0.036	-0.239	0.3599	0.1767	0.1488	-0.2523	0.0525	0.1126	0.017	0.0444	0.1095	0.2796	0.1653	0.2733	0.0956	0.3093	0.0963	0.2637	0.165	0.0971	0.008	0.0995	0.2021	0.1913	0.0435	0.0242	0.0172	0.0927	0.0921	0.1384	0.1235	0.1187	0.1234	0.0382	0.0162	0.1639	0.1057	0.0716	0.119	0.1558	0.0525	0.0729	0.068	0.1132	0.0811
-0.5	0.1634	0.1081	0.0612	0.2422	0.0592	-0.2017	0.2811	0.1559	0.1173	-0.1467	0.0765	0.1124	0.0256	0.0271	0.107	0.2155	0.1504	0.1709	0.1189	0.2529	0.0901	0.2135	0.1315	0.0881	0.0527	0.0593	0.1873	0.2117	0.1115	0.0618	0.0125	0.0893	0.057	0.2551	0.108	0.1939	0.162	0.1113	0.0108	0.1872	0.1019	0.0306	0.1287	0.1771	0.0724	0.0212	0.0863	0.1142	0.1643
-0.4	0.0903	0.0844	0.0714	0.2176	0.0475	-0.1046	0.1587	0.1017	0.075	-0.0132	0.0767	0.1208	0.0062	0.0123	0.111	0.2135	0.1577	0.1666	0.114	0.2417	0.0752	0.1454	0.1009	0.0764	0.0309	0.0172	0.1021	0.205	0.0672	0.0292	0.0054	0.0809	0.0494	0.1252	0.0769	0.1445	0.115	0.0701	0.0133	0.2011	0.0633	0.0382	0.1594	0.1663	0.0541	0.0101	0.1146	0.1133	0.0973
-0.3	0.1415	0.1059	0.0991	0.1798	0.0399	-0.1447	0.2238	0.1455	0.1435	0.1051	0.1616	0.1671	0.013	0.0026	0.112	0.2452	0.1501	0.1289	0.0979	0.26	0.1207	0.32	0.1319	0.1089	0.031	0.042	0.1765	0.2209	0.1267	0.1436	0.1053	0.1451	0.0719	0.2078	0.0846	0.3136	0.231	0.1173	0.0061	0.2066	0.08	0.1499	0.1712	0.1686	0.0426	0.011	0.0737	0.1273	0.1919
-0.2	0.109	0.0597	0.0904	0.1914	0.0484	-0.1546	0.203	0.1477	0.1134	0.1503	0.1352	0.1479	0.022	0.0236	0.1142	0.2416	0.1433	0.1314	0.0881	0.266	0.0584	0.2964	0.1327	0.1016	0.0121	0.124	0.1714	0.2425	0.1024	0.1559	0.1182	0.127	0.036	0.17	0.1683	0.2926	0.1719	0.0786	0.0146	0.2241	0.1094	0.0833	0.1809	0.1596	0.0325	0.0081	0.0808	0.139	0.1476
-0.1	0.1012	0.0459	0.0546	0.1606	0.0355	-0.1473	0.1796	0.2073	0.1155	0.1606	0.0829		0.033	0.0308	0.0683	0.1316	0.0992	0.1333	0.1234	0.1622	0.0431	0.3046	0.1321	0.0925	0.0035	0.1267	0.1812	0.2508	0.059	0.0736	0.0573	0.0762	0.0228	0.1201	0.1629	0.1978	0.0524	0.0391	0.0098	0.2465	0.1202	0.0514	0.1971	0.1439	0.0707	0.0513	0.0745	0.1141	0.0702
0	0.3022	1.0775	1.4349	0.2104	0.7913	-0.2658	0.213	0.6938	0.3236	0.047	0.6448		0.5526	0.5646	0.4275	0.2386	0.2915	0.3926	0.3481	0.1701	0.4945	0.3332	0.2356	0.2088	0.1766	0.1978	0.5954	0.3609	0.7517	0.3724	0.5371	0.3567	0.5781	0.5252	0.202	0.1255	0.5176	0.4859	0.4343	0.6367	0.3886	0.1853	0.555	0.1929	0.11	0.1922	0.1201	0.3553	0.211
0.1	0.4202	0.8214	1.3434	-0.3976	0.7755	-0.4077	0.1864	0.6613	0.3318	-0.0597	-0.3553		-0.1698	-0.3493	-0.3589	-0.3593	0.376	0.2568	-0.1173	-0.151	0.6181	0.3488	0.1948	0.372	0.1967	-0.3108	0.6583	-0.1565	-0.3642	-0.234	-0.2033	-0.263	-0.0889	0.1413	0.3129	-0.1265	-0.4028	-0.1618	0.6027	-0.2291	0.2824	-0.3671	-0.3003	-0.1148	-0.0866	-0.1743	-0.1901	-0.1097	0.2262
0.2	0.0162	-0.5329	-1.216	-0.2866	-1.0784	-0.1961	-0.1971	-0.181	-0.2976	-0.0498	-0.4142		-0.3807	-0.4432	-0.4787	-0.1287	0.1157	-0.1995	-0.2122	-0.2526	-0.1593	0.0799	-0.1425	-0.1765	-0.3182	-0.1763	0.3787	-0.398	-0.5464	-0.3414	-0.1623	-0.3837	-0.1714	-0.3602	0.1337	-0.4601	-0.4282	-0.41	0.1628	-0.2839	-0.2286	-0.2581	-0.3151	-0.2658	-0.2026	-0.253	-0.255	-0.182	-0.3309
0.3	0.5525	-0.5547	-0.3423	-0.5063	-0.4453	-0.1942	-0.4505	-0.5234	-0.4845	-0.3036	-0.3281		-0.308	-0.4886	-0.5195	-0.2989	-0.214	-0.315	-0.2976	-0.7324	-0.2346	-0.5228	-0.4589	-0.216	-0.3074	-0.2134	-0.5377	-0.5114	-0.5165	-0.3768	-0.1705	-0.346	-0.1421	-0.3412	-0.2721	-0.4649	-0.3693	-0.3967	0.0268	-0.3043	-0.5829	-0.4472	-0.3607	-0.3221	-0.2882	-0.3886	-0.4191	-0.2384	-0.3253
0.4	-0.567	-0.4486	-0.3664	-0.34	-0.3902	-0.2486	-0.4374	-0.489	-0.4808	-0.3738	-0.2711		-0.2812	-0.4276	-0.4405	-0.3079	-0.3085	-0.3777	-0.5042	-0.5401	-0.2243	-0.455	-0.4419	-0.2951	-0.3283	-0.1668	-0.4667	-0.3231	-0.418	-0.2838	-0.2354	-0.3044	-0.2081	-0.3762	-0.3251	-0.4662	-0.4245	-0.3894	0.0339	-0.364	-0.5903	-0.5005	-0.3593	-0.3542	-0.3604	-0.4863	-0.4953	-0.2512	-0.2546
0.5	-0.3936	-0.2648	-0.3456	-0.2731	-0.3675	-0.2337	-0.3136	-0.2241	-0.3557	-0.3004	-0.3164		-0.3043	-0.3712	-0.4119	-0.3577	-0.2746	-0.3806	-0.3142	-0.5044	-0.2229	-0.2788	-0.2733	-0.2791	-0.3973	-0.1864	-0.4029	-0.43	-0.378	-0.2458	-0.2432	-0.2903	-0.2537	-0.3563	-0.2624	-0.409	-0.4529	-0.4006	0.0062	-0.4283	-0.443	-0.3738	-0.4577	-0.3914	-0.3079	-0.4187	-0.3301	-0.1655	-0.2069
0.6	-0.4778	-0.2839	-0.2436	-0.317	-0.3708	-0.3224	-0.4148	-0.2466	-0.4539	-0.3921	-0.2854		-0.3799	-0.2709	-0.326	-0.4469	-0.3129	-0.2833	-0.2235	-0.3327	-0.3188	-0.3645	-0.3201	-0.3801	-0.3289	-0.3444	-0.5802	-0.4273	-0.4336	-0.2512	-0.2982	-0.3112	-0.3681	-0.3525	-0.3218	-0.3936	-0.3358	-0.3416	0.0609	-0.4111	-0.4825	-0.498	-0.5743	-0.3723	-0.2885	-0.3703	-0.3168	-0.1627	-0.1615
0.7	-0.4245	-0.218	-0.2208	-0.3695	-0.4018	-0.343	-0.4159	-0.2244	-0.4592	-0.4217	-0.3366		-0.3679	-0.2822	-0.3209	-0.4999	-0.4341	-0.2283	-0.3964	-0.2908	-0.3421	-0.383	-0.3105	-0.385	-0.3089	-0.4335	-0.5527	-0.4221	-0.4304	-0.3616	-0.2299	-0.2658	-0.3268	-0.3864	-0.3074	-0.4454	-0.3667	-0.3106	-0.171	-0.2879	-0.3577	-0.5114	-0.3642	-0.3275	-0.3156	-0.3175	-0.3237	-0.2359	-0.1714
0.8	-0.5304	-0.1344	-0.2728	-0.3894	-0.2711	-0.3503	-0.5194	-0.3145	-0.4163	-0.4877	-0.3078		-0.3548	-0.2819	-0.2988	-0.3887	-0.3986	-0.13	-0.3702	-0.3041	-0.3505	-0.474	-0.4307	-0.3613	-0.286	-0.3859	-0.5914	-0.3634	-0.3879	-0.4123	-0.2434	-0.2426	-0.3158	-0.3475	-0.4781	-0.397	-0.3454	-0.2887	-0.3388	-0.256	-0.414	-0.5948	-0.3536	-0.2939	-0.2741	-0.3248	-0.2914	-0.2003	-0.2012
0.9	-0.3658	-0.0434	-0.3594	-0.4418	-0.2176	-0.2226	-0.292	-0.271	-0.2616	-0.2727	-0.3292		-0.3121	-0.2052	-0.3352	-0.3289	-0.3596	-0.1491	-0.3369	-0.4271	-0.1616	-0.3342	-0.2353	-0.2368	-0.3183	-0.151	-0.2613	-0.3121	-0.3692	-0.3689	-0.3075	-0.3573	-0.2612	-0.346	-0.3942	-0.3762	-0.3562	-0.3178	-0.1701	-0.3092	-0.319	-0.3695	-0.3861	-0.3095	-0.3197	-0.3444	-0.3505	-0.1682	-0.2763
1	-0.7013	-0.0569	-0.4926	-0.4924	-0.2082	-0.4112	-0.5408	-0.5084	-0.466	-0.521	-0.2852		-0.2852	-0.1775	-0.3426	-0.2807	-0.3406	-0.2987	-0.3412	-0.5313	-0.2834	-0.6034	-0.4528	-0.4278	-0.322	-0.1988	-0.4572	-0.3103	-0.3759	-0.2949	-0.317	-0.3187	-0.2287	-0.2834	-0.6511	-0.3495	-0.3685	-0.299	-0.3249	-0.3422	-0.5687	-0.705	-0.389	-0.3211	-0.3491	-0.3776	-0.3896	-0.164	-0.253
1.1	-0.6206	-0.0485	-0.4961	-0.4807	-0.2233	-0.3475	-0.4659	-0.4003	-0.3749	-0.4701	-0.2555		-0.3768	-0.2293	-0.3152	-0.2979	-0.3291	-0.3498	-0.294	-0.5373	-0.2248	-0.4883	-0.3962	-0.3596	-0.2715	-0.1617	-0.4148	-0.2869	-0.4248	-0.2485	-0.2326	-0.367	-0.3273	-0.2038	-0.4828	-0.366	-0.3801	-0.3095	-0.2961	-0.317	-0.4862	-0.6092	-0.3484	-0.271	-0.3292	-0.3671	-0.2884	-0.1966	-0.2792
1.2	-0.4444	0.0357	-0.3678	-0.4128	-0.2946	-0.2426	-0.3262	-0.1749	-0.2	-0.3264	-0.2659		-0.3529	-0.2501	-0.2725	-0.3004	-0.3668	-0.298	-0.2573	-0.4749	-0.1109	-0.2998	-0.2664	-0.261	-0.2589	-0.1269	-0.331	-0.2893	-0.4267	-0.2158	-0.2386	-0.3785	-0.3361	-0.2163	-0.3187	-0.3994	-0.38	-0.301	-0.2091	-0.2973	-0.3525	-0.3845	-0.371	-0.2771	-0.2874	-0.3389	-0.2616	-0.2091	-0.304
1.3	-0.5098	0.0333	-0.2872	-0.3355	-0.2855	-0.289	-0.3906	-0.1733	-0.1906	-0.3864	-0.4019		-0.4479	-0.394	-0.3552	-0.3661	-0.4133	-0.2187	-0.2551	-0.4121	-0.1726	-0.3728	-0.3888	-0.2937	-0.2731	-0.1955	-0.4872	-0.3096	-0.5425	-0.4122	-0.3023	-0.3817	-0.4556	-0.3359	-0.4906	-0.6584	-0.552	-0.3377	-0.2243	-0.2519	-0.3377	-0.5102	-0.3535	-0.279	-0.2547	-0.269	-0.3001	-0.2417	-0.5728
1.4	-0.4538	-0.0504	-0.2657	-0.3474	-0.2853	-0.2818	-0.4343	-0.2028	-0.1767	-0.3841	-0.3435		-0.3442	-0.294	-0.2977	-0.3647	-0.3948	-0.2443	-0.43	-0.3551	-0.2491	-0.4053	-0.4522	-0.2994	-0.2234	-0.2454	-0.4991	-0.3773	-0.4013	-0.3781	-0.2515	-0.3288	-0.3904	-0.3026	-0.42	-0.5612	-0.4314	-0.2582	-0.2486	-0.2896	-0.2735	-0.5171	-0.3543	-0.3222	-0.3495	-0.2435	-0.363	-0.2731	-0.4817
1.5	-0.3079	-0.1257	-0.2995	-0.3289	-0.3422	-0.1874	-0.374	-0.1871	-0.1385	-0.2877	-0.2524		-0.1784	-0.1709	-0.2628	-0.3385	-0.3376	-0.2375	-0.4591	-0.3262	-0.2608	-0.3856	-0.314	-0.2489	-0.1422	-0.264	-0.3122	-0.3621	-0.2573	-0.2888	-0.1765	-0.205	-0.2594	-0.2449	-0.36	-0.306	-0.2274	-0.2092	-0.2411	-0.291	-0.1975	-0.466	-0.3902	-0.312	-0.3692	-0.2456	-0.3596	-0.3033	-0.2072
1.6	-0.3071	-0.1584	-0.3206	-0.3601	-0.2962	-0.165	-0.4044	-0.2314	-0.148	-0.2849	-0.3854		-0.213	-0.2645	-0.277	-0.3165	-0.3339	-0.2087	-0.3937	-0.3304	-0.2832	-0.4412	-0.2984	-0.2552	-0.1789	-0.2811	-0.2814	-0.3358	-0.3387	-0.3457	-0.2518	-0.2522	-0.354	-0.355	-0.3936	-0.3852	-0.2965	-0.343	-0.2517	-0.28	-0.2	-0.4446	-0.3956	-0.2566	-0.3687	-0.2078	-0.327	-0.261	-0.2417
1.7	-0.4268	-0.0678	-0.4381	-0.5223	-0.3648	-0.1754	-0.4445	-0.3874	-0.2922	-0.3306	-0.3263		-0.2124	-0.2498	-0.4395	-0.4677	-0.4179	-0.3651	-0.3539	-0.4761	-0.3094	-0.6088	-0.3251	-0.3622	-0.1602	-0.3357	-0.3881	-0.3535	-0.3285	-0.2681	-0.2661	-0.225	-0.3342	-0.2903	-0.5214	-0.3286	-0.2928	-0.2985	-0.4425	-0.3318	-0.3433	-0.3269	-0.3574	-0.2488	-0.4343	-0.2353	-0.3736	-0.2794	-0.2472
1.8	-0.267	0.0181	-0.4131	-0.4966	-0.3636	-0.1045	-0.2369	-0.2115	-0.2476	-0.2049	-0.284		-0.2555	-0.2758	-0.4681	-0.4657	-0.428	-0.3888	-0.2692	-0.4898	-0.1904	-0.298	-0.2418	-0.2009	-0.2055	-0.174	-0.2578	-0.4091	-0.3676	-0.2836	-0.285	-0.2204	-0.3457	-0.2901	-0.2922	-0.36	-0.2979	-0.3039	-0.2258	-0.3615	-0.2561	-0.2058	-0.3292	-0.2803	-0.362	-0.228	-0.347	-0.3159	-0.2936
1.9	-0.3736	0.0047	-0.2229	-0.2525	-0.2042	-0.1486	-0.3028	-0.2718	-0.3415	-0.2746	-0.2726		-0.2966	-0.2971	-0.2588	-0.2458	-0.2451	-0.2134	-0.2571	-0.2452	-0.2781	-0.3512	-0.3314	-0.2585	-0.2204	-0.2245	-0.355	-0.4313	-0.4019	-0.332	-0.3627	-0.2002	-0.3615	-0.3069	-0.4203	-0.397	-0.3074	-0.2887	-0.3043	-0.3625	-0.3595	-0.2577	-0.3708	-0.3359	-0.3866	-0.2439	-0.2992	-0.3509	-0.2957
2	-0.4543	0.0295	-0.2372	-0.2759	-0.1967	-0.1709	-0.411	-0.3307	-0.3077	-0.3001	-0.2389		-0.323	-0.2759	-0.2474	-0.2818	-0.252	-0.1746	-0.2739	-0.1783	-0.2732	-0.3477	-0.3345	-0.3196	-0.2112	-0.1463	-0.4951	-0.3906	-0.3773	-0.3339	-0.3271	-0.1753	-0.3434	-0.276	-0.4286	-0.3516	-0.2895	-0.2249	-0.3422	-0.3131	-0.3186	-0.2503	-0.3835	-0.3758	-0.2871	-0.2514	-0.28	-0.3318	-0.239
2.1	-0.4602	0.0818	-0.3242	-0.3569	-0.2259	-0.1813	-0.4814	-0.2786	-0.2788	-0.3094	-0.2389		-0.3357	-0.2918	-0.2997	-0.4066	-0.3202	-0.1887	-0.2533	-0.2403	-0.2778	-0.3531	-0.3549	-0.3226	-0.2605	-0.1542	-0.4689	-0.2827	-0.3689	-0.3479	-0.3051	-0.2043	-0.3718	-0.2832	-0.3783	-0.3586	-0.3239	-0.2048	-0.3285	-0.2671	-0.2953	-0.2527	-0.3127	-0.2748	-0.1135	-0.2218	-0.2466	-0.2954	-0.2271
2.2	-0.6723	0.1132	-0.3792	-0.3306	-0.3055	-0.2778	-0.4521	-0.3346	-0.3198	-0.4702	-0.2466		-0.3196	-0.287	-0.2649	-0.394	-0.3485	-0.1515	-0.2968	-0.2775	-0.2115	-0.4365	-0.3864	-0.3296	-0.247	-0.2391	-0.4162	-0.3042	-0.3406	-0.376	-0.256	-0.2216	-0.3035	-0.2445	-0.3444	-0.3151	-0.3062	-0.1821	-0.2773	-0.2859	-0.35	-0.3569	-0.3071	-0.2884	-0.1081	-0.2081	-0.2514	-0.3282	-0.2379
2.3	-0.542	0.1442	-0.5035	-0.48	-0.4689	-0.3355	-0.3679	-0.2276	-0.3079	-0.4954	-0.2602		-0.344	-0.2967	-0.3349	-0.4019	-0.4828	-0.2017	-0.2934	-0.4407	-0.1197	-0.3575	-0.2529	-0.2748	-0.2327	-0.2544	-0.4776	-0.3444	-0.3414	-0.3638	-0.286	-0.2463	-0.2881	-0.2349	-0.3538	-0.2881	-0.2854	-0.1425	-0.2373	-0.2612	-0.3303	-0.4332	-0.3222	-0.2675	-0.1724	-0.2187	-0.2686	-0.3106	-0.2414
2.4	-0.5432	0.1846	-0.2648	-0.3741	-0.2152	-0.3331	-0.3664	-0.2149	-0.3133	-0.4776	-0.32		-0.4214	-0.4347	-0.1748	-0.2126	-0.1852	-0.1579	-0.2558	-0.2549	-0.1012	-0.3412	-0.2363	-0.272	-0.2318	-0.2589	-0.4926	-0.3401	-0.4335	-0.4151	-0.2887	-0.3315	-0.3038	-0.3054	-0.3539	-0.3996	-0.2745	0.0069	-0.2356	-0.2584	-0.3403	-0.4445	-0.3216	-0.2166	-0.2233	-0.2467	-0.2957	-0.2911	-0.3278
2.5	-0.6182	0.2343	-0.3058	-0.4094	-0.2741	-0.3202	-0.4132	-0.2464	-0.3884	-0.4082	-0.2093		-0.2308	-0.2447	-0.2737	-0.2938	-0.2159	-0.1969	-0.2651	-0.4142	-0.0523	-0.3642	-0.2244	-0.3123	-0.0985	-0.2064	-0.5042	-0.3119	-0.2498	-0.2267	-0.1532	-0.2031	-0.1638	-0.2143	-0.3524	-0.2764	-0.158	0.0472	-0.2436	-0.2542	-0.3738	-0.4485	-0.309	-0.2147	-0.1778	-0.2395	-0.301	-0.3012	-0.2001
2.6	-0.6018	0.2136	-0.2651	-0.3528	-0.2749	-0.3166	-0.424	-0.2914	-0.405	-0.388	-0.2417		-0.2919	-0.2682	-0.2602	-0.3037	-0.2079	-0.1615	-0.589	-0.4332	-0.085	-0.3767	-0.2372	-0.3291	-0.1432	-0.19	-0.5075	-0.4573	-0.3083	-0.2547	-0.1927	-0.2423	-0.1912	-0.2986	-0.3589	-0.3894	-0.2091	0.086	-0.2601	-0.42	-0.3759	-0.4511	-0.3827	-0.3154	-0.297	-0.3447	-0.4059	-0.3524	-0.2595
2.7	-0.305	0.0884	-0.2444	-0.2999	-0.2529	-0.1908	-0.262	-0.1901	-0.2689	-0.2124	-0.2502		-0.2985	-0.2718	-0.284	-0.3415	-0.2384	-0.1908	-0.1836	-0.3573	-0.1414	-0.2468	-0.1733	-0.234	-0.204	-0.1207	-0.2924	-0.2624	-0.3317	-0.2633	-0.2434	-0.2503	-0.1864	-0.2353	-0.2354	-0.3924	-0.2164	0.1421	-0.1928	-0.2289	-0.2317	-0.2347	-0.1905	-0.1609	-0.2273	-0.2033	-0.2218	-0.1515	-0.2559
2.8	-0.3803	0.0381	-0.2901	-0.1123	-0.2374	-0.2592	-0.3468	-0.2392	-0.3738	-0.2945	-0.3212		-0.4375	-0.3134	-0.3029	-0.3125	-0.2843	-0.2336	-0.1873	-0.2705	-0.2128	-0.3378	-0.2404	-0.3107	-0.3267	-0.215	-0.3446	-0.3373	-0.4855	-0.3362	-0.3915	-0.3814	-0.3002	-0.3493	-0.3226	-0.5745	-0.3587	0.1549	-0.2657	-0.2339	-0.3217	-0.167	-0.2727	-0.2252	-0.3031	-0.3252	-0.327	-0.193	-0.3899
2.9	-0.357	-0.38	-0.2799	-0.0507	-0.2558	-0.0976	-0.3301	-0.2753	-0.3333	-0.3267	-0.1742		-0.186	0.0677	-0.2926	-0.3197	-0.3406	-0.2384	-0.2145	-0.2751	-0.1768	-0.4069	-0.3337	-0.2897	-0.1947	-0.196	-0.2824	-0.2863	-0.2579	-0.2043	-0.1794	-0.1869	-0.162	-0.1901	-0.2849	-0.2569	-0.2211	0.0287	-0.2336	-0.2392	-0.3546	0.1853	-0.2369	-0.2426	-0.2891	-0.3184	-0.2436	-0.2819	-0.1759
3	-0.3467	-0.451	-0.2493	0.2391	-0.2723	-0.0054	-0.318	-0.2853	-0.3291	-0.3615	-0.2679		-0.2492	0.0226	-0.2556	-0.2851	-0.3451	-0.232	-0.2785	0.0978	-0.1666	-0.4196	-0.3423	-0.2884	-0.3143	-0.1874	-0.2745	-0.3058	-0.3122	-0.3055	-0.243	-0.2112	-0.1959	-0.2583	-0.3089	-0.3055	-0.3149	0.064	-0.2321	-0.2825	-0.3565	0.2893	-0.2282	-0.2898	-0.2732	-0.3543	-0.2986	-0.3309	-0.2092
3.1	-0.3145	-0.3242	-0.2828	0.2594	-0.2826	0.0982	-0.3104	-0.2087	-0.2449	-0.3175	-0.217		-0.2421	0.0952	-0.2389	-0.2643	-0.3202	-0.2881	-0.3715	0.0076	-0.1578	-0.3721	-0.2569	-0.2233	-0.2983	-0.2541	-0.2784	-0.3025	-0.2335	-0.2601	-0.2138	-0.0649	-0.1495	-0.1473	-0.3547	-0.2639	-0.3436	0.081	-0.1703	-0.2336	-0.2547	0.3811	-0.2447	-0.2565	-0.2419	-0.3242	-0.292	-0.2728	-0.1473
3.2	-0.3239	-0.3009	-0.325	0.2721	-0.2923	0.127	-0.272	-0.181	-0.2039	-0.3041	-0.206		-0.2527	0.1151	-0.1877	-0.2409	-0.2627	-0.2212	-0.3495	0.1122	-0.1555	-0.3843	-0.2507	-0.226	-0.2612	-0.2336	-0.2589	-0.3143	-0.2603	-0.2619	-0.1934	-0.0175	-0.1432	-0.0771	-0.3155	-0.2839	-0.339	0.1054	-0.1819	-0.1988	-0.1678	0.4151	-0.2883	-0.2472	-0.2296	-0.3192	-0.3011	-0.2631	-0.1068
3.3	-0.3928	-0.2377	-0.3332	0.2801	-0.3156	0.1848	-0.2759	-0.1214	-0.2033	-0.2543	-0.2259		-0.231	0.2197	-0.1932	-0.2288	-0.26	-0.1778	-0.2968	0.1415	-0.1769	-0.4265	-0.2643	-0.239	-0.2415	-0.2344	-0.3456	-0.3514	-0.2473	-0.2898	-0.1846	0.1175	-0.1904	0.083	-0.3695	-0.2792	-0.3009	0.2356	-0.1705	-0.1932	-0.1223	0.3382	-0.2884	-0.2292	-0.2258	-0.2905	-0.3334	-0.3045	-0.1007
3.4	-0.3266	-0.091	-0.2665	0.2713	-0.2847	0.1444	-0.2011	-0.0046	-0.143	-0.0881	-0.2216		-0.1789	0.2262	-0.1979	-0.2876	-0.2739	-0.2195	-0.2752	0.2437	-0.177	-0.3177	-0.191	-0.2485	-0.2004	-0.212	-0.3543	-0.4086	-0.2455	-0.2792	-0.1884	0.1201	-0.1823	0.1314	-0.319	-0.2789	-0.2045	0.2336	-0.174	-0.205	0.015	0.2109	-0.2507	-0.2163	-0.2346	-0.2532	-0.3108	-0.2806	-0.1078
3.5	-0.4128	-0.0195	-0.2597	0.3183	-0.2734	0.2128	-0.3543	0.081	-0.2073	-0.0216	-0.2078		-0.2597	0.1975	-0.2231	-0.3284	-0.2748	-0.2248	-0.2243	0.2647	-0.2275	-0.4048	-0.2678	-0.3602	-0.1776	-0.3187	-0.4817	-0.346	-0.3097	-0.2839	-0.18	0.1246	-0.1611	0.1502	-0.457	-0.2821	-0.1324	0.1872	-0.2845	-0.2125	0.0513	0.3205	-0.4164	-0.1985	-0.1866	-0.226	-0.3242	-0.2967	-0.1405
3.6	0.3721	0.1225	-0.2255	0.2503	-0.1656	0.2023	-0.4218	0.1617	-0.2029	0.1335	-0.1974		-0.2573	0.1619	-0.1926	-0.2605	-0.1957	-0.1125	-0.2081	0.1978	-0.2255	-0.4322	-0.2473	-0.345	-0.1538	-0.3532	-0.4284	-0.2676	-0.3228	-0.2795	-0.1648	0.1601	-0.1667	0.1376	-0.4681	-0.2842	0.0727	0.2109	-0.3188	-0.2116	0.0575	0.326	-0.4313	-0.2073	-0.1872	-0.2001	-0.2848	-0.2972	-0.09
3.7	-0.2185	0.0838	-0.2425	0.2543	-0.1825		-0.2612	0.1278	-0.1109	0.1341	-0.146		-0.2341	0.157	-0.2686	-0.2817	-0.0949	-0.0153	-0.1986	0.2437	-0.1486	-0.2392	-0.1024	-0.195	-0.1737	-0.1876	-0.2062	-0.2579	-0.2873	-0.2962	-0.1897	0.1639	-0.2034	0.1039	-0.2584	-0.3108	0.0358	0.2546	-0.1995	-0.2436	0.0283	0.1947	-0.3117	-0.2366	-0.2576	-0.1491	-0.234	-0.2915	0.0109
3.8	-0.2889	0.0142	-0.2572	0.2297	-0.1071		-0.2574	0.0886	-0.0763	0.1121	-0.1361		-0.2361	0.1515	-0.3325	-0.2865	0.0445	0.1202	-0.2395	0.2631	-0.1633	-0.2038	-0.0434	-0.1944	-0.1713	-0.101	-0.1954	-0.1621	-0.3074	-0.3203	-0.1967	0.175	-0.2192	0.1004	-0.1969	-0.274	0.0739	0.2381	-0.201	-0.2715	0.0811	0.2349	-0.3076	-0.3281	-0.3265	-0.166	-0.2078	-0.2444	0.0493
3.9	-0.4104	0.0132	-0.2524	0.2019	0.0683		-0.3272	0.1136	-0.0224	0.1403	0.0781		-0.2289	0.1195	-0.2845	-0.1548	0.0765	0.1656	-0.1965	0.168	-0.208	-0.3083	-0.0204	-0.2681	-0.1514	-0.1321	-0.2994	-0.0209	-0.323	-0.3204	-0.2947	0.2223	-0.2188	0.1178	-0.2116	-0.2633	0.1347	0.3044	-0.288	-0.236	0.1727	0.357	-0.2801	-0.3101	-0.3136	-0.2153	-0.224	-0.2698	0.0821
4	-0.3767	0.0219	-0.2726	0.2158	0.1162		-0.2664	0.1078	0.0999	0.1072	0.0459		-0.2177	0.1371	-0.3291	-0.1542	0.1442	0.2073	0.0362	0.1939	-0.2013	-0.332	0.1005	-0.2606	-0.1219	-0.1469	-0.2974	0.2015	-0.3373	-0.2796	-0.2102	0.2361	-0.2199	0.1147	0.109	-0.1207	0.1774	0.2439	-0.2912	-0.1972	0.1912	0.3791	-0.2566	-0.2406	-0.2512	-0.1173	-0.2492	-0.2966	0.0823
4.1	-0.3785	0.0134	-0.3062	0.2202	0.1986		-0.2291	0.0996	0.2118	0.0983	0.0901		-0.2525	0.1499	-0.2987	-0.0872	0.1424	0.1998	0.0129	0.2483	-0.2091	-0.3108	0.1339	-0.2242	-0.1293	-0.1385	-0.281	0.2968	-0.3422	-0.244	-0.2266	0.2014	-0.2162	0.1161	0.0202	0.0735	0.1662	0.2087	-0.2777	-0.1749	0.1366	0.3155	-0.2474	-0.2172	-0.2203	-0.0788	-0.2757	-0.3009	0.0858
4.2	-0.4224	0.0152	-0.3111	0.2236	0.1827		-0.2221	0.1063	0.2387	0.1219	0.1134		-0.3514	0.1925	-0.2797	0.0335	0.143	0.1739	0.0878	0.2924	-0.1728	-0.2474	0.1246	-0.2034	-0.1459	-0.0988	-0.3332	0.2888	-0.1373	-0.2697	-0.2208	0.2171	-0.2225	0.1241	0.0703	0.024	0.1696	0.1715	-0.2046	-0.1363	0.1339	0.3279	-0.1959	-0.2334	-0.1834	-0.0643	-0.2443	-0.2839	0.0892
4.3	-0.403	0.0097	-0.2814	0.3144	0.1417		-0.138	0.1346	0.2165	0.1433	0.1195		-0.3914	0.2393	-0.2095	0.0712	0.146	0.1603	0.1433	0.2398	-0.1844	-0.2347	0.1233	-0.1892	-0.152	-0.0634	-0.3464	0.2382	-0.0192	-0.2708	-0.2058	0.2669	-0.2551	0.1556	0.1132	0.0913	0.1178	0.1731	-0.1853	-0.1392	0.1352	0.3581	-0.1851	-0.2242	-0.1924	-0.0966	-0.2674	-0.2393	0.1012
[truncated: 257 more rows]
[truncated: 761 more columns]

## Sheet: Figure S1c
N2	flp-18	tdc-1	tdc-1; flp-18
100	95	10	35
95	100	35	20
90	100	15	35
100	100	25	20
100	100	25	15
95	90	25	45
90	95	30	30
65	95	40	20
95	100	15	15
90	100	35	30
[truncated: 2 more rows]

## Sheet: Figure S1d
N2	flp-18	tdc-1	tdc-1; flp-18
[truncated: 12 more rows]

[truncated: 2 more sheets: Figure S1e, Figure S1f]
