# Supplementary material for: Co-transmission of neuropeptides and monoamines choreograph the C. elegans escape response
Source: PLoS Genet. 2022 Mar 3;18(3):e1010091. doi: 10.1371/journal.pgen.1010091 (PMC8932558; doi:10.1371/journal.pgen.1010091)
Supplement: S1 Data — The compressed folder contains 11 excel files each corresponding to a figure which is specified in the filename. Excel files are broken down into multiple sheets, each containing the data for an individual panel of a figure. (ZIP) [file pgen.1010091.s006.zip › Figure S2 Data.xlsx]

## Sheet: Figure S2b
N2	Pflp-18::FLP-18(+++)	Pcex-1::FLP-18(+++)
2.10598	5.68372	1.18884
1.7991	4.08542	2.35799
1.9943	4.48102	6.75608
2.03661	5.28825	2.59199
1.82342		3.15069
1.57987		2.43613
0.95887
1.24765
1.90708
1.5466
1.54867
2.17054
2.33596
1.48092
2.46273
1.7601

## Sheet: Figure S2c
N2	Pflp-18::FLP-18(+++)	Pcex-1::FLP-18(+++)
29.8	34.5	39.3
27.3	37.2	40.2
26.8	37.6	37.2
28.4	32.9	41
27.2		35.7
26.3		41.2
29
27.9
27.5
29.9
27.1
30.6
29.4
26
27.6
29.1

## Sheet: Figure S2d
N2	Pflp-18::FLP-18(+++)	Pcex-1::FLP-18(+++)
36.4	47.7	44.9
39.9	47.4	44.9
37.1	48.1	46.2
36.9	47.6	44.3
36.7		45.4
37.4		49.3
36.1
38.2
38.4
42.4
35.9
35.3
36.1
39.5
38.2
37.3
