# Supplementary material for: Co-transmission of neuropeptides and monoamines choreograph the C. elegans escape response
Source: PLoS Genet. 2022 Mar 3;18(3):e1010091. doi: 10.1371/journal.pgen.1010091 (PMC8932558; doi:10.1371/journal.pgen.1010091)
Supplement: S1 Data — The compressed folder contains 11 excel files each corresponding to a figure which is specified in the filename. Excel files are broken down into multiple sheets, each containing the data for an individual panel of a figure. (ZIP) [file pgen.1010091.s006.zip › Figure S4 Data.xlsx]

## Sheet: Figure S4a
wild type	npr-1	npr-4	npr-5
30.8	31.3	33.8	31.1
31.1	33.8	25.8	25.9
30.5	31.5	30.7	32.3
28.6	33.4	31	31.3
29	30.2	32.6	32.4
33	33.7	29.4	32
28.9	30.4	27.7	31.8
31.6	33.8	28.5	29.5
32.9	31.6	29.4	32.3
29	29.8	31.2	27.1
29	32.2	29.3	28
28.8	31.8	34.8	31.9
29.4	30.1		38.2
31.8	30.4
31.8
30.5
30.7
32.6
31.9
26.8
30.6
28.5

## Sheet: Figure S4b
wild type	npr-1	npr-4	npr-5
38.3	42.6	42.2	45.5
39.9	43.2	38.6	36.2
42.1	39.6	37.7	29.1
37.1	42	37.8	30.5
39.5	39.2	39.4	28
38.4	37.2	39.4	40.2
37.5	40.7	36.2	26.3
40.6	38.2	37.6	41.8
37.1	43.6	43	28.2
44.7	38.3	43.6	43.1
42.1	41.2	40.3	38.6
40	38.3	42.1	38.5
40.8	43.7		38.4
43.9	39.9
43.8
38.3
37.9
41.3
40.1
39.9
41.8
40.9

## Sheet: Figure S4c
N2	flp-18	npr-1	npr-4	npr-5
3.35881	5.54493	1.70833	5.10581	4.09982
2.96725	6.25278	1.69148	5	3.53505
3.5828	6.15269	1.72414	5.19109	3.04833
5.54135	4.21585	1.03493	4.97728	1.93847
1.30719	4.46602	1.46331	4.34007	3.36913
1.97885	1.45599	1.14583	6.18787	4.15988
1.65681	3.85581	0.953592	2.95436	2.9355
3.51871	1.81738	0.694444	3.75386	3.45833
2.09862	3.32589	0.965825	2.46101	4.07587
2.99145	3.18163	0.480526	2.81242	3.66994
2.72972	4.90426	1.89718	4.72879	4.16146
2.07877	3.42466	2.87589	3.24407	5.4247
3.1003	5.55893	1.51343	3.65169	7.17154
3.26264	6.01032	1.10658	1.87474	2.17347
3.47448	5.19938		1.74612	5.15601
3.55659	6.6366		1.10709	4.31054
5.64617	3.54394		1.01801	5.18473
6.2135	3.03808		5.14583
2.05709	2.69092		6.52418
3.03716	3.95873		5.80143
3.62069	1.33333		5.44738
3.57499	1.91818		5.56946
1.45429	2.72473		5.62249
1.55452	2.16499
1.96512	1.83303
2.37792	1.80613
	2.79866
	1.9404

## Sheet: Figure S4d
N2	FLP-18(+++)	npr-1; FLP-18(+++)	npr-5; FLP-18(+++)
1.3306	6.41509	4.29575	4.01146
1.4245	6.86567	11.1111	2.44241
1.21511	8	6.48649	1.3431
1.60443	4.37158	7.20339	1.46471
0.847458	3.66851	5.9387	2.05213
0.876601	4.25999	7.26073	1.09942
0.67083	1.4862	10.1667	1.55602
0.83045	2.42782	4.15606	1.25333
2.30681	6.08229	6.9808	1.52573
1.77945	5.31777	7.91993	1.08258
2.08591	2.94715	3.35475	1.33241
1.63679	5.88235	6.33333	1.62715
		5.52604	1.64776
		5.73913
		5.77201
