# Supplementary material for: Co-transmission of neuropeptides and monoamines choreograph the C. elegans escape response
Source: PLoS Genet. 2022 Mar 3;18(3):e1010091. doi: 10.1371/journal.pgen.1010091 (PMC8932558; doi:10.1371/journal.pgen.1010091)
Supplement: S1 Data — The compressed folder contains 11 excel files each corresponding to a figure which is specified in the filename. Excel files are broken down into multiple sheets, each containing the data for an individual panel of a figure. (ZIP) [file pgen.1010091.s006.zip › Figure S5 Data.xlsx]

## Sheet: Figure S5a
wild type	flp-18	npr-5	egl-30
826.101	809.169	778.568	813.751
809.854	818.811	774.515	785.953
847.052	812.218	832.073	821.01
842.309	812.825	815.531	814.31
771.046	847.944	807.375	814.212
841.918	809.958	818.101	803.05
812.387	792.516	811.501	812.234
856.327	772.886	830.079	800.328
830.705	812.995	791.992	803.666
809.121	805.638	826.537	834.539
816.694	831.606	814.708	820.377
842.755	818.057	818.526	800.807
842.396	787.929	780.407	833.948
827.907	826.638	809.213	834.764
783.636	858.49	799.262	809.1
847.589	838.086	819.443
783.233	819.405	797.346
799.297	816.51	784.451
755.967	811.043	794.348
833.759	824.561	804.065
770.76	780.166	802.192
824.698	778.882	817.923
850.399	802.86	817.833
824.444	843.014
822.944	778.523
817.196	824.103
806.082	814.508
755.2	808.618
797.189	841.7
733.594	832.306
748.587
833.975
847.043
847.901
820.698
833.308
808.677
847.228
804.985
752.608
834.875
828.988
848.47
817.141
846.212
843.869

## Sheet: Figure S5b
FLP-18(+++)	npr-5; FLP-18(+++)	egl-30; FLP-18(+++)
928.293	872.48	859.813
876.952	863.297	837.102
854.852	853.451	811.088
876.176	869.406	863.103
884.485	873.748	843.9
855.711	844.259	887.612
875.37	849.225	859.203
894.425	848.258	829.735
883.626	846.057	849.112
862.139	888.452	886.57
902.509	883.783	835.069
859.985	845.9	849.352
898.838	880.308	890.643
876.003	852.87	888.617
898.902	894.99	901.063
861.228	878.645	866.188
855.771	864.15	890.548
881.369	882.519	899.175
870.6	880.876	862.268
871.564	888.159	888.037
872.465	907.316	876.615
875.738		880.456
863.96		850.698
879.752		839.721
879.504		869.558
871.726		831.896
886.888		909.114
853.046		882.974
872.869		874.337
891.592		898.523
892.991
881.787
875.958
872.291
892.483
861.599
865.963
877.304
898.596
